# Supplementary material for: Occupational profiling driven by online job advertisements: Taking the data analysis and processing engineering technicians as an example
Source: PLoS One. 2021 Jun 22;16(6):e0253308. doi: 10.1371/journal.pone.0253308 (PMC8219172; doi:10.1371/journal.pone.0253308)
Supplement: S1 Data — (XLS) [file pone.0253308.s001.xls]

## Sheet: Sheet1
position_name	type	salary	companytype	companysize	companyfield	induction_requirements	workplace	edu	experience	job duty	job requirements
IT生产系统管理工程师	信息系统管理员	0.8-1万/月	外资（非欧美）	1000-5000人	汽车零配件环保	苏州-高新区|大专|招1人|06-19发布	上班地址：鹿山路58号	大专	未标明	工作职责：1.公司内生产系统的故障问题分析和解决2.生产系统相关的PC终端和服务器的故障问题分析和解决3.各种系统的导入测试和发布4.生产系统（MES）相关各问题咨询的解答5.对Oracle数据库和SQL数据进行管理6.会编写SQL，批处理脚本要求：1.大专及以上学历2.1-2年以上工作经验，优秀应届生可以，善于沟通3.有变革精神，问题分析和解决的能力职能类别：系统工程师	工作职责：1.公司内生产系统的故障问题分析和解决2.生产系统相关的PC终端和服务器的故障问题分析和解决3.各种系统的导入测试和发布4.生产系统（MES）相关各问题咨询的解答5.对Oracle数据库和SQL数据进行管理6.会编写SQL，批处理脚本要求：1.大专及以上学历2.1-2年以上工作经验，优秀应届生可以，善于沟通3.有变革精神，问题分析和解决的能力职能类别：系统工程师
数据分析经理	数据分析	15-20万/年	合资	150-500人	金融/投资/证券租赁服务	上海-浦东新区|3-4年经验|本科|招若干人|06-22发布	上班地址：陆家嘴环路333号金砖大厦10楼	本科	3-4年经验	职责描述：1、协助系统运营部总监构建公司数据决策体系，负责推动各个部门向数据化决策转变，形成以数据为依据的科学决策格局，为业务快速推进及规避风险提供保障；2、负责公司业务数据分析工作，通过对数据的收集、统计分析与利用，编制分析报告，提出业务管理的改进建议，完善公司数据决策体系；3、、对公司各项业务数据进行挖掘分析，构建业务数据分析模型，支持个性化数据需求，参与数据运营和数据产品研发等；4、跟踪重点指标的发展变化，对业务经营发展状态进行监控分析，提出建议报告，并推进经营分析相关事项的落地。	任职要求：1、本科及以上学历，经济学、工科、数学专业优先；2、两年以上数据分析和建模等方面工作经，熟练使用至少一种数据分析软件；3、擅于分析数据，总结经验，有良好的文字表达能力及汇报能力；4、具有快速学习和思考能力、分析能力、敏锐的数据洞察力、结构化思维能力；5、具备数据敏感度，能够深入理解业务数据；6、具有系统性思考、分析、解决问题的能力。职能类别：数据分析经理/主管BI工程师
系统与数据库工程师	数据库	25-40万/年	上市公司	10000人以上	金融/投资/证券租赁服务	上海-浦东新区|3-4年经验|本科|招1人|06-17发布|英语良好	上班地址：耀江路9号远东宏信广场	本科	3-4年经验	岗位职责：1.操作系统、数据库架构设计及规划：协助操作系统层面的架构管理，并负责实施；协助数据库系统规划和架构，并负责实施。2.日常维护：负责制定和完善操作系统、数据库、中间件管理相关制度、规范及其实施细则，并监督执行；负责操作系统、数据库的安装、配置和日常维护服务；负责分析操作系统、数据库潜在问题，协调执行解决方案，及时消除隐患；3.应急响应支持：负责协调解决操作系统、数据库突发事件，协助处理数据库重大突发事件；4.维护报告编制：负责记录并定期提交系统运行报告；5.重大IT项目支持：负责为项目交付提供操作系统、数据库支持和协助，并提出专业意见；参与大型项目系统架构、数据库设计和实施；6.其他相关任务：为各项IT基础架构运维管理提供支持，保障公司IT基础设施的稳定性。	任职要求：1.具备较扎实的计算机网络及应用专业知识；2.精通主流的数据库技术，尤其是SQLServer、Oracle或DB2数据库技术；3.精通Linux、Unix及Windows操作系统；4.有丰富的数据库、中间件故障处理能力和性能优化经验；5.精通Shell脚本和SQL脚本；6.具有较强的应变能力，及沟通协调能力；7.具备Microsoft、Oracle、IBM、HP相关认证。职能类别：系统工程师数据库工程师(DBA)关键字：数据库运维
数据应用经理	大数据挖掘	30-45万/年	上市公司	10000人以上	金融/投资/证券租赁服务	上海-浦东新区|3-4年经验|本科|招1人|06-17发布|英语良好	上班地址：耀江路9号远东宏信广场	本科	3-4年经验	岗位职责：1.数据分析方向业务需求对接：负责对接用户需求，完成需求文档编写；2.数据方向业务方案分析和设计：完成用户交互界面设计，完成相关数据大屏、管理驾驶舱及报表的设计；负责组织用户进行验收测试3.主动提出利用数据辅助管理和支持业务的方案：主动掌握公司战略和业务需求，结合内外部的数据资产，提供辅助管理和支持业务的方案；4.数据应用新场景、新趋势跟踪：跟踪业界新的数据应用场景和新的趋势，提出引入新的数据资源建议。	任职要求：1.三年以上数据分析相关工作经验，掌握数据建模，数据分析相关技能，有金融相关行业数据分析经验；2.了解和掌握Tableau、FineReport、Webi等主流报表开发工具；2.有一定的编程基础：了解Java/J2EE、Python等相关开发技术；3.熟悉主流数据算法：分类、回归分析、聚类、关联规则、神经网络方法。职能类别：数据库工程师(DBA)
数据分析师	数据分析	0.8-1.5万/月	合资	1000-5000人	互联网/电子商务租赁服务	上海-浦东新区|3-4年经验|本科|招1人|06-22发布	上班地址：上海浦东新区晨晖路金蝶软件园2号楼401	本科	3-4年经验	1、事业部运营数据分析体系的建立、维护及优化；2.管理和优化数据分析模块的相关工作，建立数据监控流程、形成数据异常预警机制、形成日常汇报机制；3.负责建立相关的分析统计模型，不断优化分析维度，优化数据产品；4.负责业务数据的统计分析，编制报告，为事业部管理、决策提供数据支持；5.其他分配的工作。	任职要求：1.正规院校本科及以上学历，审计、统计、数学等专业背景优先。2.三年（含）以上数据分析或运营管理的相关工作经验。3.熟练使用Excel操作。掌握SPSS、Access、SQL或VBA的优先考虑。4.接受过CDA培训或拥有CDA证书的优先考虑。5.敏锐的洞察力，良好的沟通能力和团队合作能力。6.强烈的责任心及抗压能力，工作细致有条理，善于学习。工作地址上海-浦东新区-张江-晨晖路88号金蝶软件园2号楼401职能类别：其他关键字：数据分析
数据分析（应届毕业生）	数据分析	5-7千/月	合资	50-150人	租赁服务交通/运输/物流	上海-闵行区|无需经验|本科|招1人|06-22发布	上班地址：闵行区顾戴路2337号D栋7-D	本科	无需经验	岗位职责：1.日常运营数据整理、分类、统计，定期提交日常数据分析报告2.通过对数据分析和对比，能够发现问题，并寻求问题解决方向甚至解决方案3.能够不断优化核心数据的提取，总结数据规律4.资产安全性管理，资产异常数据预警5.领导安排其它工作	任职要求：1．大学本科及以上学历；统计、数学、审计、应用统计、计算机等相关专业2．熟练操作办公软件，精通excel，具备excel处理数据及分析的能力3.具备SQL、hive等工具知识的优先4．有较强的逻辑思维能力，理解能力强，有了解物流知识更佳5．招应届毕业生职能类别：大数据开发工程师关键字：数据分析运营统计
数据专员/助理（应届毕业生）	数据管理或治理	5-7千/月	合资	50-150人	租赁服务交通/运输/物流	上海-闵行区|无需经验|大专|招1人|06-22发布|工商管理 行政管理	上班地址：闵行区顾戴路2337号D栋7-D	大专	无需经验	岗位职责：1、公司运营客户、回收地信息管理，运营数据录入系统及管理。2、运营部各类文件、凭证的整理、汇总和归档。3、与公司其他各部门进行协作沟通。4、完成指定的项目数据统计工作，确保数据准确性，并及时更新，完善数据，优化已有表格，提升数据质量，完成部分数据分析。5、运营部负责人及部门安排的临时性事务协助处理。	任职要求：1、大专及以上学历，物流管理、财务会计、统计学、工商管理、等专业优先，欢迎表现优秀应届毕业生。2、office办公软件，特别是excel使用熟练，对数据管理有一定的敏感度，能进行常规的数据分析。3、具有较强的沟通能力，有良好的敬业精神、高度的责任心和团队协作精神。4、积极上进，保持学习心态，有成长性。蓬勃的发展离不开人才的引进，众多的职位现虚位以待，上海睿池供应链管理有限公司真诚邀请有志于投身物流行业的爱好者加入我们的队伍，分享睿池共同的价值观，在睿池与志同道合的工作伙伴一起，开拓你美好的职业发展之路。职能类别：销售行政专员销售行政助理关键字：助理运营专员客户管理专员客户服务专员运营助理销售运营专员行政专员文员销售行政助理
商业分析师	数据分析	1.2-2万/月	民营公司	50-150人	租赁服务	深圳-南山区|3-4年经验|大专|招若干人|06-19发布|统计学	上班地址：科苑路东方科技大厦1205	大专	3-4年经验	岗位职责：1、将商业语言转化成数据语言，能够自主进行数据探索和挖掘，推进数据体系的优化和完善；2、推动数据产品和工具的设计和落地；3、通过数据发现并定位业务和产品中的问题，提出改进策略，对异常波动进行分析，并推进落地实施，观测效果反馈；4、规划业务分析点，能将零散的洞察聚合成对用户行而有效的方案，负责例行化分析报告和专项分析报告的生产；能快速了解行业，深入分析行业生态。5、了解数据的防作弊、反作弊操作，设计并优化防作弊、反作弊系统；6、持续输出优化运营成本，提高生产效率，扩大营收的方案方法。	任职要求：1、本科及以上学历，应用数学、统计、经济学等专业硕士优先；2、扎实的统计基础，突出的逻辑分析和归纳能力，优秀的业务理解力和洞察力，善于沟通和表达，自我驱动力强；探索性强，对创新性项目，具有试错的热情，发现商业机会；3、掌握从数据埋点到数据可视化各环节的关键技能；熟练使sql/R/SPSS等分析工具，有相关行业从业经历者优先；4、熟悉数据集成、数据治理、商业智能分析BI等技术原理，具有实践经验有二年以上互联网行业数据处理、分析经验优先，具备大数据的处理能力，掌握MYSQL等相关数据提取工具，熟练操作至少一种常用数据分析工具（如python
数据挖掘工程师	大数据挖掘	2-2.5万/月	民营公司	150-500人	房地产租赁服务	上海-闵行区|3-4年经验|本科|招1人|06-17发布	上班地址：申虹路1088弄恒基旭辉中心	本科	3-4年经验	岗位职责：1、负责构建数据分析与数据挖掘数据分析体系，负责海量运营数据的分类汇总和分析研究；2、负责对数据库信息进行深度挖掘和有效利用，充分实现数据的商业价值，将复杂的的出行问题抽象为数学模型，基于大数据提升用户出行体验，有效支持战略决策以及有效提升运营数据；3、负责数据管理团队的建设工作，有效领导数据分析与挖掘团队支持和推动业务发展；4、协助完成业务关键目标指标制定、目标达成过程管理；	任职资格：1、熟悉至少一种pythonweb开发框架（如django/flask/trnado等）；2、熟悉Linux以及服务器端常用软件的；3、熟悉MongoDB/MySQL/Redis等数据库；4、有tensorflow、keras、tflearn等相关机器学习框架开发经验优先考虑.；5、熟悉分布式系统设计范型，有大规模系统设计和工程实现的经验；6、能承担高负荷的工作，有良好的团队合作精神和自我管理能力，责任心强、工作敬业、有很强的开拓精神；7、具有SparkStreaming、Flink项目开发经验者优先。职能类别：其他数据治理工程师
数据运营岗	数据分析	6-8千/月	民营公司	少于50人	租赁服务汽车	深圳-福田区|1年经验|大专|招1人|06-22发布	上班地址：深圳市福田车公庙泰然四路6号 天安数码时代大厦A座1508-1509	大专	1年经验	岗位职责:1.了解汽车融资租赁，根据基础数据源，通过数据清洗、整理和分析，建立运营及客户经营的数据指标体系；2.基于数据平台制作相应的业务报表和数据分析报表；3.致力于数据驱动，分析业务、财务等运营数据，提供有价值的运营改进、产品迭代、系统优化建议，并提供决策和营销策略支持；4.负责业务参数设置，交易路由调配及管理，额度分配调控，处理日常经营过程中的各类异常事件；5.与合作方的对接，处理相关运营业务，完成业务日常运营支撑等。	任职资格:1、大专及以上学历（应用数学、统计、金融、IT等相关专业优先）；2、一年以上数据分析经验，高度熟练使用Excel等，了解常用脚本语言；3、思维严谨，逻辑清晰，善于沟通；4、善于发现问题，并具有独立问题解决能力。职能类别：汽车金融专员数据运营关键字：数据运营资产
数据分析师	数据分析	12-18万/年	国企	50-150人	租赁服务新能源	广州-黄埔区|3-4年经验|本科|招1人|06-10发布	上班地址：茅岗鱼珠智谷A13栋	本科	3-4年经验	岗位职责：1、负责日常业务数据统计与分析，产出常规业务数据报表（日报、周报、月报）；2、与业务部门一起建立业务数据分析体系，为管理层决策提供有质量的数据支持；3、通过数据监控能快速精准的发现问题，并通过深入分析与业务部门沟通解决；4、负责针对公司业务情况进行专题数据分析，输出产品及运营解决方案，推动业务优化。	任职资格:1、本科及以上学历，统计学，数学，信息与计算科学类相关专业，专业基础扎实；2、3-5年数据分析经验，有交通运输/汽车租赁行业经验者优先；3、熟悉SPSS等统计分析软件，并熟练使用WORD、EXCEL及常用的函数和透视表；4、逻辑能力强、有极强的数据敏感度与和数据分析方案撰写能力；5、具备较强的工作责任心，保持较强的上进心和主动解决问题的能力。职能类别：数据分析师关键字：数据分析师数据处理大数据
数据员4.5k+免费住宿+精通EXCRL	数据管理或治理	4.5-7千/月	创业公司	500-1000人	租赁服务娱乐/休闲/体育	长沙-岳麓区|大专|招1人|05-16发布	上班地址：麓谷街道青山路金鹰文化创意园2栋6楼威廉古堡	大专	未标明	1.负责公司现有运营项目的监督和统计，报表整理及上报等；2.负责收集、整理运营数据，同时整合多渠道的业务数据，编写运营数据分析报告；3.为其他相关部门提供数据分析支持、报表分析支持、报表模型支持等。4.熟悉公司知识、公司业务及流程，有自己的独特见解，为公司的决策提供数据依据。5.能够运用图表有效表达数据分析师的分析观点，使分析结果一目了然。	任职要求：1.专科以上学历，统计学及相关专业者优先；2.善于沟通、具有较强的团队合作精神和组织、协调能力，有较强的职业责任心；3.思维活跃，知识面广，逻辑性强，并具备快速学习的能力；4.具有较强的数字敏感性，较为精通EXCEL软件，熟练应用函数及相关的统计分析工具；5.具有一定的抗压能力；职能类别：数据库工程师(DBA)关键字：数据统计实习生数据员数据分析师数据分析数据统计数据处理
数据专员	数据管理或治理	4-6千/月	民营公司	50-150人	租赁服务	广州-越秀区|1年经验|大专|招若干人|06-21发布	上班地址：广州大道中599号泰兴大厦909单元（地铁五号线动物园站）	大专	1年经验	1、负责划扣客户租金，跟财务部门核对资金账务。2、负责资产数据分析，监测资产质量，形成报告，为公司战略提供决策支持。3、负责员工每日回款数据、违章数据、续保数据的整理，员工kpi排名展示。4、档案管理。5、完成上级安排的其他工作。	岗位要求：1、大专及以上学历。2、一年及以上工作经验，有金融行业、汽车租赁行业经验优先，优秀的本科应届毕业生也可。3、较强的数据敏感度、逻辑分析能力和文档写作能力。4、熟练使用0ffice、数据分析软件职能类别：资金专员关键字：数据分析
2631IC-体系管理岗（数据体系） (职位编号：2631IC)	数据分析	20-30万/年	合资	1000-5000人	租赁服务	上海-浦东新区|3-4年经验|本科|招1人|06-20发布		本科	3-4年经验	1、 负责数字化需求分析，包括数据引用场景、数据标签提炼、指标库设计2、 根据公司业务场景和管理要求，搭建和维护公司经营管理中台指标库、数据标签库3、 建立公司经营管理数据中台指标体系、标签体系管理机制，进行滚动优化、迭代、发布4、 负责数据、标签和指标质量、价值监控，不断更新相关规则5、 参与数字化相关项目以及线上化运营设计	任职资格：1、 专业经验：具备数字化管理知识和1-2个项目经验，参与过数字化产品设计2、 行业经验：有2-3年咨询公司金融行业项目经验或甲方实践经验***3、 善于沟通、协作，有较强的领悟和理解能力，以及逻辑分析能力、执行力职能类别：数据分析师
数据专员	数据管理或治理	4-6千/月	民营公司	50-150人	租赁服务快速消费品(食品、饮料、化妆品)	杭州-江干区|1年经验|招1人|06-15发布	上班地址：江干区东宁路553号东溪德必易A座226室	未标明	1年经验	岗位职责深入理解业务需求，基于业务数据进行数据探索、特征提取，选择分析方法或模型，并形成符合业务的分析结果；	任职资格1、一定要会开车，一定会要开车2、懂商务接待礼仪，具有一定的服务意识；3、为人踏实、沉稳，保密意识强、能适应加班。职能类别：后勤关键字：数据文员后勤总经理助理
数据分析师 (职位编号：000756)	数据分析	20-40万/年	外资（非欧美）	150-500人	金融/投资/证券信托/担保/拍卖/典当	深圳-福田区|招1人|06-19发布	上班地址：中心四路1-1号嘉里建设广场T2座10楼(购物公园地铁站B7出口或会展中心站B出口)	未标明	未标明	岗位职责:1、基于业务需求，规划分析思路，完成从数据提取、数据清洗、数据分析和报告产出的整个流程，为业务问题原因排查及解决方案提供数据支撑；2、在深入理解业务基础上，结合业务目标和问题，构建数据指标体系与分析模型，为数据化运营提供系统化的解决方案；3、主动分析并研究业务数据，基于数据分析结果，为管理层和业务部门提供商业策略分析和业务优化建议；4、基于业务分析经验，将关键分析思路进行产品化，并参与企业数据产品的设计与实现；5、通过研究和数据支持产品的优化改进，指导数据应用部门工作。	任职资格:1、统计学、数学、计算机信息类、数据挖掘等相关专业3年以上数据分析相关工作经验，具有互联网数据挖掘、用户行为分析，产业价值分析经验者优先；2、熟练使用Excel、PPT、R/python、SQL，有缜密的逻辑思维和较好的文字、数据、图表呈现能力；3、熟悉常用数据挖掘算法（如分类、聚类、回归等）及其原理，并具备相关项目经验；4、责任心强，细致认真，能承受较强的工作压力，热爱数据分析工作。职能类别：业务分析经理/主管产品经理/主管
数据文员	数据管理或治理	3.5-5千/月	民营公司	150-500人	信托/担保/拍卖/典当金融/投资/证券	温州|1年经验|高中|招1人|06-22发布	上班地址：新城禾源大厦16楼	高中	1年经验	1、负责公司法务部贷后数据的采集工作；2、对重要的数据内容进行备份；3、对特殊数据提出整理方案；4、听从部门主管的其他工作安排。	职位要求：熟练运用EXCEL各类函数，做事细心耐心细致！职能类别：文员统计员关键字：文员资料员统计员
数据员	数据管理或治理	3-4.5千/月	民营公司	500-1000人	金融/投资/证券信托/担保/拍卖/典当	广州-天河区|1年经验|大专|招1人|06-22发布|普通话熟练	上班地址：广州市天河区车陂大岗路10号联合社区西区五栋2楼	大专	1年经验	1、业务数据统计、分析；2、负责公司和银行的数据对接工作；3、汇总日常业务需求表，发送相关人员，以及相关需求跟踪；4、调取催收记录、催收录音、配合做好质检相关数据的处理；5、负责周报、月报的制作；6、其他日常事务。	任职资格：1、大专以上学历，专业不限；2、Excel操作熟练；3.责任心强，工作认真负责、耐心。福利待遇：1.享有社会养老、医疗、失业、工伤、生育保险、公积金（给你最齐全的保障）2.最齐全的福利（工龄奖、过节礼品或奖金、绩效奖、法定节假日及礼品、带薪病假、年假、产假、丧假）3.环境优美；工作氛围温馨。4.提供有竞争力的薪资待遇，广阔的发展平台。5.大小周工作制，工作时间9点至18点，国家法定节假日，节日礼品、福利多多。6.带薪培训、拓展活动、旅游、生日Party节目多姿多彩。7.双通道晋升机制，专业技术与管理并驾齐驱。公司简介：广州回龙企业管理咨询有限公司是京册金融集团旗下全资控股的子公司，成立于2008年，回龙公司创立的理念是降低企业的信用风险、降低银行和金融机构的不良风险，致力于代表银行帮助客户及时、正确的缴还银行的欠款，降低银行的信用风险；经过近10年的发展，目前全国共有31个分公…
数据总监	数据管理或治理	5-7万/月	民营公司	150-500人	金融/投资/证券信托/担保/拍卖/典当	深圳-福田区|8-9年经验|本科|招1人|06-22发布	上班地址：深圳市福田区深南大道1006号福田国际创新中心A栋34C	本科	8-9年经验	岗位职责：1、负责大数据平台的规划和搭建、系统及功能模块设计，平台的维护和优化	任职要求：1、计算机、通信、电子等相关专业
19/20应届生（数据分析）	数据分析	6-8千/月	上市公司	1000-5000人	金融/投资/证券信托/担保/拍卖/典当	无锡|1年经验|本科|招1人|06-18发布	上班地址：无锡市人民中路139号恒隆广场29楼	本科	1年经验	岗位职责：1、各类业务数据追踪；2、运用底层数据进行多维度分析，按照集团及管理层的要求产出相应的分析报告，得出结论指导业务；3、与相关部门密切合作，设计满足各需求场景的可视化报表系统；4、领导交办的其他任务。	岗位要求：1、全日制本科及以上学历，硕士优先（有毕业证学位证）；2、统计相关专业优先；2、有一定战略管理、数据分析能力；3、有营销管理、过程追踪等经验优先。注：此岗位前期工作地点在无锡，后期工作地点为江阴面试地址：无锡市人民中路139号恒隆广场写字楼职能类别：业务分析专员/助理
数据库管理员	数据库	1-1.5万/月	民营公司	150-500人	新能源电气/电力/水利	北京-海淀区|3-4年经验|本科|招1人|06-02发布	上班地址：北京市海淀区西三旗建材城中路27号金隅制造工场N6号楼2层	本科	3-4年经验	1、安装和升级数据库服务器，以及应用程序工具2、数据库设计系统存储方案，并制定未来存储需求计划3、登记数据库用户维护数据库安全性4、控制和监控用户对数据库的存取访问5、监控和优化数据库的性能6、保证数据库的使用符合知识产权法规7、维护适当介质的存档或者备份数据8、制定数据库备份计划，灾难出现时对数据库进行恢复	任职要求：1、计算机相关专业本科及以上，有3年以上mysql管理经验2、熟悉mysql数据库体系结构和工作原理3、熟悉常见引擎的原理、特点及主从复制原因和实践4、熟悉目前常用的开源中间件解决方案5、有一定的脚本语言编程能力熟悉shell、python脚本语言中的一种或几种6、熟悉Linux操作系统7、有相关DBA工作经验优先职能类别：数据库工程师(DBA)
数据运营专员	数据分析	0.8-2万/月	合资	150-500人	新能源汽车	常州|3-4年经验|本科|招2人|06-19发布	上班地址：武进高新区	本科	3-4年经验	岗位职责：1、负责收集，观察，可视化和解释数据；将数据转化为信息，结合业务对数据进行分析并提供持续性的报告；2、面向用户和场景规划数据产品，解决用户的多维度需求，对产品数据的监控和分析，能以宏观的视角看待和分析业务相关数据，梳理多产品线业务逻辑，输出结果赋能企业及行业客户产品。3、开发部署相关数据库，数据收集系统，数据分析和其他策略，协助提升充电网络拓展和运营的效率。4、根据从数据源获取的信息开发并维护数据库/数据系统。5、结合业务特点识别，分析和解释复杂数据集中的趋势或模式。6、利用数据模式和趋势来提升运营效率，与运营团队合作开发新的解决方案。	任职资格：1、本科及以上学历，3年以上数据分析师或业务数据分析师的工作经验。2、有关数据模型，数据库设计开发，数据挖掘和分段技术的技术专长。3、对报告包（Tableau等），数据库（SQL等），编程（XML，Javascript或ETL框架，娴熟掌握Python、R语言），以及对交互式的可视化应用工具具有丰富的知识和经验。4、统计知识和使用统计软件包分析数据集的经验（Excel，SPSS，SAS等）。5、强大的分析能力，能够收集，组织，分析和传播大量信息，并注重细节和准确性。6、擅长查询，报告撰写和提出问题。7、主动获得并实施有关充电网络拓展和部署的***实践的广泛知识。8、拥有数学，经济学，计算机科学，信息管理，统计或相关领域的学士学位。职能类别：业务分析专员/助理市场分析/调研人员
数据分析专员	数据分析	0.7-1.2万/月	外资（非欧美）	500-1000人	新能源汽车	上海-静安区|2年经验|大专|招1人|06-21发布	上班地址：西藏北路199号光明地产大厦10楼	大专	2年经验	岗位职责：1、公司运营中的业务数据做统计及运营分析；2、日常数据监察及数据预警，异常数据解读挖掘；3、对报表数据进行可视化处理及分析，完善BI系统搭建。	任职要求：1、熟练掌握SQLSERVER数据库查询语句和逻辑；2、熟练掌握Excel中的常用函数及数据透视表；3、具备一定的数据分析能力，会使用PowerBI
数据工程师	大数据挖掘	4-8千/月	上市公司	5000-10000人	新能源多元化业务集团公司	连云港|5-7年经验|本科|招若干人|06-17发布	上班地址：瀛洲南路199号	本科	5-7年经验	1、负责数据标准、规范等制定；2、基于企业全链路数据治理、分析、应用；3、数据驱动业务洞察，提升数据思。	任职要求：1、本科及以上学历，IT、数据等相关专业；2、5年以上大型制造业或消费品、快销行业数据相关工作经验；3、有大数据分析应用经验优先。职能类别：数据采集工程师其他
数据分析工程师 (职位编号：003802)	数据分析	1.8-2.5万/月	上市公司	10000人以上	电子技术/半导体/集成电路新能源	深圳-宝安区|3-4年经验|硕士|招2人|06-18发布	上班地址：石龙社区颐和路2号	硕士	3-4年经验	岗位职责:1、负责数据库的安装配置及升级改造，性能监控及优化，故障诊断和排除；2、负责数据迁移，数据库备份、复制、镜像等容灾方案的制定和实施；3、负责等数据库对象的维护部署，为开发人员提供协助支持；4、对数据库服务器相关管理文档进行编写和维护。	任职资格:1、熟悉数据库系统的存储结构，预测未来的存储需求，制订数据库的存储方案；2.具有Oracle、sqlserver、Mysql，DB2等大型数据库调优经验、服务器LInux操作系统管理经验；3、熟悉MES系统业务优先考虑；4、有OCP证书优先考虑。职能类别：大数据开发工程师
数据分析师（上市公司）	数据分析	4.5-9千/月	民营公司	5000-10000人	电气/电力/水利新能源	广州-白云区|1年经验|本科|招2人|06-22发布	上班地址：广州市白云区神山工业园大岭南路18号	本科	1年经验	岗位职责：1、负责公司产业数据库及资讯数据库：数据及信息收集、整理、入库；2、结合业务需求设计数据分析和挖掘方案，从大量数据中总结规律、挖掘潜在价值，产出数据分布规律、变化趋势、关联关系和分类聚类；3、根据公司业务需求，进行数据分析并提供决策依据；；4、将各种途径收集到的非标数据，通过标准化处理，整理成可以统计分析的量化数据。	任职资格：1、本科或以上学历，计算机、自动化、数学、经济学、统计学或情报分析等相关专业；2、逻辑思维严密，较强沟通能力，能够熟练独立编写数据分析报告，及时发现和分析其中隐含的变化和问题；3、熟练使用SQL、Excel、PPT，有BIEE、帆软或其他前端报表工具经验优先；4、善于沟通和交流，有丰富的跨团队、部门的项目资源整合能力，能够独立开展研究项目。职能类别：数据分析师关键字：数据分析数据挖掘数据分析师sql
数据分析师	数据分析	1.5-3万/月	民营公司	50-150人	新能源互联网/电子商务	上海-普陀区|3-4年经验|硕士|招若干人|06-22发布|数学与应用数学 统计学	上班地址：大华路88弄15号	硕士	3-4年经验	岗位职责：1、与市场/业务开拓人员配合，参与客户沟通，理解业务需求，理解数据环境，界定数据分析问题，并制定数据分析方案；2、与数据开发及ETL人员配合，从数据库、服务商或用能企业方，获取数据，并进行相应的数据准备；3、深入理解业务需求，基于业务数据进行数据探索、特征提取，选择分析方法或模型，并形成符合业务的分析结果；4、与需求部门协作，编写分析报告及其他交付成果，并协助实现数据价值应用；5、配合数据开发工程师，完成模型部署后的业务验证、反馈。	岗位要求：1、学习能力强、逻辑严谨简洁、工作独立负责、语言流畅（书面、口头）、能够有效阅读中英文文献；2、熟悉数据结构，熟悉数据探索方法，熟悉数据清洗、降维等数据准备过程，能够结合业务场景和数据条件有效完成数据清洗、数据描述和数据准备；3、熟悉回归、分类、聚类、关联规则、时间序列、神经网络、决策树及其他常用统计分析和数据挖掘技术，了解其算法原理和适用性，能够根据应用场景选择适当的方法，并通过数据分析工具实现；4、能够准确把握数据特征，并有效地对数据和分析结果作可视化展示；5、能够熟练使用至少一种主流关系数据库及结构化查询语言，对Hadoop
数据管理专员	数据管理或治理	0.8-1万/月	民营公司	少于50人	新能源电气/电力/水利	南京-玄武区|3-4年经验|本科|招2人|06-18发布	上班地址：童卫路5号	本科	3-4年经验	职责：1、负责相关数据的采集、整理、入库工作，保证数据采集的连续和有效；2、对数据资产进行管理，并能及时提供给相关部门；3、对数据进行统计；	任职要求：1、本科及以上学历，风电、信息、计算机等相关专业，有大数据、数据统计分析类系统研发、运维经验优先。2、对数据有敏感性，有数据分析和解读的能力和有数据增值变现思维。3、具备良好的沟通和文字表达能力；责任心强，执行力强，主动积极，良好的抗压能力。职能类别：数据库工程师(DBA)
数据专员	数据管理或治理	4.5-5.5千/月	合资	1000-5000人	新能源	无锡-无锡新区|无需经验|本科|招1人|06-19发布	上班地址：无锡市新区锡士路20-1	本科	无需经验	岗位职责：1.负责日常销售数据的维护，及时、完整准确的进行整理汇总、建立形成相应统计报表；2.按要求及时上报各项指标和数据；3.负责和相关部门的销售、逾期、发货数据的梳理、核对；4.监控数据异常，对业务管理及优化提供数据支持；5、销售计划和生产计划的衔接。6、领导安排的其它工作。	任职要求：1、本科及以上学历，工作年限不限；2、表格精通，基本函数应用熟练；3、会计、统计等相关专业优先；4、具有较强的沟通表达、逻辑分析能力，具有数字敏感度，严谨细致。职能类别：销售助理关键字：数据助理文员
综合高级数据分析师	大数据挖掘	1-1.5万/月	国企	1000-5000人	新能源建筑/建材/工程	南昌-青云谱区|3-4年经验|本科|招2人|05-13发布	上班地址：青云谱区广州路69号	本科	3-4年经验	主要职责：1、收集、整理风电/光伏运维业务的相关数据；对接大数据监控中心、运维部、运维管理系统等的相关数据；2、对收集数据利用大数据平台和工具进行多维度统计分析，做出分析报告；2、利用数据对于光伏电站、风电场进行运行性能、生产效率、设备健康度分析；3、对于故障、缺陷信息进行深入分析，做出总结；4、使用运维大数据平台进行小型应用开发；5、运用机器学习等方法挖掘数据特征构建设备故障诊断模型根据结构化的数据，评估设备运行性能，并给出性能提高建议根据场站运行数据，构建隐患预警模型并优化完善6、和场站进行沟通交流，配合场站故障远程定位和分析，提出解决方案，持续进行系统优化改进；7、与相关团队协作进行数据建模工作和系统开发工作，推动公司的数据化运营。8、完成领导交办的其他工作。	任职资格1、具有电力工程、发电厂电气运行或新能源发电等专业领域硕士研究生及以上学历。2、3-4年以上新能源运维等工作经验。3、熟悉运维体系，能编制定制化运维解决方案。4、工作地点：全国、国外职能类别：数据分析师关键字：数据分析大数据
风电运维数据分析师	数据分析	0.8-1.5万/月	民营公司	少于50人	新能源电气/电力/水利	南京-玄武区|招6人|06-18发布	上班地址：童卫路5号	未标明	未标明	岗位职责收集、整理风电运维业务的相关数据；对接风电集控中心、项目管理中心、运维管理系统等的相关数据；对收集数据利用大数据平台和工具进行多维度统计分析，做出分析报告；利用数据对于风机、风场进行运行性能、生产效率、设备健康度分析；对于风机故障、缺陷信息进行深入分析，做出总结；使用运维大数据平台进行小型应用开发；运用机器学习等方法挖掘数据特征构建设备故障诊断模型根据结构化的数据，评估设备运行性能，并给出性能提高建议根据风机运行数据，构建风机隐患预警模型并优化完善和一线运维工程师进行沟通交流，配合运维工程师对风机故障远程定位和分析，提出解决方案，持续进行系统优化改进；与相关团队协作进行数据建模工作和系统开发工作，推动公司的数据化运营。完成领导交办的其它工作。	岗位要求1、性别不限，全日制本科及以上学历，研究生优先；2、计算机科学及技术、数学、统计学、电气工程、自动化等相关专业；3、有风电系统监控或风电运维工作经验者优先；4、熟悉风电发电原理、主要设备、运维工作流程；熟悉海上风电业务者优先；5、掌握数据处理相关软件，能有效地对风机、风场运行数据进行分析，完成准确的系统分析报告；6、对数据敏感，具备较强的数据处理、分析能力，能熟练使用数据分析工具，有美林Tempo系列工具使用经验者优先；有应用开发能力者优先；7、具有利用机器学习等大数据分析手段，对故障模式等进行挖掘分析的能力，熟悉主流大数据相关技术者优先；8、较强的团队合作意识，工作严谨认真，学习能力强，有耐心，能独立完成工作；9、身体健康，能接受短期出差。职能类别：大数据开发工程师软件工程师关键字：软件开发数据管理大数据风力发电
风电运维数据分析师	数据分析	0.8-1.5万/月	民营公司	少于50人	新能源电气/电力/水利	南京-玄武区|本科|招6人|06-18发布	上班地址：童卫路5号	本科	未标明	岗位职责收集、整理风电运维业务的相关数据；对接风电集控中心、项目管理中心、运维管理系统等的相关数据；对收集数据利用大数据平台和工具进行多维度统计分析，做出分析报告；利用数据对于风机、风场进行运行性能、生产效率、设备健康度分析；对于风机故障、缺陷信息进行深入分析，做出总结；使用运维大数据平台进行小型应用开发；运用机器学习等方法挖掘数据特征构建设备故障诊断模型根据结构化的数据，评估设备运行性能，并给出性能提高建议根据风机运行数据，构建风机隐患预警模型并优化完善和一线运维工程师进行沟通交流，配合运维工程师对风机故障远程定位和分析，提出解决方案，持续进行系统优化改进；与相关团队协作进行数据建模工作和系统开发工作，推动公司的数据化运营。完成领导交办的其它工作。	岗位要求1、性别不限，全日制本科及以上学历，研究生优先；2、计算机科学及技术、数学、统计学、电气工程、自动化等相关专业；3、有风电系统监控或风电运维工作经验者优先；4、熟悉风电发电原理、主要设备、运维工作流程；熟悉海上风电业务者优先；5、掌握数据处理相关软件，能有效地对风机、风场运行数据进行分析，完成准确的系统分析报告；6、对数据敏感，具备较强的数据处理、分析能力，能熟练使用数据分析工具，有美林Tempo系列工具使用经验者优先；有应用开发能力者优先；7、具有利用机器学习等大数据分析手段，对故障模式等进行挖掘分析的能力，熟悉主流大数据相关技术者优先；8、较强的团队合作意识，工作严谨认真，学习能力强，有耐心，能独立完成工作；9、身体健康，能接受短期出差。职能类别：需求工程师算法工程师
数据管理工程师	数据管理或治理	0.7-1.3万/月	民营公司	500-1000人	汽车新能源	株洲|招1人|05-09发布	上班地址：天元区仙月环路899号动力谷大厦五楼	未标明	未标明	1、搭建数据管理管控机制；2、负责建立和完善研发数据及相关技术文件密级管理制度;3、搭建研发机密文件/数据实时管控机制；4、实时对项目过程文件/数据进行监控，确保数据更新的及时性、规范性、准确性；负责对产品更改流程中数据的更新进行审查。	任职要求：1、全日制大专或以上学历；2、工作经验不限；3、专业不限，日语、汽车、机械类专业优先；4、了解企业管理流程制度；5、精通CATIA、CAD等软件，熟悉汽车结构，从事过总布置工作者优先；6、熟悉研发技术文件及数据的规范性、完整性要求；7、熟悉日常办公软件；（注：工作、学习态度严谨、积极者，以上条件可适当放宽）职能类别：高级软件工程师软件工程师
劳务派遣 - 数据采集员	数据采集	6-9千/月	民营公司	500-1000人	新能源汽车	上海|1年经验|大专|招1人|06-22发布	上班地址：杨浦区齐齐哈尔路928号商务印刷园区	大专	1年经验	岗位主要职责：根据业务需求完成数据采集和整理	任职资格：1、具有车辆驾驶C照，能熟练驾驶车辆2、工作认真、细心、积极，能接受加班、出差；3、具有良好的学习能力、理解能力强；4、耐心、细心、认真，沟通与表达能力好；5、熟悉基本的电脑操作；6、对标注工作有热情，保持高效率及高准确性；职能类别：数据采集工程师
网约车数据分析高级经理	数据分析	1.2-2万/月	民营公司	少于50人	新能源互联网/电子商务	北京-朝阳区|5-7年经验|本科|招1人|06-11发布	上班地址：望京soho	本科	5-7年经验	职责描述：1、负责建立完善的客服安全、运营服务及成本的数据监控分析体系，尤其负责司机运营数据体系的设计与管理分析；2、对体验/服务海量数据进行深度分析和诊断，进行异常指标的原因分析并产出结论，为业务发展提供合理的优化建议和方案；3、对异常指标进行跟踪闭环，推动业务落地改善；4、落地推进数据产品的完善，搭建数据分析平台，对接BI进行指标监控模型自动、可视化，提升组织运营效率；5、通过对部门运营数据研究，提出改善运营质量的方法和建议，搭建数据分析体系，为部门决策提供支持。	任职要求：1、计算机、数理统计等相关专业，本科及以上学历，五年以上相关工作经历；2、有网约车业务分析经验优先；3、精通Excel、PPT，熟练使用Minitab、SPSS、R或SAS任一软件；4、熟悉SQL/HQL语句，工作经历有MySQl/HIVE等的优先；5、良好的逻辑思维与表达能力，善于用简单语言表述复杂结论；6、良好的数据敏感度，能从海量数据提炼核心结论与趋势分析；职能类别：数据运营
数据专员（广州）—营销事业部	数据管理或治理	5-8千/月	民营公司	1000-5000人	新能源汽车	广州-白云区|在校生/应届生|大专|招1人|06-22发布	上班地址：云鼎尚城213室（近地铁3号线白云大道北站）	大专	在校生/应届生	岗位职责：1.负责网约车业务各类运营数据收集、整理、汇总、分析统计工作，按进度做好日报、周报和月报；2.定期监控各个城市的数据并跟踪其效果，提升运营风控体系；3.与业务部门沟通合作，负责收集运营平台用户反馈和数据，更新、维护运营平台的数据准确性；	岗位要求：1.大专及以上学历，统计学等专业背景，有一定的数据统计工作经验or应届生（有相关实习经验优先考虑）；2.有一定的数据分析相关经验，熟练运用EXCEL、PPT；3.有较强的沟通能力和跨部门合作能力，有较好的逻辑思维能力、较强的抗压能力。职能类别：业务分析专员/助理统计员关键字：数据统计数据分析数据管理
数据分析师（能源大数据中心）	大数据挖掘	1.2-1.5万/月	事业单位	150-500人	电气/电力/水利新能源	成都-双流区|无需经验|本科|招1人|06-22发布	上班地址：天府新区天工大道916号天科创造产业基地	本科	无需经验	岗位职责：1.基于公司自主研发的大数据平台产品、典型以及开源的数仓系统，为企业级客户提供数据工程服务，包括数据建模、数据接入、数据集成和数据治理等工作。2.基于大数据平台和数据仓库系统的数据建模，ETL设计、开发与维护，进行数据抽取、清洗、转换、集成，最后加载到大数据平台/数据仓库中等工作。	任职要求：1.有数据库和数据仓库设计基础，有关系数据库建模和数据仓库系统的工作经验；2.熟练Java开发，理解面向对象方法；3.熟悉Linux操作系统，熟练脚本语言和SQL，熟悉常用的ETL工具；4.了解Hadoop生态，了解Hive/HDFS/MapReduce/Greenplum等系统；5.踏实，工作认真负责，积极主动，良好的沟通和分析解决问题的能力，可以根据项目需要出差。优先条件:1.有数据仓库系统的实施经验，包括但不限于在TB以上多种数据集上ETL、系统间数据对接、维度建模、报告和分析展示等经验；2.熟悉Hadoop生态的开源项目，有使用主流Hadoop生态产品处理过TB以上数据的经验；3.有整合和处理不同来源数据，编写复杂的查询且保证展示系统流畅运行的经验；团队简介：能源大数据研究中心旨在推动实施能源领域的国家大数据战略，开展面向能源生产、传输、利用等环节的大数据服务应用，挖掘…
信息化专员	数据管理或治理	8-30万/年	民营公司	少于50人	电气/电力/水利新能源	北京|2年经验|大专|招2人|06-21发布|普通话良好|市场营销 电子商务	上班地址：北京市朝阳区北苑东路19号中国铁建广场D座306室	大专	2年经验	1、负责网站的基础运营工作，包括：产品上下架、产品数据更新、营销策划、活动申报、页面框架调整等；2、负责和外平台对接沟通，及时跟进各项活动，确保平台资源顺利开展；3、负责和公司内部设计、营销、数据等各职能部门的对接。4、汇总所负责平台的数据，完成日常工作报表；5、完成领导安排的临时性工作。。	任职要求：学历要求：大专以上；工作经验：2年以上；有一年以上网站或电商运营工作经验有良好的沟通技巧和语言表达能力；工作积极、较强的团队意识、学习能力强，有责任心。公司福利：1、公司建立多阶梯晋升机制（公平、公正、公开）；2、完善的社保制度+五险一金+节假日祝福+年休假；3、培训体系：新员工入职培训+不定期职业知识培训；4、国家法定节假日，正常休假、产假、婚假、带薪年假。职能类别：电商专员网络推广专员关键字：采购，信息员
数据分析师	数据分析	18-25万/年	国企	1000-5000人	互联网/电子商务新能源	上海-嘉定区|2年经验|本科|招2人|06-17发布	上班地址：嘉定区墨玉南路888号15楼	本科	2年经验	1、日常数据监控：分时共享业务日常数据监控和异常数据报告。2、搭建数据分析框架：对业务需求进行指标化分解，通过关键指标、参照系选取，还原/诊断业务状态。3、数据目视化平台：日常报表自动化，各个城市车辆、网点、订单、用户、活动等监控平台搭建。4、输出数据分析洞察：基于数据分析框架、结合可视化能力，在决策支持、产品优化、运营改进，新业务机会等方面给出洞察。5、推进数据产品化落地：设计数据产品，前置数据获取能力，并通过产品形态将数据分析框架、标签化应用、数据模型等价值沉淀。	任职要求：1、思维清晰
数据分析师	数据分析	6-8万/年	民营公司	150-500人	电气/电力/水利新能源	无锡-江阴市|5-7年经验|本科|招5人|06-22发布|数学与应用数学 信息与计算科学	上班地址：海澜财富中心15楼	本科	5-7年经验	岗位职责1、能效平台的数据接入；2、负责能效平台数据录入工作，并做好数据分析工作；3、负责能效平台的数据管理，能及时发现能效平台故障，及时提供给相关技术人员处理并跟踪处理结果；4、利用一定的建模技术或挖掘技术对用户数据进行分类与分析，对营销策略提供一定的数据支持；5、每月编制能耗报告，为领导层做决策提供准确、有效的数据；6、领导及各部门数据需求的其他专项工作；	任职资格1、本科以上学历，统计学、应用数学、电气、等相关专业优先；2、熟悉电力或新能源行业，有电力或新能源行业经验者优先；3、熟练掌握和运用相关数据分析软件，至少掌握SAS、SPSS、R、MATLAB、Excel等统计工具中的一种；4、具备较强的逻辑思维能力、决策判断力及较强的学习能力；5、熟悉GA、百度统计等网站数据统计平台；6、应届毕业生，专业对口，立志数据分析事业的有为青年也欢迎应聘。职能类别：数据库工程师(DBA)
建模工程师	大数据挖掘	0.8-1万/月	国企	1000-5000人	新能源机械/设备/重工	重庆-渝北区|3-4年经验|硕士|招5人|06-07发布	上班地址：金渝大道30号	硕士	3-4年经验	（1）负责风电相关数据的业务分析、大数据分析和数据挖掘；（2）负责数据的处理、整合及数据建模，协同业务人员，将模型算法成果应用到实际业务系统中，进行分析成果的可视化设计；（3）负责根据实际业务要求，完成较深入的专项数据分析并形成分析报告；（4）负责大数据、模型、业务的相关算法的研究及应用。	职位要求：（1）研究生以上学历，3年及以上相关工作经验；（2）精通各种机器学习和数据挖掘算法；（3）对数据整理，数据质量分析，数据预处理，智能算法模型训练，数据可视化，结果分析等有较深的理解；（4）熟练使用一种以上数据分析建模软件(如Python、R、MATLAB等），有计算机相关专业基础，有使用SparkR实战经验者优先；（5）具备较强的数据解读能力，业务沟通能力，工作激情、团队协作精神，可以承受较强的工作压力。职能类别：算法工程师
质量管理中心-数据分析主任工程师(J14713)	数据分析	2-3万/月	民营公司	1000-5000人	电气/电力/水利新能源	北京|3-4年经验|本科|招若干人|06-22发布	上班地址：大兴区亦庄博兴一路8号	本科	3-4年经验	工作职责:1、分析风机核心部件的设计、制造、运行数据，分析其失效规律；2、分析风机现场运维数据，基于海量数据，创新开发各种算法，进行数据建模工作，编写相应的报告，为降低项目成本提供科学依据；3、机组风险预警、风险评估与失效预测模型开发，数据分析建模参数调优、验证与测试、评估上线与推广；4、构建全面的、准确的、能反映服务业务线特征的整体数据指标体系	任职资格:1、统计类、数据分析或或电气相关专业，计算机相关专业本科以上学历；2、数据分析5年以上经验或者风电控制策略分析5年以上经验；3、有建立风机数据建模的项目经验；4、熟练使用一种或几种分析统计及数据挖掘工具，如Python、R、MATLAB等；5、熟悉机器学习、数据建模、数据挖掘至少一方面，有一定的理论研究和实践经验；6、对数据敏感，熟悉常用的数据挖掘算法，如决策树、支持向量机、神经网络等；7、有风电行业数据建模经验者优先；8、年龄在18岁以上职能类别：大数据开发工程师
信息专员	数据管理或治理	5-7千/月	民营公司	500-1000人	新能源交通/运输/物流	广州-海珠区|1年经验|大专|招1人|06-22发布	上班地址：工业大道南边路38号1918产业园万城万充（沙园、宝岗大道地铁）	大专	1年经验	1)执行部门信息管理事务、优化数据工作;2)协助搭建运营管理数据系统，形成数据管理体系3)负责对接子公司收集整理车辆运营各项信息数据、进行有效监控及分析。4)对接各子公司信息专员，监控各项数据统计工作的进度及质量；5)完成车业务线其他信息化建设工作；6)完成上级领导安排的其他工作。	任职要求：1)对汽车行业有一定的基础认识；2)了解信息管理内容，擅长数据分析；3)熟悉各种数据统计及分析工具和分析方法，精通EXCEL操作；4)具备基础的数据库搭建及数据模型搭建能力；5)对数据敏感，善于从中发现问题解决问题，有处理复杂数据信息的能力；6)良好的逻辑思维能力与沟通表达能力，有较强的责任心，执行力强；保密意识强，工作原则性强。职能类别：市场助理关键字：信息专员
大数据专家	大数据挖掘	5-8千/月	上市公司	50-150人	新能源	孝感|招2人|05-18发布	上班地址：云梦汉宜工业园（洪庙大道特1号）	未标明	未标明	岗位职责1、熟悉大数据技术、熟悉常用数据挖算法及应用场景；2、对数据有较好的洞察力：	任职资格1、专科以上学历，计算机、信息专业、数学专业、管理专业优先2、有两年以上相关工作经验者优先：3、有较强的沟通协调能力及高度责任心；职能类别：通信技术工程师技术支持/维护经理
数据分析经理/主管(J10194)	数据分析	0.8-1万/月	国企	50-150人	互联网/电子商务新能源	成都-锦江区|3-4年经验|本科|招1人|05-28发布	上班地址：锦江区锦江大道1907号	本科	3-4年经验	工作职责:1.处理日常业务的数据实时监控、整理统计和发布2.针对日常业务数据进行统计分析，定期提交日常数据分析报告，发现问题并提出改进意见，参与推动业务优化3.通过数据，能从多维度进行分析，并能提供相应分析思路，发现问题并推动相关问题的改善4.负责运营成本分析根据团队需求提供数据支持5.建立有效的数据分析预测和数据模型；	任职资格:1.本科及以上学历，3年以上数据处理工作经验；2.统计学或数学等相关专业毕业；3.逻辑思维清晰，数据敏感度高；4.熟悉至少一种数据分析工具，包括但不限于Excel、SPSS、R、Python；职能类别：其他
智能制造数据高级工程师	大数据挖掘	1-2万/月	民营公司	10000人以上	新能源电气/电力/水利	常州-新北区|5-7年经验|本科|招1人|06-22发布	上班地址：天合路2号	本科	5-7年经验	工作职责：1、负责分析制造生产质量相关数据需求，通过数据的设计及可视化实现生产过程透明化2、根据业务需要对数据进行清理、甄别、归类和整合，并实现数据作业流程自动化3、调研并实际运用数据分析技术，发现生产关键因子，提升生产效率、改进工艺、质量等4、参与数据仓库系统设计与开发5、参与报表可视化开发及ETL开发工作5、参与报表可视化开发及ETL开发工作。	任职要求：1、本科及以上学历，计算机、工业工程等相关专业，相关从业经验5年及以上；2、具备独立数据分析经验，精通Excel、SQL，会SPSS/SAS操作，会Matlab、R、python等其他数据处理与分析软件者优先，精通各项算法，如决策树、逻辑回归、神经网络等，并有相关成功应用经验；3、熟悉数据可视化相关应用工具或软件，例如Echarts，Finereport等；4、具备良好的沟通能力、逻辑思维能力和快速分析解决问题的能力；5、有极强的业务敏感性和对业务的解读能力，善于通过数据揭示业务问题；5、有制造业数据分析、开发相关经验者优先；职能类别：大数据开发工程师产品经理/主管关键字：数据分析算法ETL产品产品经理
数据分析师（进口商品运营中心）	数据分析	4-6千/月	民营公司	150-500人	新能源	宁波-江北区|1年经验|本科|招2人|06-22发布	上班地址：海川路128号	本科	1年经验	工作职责：1、根据公司销售市场数据分析，建立公司用户画像2、对公司各个销售渠道进行分析，供管理层做决策3、获取客户需求，对产品及服务优化提出建议4、分析同行及市场，定期给到管理层决策数据支持职能类别：市场分析/调研人员关键字：分析数据市场调研调研数据分析	职位要求：1、对红酒行业有热情，具备酒类从业经验者优先2、具备较强的抗压能力，本科及以上学历3、熟悉EXCEL操作，熟练使用各种公式、函数；掌握如spss、sas等数据分析工具
数据分析实习生（此为上海公司招聘）	数据分析	150元/天	国企	1000-5000人	互联网/电子商务新能源	上海-嘉定区|在校生/应届生|本科|招1人|05-15发布|数学与应用数学 统计学	上班地址：墨玉南路888号13楼	本科	在校生/应届生	岗位职责：1、协助分析部门各项业务数据，协助专项数据的业务逻辑分析，协助数据挖掘分析，提供策略支持；2、响应部门需求，为各项调研报告提供数据支持，并制作相应数据报表。职能类别：大数据开发工程师关键字：统计数学数据分析	任职要求：1、本科及以上学历，计算机、统计学、数学等相关专业，其他专业表现优秀的亦可；2、较强的数据分析能力，良好的独立分析及判断能力，能根据需要对数据进行系统分析；3、能够熟练使用EXCEL，善于使用Excel制作图表，精通使用分类汇总、数据透视、高级筛选等Excel功能；4、较强的数据敏感性和学习能力，良好的条理性和逻辑分析能力，体现在数据分析、市场洞察及预见方面；5、工作认真细致，有耐心，具备良好的沟通能力、团队协作精神，执行力强。
项目助理（数据采集）	数据采集	4-6千/月	民营公司	500-1000人	电气/电力/水利新能源	深圳|1年经验|本科|招2人|06-09发布	上班地址：：深圳市福田区岗厦北中广核大厦	本科	1年经验	岗位职责：1.负责核电厂PSA可靠性数据采集2.根据PSA可靠性数据采集实施程序，开展核电厂数据采集和信息整理工作3.不涉及放射性相关工作	岗位要求：1.对核电厂系统有一点的了解、从事过数据采集相关工作优先考虑2.工作认真仔细，熟悉各类办公软件福利待遇：1.入职即缴纳五险一金，赠送一份商业保险；2.每年可以定期参加免费体检，每季度会组织多种形式的团建活动；3.提供带薪年假
校园招聘-IT运维工程师	数据分析	5-6千/月	民营公司	1000-5000人	新能源机械/设备/重工	合肥-高新区|在校生/应届生|本科|招2人|06-22发布	上班地址：合肥市高新区长宁大道999号	本科	在校生/应届生	岗位职责:1.系统管理：负责公司服务器、存储、虚拟化等硬件设备管理和维护；负责操作系统的日常巡检、管理，运行状态监控；负责Windows，Linux平台下各种服务安装维护；负责AD域、MES、文件服务器等信息系统维护。2.网络管理：负责公司交换机、防火墙、程控、视频会议等网络硬件设备管理和维护；负责针对公司网络安全进行不断升级、防护；根据公司规划，及时调整各类网络设备参数测试、调优等工作3.数据库管理：负责各类环境下SQLserver、Oracle、Mysql等数据库安装、调试；负责各类数据库备份及恢复，并针对公司发展需求以及新技术水平发展，提出更加合适的方法确保数据库稳定运行。4.日常管理：各类日常桌面维护、各类IT办公设备、生产设备维护/维修等；各类硬件、系统维护手册编辑；	任职资格:1.本科及以上学历，计算机相关专业；2.具有扎实的专业知识；3.了解windows、Linux操作系统；了解思科、华为等网络设备；了解SQLServer、Oracle等数据库。职能类别：运维工程师技术支持/维护工程师
IT数据库/服务器运维工程师	数据库	6-8千/月	民营公司	1000-5000人	新能源机械/设备/重工	合肥-高新区|1年经验|本科|招2人|06-21发布	上班地址：合肥市高新区长宁大道999号	本科	1年经验	岗位职责:1.系统管理：负责公司服务器、存储、虚拟化等硬件设备管理和维护；负责操作系统的日常巡检、管理，运行状态监控；负责Windows，Linux平台下各种服务安装维护；负责AD域、MES、文件服务器等信息系统维护。2.网络管理：负责公司交换机、防火墙、程控、视频会议等网络硬件设备管理和维护；负责针对公司网络安全进行不断升级、防护；根据公司规划，及时调整各类网络设备参数测试、调优等工作3.数据库管理：负责各类环境下SQLserver、Oracle、Mysql等数据库安装、调试；负责各类数据库备份及恢复，并针对公司发展需求以及新技术水平发展，提出更加合适的方法确保数据库稳定运行。4.日常管理：各类日常桌面维护、各类IT办公设备、生产设备维护/维修等；各类硬件、系统维护手册编辑；	任职资格:1.本科及以上学历，计算机相关专业；2.2年以上IT相关工作经验；3.熟悉windows、Linux操作系统；熟悉思科、华为等网络设备；熟悉SQLServer、Oracle等数据库4.熟悉网络工程，包括三层交换机、四层交换机、路由器、防火墙等硬件设备操作和配置、熟悉LINUX、Windows操作系统的安装、配置和操作、熟悉SQLSERVER、MYSQL、ORACLE等数据库配置和管理。职能类别：技术支持/维护工程师数据库工程师(DBA)
数据分析专员	数据分析	6-8千/月	民营公司	150-500人	奢侈品/收藏品/工艺品/珠宝互联网/电子商务	广州|1年经验|大专|招1人|06-22发布	上班地址：9号地铁站C出口中恒商业中心2栋11楼	大专	1年经验	工作职能：1、根据数据分析方案进行数据分析，在既定时间内提交;2、能进行较高级的数据统计分析;3、录入数据库的设立，数据的校验，数据库的建立;4、要求掌握较深的业务知识和计算机应用知识，能用行业各种应用软件进行各种数据分析和综合数据处理，加工成有用的信息提供领导进行决策;能配合系统管理员进行计算机网络维护及管理。5、负责本公司电商数据的收集、传递(主要是上报)和管理工作，汇总和分析处理工作，及时向本公司领导及有关部门上报信息数据，做好相关纪录;负责本公司数据的安全管理，及时做好各类数据及报表的备份工作，做好归档、保管工作，做好信息数据的保密工作，严禁向未授权单位、部门及个人提供各类信息数据;	任职要求：1、知识/经验：具有数理统计，经济学，数据库原理以及相关知识;能熟练使用EXCLE、ppt等统计软件。2、工作能力：严谨的逻辑思维能力、学习能力、言语表达能力、管理能力。3、工作态度：积极主动、工作认真、工作严谨。4、要求掌握较深的业务知识和计算机应用知识，能用行业各种应用软件进行各种数据分析和综合数据处理，加工成有用的信息提供领导进行决策;能配合系统管理员进行计算机网络维护及管理。福利待遇1、大小周，上班时间：9:00-11:50，13:20-18:302、包吃+房补；3、购买社保，工龄工资满一年每月发放100元补贴，五年500元封顶；4、每周3-4次员工水果提供，每月2-3次丰富下午茶；5、娱乐设施免费玩：双人格斗游戏机、水果机、娃娃机；6、每年3-4次部门聚餐、1-2次公司全员聚餐，年度旅游每年1次；7、每1-2个月举行1次员工生日会；当然还有各种节日福利;8、春节期间车…
数据分析师	数据分析	4.5-6千/月	民营公司	150-500人	奢侈品/收藏品/工艺品/珠宝互联网/电子商务	广州|1年经验|大专|招1人|06-22发布	上班地址：9号地铁站C出口中恒商业中心2栋11楼	大专	1年经验	工作职能：1、根据数据分析方案进行数据分析，在既定时间内提交;2、能进行较高级的数据统计分析;3、录入数据库的设立，数据的校验，数据库的建立;4、要求掌握较深的业务知识和计算机应用知识，能用行业各种应用软件进行各种数据分析和综合数据处理，加工成有用的信息提供领导进行决策;能配合系统管理员进行计算机网络维护及管理。5、负责本公司电商数据的收集、传递(主要是上报)和管理工作，汇总和分析处理工作，及时向本公司领导及有关部门上报信息数据，做好相关纪录;负责本公司数据的安全管理，及时做好各类数据及报表的备份工作，做好归档、保管工作，做好信息数据的保密工作，严禁向未授权单位、部门及个人提供各类信息数据;	任职要求：1、知识/经验：具有数理统计，经济学，数据库原理以及相关知识;能熟练使用EXCLE、ppt等统计软件。2、工作能力：严谨的逻辑思维能力、学习能力、言语表达能力、管理能力。3、工作态度：积极主动、工作认真、工作严谨。4、要求掌握较深的业务知识和计算机应用知识，能用行业各种应用软件进行各种数据分析和综合数据处理，加工成有用的信息提供领导进行决策;能配合系统管理员进行计算机网络维护及管理。福利待遇1、大小周，上班时间：9:00-11:50，13:20-18:302、包吃+房补；3、购买社保，工龄工资满一年每月发放100元补贴，五年500元封顶；4、每周3-4次员工水果提供，每月2-3次丰富下午茶；5、娱乐设施免费玩：双人格斗游戏机、水果机、娃娃机；6、每年3-4次部门聚餐、1-2次公司全员聚餐，年度旅游每年1次；7、每1-2个月举行1次员工生日会；当然还有各种节日福利;8、春节期间车…
数据分析专家	数据分析	3-4万/月	民营公司	1000-5000人	互联网/电子商务奢侈品/收藏品/工艺品/珠宝	深圳-南山区|8-9年经验|本科|招1人|06-19发布	上班地址：深南大道9668号华润置地大厦C座13楼.	本科	8-9年经验	职责描述：1、负责公司品牌零售业务相关数据指标的监测、数据汇总、整合、分析，并结合品牌、竞争对手、行业数据分析，建立相关的数据模型，为公司的战略决策服务；2、整合内外部数据，利用各种数据工具，搭建和完善数据分析体系及内外数据收集；3、根据市场中心工作需要，针对内容营销、媒介投放、营销策划等数据定期输出报表；4、支持并指导各部门开展运营诊断分析，对业务数据进行挖掘及提炼，找出核心问题，并提出优化建议及解决方案；5、负责用户行为分析等数据商业价值挖掘工作；6、负责对竞品进行调研及数据分析，对自身产品、零售业务进行改善。	任职要求：1、本科及以上学历，统计学、数学等相关专业；2、6年以上零售、快消类行业数据分析和数据洞察等相关经验；3、对数据敏感，具备优秀的信息整合、数据处理和分析能力，并能形成清晰的业务观点和前瞻判断；4、熟练掌握EXCEL、SAS、Spss等数据分析工具，且对行业中的新兴数据分析、数据展现工具有探索研究精神；5、善于人际沟通，踏实、激情、上进，逻辑思维严谨，具备较强学习能力、组织协调能力、跨团队沟通能力和团队合作精神，良好的职业道德，强烈的责任心及团队奉献精神；6、具备的强烈的目标导向，能独立工作及有较强的文字表达能力，抗压能力强。职能类别：数据分析经理/主管BI工程师关键字：数据处理数据挖掘统计
数据文员	数据管理或治理	3-4.5千/月	民营公司	500-1000人	奢侈品/收藏品/工艺品/珠宝批发/零售	广州-番禺区|在校生/应届生|大专|招1人|06-22发布	上班地址：兴泰路296号基盛万科中央公园A座1501-1504	大专	在校生/应届生	1、主要负责对接总部要求下来的POS系统，每日数据核对。2、及时反馈公司数据存在的问题；3、定期汇报数据进展情况和自己的工作计划，提出改进意见。	职位要求：熟练的Excel操作能力，懂函数优先等。工作细心、耐心、敬业，对待任务积极认真，有条理有计划。职能类别：文员关键字：文职资料员数据
资深大数据建模专家	大数据挖掘	5-7万/月	民营公司	50-150人	影视/媒体/艺术/文化传播奢侈品/收藏品/工艺品/珠宝	杭州-拱墅区|8-9年经验|硕士|招1人|05-09发布	上班地址：丰庆路498号东业北软智慧科创大楼	硕士	8-9年经验	1.负责数据管理平台核心功能构建，关键功能点（包括但不限于数据架构、数据治理、数据开发、元数据管理、数据标准管理、数据质量管理、数据安全管理、数据仓库管理、数据标签构建）需求分析2.通过应用或研发新一代大数据技术，打造企业级统一的OLAP+OLTP平台3.为公司报表平台、运营平台、分析平台等业务提供海量数据高性能分析技术支撑4.保障技术系统稳定可靠，对复杂场景做出合理技术设计，分析解决系统及业务疑难问题5.利用机器学习、深度学习等算法，对海量数据进行深度挖掘分析，协助运营部门提高转化率6.利用运营商数据，牵头搭建一站式大数据风控解决方案、含风控策略设计、风险模型建模、决策引擎等建设。	任职要求：1.五年以上大数据开发或运维工作经验，具备扎实的计算机基础，计算机、数学或相关专业硕士及以上学历2.逻辑思维清晰，具备良好的沟通能力，有主流互联网软件公司工作经验，具备良好的执行拿结果能力，善于协同合作，能够指导培养新同学3.精通包括但不限于Hive、Impala、Spark、ES、Kafka、Flume、redis等原理及其应用4.至少熟悉Java、Python、C一种语言，具备良好的编程素养，有强烈的技术热情，能够持续学习提升5.熟悉机器学习算法包括但不限于KNN、DecisionTree、Bayes等常用算法，有深度学习经验优先考虑6.做事认真负责，具有专研精神，对新技术如5G，区块链等有浓厚兴趣，勇于创新职能类别：大数据开发工程师其他
数据分析师/主管（零售方向）	数据分析	0.8-1万/月	民营公司	50-150人	奢侈品/收藏品/工艺品/珠宝批发/零售	珠海|2年经验|本科|招1人|06-19发布	上班地址：富华里B座403室	本科	2年经验	岗位职责：1、负责公司线下零售渠道数据评估体系搭建，包含行业，店铺，产品，客服，推广等业务模块的逻辑需求梳理，评估指标制定，数据评估模型搭建；2、结合分析结果及对业务需求的深入理解，负责各项数据分析，提供运营优化调整建议，跟进策略落地效果；3、负责搭建专项分析方法，推动数据化运营工作，为公司零售运营决策提供充分的数据支撑。	任职资格：1、两年以上线下零售数据分析经验，本科或硕士学历，统计学，数学类专业优先；2、掌握数据分析、商业分析常用方法，了解零售业务逻辑，对线下门店数据化运营有深刻理解；3、具备较强的数据敏感度和分析能力，抗压能力以及高效沟通的能力。职能类别：数据分析师数据分析经理/主管关键字：数据分析数据处理
数据分析师	数据分析	0.8-1万/月	民营公司	50-150人	奢侈品/收藏品/工艺品/珠宝	深圳-南山区|1年经验|本科|招2人|04-23发布	上班地址：深南大道	本科	1年经验	1、根据分析需求，制定数据采集标准和目标；2、对原始数据进行清洗，并建立清洗标准和数据集市；3、搭建、维护和优化数据分析和挖掘平台，并定期输出分析结果，使之适应于不断变化的数据量和业务需求；4、根据不同的业务主题，进行数据建模、挖掘，为精准运营和个性化服务提供数据支持。	岗位要求1、计算机、运筹学、统计学等相关专业本科或以上学历，具有扎实的计算机、数据库、数学知识；2、一年以上数据分析或者数据挖掘经验，熟练掌握常用数据结构和算法；3、熟练掌握excel宏运算或vba相关能力；4、参与过完整的数据采集、数据清洗整理、分析和建模工作；5、思维敏捷，良好的逻辑分析能力、良好的沟通及组织能力，抗压力强。职能类别：数据分析师
销售数据分析	数据分析	1-1.5万/月	民营公司	50-150人	服装/纺织/皮革奢侈品/收藏品/工艺品/珠宝	广州-天河区|5-7年经验|大专|招1人|06-19发布|普通话精通	上班地址：广州市天河区侨鑫汇悦台	大专	5-7年经验	1、负责业务数据的收集、提取、汇总及统计分析，支持运营中心各业务部门的分析需求，并提供定期的分析报告，跟进各项数据决策，推进分析相关事项的落地；2、协助运营总监完善运营中心规章制度和操作流程与规范，做好运营中心的后台支持；3、负责完成日/月/季/年度的销售数据报告，完成各项营销活动数据分析及对比报告；4、协助零售各职能团队数据支持，零售终端数据监控，异常数据挖掘及修正提醒，总结规律，提出优化建议；5、协助跟进终端店铺销售目标设定；6、查核零售KPI各项指标跟进和报告。负责测算和监控KPI数据变动情况，形成月度/季度/年度总结报告；7、协助领导做好经营服务相关工作及文案处理。	岗位要求：1、掌握多种数据分析工具，且对行业中的新兴数据分析、数据展现工具有探索研究精神；灵敏的商业嗅觉，对数据敏感度高，沟通能力优秀；2、5年以上零售行业工作经验；3、具备一定的市场分析及判断能力，良好的客户服务意识；4、工作有条理性、逻辑性、良好的职业素养和职业操守；5、性格开朗有亲和力，善于协调人际关系，具有较强的沟通能力和交际技巧。作为我们团队的一份子，您将享受到：1、团队建设及旅游；2、员工福利：年终奖、节日礼品、年假、婚假、丧假等；3、专业系统的内外部培训，包括入职培训，销售培训，晋升培训，领导力培训，管理能力培训，核心人才培养等。职能类别：销售行政经理/主管关键字：数据分析零售销售支持
Gangtise-数据分析师	数据分析	15-25万/年	合资	150-500人	专业服务(咨询、人力资源、财会)外包服务	上海-闵行区|3-4年经验|本科|招若干人|06-08发布	上班地址：紫竹国家高新技术产业开发区	本科	3-4年经验	岗位职责：1.充分理解业务及产品项目数据需求，评估数据可获取性，获取难度，协助规划数据库表结构；2.检查和跟踪数据的生产及使用，依据反馈能够合理调整库表体系；3.为产品业务提供一定的数据分析和使用帮助，撰写数据质量评估报告，数据源对比分析报告；4.建设数据标准，规划数据质量控制体系，数据库信息的数据校对与规范；	任职要求：1.本科学历，金融、经济、财会、统计、信息管理和计算机等专业；2.对金融数据有强烈的兴趣，对数据有敏感度，熟悉SQL优先；3.能够主动获取新知识，具有较强领悟力，有系统性思考解决问题的能力。职能类别：数据分析师
初级数据库工程师	数据库	0.8-1万/月	合资	150-500人	通信/电信/网络设备外包服务	广州-越秀区|1年经验|大专|招1人|06-18发布	上班地址：越秀区德政北路538号达信大厦3A10	大专	1年经验	工作职责:数据ETL：针对不同系统抽取数据，处理不同形式的数据（包括但不限于：格式转换，字段映射，数据结构转换等）。2、数据库性能优化：通过分析评价数据库性能，调整服务器操作系统参数、数据库参数、sql语句优化等；3、权限分配与管理：根据开发或者使用需要，进行数据库用户权限的开通、设置、修改等，在项目进展的不同阶段及时清理过期的权限，保证数据库用户的准确性和一致性；4、数据库运行维护：部署、维护、参与产品的数据库表设计，管理。数据库备份/恢复与故障处理；5、软件开发支持：根据软件开发需求，支持软件开发人员数据库设计，应用培训等。	任职资格:大专或以上学历，信息工程或相关专业，对CRM系统有相关开发及维护经验者优先，或对ETL有相关经验者优先2、有数据库管理工作经验，精通数据库设计、优化、疑难问题解决；3、精通MSSQL/MySQL/SQL语句，熟悉Linux(Unix)/Windows，4、有Python或其他类似数据分析工具使用经验优先，5、具备良好的安全意识，及缜密的工作习惯，有良好的工作态度与团队合作精神，能在压力下工作。6、核心工作内容：主要对数据库进行优化开发维护。职能类别：数据库工程师(DBA)
数据库运维工程师	数据库	1.5-2万/月	民营公司	50-150人	计算机服务(系统、数据服务、维修)外包服务	北京-朝阳区|招2人|06-04发布	上班地址：丰联广场	未标明	未标明	职责描述：1、负责MySQL、ORACLE等主流数据库的容量规划，架构设计及安装、部署；2、负责数据库的安装配置及日常维护；3、负责数据整合，并对数据库进行优化；4、负责数据库的新技术研究，适应快速发展业务场景；5、负责根据业务需求与开发团队共同设计并制定数据库解决方案。	任职要求：1、全日制本科及以上学历，计算机相关专业；2、具有2年以上数据库DBA相关经验3、精通主流数据库的运行机制和体系构架，熟悉常用的任意一种数据引擎；4、精通SQL语句，数据库存储过程，能对slowSQL提出优化意见和建议；5、有良好的沟通能力和团队协作精神，抗压能力强。职能类别：数据库工程师(DBA)
BMW数据专员/提供住宿	数据管理或治理	4-6千/月	外资（欧美）	1000-5000人	外包服务	北京-朝阳区|在校生/应届生|本科|招1人|06-18发布	上班地址：电子城it产业园304楼B座5层	本科	在校生/应届生	工作内容：1收集各种渠道数据(包含电子\纸质表格)，反馈数据收集中产生的问题2依据定义数据标准，执行数据标准化并整理，初步清理不符合规范数据3标准化数据导出、导入4标准化数据操作5CRM项目内数据质量监控6提供日常数据质量报告分析7根据上级领导要求，和相关部门沟通，提供相应的统计报表8报表制作、服务报告、客户满意度调查9协助优化公司IT营运体系，整合、梳理各项IT营运流程，并监控其执行情况10相关部门反馈系统故障、问题职能类别：数据库工程师(DBA)	工作内容：1收集各种渠道数据(包含电子\纸质表格)，反馈数据收集中产生的问题2依据定义数据标准，执行数据标准化并整理，初步清理不符合规范数据3标准化数据导出、导入4标准化数据操作5CRM项目内数据质量监控6提供日常数据质量报告分析7根据上级领导要求，和相关部门沟通，提供相应的统计报表8报表制作、服务报告、客户满意度调查9协助优化公司IT营运体系，整合、梳理各项IT营运流程，并监控其执行情况10相关部门反馈系统故障、问题职能类别：数据库工程师(DBA)
临床数据经理	数据分析	1-1.5万/月	民营公司	50-150人	外包服务医疗/护理/卫生	北京-东城区|2年经验|本科|招2人|06-18发布	上班地址：东城区	本科	2年经验	根据相关的法规要求、CDISC和适用的标准操作规程（SOPs）和流程，负责临床试验中的数据管理活动，确保临床试验数据库中的主题数据的完整性、质量和完整性，具体职责如下：2在启动阶段：制定数据管理计划（DMP）、设计病例报告表（CRF），规定临床试验需要收集哪些数据项；设计数据核查计（DVP），规定如何核查数据的正确性；设计临床数据采集数据库（EDC），作为收集临床试验数据的工具。2在项目开展阶段：按照预定的核查计划对临床数据进行核查，并与研究者不断就数据问题进行沟通和确认。2在项目结束阶段：确保所有临床数据问题都得到解决，并通过主要研究者、医学经理、统计师等的审核，审核无误后锁定数据库，并将临床数据移交给统计师进行统计分析。	任职要求：1.学历：全日制本科及本科以上学历；2.专业：生物统计学、流行病与卫生统计学、公共卫生、预防医学、临床医学、计算机科学等相关专业；3.技能：对临床试验数据管理标准工作流程有所了解；有数据管理经验、SAS编程能力、EDC使用经验者优先录用。良好的中、英文表达能力和办公软件使用能力；良好的团队协作能力、沟通协调能力和项目执行能力；工作细心、耐心和责任心强，具有一定的发现和分析问题能力；职能类别：临床数据分析员关键字：临床数据经理
数据分析师	数据分析	0.8-1万/月	上市公司	5000-10000人	计算机服务(系统、数据服务、维修)外包服务	深圳-南山区|2年经验|大专|招2人|05-23发布	上班地址：大族科技中心	大专	2年经验	岗位职责：1、负责数据提取、报表制作、异常数据原因分析2、结合数据情况，对多种数据源的整理3、业务系需求跟进和处理职能类别：数据分析师	岗位要求：1、熟练使用office2、有一定的统计和概率基础，有数据分析工作经验3、逻辑清晰、条理清楚4、目标导向5、有数据库sql或者mysql经验优先
数据专员/19年应届生亦可	数据管理或治理	4.5-6千/月	外资（欧美）	1000-5000人	外包服务	北京-朝阳区|大专|招2人|06-18发布	上班地址：电子城it产业园304楼B座5层	大专	未标明	工作内容：1收集各种渠道数据(包含电子\纸质表格)，反馈数据收集中产生的问题2依据定义数据标准，执行数据标准化并整理，初步清理不符合规范数据3标准化数据导出、导入4标准化数据操作5CRM项目内数据质量监控6提供日常数据质量报告分析7根据上级领导要求，和相关部门沟通，提供相应的统计报表8报表制作、服务报告、客户满意度调查9协助优化公司IT营运体系，整合、梳理各项IT营运流程，并监控其执行情况10相关部门反馈系统故障、问题职能类别：市场助理其他关键字：数据统计报表	工作内容：1收集各种渠道数据(包含电子\纸质表格)，反馈数据收集中产生的问题2依据定义数据标准，执行数据标准化并整理，初步清理不符合规范数据3标准化数据导出、导入4标准化数据操作5CRM项目内数据质量监控6提供日常数据质量报告分析7根据上级领导要求，和相关部门沟通，提供相应的统计报表8报表制作、服务报告、客户满意度调查9协助优化公司IT营运体系，整合、梳理各项IT营运流程，并监控其执行情况10相关部门反馈系统故障、问题职能类别：市场助理其他关键字：数据统计报表
BMW数据专员/19届应届生亦可	数据管理或治理	4.5-6千/月	外资（欧美）	1000-5000人	外包服务	北京-朝阳区|在校生/应届生|本科|招2人|06-18发布	上班地址：电子城it产业园304楼B座5层	本科	在校生/应届生	工作内容：1收集各种渠道数据(包含电子\纸质表格)，反馈数据收集中产生的问题2依据定义数据标准，执行数据标准化并整理，初步清理不符合规范数据3标准化数据导出、导入4标准化数据操作5CRM项目内数据质量监控6提供日常数据质量报告分析7根据上级领导要求，和相关部门沟通，提供相应的统计报表8报表制作、服务报告、客户满意度调查9协助优化公司IT营运体系，整合、梳理各项IT营运流程，并监控其执行情况10相关部门反馈系统故障、问题职能类别：数据库工程师(DBA)大数据开发工程师关键字：ExcelSQL德企500强	工作内容：1收集各种渠道数据(包含电子\纸质表格)，反馈数据收集中产生的问题2依据定义数据标准，执行数据标准化并整理，初步清理不符合规范数据3标准化数据导出、导入4标准化数据操作5CRM项目内数据质量监控6提供日常数据质量报告分析7根据上级领导要求，和相关部门沟通，提供相应的统计报表8报表制作、服务报告、客户满意度调查9协助优化公司IT营运体系，整合、梳理各项IT营运流程，并监控其执行情况10相关部门反馈系统故障、问题职能类别：数据库工程师(DBA)大数据开发工程师关键字：ExcelSQL德企500强
数据分析师	数据分析	7-9千/月	上市公司	5000-10000人	计算机服务(系统、数据服务、维修)外包服务	深圳-南山区|2年经验|本科|招若干人|05-23发布	上班地址：大族科技中心	本科	2年经验	岗位职责：岗位职责：1、构建全面、准确、能反映业务线特征的整体指标体系；2、对多种数据进行深度诊断分析、挖掘；3、报表系统自动化搭建，报表可视化和自动化；4、调研数据需求，进行数据专题分析，针对数据纬度、分析指标等数据体系搭建工作。职能类别：其他关键字：数据分析师数据分析sql	岗位要求：岗位要求：1.大学本科学历，条件优秀者可适当放宽到大专2.有一年及以上的数据分析经验，熟练使用sql等数据查询语句。3.善于学习和接受新鲜事务。4.工作认真细致，有较好的沟通能力和团队合作精神。
数据分析师	数据分析	4.5-6千/月	合资	少于50人	环保外包服务	南京-江宁区|2年经验|本科|招2人|06-19发布	上班地址：麒麟科创园天骄路100号侨梦苑8栋	本科	2年经验	1、根据公司业务特点和实际工作需求，运用数据挖掘/统计学习的理论和方法，深入挖掘和分析行业用户行为、业务数据；2、负责并参与方案讨论、技术调研及产品开发，负责相关文档的编写；3、与团队内部以及需求部门进行有效沟通，跟进项目进度以及解决相关数据问题。4、监控运营数据、解读运营数据的波动，从而发现问题，并提出相应的解决方案，洞察业务动作，提供决策基础；5、根据业务部门需求，提供必要的数据支持服务。	岗位要求：1、本科及以上学历，统计学、数学、财务、理科方向专业，具备生产制造、互联网、咨询等行业业务数据分析工作经验优先；2、熟悉数据挖掘、机器学习、人工智能技术，尤其是关联分析、分类预测、协同过滤、聚类分析、回归分析、时间序列分析等常用分析方法，2年以上有数据挖掘、数据产品开发等相关项目经验者优先考虑；3、至少掌握一门编程语言，熟练使用常用算法和数据结构，有较强的实现能力，能熟练使用R语言、Python者优先考虑；4.具有较强的结构化思维、逻辑思维能力和较强的数据敏感度，洞察力强，能熟练使用OFFICE办公软件；5、工作计划性强，考虑问题全面，认真细致，对工作结果交付有高度责任心；6、.能承受一定的工作压力，有很强的主动性和自驱力，勇于担当，具有较强的学习能力，善于沟通，具备良好的团队合作意识。职能类别：数据库工程师(DBA)关键字：数据整理分析
临床数据库设计师DBD	数据库	0.8-1.5万/月	合资	150-500人	制药/生物工程外包服务	南京-江宁区|本科|招3人|05-15发布	上班地址：菲尼克斯路99号3幢4楼	本科	未标明	1、临床试验数据库设计、搭建、测试、验证及维护。2、数据核查程序的开发和验证。3、数据库的日常管理工作，如账号设置、账号管理和数据锁定等。4、数据库后台的开发和维护。5、帮助数据管理团队生成相关的数据管理报告以提供数据管理工作的效率。	任职要求：1、临床医学/IT/计算机科学/电子工程或相关领域本科学位或以上。2、2年或2年以上临床试验行业数据库设计工作经验。3、了解临床试验相关知识、两次试验数据管理的行业标准和相关的CFDA/FDA法规、指导原则。4、对数据库有良好的理解，熟练掌握SQL或至少一门编程语言如C#、Java、VB、HTML等。5、良好的中英文口语和书面交流沟通能力。职能类别：临床数据分析员医药技术研发人员关键字：Java数据开发分析VB统计医学计算机测试管理
数据分析师	数据分析	4.5-6千/月	民营公司	50-150人	外包服务汽车	成都-武侯区|3-4年经验|大专|招1人|06-19发布	上班地址：武科西一路鼎晟国际B栋2单元2楼	大专	3-4年经验	岗位职责1、用户、交易、渠道、活动等数据进行定期统计和分析；2、根据需求从产品、客服、技术等部门收集数据，并协助技术和产品部开发数据平台；3、利用一定的建模技术或挖掘技术对用户数据进行分类，并进行精细化运营及营销；4、熟悉数据统计分析或挖掘技术，推动统计分析模型的建立和完善，为运营决策提供支持；5、根据数据分析和对业务形态的理解，对产品、服务、营销等活动提出合理化建议的建议；6、领导及各部门数据需求等临时专项等工作。	任职资格1、本科学历，统计学、应用数学、计算机、计量经济、金融等相关专业优先；2、熟练掌握和运用相关数据分析软件，至少掌握SAS、SPSS、R、MATLAB、Excel等统计工具中的一种；3、具备较强的逻辑思维能力、决策判断力及较强的学习能力；4、熟悉GA、百度统计等网站数据统计平台。职能类别：数据分析师大数据开发工程师关键字：数据分析大数据数据挖掘数据分析师统计
临床数据库设计师DBD	数据库	0.8-1.5万/月	合资	150-500人	制药/生物工程外包服务	武汉-武昌区|本科|招3人|05-15发布	上班地址：武汉市武昌区中南路7号中商广场写字楼	本科	未标明	职位描述：1、临床试验数据库设计、搭建、测试、验证及维护。2、数据核查程序的开发和验证。3、数据库的日常管理工作，如账号设置、账号管理和数据锁定等。4、数据库后台的开发和维护。5、帮助数据管理团队生成相关的数据管理报告以提供数据管理工作的效率。	任职要求：1、临床医学/IT/计算机科学/电子工程或相关领域本科学位或以上。2、2年或2年以上临床试验行业数据库设计工作经验。3、了解临床试验相关知识、两次试验数据管理的行业标准和相关的CFDA/FDA法规、指导原则。4、对数据库有良好的理解，熟练掌握SQL或至少一门编程语言如C#、Java、VB、HTML等。5、良好的中英文口语和书面交流沟通能力。职能类别：临床数据分析员数据库工程师(DBA)关键字：Java数据开发分析VB统计医学计算机测试管理
数据文员	数据管理或治理	4-6千/月	民营公司	150-500人	金融/投资/证券外包服务	广州-番禺区|无需经验|大专|招2人|06-19发布	上班地址：洛浦街东乡村沿沙路33号众邦商务中心2楼广州嘉晟鼎诚企业信用管理服务有限公司	大专	无需经验	1、主要负责公司各业务部销售数据统计，数据对接；2、确保数据准时、准确的提交项目负责人；3、日常数据的提取及分析，出具分析报表；4、为各部门数据报表、分析、报告支持；5、完成上级交代的任务与公司临时安排的其他工作。6、会计，财务相关专业优先。	任职要求：1、熟练操作EXCEL函数等公式sumifs，count，vlookup，数据透视；2、有一定的计算机操作基础；3、良好的执行力和团队合作精神；4、态度积极乐观，性格热情随和，具有较强的责任心。职能类别：行政专员/助理统计员关键字：数据文员数据专员数据统计资料员客服内勤文职
数据分析师	数据分析	0.6-1万/月	民营公司	500-1000人	金融/投资/证券外包服务	深圳-宝安区|1年经验|本科|招1人|06-19发布	上班地址：宝源路2007号宗泰未来城2楼整层	本科	1年经验	1、客户数据分析：全方面分析客户数据，为业务部门提供数据支持；2、数据统计协助，数据化运营：通过数据挖掘、分析，形成统计报表，提升业务部门运营数据的透明度，提升运营效率；3、熟练运用各种内外部数据统计工具，快速响应各个部门的数据需求；4、数据分析报告：整理、提炼已有的数据报告，发现数据变化，进行深度专题分析，形成结论，撰写报告。一、工作经验要求：1、全日制本科及以上学历，1年以上相关工作经验；2、熟悉数据仓库技术，有BI和数据挖掘背景者优先；3、有数据分析实践经验。二、知识	技能要求：1、具有统计学、数学、经济学的背景，能够运用、并对数据进行挖掘，发现其潜在关系，指导业务展开；2、熟悉SQLHQL语句，工作经历有SQLserverMySQl等的优先；3、熟练操作excel，ppt等办公软件熟练使用SPSS、SAS、Tableau、R、Python等统计分析软件其中之一者佳。职能类别：数据库工程师(DBA)市场分析/调研人员关键字：数据分析师
临床数据管理员-应届硕士岗	数据管理或治理	6-8千/月	合资	150-500人	制药/生物工程外包服务	武汉-武昌区|在校生/应届生|硕士|招20人|05-11发布	上班地址：中南路7号中商广场写字楼	硕士	在校生/应届生	1、测试和验证临床试验数据库2、进行数据管理的日常工作，包括但不限于数据清理、质疑的管理和人工审阅、临床数据库和外部数据的一致性核查、SAE一致性核查、方案偏离核查、实验室数据的管理等	任职要求：1、医药类、生物化学类、英语相关专业本科以上2、熟练操作中英文操作系统和办公软件；3、英语读写熟练，英语六级以上，口语优秀的优先；4、工作认真细致有责任心，了解并有意愿在CRO行业工作5、适应高度精确性、非常关注细节及严格质量控制的工作方式6、良好的团队合作7、问题解决和自我学习能力职能类别：临床数据分析员关键字：临床数据管理
数据专员	数据管理或治理	3-4.5千/月	民营公司	50-150人	金融/投资/证券外包服务	温州|招2人|05-26发布	上班地址：鹿城区产业园路6号红连创业园416	未标明	未标明	岗位职责1、各部门沟通，完成原始数据收集、整理和录入，保证数据及时性和准确性；2、及时输出基础运营数据，为各部门工作提供支持；3、发现和反馈部门新的数据需求；4、异常数据预警；5、日常数据的保存、上传等工作。	任职资格1、熟练掌握word和excel办公软件，熟悉excel函数；2、有统计学基础者优先；3、较强的学习能力，擅长独立思考；4、沟通协调能力强，细心负责，抗压力强。职能类别：统计员后勤关键字：数据统计内勤文员后勤职能
数据库设计员-应届本硕岗	数据库	5-6千/月	合资	150-500人	制药/生物工程外包服务	武汉-武昌区|在校生/应届生|本科|招3人|06-10发布	上班地址：中南路7号中商广场写字楼	本科	在校生/应届生	工作内容：1.依据数据库设计标准和核查程序协助对数据库进行设计、测试以及用文件记录。2.协助对数据库进行操作以及内部数据和外部数据的传输。3.了解并依从公司的核心操作规程和工作流程。4.成分配的指标，做好与项目组成员之间的交互工作，如组织时间线、职责和可传输文件等。5.与项目组成员发展并保持良好的交流和工作关系	任职要求：1.临床医学/IT/计算机科学/电子工程或相关领域本科学位或以上；2.对数据库有良好的理解，熟练掌握SQL或至少一门编程语言如C#、Java、VB、HTML等3.良好的中英文口语和书面交流沟通能力4.良好的团队合作5.问题解决和自我学习能力职能类别：数据库工程师(DBA)关键字：数据库SQL编程语言
数据库设计员-应届本硕岗	数据库	5-6千/月	合资	150-500人	制药/生物工程外包服务	南京-江宁区|在校生/应届生|本科|招1人|05-31发布	上班地址：菲尼克斯路99号3幢4楼	本科	在校生/应届生	工作内容：1.依据数据库设计标准和核查程序协助对数据库进行设计、测试以及用文件记录。2.协助对数据库进行操作以及内部数据和外部数据的传输。3.了解并依从公司的核心操作规程和工作流程。4.成分配的指标，做好与项目组成员之间的交互工作，如组织时间线、职责和可传输文件等。5.与项目组成员发展并保持良好的交流和工作关系	任职要求：1.临床医学/IT/计算机科学/电子工程或相关领域本科学位或以上；2.对数据库有良好的理解，熟练掌握SQL或至少一门编程语言如C#、Java、VB、HTML等3.良好的中英文口语和书面交流沟通能力4.良好的团队合作5.问题解决和自我学习能力职能类别：数据库工程师(DBA)关键字：数据库SQL编程语言
商业分析师	数据分析	0.8-1.5万/月	外资（欧美）	1000-5000人	外包服务	青岛-市南区|2年经验|本科|招1人|06-16发布|数学与应用数学 统计学	上班地址：青岛市市南区青岛市市南区市南软件园5号楼3F	本科	2年经验	建立商业模型、进行业务数据分析：用商业数据模型来支持公司业务和项目运行。用数据及其相关性来衡量公司决策、业务表现等，以此来提高运营效率。维护相关数据管理报表：为了满足现有的商业需求和数据的准确性，及时的维护和更新已有的报告。例如员工表现表、企业运营数据表，供应链管理表格等。为其他部门提供专业化数据支持：例如业务部门、人力部门、行政部门、财务部门，了解需求，及时反馈。管理数据：通过遵循数据管理流程，监控数据质量，识别数据问题等途径来支持数据管理工作。通过发现新的操作方法等来提高数据质量和处理效率。	任职要求：本科以上学历，数学或统计相关专业。基本的英文沟通，大学英语四级以上。至少2-3年商业数据运营分析相关工作经验，掌握如何将数据方法和具体业务结合。掌握Excel和相关数据分析工具：例如Python、R语言等。较强的学习能力，团队协作能力和逻辑分析能力。职能类别：市场分析/调研人员数据分析师关键字：商业分析数据分析市场调研客户研究行业研究
数据分析专员	数据分析	4.5-6千/月	民营公司	1000-5000人	银行外包服务	广州-白云区|2年经验|本科|招1人|05-29发布|会计学 市场营销	上班地址：鹤龙一路983号广东通信科技大厦南塔16楼	本科	2年经验	岗位职责：1、对公司业务的各项数据进行日常整理、分析，完成报表数据统计；2、将各类数据制成表格汇总、分析，供管理层决策参考；3、定期完成客服板块分析报告，提出解决问题建议；4、完成领导临时交办的其他任务。	任职资格:1、统计、管理或计算机相关专业，本科及以上学历；2、具有深厚的统计学、数学知识基础；3、熟悉各种统计指标；4、精通Excel数据分析、并撰写分析报告；5、有较强的数据敏感度和数据逻辑性；6、良好的逻辑分析能力和文档写作能力。福利待遇：1、工龄补助2、法定节假日放假+节日慰问金3、员工生日奖金4、提供住宿（有空调、热水器）5、购买国家规定的社会保险（五险）6、经常组织员工活动（旅游、聚餐、体育运动等）职能类别：统计员业务分析专员/助理
项目专员（偏数据分析）	数据分析	6-7千/月	外资（欧美）	1000-5000人	多元化业务集团公司外包服务	上海-徐汇区|在校生/应届生|本科|招1人|06-20发布	上班地址：平福路218号	本科	在校生/应届生	1.CRM系统相关的数据操作以及数据管理2.CRM系统的培训材料整理，日常经销商系统操作以及数据问题的指导和答疑3.常规数据分析报告和by-request的数据整理4.新媒体数据管理，如短彩信的发送和报告分析，H5活动后台的数据导出和分析，微信公众号日常运营的后台数据管理以及数据分析等5.协助客户和项目同事提供以上职责外的数据相关支持6.能够独立与客户沟通并协助提供相关数据支持以及解决方案7.配合PM进行项目各项工作的进展，日常运营和管理的协助，能够独立完成日常的报告	岗位要求：1.本科及以上学历2.耐心细致，主观能动性强，思维敏捷，富有挑战精神和团队合作能力，有较好的沟通能力3.具备快速学习能力和多任务管理能力，能迅速适应变化，擅长在紧迫的时间和高压之下完成任务，责任心强3.精通Excel，较好的PPT制作能力和较强的数据分析能力4.有良好的英文书面能力5.有汽车CRM行业1年以上工作经验优先职能类别：商务助理市场分析/调研人员关键字：Excel数据分析PPT
数据分析岗（银行项目）	数据分析	3-4千/月	民营公司	1000-5000人	外包服务银行	合肥-滨湖新区|1年经验|大专|招3人|06-21发布	上班地址：合肥市滨湖新区徽州大道与南京路交口东北角金融港B13栋	大专	1年经验	岗位职责：1、搜集、挖掘、整理、统计各项业务运营数据指标；2、编制、维护日常数据报表（日报，周报，月报等）；3、负责基础数据的清洗、过滤及处理；4、负责派发、统计、分析公司各项业务数据情况；5、对各项业务数据变动趋势进行跟踪和分析，及时发现问题并提供解决方案；6、其他工作安排。	任职要求：1、大专及以上学历，数学、统计、数理统计、信息技术等相关专业优先考虑；2、一年以上数据统计工作经验；3、具有较强的独立分析及判断能力，对数字非常敏感；4、熟练使用办公软件，精通EXCEL，会使用VBA编程功能优先，熟练使用各种常用函数和公式；5、较强逻辑思维能力，较高水平的信息整合、文字加工能力；6、有类似工作经验优先。上班时间及作息：根据各项目具体情况而定。（催收条线以轮休为主，电销条线单双周休息）上班地址：合肥市滨湖新区要素大市场/金融港联系人：吴经理15555171995职能类别：其他关键字：数据分析数据处理统计大数据
呼叫中心数据分析员	数据分析	0.7-1万/月	民营公司	150-500人	外包服务影视/媒体/艺术/文化传播	佛山-南海区|1年经验|大专|招若干人|06-15发布	上班地址：佛山市南海区桂城锦园路13号	大专	1年经验	岗位职责：主要从事于日常咨询热线/呼叫中心服务人员(CRM)的数据整理与分析的检查，及时有效地从数据中发现问题和项目改善机会点，反馈给员工组长/项目经理以进行及时纠正。辅助项目管理经理的日常数据处理工作，及时发现运营团队的相关问题并进行及时分析和提出适当的解决方案。1)负责每天的数据整理和分析；2)针对消费者进线查询类型对业务指标的影响进行分析；3)针对客户需求进行及时的数据报告整理；4)准备周度/月度的报告；5)协助项目经理/组长进行具体指标的RCA分析	岗位要求：1)清晰的逻辑思维
数据专员	数据管理或治理	6.5-8千/月	民营公司	150-500人	外包服务银行	上海|2年经验|大专|招1人|06-15发布|统计学 信息与计算科学	上班地址：上海市浦东新区盛夏路560号602（北大二期）	大专	2年经验	工作内容：1、甲方提供的各类作业数据导入系统；2、对催收作业中产生的数据进行分析，并出具分析报告；3、完成上级主管交办的各项工作。	岗位要求：1、计算机、数学或统计学等相关专业；2、熟练使用office办公软件；3、精通excel公式，数据透视图及其他各种图表的运用；4、逻辑思维清晰、对数据敏感、责任心强；5、有良好的沟通能力。6、精通SQL，ExcelVBA者优先。职能类别：数据分析师统计员关键字：数据统计客服
临床数据分析（接受应届）	数据分析	5.5-9千/月	民营公司	50-150人	制药/生物工程外包服务	北京-东城区|在校生/应届生|本科|招2人|06-19发布	上班地址：北三环东路36号 环球贸易中心B座	本科	在校生/应届生	1.负责对临床试验数据，研究数据做深度挖掘和分析；2.参与生物医学研究项目统计部分的设计和撰写；3.提供医学统计咨询服务。	职位要求：1.本科及以上学历，生物医学统计或统计学专业；2.熟练掌握SPSS，SAS等统计学软件，有工作经验者优先；3.有较好的英文阅读能力；4.有处理临床研究或基础研究数据经验者优先。职能类别：临床数据分析员关键字：临床数据
数据产品经理（商业化方向）	数据分析	1.1-1.8万/月	上市公司	5000-10000人	计算机服务(系统、数据服务、维修)外包服务	深圳-宝安区|3-4年经验|本科|招若干人|05-23发布	上班地址：壹方城	本科	3-4年经验	岗位描述：1、负责商业化相关业务数据体系建设、制定数据命名、口径、采集、处理的规范；2、负责广告业务相关埋点设计，根据不同媒体端不同版本的诉求，进行埋点需求梳理及埋点设计；3、对业界的各类数据产品有充分了解，结合公司流量特点，完善商业数据产品建设，持续挖掘数据价值；	岗位要求：1、本科及以上学历，统计/数学/计算机及相关专业，3年以上数据产品相关经验，有商业化数据产品、数据仓库、数据挖掘的产品或技术背景优先；2、了解埋点设计，有埋点管理经验者优先；3、具备较强的数据分析能力，拥有强烈的责任心和团队合作精神，出色的学习能力；4、具备强烈的好奇心和自我驱动力，对数据的价值挖掘有持续兴趣，追求极致。职能类别：产品经理/主管关键字：产品经理数据分析数据运营
业务分析/文本分析 Intern	数据分析	120元/天	外资（欧美）	1000-5000人	多元化业务集团公司外包服务	上海-静安区|在校生/应届生|本科|招5人|06-20发布	上班地址：万荣路700号大宁中心广场A3幢arvato	本科	在校生/应届生	职责描述：1、定期对各门店进行商品数据的采集工作，并根据要求进行排名、对比、分析；2、对销售数据趋势的列举及有效的分析，使其为销售业绩提供决策基础；3、各种临时性、促销品以及新产品上市后的销售数据进行分析；4、制定各种销售指标，考核方案，促成销售年度目标完成；5、与直线经理密切合作，确保提供高质量的研究成果。	任职要求：1、本科学历及以上，精通PPT、Excel操作；2、做事细心负责，良好的判断力、沟通能力、执行力；3、每周3天以上，5天优先，表现优异者可留用。职能类别：实习生数据分析师
初级临床数据分析员	数据分析	4.5-6千/月	民营公司	50-150人	制药/生物工程外包服务	苏州-工业园区|在校生/应届生|本科|招1人|06-18发布	上班地址：裕新路108号中科院上海药物所苏研院A215	本科	在校生/应届生	1、协助审阅研究资料（方案的数据管理部分及CRF）；2、协助起草数据管理计划书、数据核查计划书、数据管理报告等；3、协助数据库系统的建立、测试及维护；4、协助数据疑问管理、跟踪每一条疑问产生到关闭的全过程；5、协助起草数据审核报告；6、协助参与数据锁定工作；7、协助数据管理文件的归档、管理及移交；8、辅助完成部门交代的其他的任务。	任职要求：1、医药学、统计学（医学统计、生物统计学等）、护理、计算机等相关专业；2、具有较强的执行力、集体意识、团队协作能力与沟通能力；3、有CRO、临床研究机构中数据管理相关工作经验者优先，有EDC使用经验者优先；4、CET-4级及以上，良好的英语阅读和写作能力；5、熟练使用office系列办公软件。职能类别：临床数据分析员生物工程/生物制药关键字：临床数据分析临床数据分析数据整理医药学统计学生物学CRO
数据库运维工程师	数据库	1-1.5万/月	民营公司	50-150人	外包服务互联网/电子商务	北京|招2人|04-27发布	上班地址：北京市海淀区理想国际大厦	未标明	未标明	工作职责1.负责腾讯云私有云数据相关产品运维2.负责数据库日常管理维护，监控和持续优化。2.支持日常需求，审核和优化sql。定位和排查故障。3.熟练运用itil管理工具，实现自动化运维工作，保证工作质量，提升工作效率。4.学习和研究数据库相关新技术并应用到生产环境中。	任职资格1.两年年以上Mysql维护经验。2.熟练使用Mysql各种命令和运维工具。3.快速分析解决突发问题。4.熟悉存储引擎，复制原理，备份恢复方案。5.能使用shell和python等脚本语言处理日常工作，提升效率6.有高度的学习热情和对行业技术深度研究的积极性。7.参与过DB类项目，有自动化运维开发经验者优先职能类别：数据库工程师(DBA)
业务运营经理（数据分析放向）	数据分析	0.8-1万/月	民营公司	10000人以上	专业服务(咨询、人力资源、财会)外包服务	合肥|3-4年经验|本科|招1人|06-18发布	上班地址：政务区怀宁路与龙图路交口置地广场C座811室	本科	3-4年经验	岗位职责：1、负责业务数据的统计和分析，体系化进行数据分层治理，积极推动销售、产品、服务、技术等业务团队协同解决问题；2、根据业务场景，参与构建CRM系统并落实业务使用指导与管理；3、在深刻理解业务和管理需求的前提下，定期（月度、季度、半年、全年）出具相关数据分析报表，统计相关指标数据，为公司业务领导层决策提供数据支持；4、根据数据分析的结果，对业务指标落地提供诊断建议，并跟踪优化调整工作进度与落实效果，驱动业务团队的业绩增长提升；5、负责行业市场及竞争格局、销售过程管理、伙伴生态等相关业务分析，进行情景化设计及定性分析，为业务决策提供有效数据支撑；6、领导交办的其他工作。	任职要求：1、具备复杂数据提炼和呈现能力，具备独立撰写数据分析报告能力；2、熟悉数据采集方法和统计口径，深入理解业务指标及维度的含义和关联性；3、具备较强的沟通合作能力/逻辑思考能力/抗压能力；4、具有咨询行业或其他服务行业3年以上营销分析类经验。职能类别：数据分析经理/主管关键字：数据分析大数据数据处理
中国移动正式员工-数据分析师	数据分析	1.5-2.5万/月	国企	150-500人	专业服务(咨询、人力资源、财会)外包服务	杭州|3-4年经验|本科|招若干人|06-19发布	上班地址：钱江新城	本科	3-4年经验	1、根据产品运营侧以及生产分析需求，协助建立常态化的数据提取机制，协助完善数据报表系统；2、收集生产分析需求，不断完善数据常态化的提取机制；3、对业务数据进行挖掘分析，为专项问题提供数据基础支撑。	职位要求：【教育】：计算机、软件、通信、电子信息工程、统计、数学等相关专业，全日制大学本科及以上学历；【知识】：具备基本的数据梳理分析能力，具备基本的数据操作能力；【技能】：具备使用SQL从系统中进行数据提取的能力，熟练操作SAS、SPSS等数据分析/挖掘工具；熟练进行数据透视分析；了解Hadoop生态技术，了解数据挖掘分析算法；【经验】：需具有3年及以上相关工作年限，同时具有2年及以上大型互联网或通信企业工作经验。职能类别：其他
风控 （数据分析） 专员	数据分析	4.2-7.5千/月	国企	1000-5000人	外包服务通信/电信运营、增值服务	苏州-吴中区|1年经验|本科|招1人|06-19发布	上班地址：出口加工区吴淞江大道天运广场5号楼7楼705室	本科	1年经验	1、根据公司风控管理原则和方法建模，建立风险监控体系；2、对于市场风险实时监控；3、调整和维护风控数据，及时发现异常数据并对原因进行分析；4、负责出具日、周、月风控管理报告。5、对数据进行筛选和整理，提高项目数据分析效率6、进行系统及运营等数据分析挖掘工作7、完成日、月合规检查，并提交工作报告8、对项目决策提供数据支持，并通过对数据分析进行风险预警。	任职要求：1、熟练掌握数学建模能力，熟练使用EXCELVBA编程；2、具备很强的数据分析能力，数据敏感性强，熟练运用EXCEL等工具对数据进行分析；3、理工类本科以上学历（数学、物理、统计、工程、经济等相关专业）；4、具备一定的市场风险管控知识和经验；5、具备一定的黑色产业大宗商品交易知识、经验；6、工作主动性强，富有团队精神。职能类别：数据分析师关键字：数据分析风控
数据分析师	数据分析	4.5-6千/月	民营公司	150-500人	专业服务(咨询、人力资源、财会)外包服务	成都-郫都区|3-4年经验|大专|招2人|06-20发布|普通话一般	上班地址：高新西区西源大道1899号华为基地	大专	3-4年经验	1、负责对来自系统、业务、周边等部门的数据进行研究和统计分析，按时输出相关报表并撰写相关分析报告，为周边部门提供数据支持；2、协助完成运营相关数据收集、整理、分析工作，能接受大量的数据标注、信息收集等数据清洗工作；并整理输出运营分析报告，并对运营规划提出建议；3、按时准确输出特定的日报、周报、月报数据报表，并对输出结果负责；4、基于业务场景进行多维度专题分析，为业务决策和产品方案提供数据支撑；	岗位要求：1、全日制本科学历，条件优秀者可放宽为大专学历会计经验优先；2、主动学习能力和责任心、沟通协调能力强，并具备团队合作精神和一定的服务意识；3、具备较好的文字撰写能力，条理清晰；4、熟练使用PBI、Python、VBA等数据分析工具，具备发现问题的敏锐性，逻辑思维能力强，并能深层次分析&挖掘数据，输出各种分析报告；5、有会计从业资格证优先；职能类别：网站运营专员关键字：power-BI数据分析业务分析
数据分析员（双休+六险一金） (职位编号：001)	数据分析	4-6千/月	民营公司	150-500人	外包服务影视/媒体/艺术/文化传播	佛山-南海区|1年经验|大专|招2人|06-19发布	上班地址：桂城千灯湖畔	大专	1年经验	岗位职责：1)负责每天的数据整理和分析；2)针对消费者进线查询类型对业务指标的影响进行分析；3)针对客户需求进行及时的数据报告整理；4)准备周度/月度的报告；5)协助项目经理/组长进行具体指标的RCA分析	岗位要求：1)清晰的逻辑思维
数据库运维工程师	数据库	4.5-6千/月	民营公司	150-500人	计算机软件外包服务	郑州-二七区|大专|招5人|06-19发布	上班地址：淮河路郑密路	大专	未标明	岗位职责:1、为平台操作人员提供操作指导2、平台使用过程中问题解决(保障平台的正常运行，在平台有BUG时进行后台处理，四线一库接口出现问题时的后台处理）3、平台登录人员的权限管理4、运行过程业务数据核查、数据统计5、业务开展的流程优化建议(根据平台的运行情况对业务的操作过程进行优化)6、平台问题收集、分析汇总及向三线的反馈(不能现场解决的问题、BUG及新需求向三线的反馈)7、生产调度平台日常操作8、线下业务的数据处理9、看板系统的日常维护10、数据统计及报告编制专业:大专及以上学历，计算机信息管理、应用相关专业学历:专科专业知识结构:1．计算机应用基础、网络基础2．数据库基础3．JAVA程序开发基础4．基础软件工程及日常程序开发过程职能类别：数据库工程师(DBA)	岗位职责:1、为平台操作人员提供操作指导2、平台使用过程中问题解决(保障平台的正常运行，在平台有BUG时进行后台处理，四线一库接口出现问题时的后台处理）3、平台登录人员的权限管理4、运行过程业务数据核查、数据统计5、业务开展的流程优化建议(根据平台的运行情况对业务的操作过程进行优化)6、平台问题收集、分析汇总及向三线的反馈(不能现场解决的问题、BUG及新需求向三线的反馈)7、生产调度平台日常操作8、线下业务的数据处理9、看板系统的日常维护10、数据统计及报告编制专业:大专及以上学历，计算机信息管理、应用相关专业学历:专科专业知识结构:1．计算机应用基础、网络基础2．数据库基础3．JAVA程序开发基础4．基础软件工程及日常程序开发过程职能类别：数据库工程师(DBA)
临床数据管理（七险一金，福利多）	数据管理或治理	1-2万/月	民营公司	50-150人	制药/生物工程外包服务	北京-东城区|3-4年经验|本科|招2人|06-20发布	上班地址：北三环东路36号 环球贸易中心A座	本科	3-4年经验	在数据管理经理的指导下完成以下数据管理工作，包括但不限于：1、参与方案中数据管理内容的审核2、协助完成CRF设计，注释CRF3、撰写数据管理计划（DMP）4、撰写数据核查计划，并撰写Editcheck5、数据库的建立、验证、测试(UAT)、维护等6、数据疑问管理（发布，审核，修改等）7、负责对数据进行编码工作8、负责完成SAEReconciliation9、负责数据库质量审查10、撰写数据管理报告（DMR）11、定期向上级经理汇报工作进度	任职资格：1、医学/药学/数学/管理/计算机等相关专业本科及以上学历；2、1年以上药企或CRO临床数据管理经历，有外企工作经历者优先；3、熟悉临床研究、临床试验数据管理相关法律法规；4、有一定EDC操作系统和数据管理系统操作经验，有一定SAS编程经验；5、有一定医学术语编码经验，熟悉MedDRA，WHO-drug等编码工具；6、熟悉临床研究的数据管理程序和流程；7、具备CDISC相关经验；8、具有较强的管理、执行力和团队合作精神，较强的口头与书面表达能力。职能类别：临床数据分析员关键字：数据管理临床试验SAS编程EDC
数据文员	数据管理或治理	3-4.5千/月	民营公司	150-500人	外包服务金融/投资/证券	广州-白云区|3-4年经验|大专|招1人|06-20发布	上班地址：三元里大道909号粤海商务大厦	大专	3-4年经验	岗位职责：1、客户相关信息的录入管理	职位要求：1.男女不限，大专以上学历2、1-3年文职类（行政文员、人事文员，销售文员，财务文员）等工作从业经验；3、熟练掌握EXCEL的高级功能（函数、数据透视等），熟练使用Word等办公软件；4、学习能力强，逻辑清晰，执行力强，具有一定的沟通技巧，抗压性强，有责任心；5、有数据文员工作经验者优先；6、无不良征信记录和无犯罪记录。福利待遇：1、工作时间：朝九晚六，每月休息6天；2、带薪假期：享受国家法定节假日、婚假、产假、病假等；3、保险：购买五种社会保险(养老保险、医疗保险、失业保险、工伤保险、生育保险)；4、福利：端午、中秋、春节等节日福利、员工生日福利、内部推荐奖励、不定期组织茶话会、户外拓展等。职能类别：后勤
信息采集副经理	数据管理或治理	1.3-1.6万/月	民营公司	500-1000人	多元化业务集团公司	北京-朝阳区|3-4年经验|本科|招2人|06-21发布	上班地址：建国路93号	本科	3-4年经验	各类数据收集、整理、分析；数据库日常维护；参与市场调研；房地产数据统计分析。	任职资格本科及以上学历，男女不限两年以上房地产开发与经营直接相关工作，或商业咨询公司工作经验；具备房地产行业市场调研与数据分析经历；熟练掌握EXCEL等办公软件，精通函数使用及图表呈现；逻辑清晰，对数据敏感，有独立分析判断能力，透过数据发现潜在问题；能够清晰表达推导过程、并用数据图表形式展现数据分析过程及数据结论；具备以下经验优先：房地产经营管理、市场营销相关专业、熟悉SQL。职能类别：业务分析经理/主管销售行政经理/主管关键字：信息采集置业顾问数据采集行政经理商务经理会计
数据治理高级工程师（集团研究院）	大数据挖掘	15-25万/年	上市公司	5000-10000人	多元化业务集团公司电子技术/半导体/集成电路	福州-马尾区|5-7年经验|本科|招1人|06-17发布	上班地址：儒江西路1号新大陆科技园（班车接送）	本科	5-7年经验	工作职责:1、负责带领团队完成数据平台数据治理（元数据、数据血缘、数据地图、数据政策、数据标准、数据质量、数据安全等）功能的方案设计，开发及实现；2、提升数据质量，建立数据质量业务规则提出数据质量改进计划，挖掘数据价值；3、根据数据业务情况，制定并执行数据治理方案；4、根据业务需要为数据仓库、大数据平台的实现提供支持；5、负责数据清洗加工工厂团队目标制定，团队配置提供建议。	任职资格:1、大学本科及以上学历，5年以上相关工作经验，具备团队管理经验；2、熟练掌握Java开发技能；3、掌握至少一种数据库开发技术：Hive等，精通并灵活运用SQL实现海量数据ETL加工处理；4、熟练掌握Linux常规命令与工具，精通一门以上脚本语言(ShellPython等)；5、了解数据治理体系架构，对数据标准、数据质量、信息模型、元数据管理、SQL解析、数据血缘等方法有深入研究；6、能够熟练利用SQL或DataProfiling工具对数据质量进行分析；7、了解ApacheFalconApacheAtlasApacheRanger等大数据治理相关技术的优先考虑。工作时间：8:30-17:30，享受国家各类法定节假日及带薪假期。免费班车路线：井大（7:30）—五福天桥（7:37）—园区闽大(7:20)—东辉花园（7:35）—园区上渡（7:40）—福湾新城(7:48)—园区福大北门（…
财务数据分析员（电商）	数据分析	0.8-1万/月	民营公司	150-500人	多元化业务集团公司	上海-杨浦区|1年经验|本科|招1人|06-21发布	上班地址：政立路489号国正中心	本科	1年经验	职责：1）定期做公司电商平台店铺运营数据统计、数据整理并向上级汇报；2）借助公司已有的系统软件整理成本，利润等数据；3）对需求部门数据进行统计分析，及时与销售部门沟通数据分析中发现的问题，分析业务进展及推进情况，提出自己的建议，并给出相对的数据框架；4）收集各项财务数据、业务数据简历行业经营状况数据库；搜集、整理、分析行业各项信息与数据，简历相应明细报表及综合分析统计报表，据此提交研究、评估和预测；5）建立完善的商品数据库，为后期数据统计提供支持；6）其他上级临时交付的工作任务。	任职资格：1）本科以上学历；2）在知名电商企业工作经验者优先；3）对数字比较敏感，做事认真仔细。职能类别：数据分析师关键字：财务数据分析数据财务分析
数据治理工程师	数据管理或治理	1-1.5万/月	国企	10000人以上	电子技术/半导体/集成电路多元化业务集团公司	上海-浦东新区|3-4年经验|本科|招1人|06-19发布	上班地址：汇庆路889号（班车：龙阳路地铁站 金科路地铁站 川沙 南汇 周浦可达）	本科	3-4年经验	工作职责:1.参与数据治理规划，制定实施方案，并负责数据治理项目的整体推动及跨部门之间的组织协调工作；2.制定数据治理（元数据管理、数据标准管理、数据质量管理和主数据管理）的功能需求，参与规划数据治理各系统的建设、推广和运营；3.完善和扩展指标库系统，通过规范指标管理范围和管控流程，支撑业务部门的数据需求和数据应用，牵头数据/指标标准的制定、评审、复审与版本发布；4.负责数据标准、数据质量和元数据的日常管理，包括执行相关的管理办法，监督和检查相关管理办法的执行落地情况，数据治理相关工作通报以及数据生命周期管理等。5.协助主数据平台建设和项目的推广	任职资格:任职要求：1.大学本科（含）以上计算机等相关专业，拥有集团制造型企业的数据治理或咨询经验；2.具有2年以上数据治理工作经验，具有数据库管理资质证书、有独立数据治理相关项目实施经验者优先；3.熟悉主流数据仓库技术，熟悉Oracle、Mysql主流数据库，熟悉Hadoop/Hive/Spark优先；4.精通SQL，熟悉Java或其他开发语言，熟练掌握主数据管理、元数据管理平台及相关产品；5.具有比较突出的跨部门组织策划、协调及沟通能力，有结果导向和客户导向能力。职能类别：数据治理工程师关键字：数据治理
资深数据治理工程师	数据管理或治理	1-1.5万/月	国企	10000人以上	电子技术/半导体/集成电路多元化业务集团公司	上海-浦东新区|3-4年经验|本科|招1人|06-19发布	上班地址：汇庆路889号（班车：龙阳路地铁站 金科路地铁站 川沙 南汇 周浦可达）	本科	3-4年经验	工作职责:1.参与数据治理规划，制定实施方案，并负责数据治理项目的整体推动及跨部门之间的组织协调工作；2.制定数据治理（元数据管理、数据标准管理、数据质量管理和主数据管理）的功能需求，参与规划数据治理各系统的建设、推广和运营；3.支持业务部门的数据需求和数据应用，牵头数据/指标标准的制定、评审、复审与版本发布；4.负责数据标准、数据质量的日常管理，包括执行相关的管理办法，监督和检查相关管理办法的执行落地情况，数据治理相关工作通报以及数据生命周期管理等。5.负责主数据平台建设和项目的推广	任职资格:1.大学本科（含）以上学历，具有较强的自学能力；2具有比较突出的跨部门组织策划、协调及沟通能力，有结果导向和客户导向能力。3.熟悉制造业业务流程，拥有主数据项目实施经验优先4.熟悉SQL，了解Java或其他开发语言，熟练掌握主数据管理、元数据管理平台及相关产品优先；职能类别：数据治理工程师
数据库管理员	数据库		国企	1000-5000人	学术/科研多元化业务集团公司	南京|无需经验|本科|招2人|06-17发布|英语精通|计算机科学与技术 物理学	上班地址：南京	本科	无需经验	1、数据库建设期，负责沟通和反馈用户需求，协助数据库开发人员完成数据库建设；2、数据库建设完成后，负责数据库的日常管理和维护。3.配合完成部门其他工作需求。	任职要求：1、本科以上学历，（复合）材料学专业，计算机专业、物理学专业、力学专业等，对材料数据库了解的优先；2、有相关数据库工作经验者优先；3、具备良好的语言表达和沟通能力，良好的协调和解决问题能力。职能类别：数据采集工程师
数据文员 (职位编号：034)	数据管理或治理	4-5千/月	民营公司	150-500人	多元化业务集团公司互联网/电子商务	上海-静安区|1年经验|大专|招1人|06-20发布	上班地址：上海市静安区长安路1088号焊点一零八八公社105-106室	大专	1年经验	岗位职责1.数据采集、录入；2.数据统计，及基础分析；	任职资格：1、25岁以下，统招大专以上学历、应届毕业生以上经验，；2、精通基础办公软件；3、责任心强，细心。职能类别：统计员销售行政助理
数据专员	数据管理或治理	4-6千/月	民营公司	150-500人	多元化业务集团公司贸易/进出口	苏州-工业园区|2年经验|本科|招2人|06-19发布	上班地址：苏州市工业园区扬泰路59号	本科	2年经验	岗位职责：1.分区域每日监测并分析相关数据，为产品提供方向和思路的调整；2.对接总区域运营，做好账目数据整理；3.做好数据统计分析，为优化产品方向做数据支持；4.负责功能模块的数据挖掘及验证；5.需要确定数据的准确性+明确影响数据的因素+重视长期的数据监测	任职要求：大专及以上学历细心，责任心。职能类别：业务分析专员/助理关键字：数据统计分析
数据管理工程师	数据管理或治理	0.6-1万/月	民营公司	5000-10000人	多元化业务集团公司汽车	青岛-市北区|2年经验|本科|招2人|06-19发布	上班地址：黑龙江南路2号万科中心	本科	2年经验	职位描述：1.完成数据库日常巡检，分析痛点并提供解决方案；2.完成项目对应数据库环境搭建工作：涉及到的有测试环境、预发布环境、正式环境等；3.完成各种数据库环境中的备份、恢复、数据刷新、数据处理等工作；4.针对线上项目中存在的数据问题、性能瓶颈，及时有效解决并提供后期优化方案；5.数据库过程/函数/视图编写与调优；6.基于不同业务需求规划数据库设计。	任职资格：1.精通SQLSERVER/MYSQL数据库部署、管理、优化等；2.数据库基础知识扎实，精通SQL优化、数据库过程、函数编写及优化；3.需要较强的数据库设计经验，设计数据库结构并出具相应数模文档；4.数据库性能优化与调整；5.具有良好的沟通能力、团队合作能力、快速学习能力。薪酬福利：1.基础福利：五险一金、全年14-16薪、每年调薪、项目奖金；2.补贴福利：住宿补贴、高温取暖补贴、电脑补贴、交通通讯补贴、岗位补贴、司龄补贴；3.健康福利：健康查体、健身计划、员工及直系亲属大病补充医疗基金；4.家庭福利：探亲报销、结婚生育礼金、儿童保险、产假陪产假、爱基金；5.节日福利：带薪年假、法定节假日、节假日礼品；6.学习发展：新人培训、一对一带教制、每月培训、EMBA培训班、管理提升计划；7.团队建设：员工旅游、每月团建、员工拓展；8.特色福利：购房支持、购车优惠、司龄礼品；9.工作时间…
数据分析师	数据分析	3-4.5千/月	民营公司	500-1000人	多元化业务集团公司生活服务	武汉-硚口区|2年经验|大专|招1人|06-05发布	上班地址：解放大道21号皇经堂车站送子鸟医院旁	大专	2年经验	1、能够独立主导需求调研、数据分析、数据整理、数据提取等工作，并完成数据可视化报表开发；2、基于数据模型，做出行业分析、业务分析、经营分析等多维度分析报表，为部门决策提供一定的数据支持；3、对数据敏感，根据不同维度的数据及行业环境建立相关的数据模型，协助制定策略方案；4、根据市场的需求变化，通过一系列的数据分析，提取有效结果并得出可行性报告；5、通过平台数据、市场趋势分析等原因，给予优化运作的建议；6、建立所属业务线的指标监控体系，深度挖掘业务问题，给出行动建议；7、监测业务的日常数据，关注数据波动并能够及时分析和解决数据异常；8、严谨的逻辑思维能力、做事认真、细致，有创新性精神，学习能力、接受能力较强，团队合作意识强，能够承受较大的工作压力；	任职要求：1、熟悉数据库基本编程及SQL语言，熟悉海量数据处理和性能优化；2、熟悉使用Python语言中Pandas数据分析包；3、较强的数据处理能力，熟练操作Excel，掌握Access等数据处理工具，以及其他Word、Powerpoint等Office办公软件；4、掌握数据分析基本流程，要有敏锐的数据感觉，良好的快速学习吸收能力。5、有钻研探索精神，对数据分析有强烈兴趣者优先。职能类别：数据分析师数据分析经理/主管关键字：数据分析数据处理统计数据分析师大数据
数据库管理员dba(中高级)	数据库	1-1.5万/月	民营公司	150-500人	互联网/电子商务多元化业务集团公司	广州-天河区|3-4年经验|大专|招1人|06-18发布	上班地址：广州市天河区珠江新城珠江东路28号越秀金融大厦23楼	大专	3-4年经验	1.负责生产库的安装部署、故障诊断及监控、数据迁移、性能调优等相关事宜；2.负责生产库的日常巡检及维护（涉及数据库表空间、表维护，数据库备份，恢复演练等）；3.数据库项目相关文档的编写与培训；4.其他业务数据需求支持。	任职要求：1.三年以上的DB2数据库管理工作经验，一年以上MySQL管理工作经验；2.熟悉dba日常运维工作：如数据库安装、备份恢复、运行监控、性能调优等；3.熟悉linux操作系统；4.具备故障诊断处理能力；5.熟悉一门脚本语言，如shell、python等。职能类别：数据库工程师(DBA)关键字：DBAMySQLhellpythonDB2
MySQL DBA (数据库管理员)	数据库	0.8-1.4万/月	民营公司	500-1000人	多元化业务集团公司	杭州|3-4年经验|本科|招1人|05-18发布	上班地址：杭州市西湖区天目山路327号合生国贸中心5幢	本科	3-4年经验	岗位职责：1、负责公司业务系统数据库的日常升级发布工作；2、负责数据库监控和性能优化工作;3、负责数据库系统安装配置，迁移，备份等工作；4、制定和实施系统安全策略，数据库优化，数据备份/灾难恢复等技术方案;5、协助业务故障定位和排查解决等工作。	任职要求：1、熟悉MySQL/Postgresql及相关安装、备份、优化;2、熟悉备份与恢复原理；3、熟悉数据库集群解决方案，熟悉Linux环境及shell脚本编程；4、从事MySQL/oracle/Postgresql运维管理工作1年及以上；5、强烈的责任心，良好的沟通能力，良好的团队合作精神，对工作有激情。职能类别：运维工程师数据库工程师(DBA)
数据分析主管	数据分析	8-10万/年	外资（非欧美）	150-500人	贸易/进出口多元化业务集团公司	武汉-武昌区|2年经验|大专|招3人|06-20发布	上班地址：456号	大专	2年经验	职位描述：1、负责业务日常运营数据收集、统计、整理和分析，独立撰写分析报告；2、负责各业务板块月度KPI数据整理、统计和分析，并与各业务板块负责人制定改进措施；3、负责根据业务开展需求，提供数据分析并给出解决方案建议；4、负责分析业务运营数据规律，建立数据分析模型，协助部门完成实际数据的应用；5、参与信息化平台/系统设计，规范数据统计及分析标准，优化数据分析方式，实现数据系统化；6、负责制定数据监管KPI，完善数据管理流程，并监督流程执行；7、完成上级领导交办的其他工作；	任职要求：1、统招大专或以上学历，数学、统计、计算机、金融等相关专业2、2-3年以上互联网或移动互联网数据统计、数据分析工作经验；3、熟练的中文写作、口语、阅读能力，思维敏锐，对于数据有较强敏感度；4、较强的分析、解决问题能力，思路清晰，考虑问题细致；5、熟练应用Excel、PPT等办公软件职能类别：数据库工程师(DBA)关键字：数据分析统计运营
数据库管理岗（技术员二级）	数据库	1.5-2万/月	民营公司	150-500人	多元化业务集团公司	深圳-福田区|3-4年经验|本科|招1人|06-21发布|普通话精通|计算机科学与技术 计算机工程	上班地址：福田区华强北街道振华路8号设计大厦	本科	3-4年经验	工作职责：1.负责开发测试环境数据库建设及变更工作；2.负责开发测试环境数据库管理工作，保证开发测试环境数据库管理系统的稳定性、安全性、完整性和高性能；3.负责开发测试环境数据库日常支持，协助开发团队进行数据库的开发工作；4.负责生产环境数据库运行支持和日常运行巡检工作；5.负责数据库备份计划的制订和执行工作；6.负责权限分配和管理；7.协助应用系统数据库设计工作。	任职要求：1.【国籍要求】中华人民共和国国籍；2.【政治要求】遵纪守法，具备良好政治素质；3.【年龄要求】年龄35周岁（含）以下；4.【专业学历】计算机相关专业本科及以上学历（硕士优先）；5.【经验要求】三年以上相关工作经历；有Oracle数据库管理经验优先；6.【技能要求】熟悉并能独立进行Oracle数据库及mysql数据库的集群搭建及管理；熟悉shell&perl编程，能使用脚本编写工具提升工作效率；有空间数据库操作经验者，熟练使用ArcGIS者优先；有系统、网络或硬件等方面经验者优先；懂mysql和ebs者优先；7.【品质要求】良好的团队协作能力，踏实肯干，积极主动，乐于接受挑战，能应对突发应急情况。薪酬福利：年薪15-20w左右，购买五险一金，有绩效，有节日福利，有补贴。工作地址：广东省深圳市福田区华强北街道振华路8号设计大厦102业务大厅住房和城市建设发展研究中心职能类别：数据…
市场部数据管理员	数据管理或治理	7-8万/年	国企	10000人以上	多元化业务集团公司	北京-海淀区|1年经验|本科|招1人|06-16发布	上班地址：北京市海淀区中关村东路66号院甲1号A座23层（世纪科贸大厦）	本科	1年经验	岗位职责：1、数据库的管理和分类；2、业务的信息化推介；3、以市场的角度分析内外部数据，并出具分析报告；4、内部及外部数据库扩展链接；5、项目对接（包括公司的主要对接人，对接公司所有部门，推进项目）；6、数据库标签分解；7、掌握数据群发等技术；	任职资格：1、计算机，统计，信息，等相关专业本科及以上学历；2、对数据敏感，具备优秀的信息整合和分析能力，能够形成清晰的业务观点和前瞻判断，了解市场部相关数据指标测算及分析；3、1年以上相关从业经验，熟练使用Excel相关公式等；4.、展览行业相关从业经验者优先考虑企业简介：中电会展与信息传播有限公司（以下简称中电会展）隶属于中国***的国有综合IT企业集团、世界500强企业—中国电子信息产业集团有限公司（CEC），直属于中国中电国际信息服务有限公司（中电信息），是在国家工商行政管理局注册、按照现代企业形式建立的，主要从事国际性电子信息行业展览的有限责任公司。公司脱始于中国电子器材总公司（CEAC），拥有50多年的办展历史和一批经验丰富的专业人员，被誉为“电子信息业的会展国家队”。所组织的中国电子信息博览会（CITE）、中国电子展（CEF）、中国国际半导体博览会（ICChina)、中国锂…
数据分析师	数据分析	6-8千/月	上市公司	1000-5000人	快速消费品(食品、饮料、化妆品)多元化业务集团公司	南昌|5-7年经验|大专|招1人|06-21发布	上班地址：南昌县小蓝经济开发区小蓝中大道66号	大专	5-7年经验	1、负责重点数据整理和分析，制作BI报表；2、负责当日销售数据的日报整理、分析，并形成表格、简报的形式进行每日通报；3、负责平台数据监控，并协助运营针对异常问题进行沟通处理；4、负责结合部门现状，提升数据化管理的可行性办法调整，提出从数据层面的有效建议；5、负责返款专员的工作安排与协调，同步监督费用使用的数据统计及分析；	岗位要求：1.大专以上学历，经济学、统计学、会计学专业优先。2.3年及以数据类工作经验，对数字有较强的敏感性，有独立的数据分析及建模能力。3.精通Excel办公软件，熟练应用函数及相关的统计分析工具。4.思维活跃，逻辑性强，具备快速学习能力职能类别：业务分析经理/主管业务分析专员/助理
数据分析员	数据分析	0.5-1万/月	民营公司	150-500人	服装/纺织/皮革多元化业务集团公司	湖州|3-4年经验|大专|招1人|06-19发布	上班地址：吴兴区织里阿祥路2277号阿龙服饰有限公司	大专	3-4年经验	1、负责各门店销售数据及库存数据的数据汇总、分析；2、根据异常数据反馈的问题提出相应的解决措施；3、监督落实情况，协调门店销售及仓库库存情况。4、为销售活动提供数据支持。	任职要求：1、大专以上学历，3年以上相关工作经验；2、熟练掌握数据分析软件（熟练使用spss、sas软件，或精通excel）2、了解企业管理软件（CRM，ERP等）面试地点：湖州织里阿祥路2277号阿龙衣族服饰生产园联系人：施小姐，152227237772职能类别：网络工程师(IT工程师)业务分析专员/助理关键字：数据分析crmerp
淮北市建投控股集团有限公司数据管理岗	数据管理或治理	4.5-6千/月	国企	1000-5000人	金融/投资/证券多元化业务集团公司	淮北|无需经验|本科|招8人|06-14发布	上班地址：淮北市相山区相山北路26号（原市委党校）	本科	无需经验	岗位职责1.负责对相关生产经营数据、行业数据、政务数据的挖掘、收集、整理、分析、提取，运用各类工具有效表达分析观点、研发数据适用产品；2.深入理解数据应用单位业务，根据生产、运营指标和业务发展需求，搭建数据分析框架，针对数据分析结论提出对此生产、营运和业务有指导意义的分析建议，改善和提升生产质量或经济效益；3.为相关单位或政府部门提供大数据解决方案；为管理层管理、决策提供有价值的数据支持。职能类别：数据分析师	任职资格1.2020年应届毕业生，少量2018届、2019届毕业生；2.大学本科及以上学历；3.计算机、大数据、电子信息、人工智能等相关专业。（二）社会招聘任职资格1.大学本科及以上学历；2.计算机、大数据、电子信息、人工智能等相关专业；3.年龄35周岁（含）以下；4.精通数据结构、常用数据库管理；精通数据分析基本原理与数据分析方法；5.逻辑思维严谨、具备较高的数据敏感度，具备良好的逻辑分析能力、组织沟通能力和团队精神；6.具有大数据管理或经验者优先。（三）
数据库管理员	数据库	0.8-1.2万/月	民营公司	150-500人	多元化业务集团公司	成都-成华区|2年经验|本科|招1人|06-18发布	上班地址：一环路东一段159号电子信息产业大厦401	本科	2年经验	工作职责：1、负责数据库系统架构的设计、实施、日常操作、配置、监控及故障处理，参与项目中的数据库逻辑结构设计；2、设计审核并创建数据库存储结构、数据库对象；3、数据库备份管理、监控备份情况、恢复策略方案的制定与数据备份恢复计划的制定、执行；4、负责数据库性能监控和调优，监控并及时发现问题，对性能较差的SQL语句提出优化方案；5、对数据库相关的故障和性能问题能及时定位问题并解决问题；工作经验/	技能要求：1、计算机等相关专业本科及以上学历，3年以上大型数据库运维经验，2年数据库架构设计经验（特别优秀可破格）；2、精通Mysql；熟练使用Oracle、SQLserver；3、熟悉Linux操作系统，熟悉Shell编程，能使用脚本编写工具提升工作效率;4、学习能力强
数据分析员	数据分析	4-5千/月	民营公司	150-500人	多元化业务集团公司	广州-白云区|1年经验|大专|招1人|06-18发布|普通话熟练	上班地址：广州市白云大道783号广州体育馆2号馆9号门对面	大专	1年经验	岗位职责：1、负责收集、整理和汇报销售数据；2、负责统计销售部门的相关数据，并对数据进行分析，对业务部门做出合理化建议；3、定期提供各种销售运营数据分析报表和报告。	任职要求：1、大专学历，数学/财务/统计等相关专业优先，1年以上数据分析相关经验优先考虑。2、精通OFFICE软件，特别是EXCEL软件。3、对数据敏感，条理清晰，有良好的表达能力及沟通能力。4、做事认真细心，有上进心，有责任感，能承受工作压力，团队意识强。5、有良好的团队合作意识，具备较好的沟通能力。公司福利：1、上班时间：单休，周一到周五上班时间：9：00-18：00，中午休息1.5小时；周六上班时间10:00-16：00，中午休息1.5小时；2、春节期间享受带薪年假长达15天，工伤假、婚假、丧假、产假、陪产假、年度旅游等；3、统一购买社会保险、住房公积金，传统节假日发放礼品、礼金，为员工举办生日会、团建活动；4、提供专业培训和广阔发展空间（新员工入职培训、岗位技能专业培训等）；5、国家节假日按国家规定放。职能类别：统计员关键字：数据分析统计
数据分析师	数据分析	0.6-1.5万/月	民营公司	1000-5000人	多元化业务集团公司互联网/电子商务	常州-武进区|3-4年经验|本科|招3人|06-18发布	上班地址：科教城创研港5号楼2楼东侧（国创新能源创新中心）	本科	3-4年经验	1、协调多方资源，丰富和优化运营数据库，确保日常工作中基础数据能及时收录和提取；2、负责数据整理、挖掘及分析工作，定期出具日、周、月、季、半年、年度数据报告及分析报告；3、并能对多种数据源的进行深度诊断性组合分析、挖掘、深度分析和建模；4、为公司运营决策、产品方向、策略提供数据支持；	任职要求：1、本科及以上学历，统计学、经济学、社会学、数学，计算机等相关专业；2、良好的数据敏感度
数据分析师	数据分析	1-2.5万/月	民营公司	1000-5000人	多元化业务集团公司互联网/电子商务	常州-武进区|3-4年经验|本科|招3人|06-18发布	上班地址：科教城创研港5号楼2楼东侧（国创新能源创新中心）	本科	3-4年经验	1、协调多方资源，丰富和优化运营数据库，确保日常工作中基础数据能及时收录和提取；2、负责数据整理、挖掘及分析工作，定期出具日、周、月、季、半年、年度数据报告及分析报告；3、并能对多种数据源的进行深度诊断性组合分析、挖掘、深度分析和建模；4、为公司运营决策、产品方向、策略提供数据支持；	任职资格：1、本科及以上学历，统计学、经济学、社会学、数学，计算机等相关专业；2、良好的数据敏感度
数据专员	数据管理或治理	3.5-5千/月	外资（欧美）	150-500人	多元化业务集团公司	广州-海珠区|2年经验|大专|招1人|06-18发布|普通话熟练|统计学 会计学	上班地址：珠江帝景苑鸣泉大宅	大专	2年经验	1、配合部门领导做好行业数据调研工作；2、记录统计公司运营数据、客户数据，每日提交数据汇报，每周、每月提交周、月分析报告；3、配合部门领导做好线上客户服务工作。	任职要求：1、大专以上学历，数学、统计、财会、市场研究等相关专业；2、两年以上工作经历，一年以上数据统计分析工作经验；3、有餐饮连锁等相关行业经验优先。【上班地址：广州市海珠区珠江帝景苑鸣泉大宅】职能类别：统计员市场分析/调研人员关键字：数据分析数据统计
数据运营主管	数据分析	6-8千/月	民营公司	150-500人	多元化业务集团公司贸易/进出口	苏州-工业园区|3-4年经验|本科|招2人|06-19发布	上班地址：苏州市工业园区扬泰路59号	本科	3-4年经验	岗位职责：1、负责平台的数据分析管理体系的建设；2、制定平台数据监控指标；3、规划数据的采集、整理，制定分析策略与分析方案；4、参与平台数据挖掘模型的构建、维护、部署和评估；5、分析业务数据及团队数据，发现问题，寻找业务增长点。	任职要求：1、大专以上学历，应用数学、计算机科学与技术、统计学等相关专业；2、具备较强的逻辑思维与分析能力，熟悉数据统计分析相关理论，具备SQL/R语言等数据处理技能，处理过大量数据；3、具备敏锐的数据观察能力与良好的数据呈现能力，包括表格、PPT等展示形式；4、有两年以上数据分析工作经验，从事O2O、金融、电商等行业优先；5、熟悉社会消费习惯，深入了解社会各行业变化并能与业务相结合职能类别：业务分析经理/主管
配送中心数据分析	数据分析	6-8千/月	国企	1000-5000人	多元化业务集团公司	上海-黄浦区|无需经验|本科|招2人|06-08发布	上班地址：淮海中路1号	本科	无需经验	1、配送中心日常运营数据整理、分类、统计、分析；2、仓库货品入库、出库、库存情况，销售与库存比的各类分析报表的完成；3、定期提报日常所需的日报、周报、月报等常规报表，定期总结并输出运营分析报告；4、关注常态化运营数据指标，对数据变化的原因提供分析与挖掘，为业务决策提供可靠依据；5、通过对数据分析和对比，能够发现问题，异常数据预警，并寻求问题解决方向甚至解决方案；6、能够不断优化核心数据的提取，总结数据规律。	任职要求：1、大学本科及以上学历；统计、数学、审计、应用统计、计算机等相关专业；2、熟练操作办公软件，精通excel，具备excel处理数据及分析的能力；3、有较强的逻辑思维能力，理解能力强，有了解物流知识更佳；4、学习能力强，能迅速了解业务，对数据需求相关问题能很快形成分析思路，提供有洞见的数据分析。职能类别：市场分析/调研人员物流主管
数据挖掘工程师	大数据挖掘	1-2.5万/月	民营公司	1000-5000人	多元化业务集团公司互联网/电子商务	常州-武进区|3-4年经验|本科|招5人|06-18发布	上班地址：科教城创研港5号楼2楼东侧（国创新能源创新中心）	本科	3-4年经验	1、负责数据平台相关的数据项目的设计和研发；2、负责ETL和报表开发工作，对接开发人员与第三方接口，顺畅完成数据清洗（非人工）、数据转换与入库；3、负责数据调优工作；4、负责数据加工模板设计、流程追踪、任务管理、质量监控和验收；5、开发相关数据接口，搭建并维护数据仓库；6、通过数据业务场景，扩充新的维度；7、参与公司平台化产品的开发。	任职要求：1、本科以上学历，软件/计算机相关专业，3年以上的数据挖掘工作经验;2、悉统计分析/数学建模/数据挖掘等方法；熟悉常用的数据库和SQL；熟悉Linux的基本操作及应用部署，了解Shell命令；对http协议和前端基础技术有一定的了解；3、逻辑性强，对数字敏感，思维缜密，创新能力强，责任心强有，具有较好的团队合作意识。办公地点在江苏常州集团总部职能类别：数据库工程师(DBA)大数据开发工程师关键字：数据挖掘数据分析大数据
数据挖掘工程师	大数据挖掘	1-2.5万/月	民营公司	1000-5000人	多元化业务集团公司互联网/电子商务	常州-武进区|3-4年经验|本科|招5人|06-18发布	上班地址：科教城创研港5号楼2楼东侧（国创新能源创新中心）	本科	3-4年经验	1、负责数据平台相关的数据项目的设计和研发；2、负责ETL和报表开发工作，对接开发人员与第三方接口，顺畅完成数据清洗（非人工）、数据转换与入库；3、负责数据调优工作；4、负责数据加工模板设计、流程追踪、任务管理、质量监控和验收；5、开发相关数据接口，搭建并维护数据仓库；6、通过数据业务场景，扩充新的维度；7、参与公司平台化产品的开发。	任职要求：1、本科以上学历，软件/计算机相关专业，3年以上的数据挖掘工作经验;2、悉统计分析/数学建模/数据挖掘等方法；熟悉常用的数据库和SQL；熟悉Linux的基本操作及应用部署，了解Shell命令；对http协议和前端基础技术有一定的了解；3、逻辑性强，对数字敏感，思维缜密，创新能力强，责任心强有，具有较好的团队合作意识。办公地点在江苏常州集团总部职能类别：数据库工程师(DBA)大数据开发工程师关键字：数据挖掘数据分析大数据
数据挖掘工程师	大数据挖掘	0.8-2.2万/月	民营公司	1000-5000人	多元化业务集团公司互联网/电子商务	深圳-南山区|3-4年经验|本科|招3人|06-18发布	上班地址：软件产业基地4栋A座1楼 星云	本科	3-4年经验	1、负责数据平台相关的数据项目的设计和研发；2、负责ETL和报表开发工作，对接开发人员与第三方接口，顺畅完成数据清洗（非人工）、数据转换与入库；3、负责数据调优工作；4、负责数据加工模板设计、流程追踪、任务管理、质量监控和验收；5、开发相关数据接口，搭建并维护数据仓库；6、通过数据业务场景，扩充新的维度；7、参与公司平台化产品的开发。	任职要求：1、本科以上学历，软件/计算机相关专业，3年以上的数据挖掘工作经验；2.专业知识：悉统计分析/数学建模/数据挖掘等方法；熟悉常用的数据库和SQL；熟悉Linux的基本操作及应用部署，了解Shell命令；对http协议和前端基础技术有一定的了解；3.能力要求：逻辑性强，对数字敏感，思维缜密，创新能力强，责任心强有，具有较好的团队合作意识。职能类别：大数据开发工程师关键字：数据挖掘数据分析大数据爬虫分布式
销售数据分析（实习生） (职位编号：000404)	数据分析	2-3千/月	民营公司	150-500人	房地产多元化业务集团公司	上海-静安区|无需经验|大专|招1人|06-19发布	上班地址：共和新路1207号V领地青年社区5号楼	大专	无需经验	岗位职责:1、收集数据化运营需求建立数据提取报表；2、辅助数据分析团队进行业务数据分析；3、检测数据指标为业务部门提出优化方案；	任职资格:1、大学在读学生；2、每周3天以上在岗时长；3、逻辑清晰，学习能力强，熟练运用office软件；4、耐心细心，沟通能力强职能类别：数据分析师
数据专员	数据管理或治理	4.5-6千/月	民营公司	50-150人	多元化业务集团公司	广州-白云区|招若干人|06-19发布	上班地址：广州市白云区白云大道北888号安华汇三座16楼	未标明	未标明	产业类、物业类、土地类数据的采集、清洗、分析定向数据的跟踪调研与分析数据分析成果的高效表达和汇报数据部资料库的更新与管理数据部日常工作的团队协作其它业务部门项目工作的团队协作	岗位要求：本科或以上学历（数学、计算机、GIS、统计学等相关专业）1至2年数据分析相关工作经验自主学习能力强，快速理解业务有较强的数据思维和分析能力具备团队沟通和协作能力熟悉MSOffice或WPS、Photoshop、ArcGIS等软件的使用有IT大数据分析经验者优先熟悉网络编程（html基础了解和使用），熟悉Python/SQL等软件使用者优先福利待遇：1、工作时间（公司实行五天制、每天7小时工作制）；2、五险一金（住房公积金、养老保险、医疗保险、失业保险、工伤保险、生育保险等五险）；3、带薪年假（员工入职满一年后享受带薪年假）；4、法定假日（带薪法定节假，部分节假给予发放节日福利）；5、年度旅游、年终奖金、优秀员工奖及绩效奖金（根据每月综合评比给予不同程度的奖金）；6、每年灵活调薪机会；7、团队年轻有朝气，工作有创意有挑战，专业度高，成长性强以及广阔的发展空间及晋升机会。2020年…
数据文员	数据管理或治理	3.5-4.5千/月	民营公司	50-150人	通信/电信运营、增值服务多元化业务集团公司	广州-天河区|1年经验|中专|招2人|06-20发布	上班地址：广州市天河区棠东东路43号创客谷大厦308室	中专	1年经验	工作内容：1.利用excel处理公司的业务数据；2.及时反馈公司数据存在的问题；3.定期汇报数据进展情况和自己的工作计划，提出改进意见。	职位要求：熟练的Excel操作能力，懂函数优先等。工作细心、耐心、敬业，对待任务积极认真，有条理有计划。职能类别：文员
数据员	数据管理或治理	4-5千/月	民营公司	1000-5000人	互联网/电子商务多元化业务集团公司	长沙-望城区|1年经验|大专|招1人|05-26发布	上班地址：望雷大道179号金荣同心国际工业园C3栋4楼	大专	1年经验	岗位职责1.管理业务系数据，使数据形成规范性，准确性，可视性，及时性，辅助性，公正公开性，维护公司客户资料安全性以及数据保密性；2.根据公司指标及考核要求对公司资源合理调度，使资源***化利用；3.监督与管控公司各项业务数据，形成表格提交到职能总监处，异常数据及时反馈汇报4.汇总并完成本部门的年度、月度，周工作计划及总结；5.制订更新并执行数据部管理制度、考核制度、减补单等各项制度。	任职资格1.大专及以上学历，有工作经验者优先；2、具有优秀的思想品德，有一定学习能力，具有团队合作精神；3、熟练使用word、excel等办公自动化软件；4、具有良好的语言表达能力，普通话标准。职能类别：文员行政专员/助理
数据分析师	数据分析	0.8-1万/月	民营公司	500-1000人	互联网/电子商务多元化业务集团公司	济宁|3-4年经验|本科|招1人|06-12发布	上班地址：山东省济宁市高新区开源路11号	本科	3-4年经验	岗位职责：1、收集汇总、整合外部网络平台、同行业及公司内部的经营管理及客户资源等数据；2、清洗数据，利用数据分析软件分析数据规律，出具分析报告；3、根据分析结果为公司的经营提供有效建议，为领导决策提供参考。	任职要求：1、本科及以上学历，有丰富的电商或同行业外部数据搜集、挖掘、分析，和数据库建模项目实践经验；2、擅长常用的统计方法如：线性回归、逻辑回归、实验设计、市场篮分析、聚类、分群等；3、熟悉主流统计分析软件，数据挖掘的常用算法，能够进行海量数据处理和挖掘；4、对公司数据进行分析制定可行性方案，进行业务系统数据库的规划、设计、实施，并优化数据库物理建设方案；5、在大型集团企业从事过相关工作的优秀人才优先录用。福利待遇：1、签订正式劳动合同，缴纳六险（商业险+社保）一金（住房公积金）；2、8小时工作制，每周日休息；3、提供餐补，每年统一定做工装；4、集团自有工业园，优越的办公环境，提供职工单身公寓（配备空调）；5、基本薪资每年浮动增长，工龄工资50元/年浮动增长累计十年，实行带薪休假；6、法定节假日正常休息，节日福利待遇丰厚；7、配备品牌智能手机，话费实报实销；8、重视员工培训，晋升空间广…
数据库管理员（DBA）	数据库	1.3-2万/月	民营公司	50-150人	多元化业务集团公司互联网/电子商务	上海-徐汇区|5-7年经验|大专|招1人|06-19发布	上班地址：钦州北路1122号89号路6B	大专	5-7年经验	工作内容：1.协助开发人员设计改进数据库设计（MySQL）；2.负责数据库的日常管理、配置、监控、回档；3.参与新项目的数据库结构设计和存储过程编写。	职位要求：1.有中大型互联网产品数据库设计和优化经验，有4年以上软件和数据库开发经验；2.熟悉InnoDB数据库结构、性能调优和日常故障解决方法；3.熟悉NoSQL产品，如Redis、MongoDB、MQ；4.具有学习专研精神，能吃苦耐劳，能按要求迅速修复业务数据，确保系统稳定；5.有C#或Python开发经验优先。职能类别：数据库工程师(DBA)关键字：数据库InnoDBNoSQLC#开发设计DBA
DB2数据库管理员	数据库	1.5-2万/月	民营公司	150-500人	互联网/电子商务多元化业务集团公司	广州|1年经验|大专|招1人|06-18发布	上班地址：广州市天河区珠江新城珠江东路28号越秀金融大厦23楼	大专	1年经验	1、负责公司DB2数据库及相关数据仓库的安装、配置、HADR搭建部署、维护与性能调优、故障处理；2、完成db2数据库的日常运维管理(日常监控、故障定位、巡检等)；3、负责数据库备份、恢复的实施；4、sql优化，存储过程的编写；5、shell脚本编写、优化；6、数据迁移、数据同步；	工作要求：1、本科及以上学历，计算机相关专业；2、具有一年及以上DBA工作经验，具备良好的关系型数据库理论基础；3、熟悉DB2数据库安装、HADR搭建部署、维护、监控、性能优化及故障排除方法；4、熟练掌握SQL语法，能够编写较高效SQL语句以满足相关需求；5、熟悉Linux系统，熟练使用Linux操作，熟练使用shell（或者python）进行脚本开发；6、有DB2或Oracle相关证书者优先考虑。职能类别：数据库工程师(DBA)关键字：DBADB2数据库管理员
数据运营专员（电商平台）	数据分析	6-8千/月	民营公司	150-500人	多元化业务集团公司	上海-静安区|2年经验|大专|招若干人|06-19发布	上班地址：广中西路777弄88号华清大厦12楼	大专	2年经验	工作职责：1、管理CRM所有数据，对运营各环节产生的数据，做采集整理、统计与深度分析，监控与发现问题、提出产品改进方向、给出数据结论；2、搭建数据分析平台，建立模型，提高数据利用率及操作简便性，为日常运营活动提供数据支持，能够基于数据分析得到有价值的信息，为业务发展提供策略和建议；3、规范运营日报/周报/月报，建立报表统计标准；4、定期提供运营分析报告，给到各部门及管理层分析结论和专业建议；5、建立并通过数据分析及活动评估机制，优化活动方案；6、建立异常监控指标体系，优化数据监管机制；任职需求：1、对数据敏感度高，思维敏捷，分析能力强，工作细致耐心，有责任感；2、熟悉电商相关的数据产品，熟悉电商规则，精通Tmall京东等主要电商平台相关指标及提升方法，具快速反应和领悟新信息的能力，并对电商运营有一定的理解；3、熟练操作Excel、Access、Powerpoint等专业数据分析软件；4、…	工作职责：1、管理CRM所有数据，对运营各环节产生的数据，做采集整理、统计与深度分析，监控与发现问题、提出产品改进方向、给出数据结论；2、搭建数据分析平台，建立模型，提高数据利用率及操作简便性，为日常运营活动提供数据支持，能够基于数据分析得到有价值的信息，为业务发展提供策略和建议；3、规范运营日报/周报/月报，建立报表统计标准；4、定期提供运营分析报告，给到各部门及管理层分析结论和专业建议；5、建立并通过数据分析及活动评估机制，优化活动方案；6、建立异常监控指标体系，优化数据监管机制；任职需求：1、对数据敏感度高，思维敏捷，分析能力强，工作细致耐心，有责任感；2、熟悉电商相关的数据产品，熟悉电商规则，精通Tmall京东等主要电商平台相关指标及提升方法，具快速反应和领悟新信息的能力，并对电商运营有一定的理解；3、熟练操作Excel、Access、Powerpoint等专业数据分析软件；4、…
数据运营专员（电商平台）	数据分析	6-8千/月	民营公司	150-500人	多元化业务集团公司	上海-静安区|2年经验|大专|招1人|06-19发布	上班地址：广中西路777弄88号华清大厦12楼	大专	2年经验	工作职责：1、管理CRM所有数据，对运营各环节产生的数据，做采集整理、统计与深度分析，监控与发现问题、提出产品改进方向、给出数据结论；2、搭建数据分析平台，建立模型，提高数据利用率及操作简便性，为日常运营活动提供数据支持，能够基于数据分析得到有价值的信息，为业务发展提供策略和建议；3、规范运营日报/周报/月报，建立报表统计标准；4、定期提供运营分析报告，给到各部门及管理层分析结论和专业建议；5、建立并通过数据分析及活动评估机制，优化活动方案；6、建立异常监控指标体系，优化数据监管机制；任职需求：1、对数据敏感度高，思维敏捷，分析能力强，工作细致耐心，有责任感；2、熟悉电商相关的数据产品，熟悉电商规则，精通Tmall京东等主要电商平台相关指标及提升方法，具快速反应和领悟新信息的能力，并对电商运营有一定的理解；3、熟练操作Excel、Access、Powerpoint等专业数据分析软件；4、…	工作职责：1、管理CRM所有数据，对运营各环节产生的数据，做采集整理、统计与深度分析，监控与发现问题、提出产品改进方向、给出数据结论；2、搭建数据分析平台，建立模型，提高数据利用率及操作简便性，为日常运营活动提供数据支持，能够基于数据分析得到有价值的信息，为业务发展提供策略和建议；3、规范运营日报/周报/月报，建立报表统计标准；4、定期提供运营分析报告，给到各部门及管理层分析结论和专业建议；5、建立并通过数据分析及活动评估机制，优化活动方案；6、建立异常监控指标体系，优化数据监管机制；任职需求：1、对数据敏感度高，思维敏捷，分析能力强，工作细致耐心，有责任感；2、熟悉电商相关的数据产品，熟悉电商规则，精通Tmall京东等主要电商平台相关指标及提升方法，具快速反应和领悟新信息的能力，并对电商运营有一定的理解；3、熟练操作Excel、Access、Powerpoint等专业数据分析软件；4、…
数据分析专员\Data Specialist	数据分析	0.8-1万/月	外资（欧美）	500-1000人	多元化业务集团公司	上海-黄浦区|招2人|06-19发布	上班地址：南京西路	未标明	未标明	岗位职责：1、支持日常数据分析需要，涵盖流量、用户等数据的分析；2、对公司产品消费行为进行分析；3、利用数据分析工具，对CRM数据进行数据挖掘，分析数据，提供分析报告；4、上级交代的其他任务。	岗位要求：1.全日制本科及以上学历，计算机、数学、统计、金融等相关专业；2.优秀的数据分析能力，有思路有想法，执着于发现问题并探究背后的原因；3.良好的沟通协调能力、自我学习能力和抗压能力。职能类别：业务分析专员/助理关键字：数据分析CRM
数据分析经理	数据分析	2.5-3万/月	外资（欧美）	150-500人	多元化业务集团公司批发/零售	上海-静安区|5-7年经验|本科|招1人|05-28发布|普通话精通 英语一般	上班地址：恒隆二期	本科	5-7年经验	根据公司业务发展规划和对各项销售/运营/市场等数据信息的要求，制定部门数据收集和分析工作计划，确保数据分析的及时、有效、准确和完整，为管理层决策提供有价值的信息和数据支持。根据公司业务规划，组织对行业及竞品渠道布局、零售表现以及每季产品开发情况，深入对比并分析各类数据和信息，并从中发现薄弱点，提出相关改善意见和建议。协助组织并参与跟进公司各主要关键项目在线上平台的零售表现情况，及时以报告形式反馈/传达各种信息和数据给各相关项目小组，同时提出改善建议和意见。多个类别和授权商各种KPI的分析报表体系建立、完善、提升、标准化与内部和外部的跨职能团队合作，实施分析建议并监控绩效帮助培养品牌管理团队内部和外部的分析人才日常提供统计数据和见解	职位要求:5年经营分析或商业智能方面的经验，服饰/零售行业优先财务背景优先，有市场/品牌运作意识尤佳了解分析工具，有PowerBI或Tableau方面的经验深入了解中国1、2线城市的电子商务和零售市场。熟练使用MicrosoftOffice办公软件(Word、Excel、PowerPoint)能够在快节奏的工作环境中工作工作有条理，举止专业，具有团队精神职能类别：数据分析经理/主管关键字：数据处理分析数据挖掘
数据工程师	大数据挖掘	0.8-1.6万/月	民营公司	150-500人	多元化业务集团公司房地产	广州-天河区|3-4年经验|本科|招1人|06-19发布	上班地址：金穗路3号汇美大厦1701	本科	3-4年经验	岗位职责：●据某设备实施传输的流式数据（基于物联网传感器采集的数据），进行数据的清洗和规范化工作；●选择合适的算法模型并能够进行特征化工程和强化点选择；●进行数据建模工作，主要针对预测性维护的建模，能够达到一定的预测准确性要求●具备一定的文档整理，归纳总结能力，能够讲数据流程进行定义和阐述，并形成交付内容	任职要求：●计算机，统计，自动化，数学等相关专业本科或者硕士及以上学历；●3年以上数据类相关工作经验；●扎实的数理统计基础，了解常见的数据挖掘算法，回归，聚类，决策树●熟悉相关数据分析和挖掘工具，如：Python或者R●精通时间序列算法，能够熟练的应用机器学习进行聚类和回归模型的构建，例如决策树类算法待遇福利：●年薪：10-20万●五险一金上班地点：●广州●上海(根据岗位与公司业务安排而定）职能类别：数据库工程师(DBA)大数据开发工程师关键字：数据工程师
销售数据分析	数据分析	4.5-6千/月	民营公司	150-500人	多元化业务集团公司房地产	广州-越秀区|1年经验|大专|招1人|06-21发布	上班地址：达道路11号天泰大厦	大专	1年经验	岗位职责1、负责管理集团下属各项目明源系统、成交数据统计、签约回款统计等；2、负责销售数据的统计、汇总及填报工作，确保数据的准确性和及时性；3、负责销售后台对內对外的工作衔接；4、协助销售经理安排的其它工作。	任职资格1、大专以上学历，一年以上同类工作经验；2、数据分析能力强，能熟练运用和制作相关报表；3、具良好的沟通与协调能力，学习和表达能力强；责任心较好，能承担较强的工作压力。职能类别：客服及支持关键字：客服专员数据分析
数据管理岗（技术员二级）	数据管理或治理	1.5-2万/月	民营公司	150-500人	多元化业务集团公司	深圳-福田区|3-4年经验|本科|招1人|06-21发布|普通话精通|计算机科学与技术 地理科学	上班地址：福田区华强北街道振华路8号设计大厦	本科	3-4年经验	工作职责：1.负责产业用房系统数据日常管理和维护工作；2.负责与外部单位相关业务数据交换和协调工作；3.负责数据库管理方案的拟定和执行工作；4.负责数据安全管理工作。	任职要求：1.【国籍要求】中华人民共和国国籍；2.【政治要求】遵纪守法，具备良好政治素质；3.【年龄要求】年龄35周岁（含）以下；4.【专业学历】计算机、信息技术、地理信息系统及相关专业本科以上学历（硕士优先）；5.【经验要求】具有三年以上数据管理相关实践经验；6.【技能要求】熟练掌握数据库管理相关技术，具有GIS软件使用经验的优先；7.【品质要求】工作态度认真负责，有良好的沟通能力和独立工作能力。薪酬福利：年薪15——20w左右，购买五险一金，有绩效，有节日福利，有补贴。工作地址：广东省深圳市福田区华强北街道振华路8号设计大厦102业务大厅住房和城市建设发展研究中心职能类别：绩效考核经理/主管关键字：数据管理数据中心idc
业务数据分析	数据分析	5-7千/月	外资（非欧美）	10000人以上	快速消费品(食品、饮料、化妆品)多元化业务集团公司	上海|在校生/应届生|大专|招若干人|05-26发布	上班地址：闵行区红松东路1088号	大专	在校生/应届生	1、按时、准确的提供各指标的日数据报表；针对相关联报表进行有效整合；2、针对相关日报、周报、月报等不定期数据报表制作的准确性与及时性；3、针对每日追踪产生异常数据进行深入分析，提供产生差异线别；及时提报异常数据至相关追踪人员；4、对销售预估作业进行规范；定期对系统相关数据进行维护；定期出具销售预估相关数据；不定期对销售预估异常作业进行通报与提醒；5、数据报告分析的可参考性；合理的对问题点进行深入分析；6、准确及时提供战情会议数据并制作会议报告；7、不断优化相关报表设计，提高工作效率；8、提供深入的分析指标及分析方法，保证营运追踪的更加高效；9、不定期收集各事业部相关预估销售数据与政策明细；与各单位相关人员保持有效沟通。	任职要求：1、大专（含）以上学历;2、有1年（含）以上快消品行业工作经验者优先；3、熟悉使用EXCEL、PPT软件，具有对数据分析，判断能力；4、能使用简单的公式优先，如：VLOOKUP
销售数据分析专员（营运总处）	数据分析	5-7千/月	外资（非欧美）	10000人以上	快速消费品(食品、饮料、化妆品)多元化业务集团公司	上海|1年经验|大专|招若干人|06-01发布	上班地址：上海市闵行区红松东路1088号	大专	1年经验	岗位职责：1、按时、准确的提供各指标的日数据报表；针对相关联报表进行有效整合；2、针对相关日报、周报、月报等不定期数据报表制作的准确性与及时性；3、针对每日追踪产生异常数据进行深入分析，提供产生差异线别；及时提报异常数据至相关追踪人员；4、对销售预估作业进行规范；定期对系统相关数据进行维护；定期出具销售预估相关数据；不定期对销售预估异常作业进行通报与提醒；5、数据报告分析的可参考性；合理的对问题点进行深入分析；6、准确及时提供战情会议数据并制作会议报告；7、不断优化相关报表设计，提高工作效率；提供深入的分析指标及分析方法，保证营运追踪的更加高效；8、不定期收集各事业部相关预估销售数据与政策明细；与各单位相关人员保持有效沟通。	任职要求：1、大专（含）以上学历，22岁以上，男女不限。2、有快消品行业工作经验者优先；3、熟悉使用EXCEL、PPT软件，具有对数据分析，判断能力；4、能使用简单的公式优先，如：VLOOKUP
数据分析助理	数据分析	4-6千/月	外资（非欧美）	10000人以上	快速消费品(食品、饮料、化妆品)多元化业务集团公司	上海|1年经验|大专|招3人|05-26发布	上班地址：闵行区红松东路1088号	大专	1年经验	岗位职责：1、按时、准确的提供各指标的日数据报表；针对相关联报表进行有效整合；2、针对相关日报、周报、月报等不定期数据报表制作的准确性与及时性；3、针对每日追踪产生异常数据进行深入分析，提供产生差异线别；及时提报异常数据至相关追踪人员；4、数据报告分析的可参考性；合理的对问题点进行深入分析；5、准确及时提供战情会议数据并制作会议报告；6、不定期收集各事业部相关预估销售数据与政策明细；与各单位相关人员保持有效沟通。	任职要求：1、大专（含）以上学历，22岁以上，男女不限。2、有快消品行业工作经验有限考虑；3、熟悉使用EXCEL、PPT软件，具有对数据分析，判断能力，逻辑清晰；4、能使用简单的公式优先，如：VLOOKUP
数据分析	数据分析	4-6千/月	民营公司	1000-5000人	批发/零售多元化业务集团公司	常熟|大专|招1人|06-17发布|数学与应用数学 统计学	上班地址：尚湖大道50号 中和集团动能工业园	大专	未标明	工作职责：1、与品牌之间的数据对接工作，完成品牌的固定报表，负责公司内部的日报及各项经营性数据的分析；2、利用数据分析结果	任职要求：1、大专以上学历，数学、统计学相关专业；1、熟悉word\excel\powerpoint的应用，尤其能熟练使用excel的函数公式和数据透视表等工具进行数据整理和分析2、有一定的逻辑分析能力，工作有条理；3、有良好的沟通能力；反应敏捷，责任心强；4、了解零售业的基本业务类型，有零售业工作经验者优先。职能类别：业务分析专员/助理
数据分析师	数据分析	0.5-1.5万/月	民营公司	500-1000人	多元化业务集团公司	成都-高新区|5-7年经验|本科|招1人|06-20发布	上班地址：益州大道中段555号（星宸国际A棟7楼）	本科	5-7年经验	1、负责制定客户洞察和市场情报分析的整体工作计划。2、负责设计市场调研模板，在包装、建材、地产等领域开展市场调研，主要调研内容为行业状况、市场动态、竞争对手优势劣势以及消费者行为等。3、针对包装、建材、地产业务板块业务发展规划，将业务需求转化为数据需求，通过数据解析形成分析报告，为业务发展提供合理建议方案。4、追踪营销团队任务完成情况，对销售数据进行专项分析，编制相关的数据分析报表（周、月、年），为业务线提供报表构建、监控及可视化分析支持。5、对企业经营核心指标进行可视化、监控、跟踪及分析的指标体系，及时对数据波动予以总结归纳，对数据异常进行预警。6、对宏观经济、产业、公司和市场交易行为等各种数据进行统计与分析，研究行业发展趋势，作为领导决策依据。7、对接公司内部和外部的数据服务供应方，制定科学的、有业务指导性的市场调研方案。	任职要求：1、全日制大学本科（含）以上学历，27-35岁，数学、精算、统计学、计量经济学、计算机等相关专业优先，熟练运用WORD、PPT、EXCEL、ACCESS等OFFICE办公软件。2、五年及以上数据建模、分析经验或经营管理经验，精通各种数据挖掘算法（如回归算法、分类算法、聚类算法、贝叶斯、随机森林、神经网络等）及其原理、评价方法和适用条件，对于数据清洗、异常检测、特征选择有深入了解，能根据业务分析专题，建立挖掘模型，选择最合适和高效的算法并实现。3、熟悉大数据平台操作，熟悉Hadoop、Spark优先，能够运用数据透视表等分析功能，能够运用SAS、SPSS、R、sql、RPython等工具进行数据挖掘，具备一定的数据仓库设计与编程能力者优先，有风险模型和策略模拟开发和实施相关经验者优先。4、熟悉行业产品特征（塑包、纸包、建材、地产），对整个行业有整体了解者优先。5、具备良好的沟通技…
数据库管理员	数据库	0.6-1.2万/月	上市公司	10000人以上	交通/运输/物流多元化业务集团公司	上海-青浦区|1年经验|本科|招2人|06-14发布	上班地址：华新镇华徐公路3029弄18号圆通集团总部	本科	1年经验	1、负责mysql数据库日常管理和运维；2、对业务部门提交的sql语句进行审核及调优；3、针对数据库系统进行优化；4、协助开发人员完成相应功能的开发工作。	任职要求：1、本科学历，计算机相关专业，1年以上数据库管理工作经验；2、对mysql数据库有一定了解；3、能够独立搭建mysql数据库主从复制；4、了解mysql中索引的原理；5、熟悉linux操作系统，可以使用shell/python/perl中任意一种编写简单脚本；6、有责任心，善于沟通，学习能力强。职能类别：数据库工程师(DBA)关键字：mysql数据库工程师
数据分析（SFE方向）	数据分析	1-1.5万/月	民营公司	10000人以上	多元化业务集团公司制药/生物工程	上海-徐汇区|2年经验|本科|招1人|06-18发布	上班地址：吴中路51号建工汇豪商务广场1号楼612室	本科	2年经验	岗位职责：1.在部门的指导下，收集和分析销售数据，并建立数据档案，及时进行更新与维护；2.跟踪并监控销售队伍日常销售行为及目标达成；3.提供每月、每季度数据报告，为管理层决策提供数据支持；4.配合销售管理要求，提供各个维度的数据分析与预测，以提高销售有效性及人均生产力；5.为绩效考评提供关键性数据支持；6.为销售计划、区域目标设置、区域分配、人员分配提供数据支持；7.参与制定年度销售计划与绩效考核设置。职能类别：业务分析专员/助理	岗位职责：1.在部门的指导下，收集和分析销售数据，并建立数据档案，及时进行更新与维护；2.跟踪并监控销售队伍日常销售行为及目标达成；3.提供每月、每季度数据报告，为管理层决策提供数据支持；4.配合销售管理要求，提供各个维度的数据分析与预测，以提高销售有效性及人均生产力；5.为绩效考评提供关键性数据支持；6.为销售计划、区域目标设置、区域分配、人员分配提供数据支持；7.参与制定年度销售计划与绩效考核设置。职能类别：业务分析专员/助理
市场调研（运营数据分析）	数据分析	4-7千/月	上市公司	5000-10000人	多元化业务集团公司	上海-浦东新区|无需经验|本科|招1人|06-19发布	上班地址：松萝路399号（近杞青路铃兰路）	本科	无需经验	收集、发布乐园各类运营信息；整理及分析相关运营及经营数据，包括数据、信息的电脑录入及整理、分析、预测；市场调研及数据处理；完成上级领导交代的其他工作。	任职条件：20-28周岁，普通话标准，品行端正，有上进心，团队合作意识强；本科及以上学历，统计学专业可优先，熟练使用excel、word、ppt等办公软件，具备一定的数据分析能力；具备较强的沟通能力、学习能力、逻辑思维能力及良好的工作心态；有主题乐园工作经验或数据分析经验者优先。职能类别：市场分析/调研人员关键字：数据调研分析运营
数据分析师	数据分析	6-8千/月	国企	500-1000人	多元化业务集团公司计算机服务(系统、数据服务、维修)	上海-普陀区|1年经验|本科|招2人|06-19发布|信息与计算科学 数学与应用数学	上班地址：曹杨路800号综合楼7楼	本科	1年经验	1.负责对电子警察、高清卡口等项目的应用数据进行统计分析，通过数据分析评估系统运行质量和效能、找出系统存在问题、提出优化方案；2.负责与系统运维人员及软件开发人员沟通系统运行质量、效能情况及存在问题，指导运维人员通过调整参数优化系统，与软件开发人员沟通软件优化或改进需求；3.负责新产品测试的数据统计分析，为产品优化提供数据支撑。	任职资格：1.数学、计算机相关专业，全日制大学本科及以上学历，硕士研究生优先；2.有较强的数据统计和逻辑分析能力，至少掌握一种具有数据统计功能的工具软件，如matlab、excel等；3.对软件开发流程和数据库有一定了解，熟悉SQL语句优先；4.对技术发展具有良好的理解能力，对信息技术领域的新信息、新知识具有相当的敏感性，能够迅速更新自身的知识内容；5.优秀的文字表达和口头表达能力；6.熟练运用Word、Excel、PowerPoint、Visio等常用软件；7.具有强烈的责任心、良好的敬业精神、团队合作精神和创新精神；8.精力充沛，能承受较大工作压力；9.良好的快速学习能力。职能类别：数据库工程师(DBA)关键字：数据分析
数据分析师	数据分析	18-24万/年	民营公司	10000人以上	多元化业务集团公司	深圳-龙岗区|3-4年经验|本科|招1人|06-08发布	上班地址：坂田街道环城南路5号坂田国际中心C2栋9楼、10楼（总部）	本科	3-4年经验	岗位职责：理解电商平台业务，通过数据分析和挖掘，搭建出可以准确反映业务运作状况的数据指标体系，实现产品体系的系统化和智能化；基于对电商业务的支持和理解，制定业务标准体系和流程，关注经营过程的品质结果；负责产品推荐、广告、会员等系统等算法分析，建立A/BTest迭代体系；商业嗅觉灵敏，善于沟通，能够深入了解业务、挖掘业务问题和痛点，通过数据分析为业务决策、产品方向、运营策略提供数据支持；沉淀分析思路与框架，提炼数据产品需求，与相关技术开发等团队协作并推动数据产品的落地，实现数据产品化。	任职要求：1.本科以上学历，数学、统计学、计算机、信息技术等相关专业，逻辑能力强，对数据敏感并有极大兴趣；2.熟练掌握SQL开发，熟悉数据仓库系统，有Hive、Python、机器学习算法基础者加分；3.具有良好的沟通能力、逻辑分析能力，在知识推荐、智能问答系统项目经验者加分。职能类别：数据分析师
数据专员	数据管理或治理	4.5-6千/月	民营公司	10000人以上	房地产多元化业务集团公司	柳州|1年经验|大专|招若干人|06-16发布	上班地址：广西壮族自治区	大专	1年经验	岗位职责：1、统计销售数据、分析；2、进行客户类型分类统计、分析；3、了解南宁市及全国房产销售情况数据收集、统计、分析。	任职要求：1、大专及以上学历，专业不限；2、房地产同岗工作经验；3、熟悉数据分析工作，了解销售报表数据统计、分析；4、熟练操作excel表格。职能类别：业务分析专员/助理销售行政助理
数据专员	数据管理或治理	4.5-6千/月	民营公司	10000人以上	房地产多元化业务集团公司	南宁|1年经验|大专|招若干人|06-16发布	上班地址：南宁市双拥路38号新谊金融投资大厦	大专	1年经验	岗位职责：1、统计销售数据、分析；2、进行客户类型分类统计、分析；3、了解南宁市及全国房产销售情况数据收集、统计、分析。	任职要求：1、大专及以上学历，专业不限；2、房地产同岗工作经验；3、熟悉数据分析工作，了解销售报表数据统计、分析；4、熟练操作excel表格。职能类别：业务分析专员/助理销售行政助理
数据分析专员（大数据方向）	大数据挖掘		民营公司	1000-5000人	多元化业务集团公司服装/纺织/皮革	上海-闵行区|招2人|06-19发布	上班地址：上海市莲花南路2689号	未标明	未标明	岗位职责：1、快速了解业务，通过数据发现业务问题，提供决策建议；2、能够独立借助数据分析工具对海量业务数据进行整合和分析，提供业务洞察及数据支持；3、业务指向型数据挖掘，利用统计、机器学习算法进行预测建模，如销售预测，客户偏好推荐等等；	职位要求：1、统计、数学等相关专业（接受18界应届毕业生及19界实习生）；2、有数据分析、建模相关经验；3、SPSS、SAS、R、Python、matlab熟练一种或者以上者优先；4、拥有零售行业数据分析经验优先；职能类别：其他
数据处理员（IT公司）	数据分析	3-3.5千/月	民营公司	1000-5000人	多元化业务集团公司计算机软件	大连-沙河口区|招7人|06-02发布	上班地址：体坛路22号诺德大厦35层	未标明	未标明	工作职责:1.根据行业主数据标准及作业规则，进行主数据的清洗验证工作；2.配合主管优化运营流程，提升运营效能；3.配合作业相关IT系统的运行支持；4.符合部门及业务相关的信息安全管理、运营过程的合规管理要求。	任职资格:1、专业不限，大专及以上学历；2、Excel使用熟练，能够独立制作表格（熟练使用vlookup、数据透视表、升序降序、筛选等优先录用，可按附件练习题学习）；3、表达能力强，善于沟通；4、责任心强、能吃苦耐劳。职能类别：电脑操作员/打字员软件测试工程师关键字：录入数据录入数据处理***数据分析
数据分析/数据营销	数据分析	1-1.2万/月	民营公司	500-1000人	多元化业务集团公司服装/纺织/皮革	上海-静安区|5-7年经验|本科|招1人|06-19发布|英语良好|统计学 经济学	上班地址：江场西路299弄中铁时代广场3号楼堡尼中心11F	本科	5-7年经验	岗位职责：1、负责营运各方面的数据分析工作，为营运决策提供数据支持；2、不断协助梳理业务运营指标，建立和完善数据运营体系；3、及时收集各区域反馈，并与数据变化相结合，输出方案建议；4、及时预警和监控各项数据变化并快速分析变化原因，推进业务不断发展；5、协助完成营运部其他支持工作。	任职要求：1、能熟练操作各类办公软件，精通EXCEL；2、对数据敏感，具备很好的逻辑思维能力和数据分析能力，具体较加的数据分析加工能力；3、有终端工作经验和终端管理经验优先考虑；4、工作积极主动，认真、细致，踏实，有耐心；5、有零售行业相关数据分析工作优先考虑。职能类别：业务分析专员/助理业务分析经理/主管关键字：数据分析数据统计营运数据
数据分析师	数据分析	7-9千/月	上市公司	5000-10000人	办公用品及设备多元化业务集团公司	上海-徐汇区|2年经验|本科|招1人|06-19发布	上班地址：漕河泾开发区古美路1528号A2晨光科技大厦13层	本科	2年经验	1、负责日常各类总部与分公司进销存报表维护；2、负责阶段性及年度数据整理工作；3、负责异常情况的监控与通报；4、负责对改进方案执行的效果进行跟踪和反馈；5、对销售、产品数据进行分析整理。	岗位要求：1、1年以上相关工作经验，统计学相关专业优先；2、熟练运用EXCEL
数据专员	数据管理或治理	3-4.5千/月	民营公司	1000-5000人	影视/媒体/艺术/文化传播多元化业务集团公司	成都-武侯区|1年经验|大专|招1人|06-17发布	上班地址：锦里大院	大专	1年经验	岗位职责：1，分析后台运营数据，对终端销售数据加以分析，总结，优化。2，侧重于产品数据分析，对数据由敏感性。3，对经营门店产品有深刻理解，与各直营门店、采购、库管密切沟通。4，有对商品结构分析的能力，能对货品结构优化提出指导建议。5，负责做好后台商品资料建设。	岗位要求：1，大专以上学历，一年以上商品数据分析经验，对数据敏感。职能类别：数据运营
数据库管理员DBA	数据库	1-1.5万/月	民营公司	50-150人	教育/培训/院校非营利组织	上海-浦东新区|3-4年经验|本科|招1人|06-17发布	上班地址：世纪大道1589号（2号线、4号线、6号线、9号线）	本科	3-4年经验	岗位职责：1、负责数据库的日常维护工作，如安装配置，性能监控，故障诊断、排除，性能调优；2、快速处理解决数据库系统运行中出现的故障和问题，保证业务数据安全、可用；3、设计并优化数据库；4、为开发团队提供数据库相关的技术支持服务，包括SQL编写规范制定、指导、审核等。	任职资格:1、计算机及相关专业本科及以上学历，3年以上MySQLDBA及中间件相关运维经验；有大型网站数据库高并发量设计经验、熟悉大型数据库的设计、容量/性能管理和调优者优先；2、熟悉MySQL主从复制、MMM，MHA，中间件代理等高可用解决方案；3、能够进行数据库引擎、SQL语句和读写分离的优化分析/设计，并具有高并发下读写分离维护经验；4、熟悉sql性能分析和调优（熟悉慢查询日志和binlog日志的使用和报警），熟悉mysql缓存使用，了解分库分表（垂直拆分和水平拆分），建立数据报警机制；5、熟悉Linux操作系统的安装、配置、管理、优化和常见故障排除，具备I/O性能优化及安全增强经验，熟悉文件系统和存储；有较强的自动化运维意识和能力，具备或有自动化运维开发经验的优先考虑。职能类别：数据库工程师(DBA)
5k数据运营专员+五险一金	数据分析	4-6千/月	合资	150-500人	专业服务(咨询、人力资源、财会)非营利组织	上海|无需经验|大专|招3人|06-20发布	上班地址：静安区南京西路1601号越洋广场	大专	无需经验	岗位职责：1.实时监测酒店价格，进行优劣势监测对比2.抽测价格误差3.完成软件系统日常维护工作4.完成局方安排的其他关于数据运营相关任务要求：1、大学大专及以上学历；2、有过互联网行业相关经验3、具备创造性思维及逻辑思维能力，对数据敏感；4.精通EXCEL表格函数（vlookup、if、sumifs、countifs等）和各类分析工具的使用（如数据透视表、VBA等）薪资4K~5K，上班时间早九晚六，周末双休地址：上海市静安区南京西路1601号越洋广场booking公司一楼广场职能类别：后勤统计员关键字：数据分析数据数据运营运营大数据统计分析数据统计	岗位职责：1.实时监测酒店价格，进行优劣势监测对比2.抽测价格误差3.完成软件系统日常维护工作4.完成局方安排的其他关于数据运营相关任务要求：1、大学大专及以上学历；2、有过互联网行业相关经验3、具备创造性思维及逻辑思维能力，对数据敏感；4.精通EXCEL表格函数（vlookup、if、sumifs、countifs等）和各类分析工具的使用（如数据透视表、VBA等）薪资4K~5K，上班时间早九晚六，周末双休地址：上海市静安区南京西路1601号越洋广场booking公司一楼广场职能类别：后勤统计员关键字：数据分析数据数据运营运营大数据统计分析数据统计
信息系统支持专员	信息系统管理员	6-8千/月	非营利组织	150-500人	医疗/护理/卫生非营利组织	杭州-西湖区|在校生/应届生|本科|招1人|05-23发布|计算机信息管理	上班地址：转塘街道象山366号省眼科医院	本科	在校生/应届生	工作内容：1、IT系统硬件终端管理及维护，各类终端、用户设备等进行性能管理，监测运行情况，建立运维日志；2、IT系统软件管理及维护，确保软件系统运行稳定；进行院级数据维护，对重大故障应有处理及分析报告；3、网络安全管理及维护，全院终端对互联网的应用需求管理及相应的安全防御，确保稳定工作及核心业务数据的安全；应及时与相关部门或单位联系，降低由此带来的医院经营损失及患者不便；4、应用需求收集及常规分析；5、信息系统的日常培训；6、相关技术资料的管理；7、数据分析及整理，结合医院的实际业务，准确进行数据的跟踪、收集、整理，以真实有效的数据为经营管理提供依据；8、完成上级领导安排的其他任务。职能类别：技术支持/维护工程师	技能要求：1、熟悉windowsserver操作系统的安装及维护，熟悉raid的配置和操作；2、熟悉sqlserver和oracle数据库的备份与恢复，熟练使用sql语句；3、熟悉TCP/IP、交换和路由、防火墙等基本原理和配置，能够迅速判断网格故障，可对常用的网络设备进行基本配置，包括vlan、acl、nat等；熟悉网络安全的相关专业技术知识，并依据实际情况制定相应的解决方案。
数据治理工程师	数据管理或治理	0.6-1万/月	民营公司	500-1000人	原材料和加工	东莞|2年经验|大专|招1人|06-08发布	上班地址：东莞市虎门镇威远南面工业区B5栋	大专	2年经验	岗位职责：1、健全集团数据管理体系和数据应用架构、完善集团数据使用标准和应用规范；2、负责构建数据治理体系，完成组织数据治理、数据架构管理、主数据管理、数据质量管理、数据服务管理及数据安全管理等数据局治理工作。3、通过质量探查、清洗、集成及监控等手段进行数据管控，形成持续提升数据应用价值的数据治理方案。4、负责完善和规范数据标准的管理范围和管控流程，支撑业务部门的数据需求和数据应用；5、负责建立符合企业的数据管理系统平台，确保实现对各类数据的集中管理，实现数据标准的权威性、***性、准确性。6、其他数据有关工作。职能类别：数据治理工程师	任职要求：1、全日制专科以上学历，计算机、数学等相关专业；2、2年以上数据治理工作经验，对数据业务全流程有一定了解；3、熟知相关数据软件，有金蝶ERP系统、SAP等经验者优先；3、有较强的沟通能力，工作负责，积极认真。
数据员	数据管理或治理	4.5-5.5千/月	外资（欧美）	150-500人	印刷/包装/造纸原材料和加工	深圳-宝安区|1年经验|大专|招1人|06-19发布	上班地址：沙井街道沙一社区华丰国际智造城20栋	大专	1年经验	1、负责生产异常的数据整理工作；2、根据生产需求对异常数据进行分析；3、完成上级交付的其他任务。	岗位要求：1、大专及以上学历，计算机相关专业优先考虑；2、注重细节，对数字敏感，逻辑性强，擅长数据分析和解决问题；3、2021年底愿意去中山工作职能类别：生产文员
生产运营数据分析应用工程师（文登南海）	数据分析	0.5-1万/月	民营公司	5000-10000人	原材料和加工贸易/进出口	威海|本科|招若干人|06-20发布	上班地址：临港区台湾路东首三角工业园	本科	未标明	岗位职责：1、监控、分析MES系统运行数据，通过分析将投入、产出、结存等分析结果与问题及时反馈各工段，指导各部门正确、高效应用系统，保证系统各种运行数据的准确性。2、结合MES系统立体仓库、线边仓库、投料工位等实时结存数据，采用抽查盘点方式，校验MES系统结存数据的准确性，发现问题查找原因并及时指导监控各部门整改。3、现场培训指导各部门运用MES系统数据支持业务运行与分析，并不断优化系统。在MES系统数据持续积累基础上，推进生产大数据分析应用。在生产大数据分析应用过程中，参与数据收集、筛选与清洗、协调工艺技术人员参与模型建立、监控数据动态分析、参与质量提升关键因素识别、推动大数据分析培训与应用等。4、定期组织召开精益管理推进会议，提出改进措施和管理建议，推动各部门加强内部控制，持续推进精益管理。5、进行MES系统与ERP系统集成数据的校验，确保系统间数据的一致性。	任职资格：1、本科及以上学历；2、计算机网络技术等；3、熟悉关系型数据库使用，有丰富的数据库操作经验，精通SQL，有SQL脚本优化能力。职能类别：项目执行/协调人员
ERP文员	信息系统管理员	3-4.5千/月	上市公司	1000-5000人	原材料和加工	东莞-长安镇|在校生/应届生|大专|招若干人|06-13发布|普通话	上班地址：长安镇乌沙江贝步步高大道236号	大专	在校生/应届生	1、负责ERP相关数据统计汇总；2、独立处理ERP数据，单据异常处理；3、对数据有一定警惕性。	任职要求：1.大专以上；2.有相关文职工作经验；3.熟悉办公电脑的操作，办公软件操作熟练；4.稳定踏实、耐心好学；具备良好的敬业精神、团队合作意识、忠诚度及执行力；5.对电脑信息工作模式具有热情和认可。职能类别：其他人事专员关键字：ERP人事专员
数据文员	数据管理或治理	3-4.5千/月	民营公司	150-500人	快速消费品(食品、饮料、化妆品)原材料和加工	成都|2年经验|大专|招1人|06-20发布	上班地址：金牛区银河北街188号华宇锦城名都	大专	2年经验	1、负责核对车间工资、出品率等系统数据2、负责金蝶系统系统基础建设维护。	任职要求：1、有有耐心，有责任心及敬业精神；2、细心，对数据敏感；3、有库房管理经验；4、服从公司领导安排；职能类别：生产计划/物料管理(PMC)统计员关键字：数据员资料员办公室文员
数据库管理员	数据库	4.5-6千/月	民营公司	500-1000人	贸易/进出口原材料和加工	广州-黄埔区|3-4年经验|大专|招1人|06-20发布	上班地址：黄埔大道东971号	大专	3-4年经验	岗位职责1.负责公司excel服务器的管理工作，对各种数据进行整理，制作采购及财务需要的各种数据；2.负责系统实施、维护、分配用户职责等工作；3.参与实施工作并解决系统运行过程中的问题。	任职资格1.中专以上学历，年龄26-40岁；2.从事过管理软件ERP、CRM、OA等2年以上工作经验；3.SQLServer数据库，熟练使用Excel。职能类别：网络工程师(IT工程师)数据库工程师(DBA)关键字：ERP软件工程师excel服务器
数据分析师	数据分析	6-8千/月	合资	50-150人	原材料和加工印刷/包装/造纸	上海-松江区|3-4年经验|大专|招1人|06-02发布	上班地址：松江区新浜工业区红牡丹路58号B座	大专	3-4年经验	1、每月对erp系统的数据，按照部门制定的数据分析规划要求，进行合理的数据处理，在规定的时间内完成相关数据分析报告；2、依据销售计划的数据，统计、整理生产部门月度生产计划，保障生产的顺利进行；3、依据生产计划的数据，统计、整理物资部月度采购计划，保障采购的顺利进行；4、定期将各类指标与计划进行比较，找出差距；5、对收集的数据能进行格式要求，制定相应的模板框架。6、能在既定数据分析框架的基础上，针对公司的现状，提出合理的分析思路，并能协助落实；7、负责生产数据的统计分析；8、定期回顾项目业务表现，提炼业务洞察；9、负责ERP系统基础档案的维护；10、认真执行上级下达的指示与工作任务。	任职资格1、大学专科及以上学历2、二年以上数据分析工作经验3、熟悉相关erp软件的整体操作。4、熟练操作计算机；5、工作细致认真，责任心强，思维敏捷，具有较强的团队合作精神职能类别：数据分析师数据仓库工程师关键字：周末双休节日福利员工旅游出国机会
系统管理工程师（数据库管理员-Oracle DBA）	数据库	1.5-2万/月	民营公司	5000-10000人	航天/航空交通/运输/物流	上海-闵行区|3-4年经验|大专|招1人|06-05发布	上班地址：虹翔三路80号吉祥航空业务大楼	大专	3-4年经验	工作职责：1、负责数据库的日常运行维护、安装、配置、监控、备份、恢复和管理；2、快速处理解决数据库系统运行中出现的故障和问题，保证业务数据安全、可用；3、实施系统安全策略，数据备份/灾难恢复；4.、实施数据库优化方案；5、撰写并维护工作相关的文档；6、为开发团队提供数据库相关的技术支持服务，包括SQL编写规范制定、指导、审核等。	任职要求：1、计算机及相关专业专科及以上学历2、3年及以上OracleDBA工作经验3、熟悉Oracle数据库体系结构，配置，备份，日常维护、系统迁移、故障处理4、精通OraleRAC、Dataguard安装、部署、监控5、熟悉Linux操作系统6、有OCP证书7、熟悉MySQL数据库8、有OCM证书优先职能类别：数据库工程师(DBA)
（民航服务）数据分析师	数据分析	6-9千/月	民营公司	150-500人	互联网/电子商务航天/航空	合肥-蜀山区|3-4年经验|本科|招1人|06-02发布	上班地址：潜山路新华国际广场A座12层	本科	3-4年经验	岗位职责：1.深入了解业务，建立基于业务场景的数据分析需求，解决各类数据分析问题；2.基于业务需求，定期向合作客户提供数据分析报告；3.收集客户数据需求，归纳提炼出数据统计需求，提出数据需求方案进行产品化；4.策划和执行相关数据内容，提供数据可视化内容支持；5.针对分析咨询类项目，能够准确把握客户需求，结合用户调研、案头研究等方式，提供相应的解决方案。	岗位要求：1.本科以上学历，数学、统计学等相关专业；有咨询行业、民航相关从业经验者可优先考虑；2.熟练使用PPT、EXCEL等Office软件，熟练掌握python，能够利用python进行数据处理及分析，有文本分析经验者可优先考虑；3.对数据敏感，擅于发现、收集、甄别有价值的各类信息，具备良好的数据分析能力、思维逻辑能力、决策判断力；4.有很强的自我学习能力，良好沟通表达和理解能力，具备快速的应变能力和良好的判断力，善于发现问题、解决问题；5.勤奋踏实、热爱创新、富有激情，工作积极主动、有强烈的责任感，有良好的抗压能力和团队合作精神。职能类别：数据分析师关键字：SPSSPython数据分析数据分析数据处理调研市场
121934高级数据分析师（采购运营方向）	大数据挖掘	1.5-3万/月	民营公司	10000人以上	电子技术/半导体/集成电路航天/航空	深圳-南山区|5-7年经验|本科|招若干人|06-16发布	上班地址：深圳市南山区高新南四道18号创维半导体设计大厦西座	本科	5-7年经验	1.深入了解并参与采购运营的业务决策流程，提供数据决策支持；2.对业务各环节产生的数据，做采集整理、统计与深度挖掘分析，监控与发掘问题、提出改进方向、做出数据结论；3.通过数据分析和数据模型等数据分析能力，提供或辅助提供优化的运营策略或产品方案；4.理解业务逻辑，找出关键的业务节点、分析模型路径并将数据产品化；5.撰写采购管理相关领域的深度数据分析报告。规划数据结构，任务拆解闭环，组织架构搭建。	任职要求：1.3年-5年数据分析/挖掘相关工作经验，互联网相关领域优先，统计学、数学专业优先；2.具备大数据的处理能力，掌握hive、SQL等相关数据提取工具，熟练使用R或Python、excel、SAS/SPSS、PPT等工具；3.具有较强的思维逻辑能力，良好的数据敏感度，能从海量数据提炼核心结果；有丰富的数据分析、挖掘、建模的经验；4.具备良好的沟通协调能力有独立开展分析研究项目经验；5.良好的抗压能力和和团队精神。职能类别：大数据开发工程师
数据专员	数据管理或治理	4-6千/月	民营公司	150-500人	医疗/护理/卫生美容/保健	广州|1年经验|大专|招1人|06-23发布	上班地址：荔湾区西湾路138号广大整形美容医院6楼人力资源部	大专	1年经验	1、负责销售相关数据的日、月、年整理及下载；2、对数据进行不同类目的汇总、统计以及分析；3、配合相关部门作数据表格整理；4、负责收集整理竞争对手相关数据及资料，并进行对比分析；5、负责平台同类市场的数据进行整合分析；6、为公司的相关决策提供基础数据；7、完成上级交待的其他事务。	任职要求：1.全日制大专及以上学历，有数据统计、行政管理工作经验***；2.能熟练操作EXCEL等办公软件；3.有较强的条理性，严谨细致，逻辑思维能力强，工作效率高；4.有良好的沟通能力及团队协作能力，能够主动与领导及同事进行沟通；5.具有较强的责任心、高度的工作主动性及敬业精神，能根据上级领导的指示及时准确地完成工作；6.勤奋好学，善于思考，善于在工作中总结、改进和提高良好的身体素质，能承受阶段性超负荷工作；7.对公司有的较高的忠诚度，理解并认同企业理念，有较强的服务意识。职能类别：统计员
数据专员	数据管理或治理	5-8千/月	民营公司	500-1000人	制药/生物工程美容/保健	广州|1年经验|大专|招1人|06-22发布|计算机应用 市场营销	上班地址：广州市天河区天河路228号广晟大厦1501—04	大专	1年经验	岗位职责：1、负责日常数据统计，数据对接、数据整理；2、根据区域市场、客户、销售人员对数据进行归类；3、创建市场基础数据并定期同步给相关人员；4、根据数据变化及时给出市场建议；5、其他紧急临时性工作的。	任职要求：1、33岁以下，全日制大专或以上学历，有相关工作经验者优先；2、计算机、营销、或数学相关专业毕业；3、对数据敏感，较强的逻辑分析能力和文字表达能力。4、精通EXCEL办公软件，熟练应用函数及相关的统计分析工作。5、有较强的学习能力，具备良好的沟通协调能力，有较强的责任心职能类别：数据分析师关键字：数据数据专员数据分析
数据专员	数据管理或治理	6-8千/月	民营公司	50-150人	互联网/电子商务美容/保健	杭州-滨江区|1年经验|本科|招1人|05-26发布|计算机科学与技术 信息与计算科学	上班地址：秋溢路288号东冠高新科技园1幢1208室	本科	1年经验	岗位职责：1、负责日常数据的收集、审核、清洗、比对、标准化工作；2、按照要求完成各类数据统计分析工作；3、对数据库进行常规管理，优化和维护；4、协助领导负责组内数据跟踪、核查等工作；5、协助领导与其他部门进行沟通协作。	任职要求：1、本科及以上学历，计算机，统计学，数学等专业，一年及以上电商相关工作经验，优秀的应届毕业生也可考虑；2、熟悉SQLServer数据库；3、执行力、责任心及承压能力强；自驱力强，职业规划清晰；4、优秀的沟通能力、学习能力，责任心强及具有良好的团队合作精神；5、灵活、主动、勇于创新。公司双休，缴纳五险一金；职能类别：大数据开发工程师关键字：数据分析
数据分析师	数据分析	0.8-1.2万/月	民营公司	150-500人	快速消费品(食品、饮料、化妆品)美容/保健	广州-黄埔区|2年经验|大专|招1人|05-28发布	上班地址：石化路219号文冲同创汇B419	大专	2年经验	工作职责：1、协助公司产品各业务线数据分析需求，建立业务数据模型，包括产品数据、用户数据、投放数据等2、深挖业务增长点及用户特性，协助优化产品和推广策略；与产品及市场团队配合，对产品功能及用户来源进行分析3、与运营团队配合，对运营活动进行数据效果评估，通过数据改善运营环节，提升用户活跃;4、参与底层数据仓库建设及数据质量的校验，参与数据产品	职位要求1、本科及以上学历，数学、统计学相关专业优先，良好的数据敏感度，能从海量数据中提炼核心结果，有丰富的数据挖掘，信息采用整理，分析能力2、精通Office，熟练使用SQL，可使用会Python、R语言等数据分析工具为加分项；3、有分析互联网产品、广告等数据分析经验者优先4、具有高度的数据敏感性和洞察力，高效的团队协作和沟通能力。工作地址：广州黄埔区大沙东保利中誉3A11（地铁五号线：大沙东站D口）职能类别：数据库工程师(DBA)业务分析经理/主管关键字：数据分析数据分析SQLPython
数据专员	数据管理或治理	3-4.5千/月	民营公司	50-150人	美容/保健快速消费品(食品、饮料、化妆品)	广州-白云区|招1人|06-17发布	上班地址：龙归路口永兴村第八经济社信如中药（柏盛彩印斜对面）永兴卫生站旁边	未标明	未标明	1、主要负责公司各业务部销售数据统计，数据对接；2、确保数据准时、准确的提交项目负责人；3、日常数据的提取及分析，出具分析报表；4、有会计、财务基础优先考虑；5、完成上级交代的任务与公司临时安排的其他工作	岗位要求：1、18-35岁之间***，中专及以上学历，专业不限，条件优秀者可放宽学历；2、工作认真负责，有一定的上进心，工作有条理；3、熟练操作EXCEL、WORD等能熟练使用4、良好语言表达能力，具备团队协作能力；5、有较好的沟通、协调能力和分析能力；细致、负责的工作态度；职能类别：统计员关键字：数据制表
数据分析工程师	数据分析	1.5-2万/月	民营公司	500-1000人	快速消费品(食品、饮料、化妆品)美容/保健	广州-天河区|2年经验|大专|招1人|06-23发布	上班地址：珠江西路17号广晟国际大厦12楼	大专	2年经验	1、建立以用户为中心的用户画像数据，以CRM为业务驱动的私域营销数据分析模型；2、结合CRM系统，第三方工具，建立CRM人群画像，包含用户标签，RFM模型，会员层级，生命周期等；3、协同运营部，对现有线上平台（阿里（天猫），小程序，京东，唯品，拼多多，独立官网）的流量，客单，转化率，商品数据进行收集，整理，分析流量来源，结构等，从数据角度提供可行性建议策略；4、结合CRM系统，第三方系统，完成核心平台的日，周，月，季度，年为单元的用户营销数据分析报告，参与内容，活动业务板块的数据采集，分析报告；5、对行业、竞争对手等会员营销，活动营销，电商，内容等业务数据进行挖掘和分析，提出分析报告；6、以数据逻辑，原理，报告，分析并查找异常数据，并提出有利于业务提升的建议报告。	任职要求：1、大专及以上学历，应用数学、计算机科学、统计学等相关专业，二年或以上数据分析的产品经验；2、良好的职业操守，有高度责任感，使命感，对数据敏感度及逻辑能力强，有清晰的思路和数据建模方法论；3、熟练使用爬虫工具，能够爬取外部网页数据；4、精通EXCEL函数及数据透视表，熟练掌握SPSS
数据运营专员	数据分析	0.7-1万/月	创业公司	50-150人	互联网/电子商务美容/保健	杭州-余杭区|3-4年经验|本科|招1人|06-09发布	上班地址：文一西路口与绿汀路交叉浙富西溪堂 7幢13楼	本科	3-4年经验	岗位职责1、负责统计电商平台内各项目的日常运营数据及活动数据；2、跟踪与了解电商平台内公司产品及竞品的销售数据情况；3、根据项目多维数据，分析项目运营状况，为运营提供支持及建议；4、参与项目销售预测、活动策划、日常运营等相关工作；职能类别：电商运营	任职要求：1、有天猫等平台运营经验优先；2、具备逻辑思维能力，面对数据认真仔细有耐心，学习能力较强；3、熟练使用PPT和Excel，善于总结分析，并输出报告；
数据专员	数据管理或治理	4-6千/月	民营公司	5000-10000人	制药/生物工程美容/保健	西安-雁塔区|1年经验|大专|招1人|06-17发布	上班地址：鱼化寨慧康生物科技产业园	大专	1年经验	岗位职责：1、构建全面的、准确的、能反映产品健康发展和增长潜力点的整体指标体系	任职资格：1、大专及以上学历，数学，统计学，计算机等相关专业，1年以上的项目数据分析/数据挖掘经验，有驱动业务拓展经验。有化妆品行业数据运营经验优先、有大型互联网公司经验者优先。2、熟练掌握数据报表处理工具，精通至少一种数据分析/挖掘软件操作，如SAS，SPSS等；熟练使用EXCEL和PPT，能独立撰写数据分析报告。3、熟悉电子商务网站的数据分析模型和用户数据分析模型，了解如何通过数据分析驱动业务发展。4、据与业务方面有足够敏感性，有较强的逻辑分析能力，有较强的独立思考能力，具备良好的沟通能力和团队合作精神。5、执行力强，团队力强；福利待遇：五险一金、周末双休、孝心基金、带薪年假、年度体检、年度旅游、年底奖金、工龄工资等；职能类别：数据分析师关键字：数据
数据分析员	数据分析	0.5-1万/月	民营公司	150-500人	医疗/护理/卫生美容/保健	深圳-福田区|在校生/应届生|本科|招2人|06-23发布	上班地址：深圳市福田区深南中路2044号	本科	在校生/应届生	1、数据统计：收集、整理、统计各项业务数据相关报表，并及时汇报给部门总监；2、报表维护：维护并更新日常数据报表（日/月/季/年度）；3、数据分析：对各项业务数据跟踪和分析，及时发现问题/异常并提供解决方案；4、相关工作：完成上级交代的其它临时工作。	任职要求：1、本科以上学历，统计学、计算机等相关专业毕业；2、1年以上工作经验，优秀应届生可考虑；3、熟练OFFCIE，具备基本的数据、图表分析处理能力和PPT制作能力；4、有数据分析工作经验者优先；5、工作严谨，沟通能力强。注：月休6天，不能接受6天月休的请勿投简历，谢谢~~~职能类别：业务分析专员/助理统计员
数据分析员	数据分析	3-4.5千/月	民营公司	50-150人	美容/保健	厦门|招3人|06-23发布	上班地址：思明区仙岳路聚祥花园463-467号	未标明	未标明	岗位职责：1.负责统计医院各部门日常经营数据（包括客流数据及营收数据的统计）；2.制定各种信息管理的规章制度，并组织实施、督促、检查和落实，按时总结汇报；3.收集、传递院内各种医疗业务数据信息，对医院的医疗、教学、科研和管理等活动进行监控；4.做好医院信息管理系统的维护，保证其正常运行；5.不断改善、优化医院信息系统；6.做好保密工作；7.完成上级领导交办的其他工作。职能类别：其他	岗位要求：1.中专或以上学历；2.有数据统计或财务工作经验者优先，计算机专业优先；3.年龄在40岁以下。4.有相关工作经验者的优先考虑。
数据专员	数据管理或治理	3-4千/月	民营公司	1000-5000人	医疗/护理/卫生美容/保健	重庆|3-4年经验|大专|招1人|06-01发布	上班地址：重庆市南岸区珊瑚路1号（南坪房交所旁2楼）	大专	3-4年经验	工作内容如下：1、对公司项目的原始数据库进行清理，并根据反馈意见进行修改；2、负责各类数据的分类和整理；3、文字输百入、文件扫描，数据录入和核对。4、参与数据处理系统测试；5、协助部门经理，对数据处理员的工作进行指导；6、完成领导交办的其他工作内度容。二、数据专处理专员	岗位要求如下：1、大专及以上学历，3年以上数据处理工作经验，从事市场研究行业者优先；2、熟练使用SPSS、Excel等数据处理工具，具备良好的数据统计、分析及处理能力；3、具备严密的逻辑思维能力，对项目充分理解，数据敏感，善于从数据分析中发现问题；4、良好的沟通、表达和协调能力;；5、做事细心、严谨、勤奋、踏实，具备强烈的责任心和团队属意识；6、积极良好的心态，能承受工作压力，乐于与团队成员分享知识与经验。三、薪酬3-4k四、福利弹性工作，生日福利，五险，年底分红职能类别：HRBP绩效考核专员/助理
数据运营专员	数据分析	0.8-1.2万/月	民营公司	150-500人	快速消费品(食品、饮料、化妆品)美容/保健	北京-大兴区|3-4年经验|大专|招1人|06-10发布	上班地址：大族广场T5-1501室	大专	3-4年经验	1、配合技术公司提供项目上线的上传账号，负责系统整体上线2、项目上线后对系统进行维护工作，解决用户遇到以及项目在运行期间出现的问题3、与技术团队密切沟通，及时为技术团队答疑解惑、提供解决思路4、负责项目开发周期和进度把控5、项目上线、以及新功能上线后及时发布更新声明，如有必要，需要现场进行培训；6、负责服务器维护、服务器安全、数据库维护、数据库备份等；	任职要求：1.大学专科或以上学历，计算机、通信、电子相关专业毕业。2.熟悉JAVA/PHP、HTML语言3.精通Mysql、Oracle数据库4.能够进行系统软件发布、安装、故障诊断、问题跟踪、性能调优。5.具有良好的表达、沟通能力及团队合作意识，责任心强、工作能吃苦耐劳。公司发展平台广阔，公司处于稳步快速发展阶段。职能类别：数据运营关键字：数据运营
酒店运营数据分析师	数据分析	4.5-6千/月	民营公司	500-1000人	酒店/旅游	荆州|2年经验|大专|招1人|06-16发布	上班地址：湖北荆州市沙市区江津东路99号	大专	2年经验	1、日常数据监控以及数据预警，异常数据解读挖掘，并与业务沟通解决方案；2、OTA各大平台数据分析，挖掘不同类型用户的行为特性，为实际的业务运营提供数据支持；3、参与酒店运营项目，并且在一定程度上给予评估和建议；4、处理酒店运营相关的临时数据需求，并对于常用重要需求转化成数据产品。	任职要求：1、对数据敏感，逻辑分析能力强，酒旅行业经验者优先；2、学习能力强，能快速掌握新业务、新技术；有大规模数据挖掘相关实践经验；3、有缜密的思能力，良好的沟通及数据表现能力。职能类别：其他关键字：数据分析数据运营数据管理
酒店运营数据分析师	数据分析	4.5-6千/月	民营公司	500-1000人	酒店/旅游	荆州|1年经验|大专|招1人|06-16发布	上班地址：湖北荆州市沙市区江津东路99号	大专	1年经验	1、日常数据监控以及数据预警，异常数据解读挖掘，并与业务沟通解决方案；2、OTA各大平台数据分析，挖掘不同类型用户的行为特性，为实际的业务运营提供数据支持；3、参与酒店运营项目，并且在一定程度上给予评估和建议；4、处理酒店运营相关的临时数据需求，并对于常用重要需求转化成数据产品。	任职要求：1、对数据敏感，逻辑分析能力强，酒旅行业经验者优先；2、学习能力强，能快速掌握新业务、新技术，对数据敏感；有大规模数据挖掘相关实践经验；3、有缜密的思考能力，良好的沟通及数据表现能力；4、欢迎会计专业、对数据敏感的应届生加入。职能类别：其他关键字：数据分析数据运营数据管理
数据分析	数据分析	6-8千/月	民营公司	5000-10000人	酒店/旅游	苏州|1年经验|本科|招1人|06-19发布	上班地址：工业园区裕新路188号同程大厦	本科	1年经验	岗位职责：1、协助市场各个部门统计业务数据和数据汇总分析，包括日、周、月度数据等2、负责收集整理各业务数据，根据业务的需要，进行数据报表开发、自动化报表等3、会员相关数据分析，用户行为分析，优化用户行为特征模型，完善用户画像体系4、行业数据分析，从飞猪、行业报告中提取数据为业务提供行业数据支撑，发掘行业机会5、能够敏捷发现数据指标的变化并追溯根源，定期和相关部门进行沟通复盘及优化	任职要求：1、本科及以上学历，应用数学、统计学或相关专业优先，1-3年数据分析的工作经验2、精通并能使用Excel常用函数、图表、宏等功能，深刻理解数据分析的方法3、对数据敏感，具备较强的沟通、协调及推动能力，能够高效完成安排的各项任务4、热爱旅游，热爱数据分析工作，善思考、逻辑思维能力强，善于用简单语言表述复杂结论职能类别：数据分析师关键字：数据分析业务数据
数据分析经理(J11983)	数据分析	1.5-2万/月	民营公司	10000人以上	酒店/旅游互联网/电子商务	深圳-南山区|8-9年经验|本科|招1人|05-11发布	上班地址：中心路3331号，中建钢构大厦29楼	本科	8-9年经验	工作职责:1、日常数据监控、数据预警、数据提取、数据分析以及结果展示，异常数据解读挖掘与分析；2、用户的特征、用户行为深挖及分析，为业务运营提供数据支持；3、定期输出对重点业务的数据分析报告，能够帮助业务给出优化建议与方案，对会员营销策略及实施方案提出有效建议；4、进行酒店行业发展趋势以及竞品分析，包括产品与服务体验、价格、市场拓展、会员发展等。	任职资格:1、全日制大学本科及以上学历，统计学、数学及相关专业优先；2、熟练运用Excel及PPT，对数据有较强的敏感性和逻辑分析能力，有较强的市场分析及结果展现能力，包含数据及市场信息挖掘、研究、分析、提炼结论；3、8年以上工作经验，5年以上酒店行业、OTA平台或大型市场研究公司工作经验，3年以上团队管理经验；4、有较强的组织管理能力及协同精神，具有责任心、主动性和沟通合作能力，能够积极主动推动项目改进落地，能承受一定工作压力。职能类别：市场分析/调研人员咨询经理关键字：数据分析数据监控
数据分析/数据运营	数据分析	0.8-1万/月	上市公司	1000-5000人	互联网/电子商务酒店/旅游	上海-嘉定区|1年经验|大专|招1人|06-19发布	上班地址：景域大道88号 驴妈妈科技园区	大专	1年经验	岗位职责：1、负责日报、周报、月报等基础型报告的制作和发布；2、负责日常经营数据的汇总分析；3、部分负责资源预控类项目相关数据监控；4、部分负责供应商类相关信息的整理汇总。	任职要求：1、能熟练使用常用的办公软件，Excel、Word、PPT等；2、逻辑思维清晰，数据敏感性高；3、稳定性高，有长期工作计划；4、有互联网电商类工作经验优先。职能类别：数据运营
数据分析/数据运营	数据分析	0.8-1万/月	上市公司	1000-5000人	互联网/电子商务酒店/旅游	上海-嘉定区|1年经验|大专|招1人|05-27发布	上班地址：景域大道88号 驴妈妈科技园区	大专	1年经验	岗位职责：1、负责日报、周报、月报等基础型报告的制作和发布；2、负责日常经营数据的汇总分析；3、部分负责资源预控类项目相关数据监控；4、部分负责供应商类相关信息的整理汇总。	任职要求：1、能熟练使用常用的办公软件，Excel、Word、PPT等；2、逻辑思维清晰，数据敏感性高；3、稳定性高，有长期工作计划；4、有互联网电商类工作经验优先。职能类别：数据运营
商旅-数据分析主管	数据分析	1.5-2万/月	民营公司	10000人以上	酒店/旅游互联网/电子商务	上海|本科|招1人|04-22发布	上班地址：上海市长宁区金钟路999号	本科	未标明	工作职责1、与各部门保持沟通，确保数据信息的准确性2、对数据进行筛选和整理，提高项目数据分析效率3、能从事内部管理所需报表的制作及分析4、能进行数据分析挖掘工作5、完成专项命题的分析研究工作，并提交工作报告6、对部门决策提供数据支持	任职资格1、本科及以上学历，数理统计等相关专业2、有较强数据处理及分析能力，对数字敏感3、思维敏捷，有较强的逻辑分析能力，善于发现和思考问题4、熟练使用常用数据软件SQL、Excel、SPSS、SAS5、具有良好的学习能力、理解能力，能承担一定的工作压力6、具有较强的沟通、协调应变能力职能类别：其他
数据分析经理	数据分析	2-2.5万/月	外资（非欧美）	5000-10000人	餐饮业酒店/旅游	上海-徐汇区|2年经验|本科|招1人|06-17发布	上班地址：徐汇区虹桥路777号汇京国际广场三楼（地铁3	本科	2年经验	工作职责：1、主导企业数据治理相关工作；2、协助其他部门建立数据管理规则及提供数据相关支持。3、规划不同产品及业务的分析方法及数据衡量指标；4、通过业务指标的分解协助并驱动相关业务并参与业务考核；5、为公司相关业务部门提供参考数据的同时寻找业务改善点；6、针对部门内部和公司相关业务问题提供数据解决方案。7、完成领导交办的其他工作。职位人选要求：1、大学本科以上学历，数学系、计算机或统计类专业优先；2、有企业数字化建设相关经验，主导过企业大型数字项目，了解数据治理相关工作，了解主流数据产品。3、了解餐饮营运管理，成本核算特性，对业务关键指数具有一定了解者优先。4、具有一定的演讲能力，能够将业务与数据有机结合，并深入浅出完成各种培训与讲解。5、具有数据业务落地相关经验，能够协助业务部门将数据转化成辅助业务的生产力。6、有较强的用户需求判断、引导、控制能力，有很好的合作能力，善于合作协调沟通，…	工作职责：1、主导企业数据治理相关工作；2、协助其他部门建立数据管理规则及提供数据相关支持。3、规划不同产品及业务的分析方法及数据衡量指标；4、通过业务指标的分解协助并驱动相关业务并参与业务考核；5、为公司相关业务部门提供参考数据的同时寻找业务改善点；6、针对部门内部和公司相关业务问题提供数据解决方案。7、完成领导交办的其他工作。职位人选要求：1、大学本科以上学历，数学系、计算机或统计类专业优先；2、有企业数字化建设相关经验，主导过企业大型数字项目，了解数据治理相关工作，了解主流数据产品。3、了解餐饮营运管理，成本核算特性，对业务关键指数具有一定了解者优先。4、具有一定的演讲能力，能够将业务与数据有机结合，并深入浅出完成各种培训与讲解。5、具有数据业务落地相关经验，能够协助业务部门将数据转化成辅助业务的生产力。6、有较强的用户需求判断、引导、控制能力，有很好的合作能力，善于合作协调沟通，…
数据分析经理	数据分析	2-2.5万/月	外资（非欧美）	5000-10000人	餐饮业酒店/旅游	北京-东城区|2年经验|本科|招1人|06-17发布	上班地址：东交民巷2号新侨饭店6层	本科	2年经验	工作职责：1、主导企业数据治理相关工作；2、协助其他部门建立数据管理规则及提供数据相关支持。3、规划不同产品及业务的分析方法及数据衡量指标；4、通过业务指标的分解协助并驱动相关业务并参与业务考核；5、为公司相关业务部门提供参考数据的同时寻找业务改善点；6、针对部门内部和公司相关业务问题提供数据解决方案。完成领导交办的其他工作。职位人选要求：1、大学本科以上学历，数学系、计算机或统计类专业优先；2、有企业数字化建设相关经验，主导过企业大型数字项目，了解数据治理相关工作，了解主流数据产品。3、了解餐饮营运管理，成本核算特性，对业务关键指数具有一定了解者优先。4、具有一定的演讲能力，能够将业务与数据有机结合，并深入浅出完成各种培训与讲解。5、具有数据业务落地相关经验，能够协助业务部门将数据转化成辅助业务的生产力。6、有较强的用户需求判断、引导、控制能力，有很好的合作能力，善于合作协调沟通，思维…	工作职责：1、主导企业数据治理相关工作；2、协助其他部门建立数据管理规则及提供数据相关支持。3、规划不同产品及业务的分析方法及数据衡量指标；4、通过业务指标的分解协助并驱动相关业务并参与业务考核；5、为公司相关业务部门提供参考数据的同时寻找业务改善点；6、针对部门内部和公司相关业务问题提供数据解决方案。完成领导交办的其他工作。职位人选要求：1、大学本科以上学历，数学系、计算机或统计类专业优先；2、有企业数字化建设相关经验，主导过企业大型数字项目，了解数据治理相关工作，了解主流数据产品。3、了解餐饮营运管理，成本核算特性，对业务关键指数具有一定了解者优先。4、具有一定的演讲能力，能够将业务与数据有机结合，并深入浅出完成各种培训与讲解。5、具有数据业务落地相关经验，能够协助业务部门将数据转化成辅助业务的生产力。6、有较强的用户需求判断、引导、控制能力，有很好的合作能力，善于合作协调沟通，思维…
数据库管理员	数据库	0.5-1万/月	民营公司	5000-10000人	餐饮业酒店/旅游	长沙-芙蓉区|2年经验|中专|招若干人|06-16发布	上班地址：隆平科技园隆园五路	中专	2年经验	1、做好公司各类客户数据的管理工作，按照相关要求对客户进行分类，制定各类客户的占比，并维护占比的稳定性；2、依据公司“客户体验评估指数”目标找出各门店客服部门实际运营与目标之间的差距，并依据差距和数据变化分析整理原因；3、依据经营及管理需求，调取、整理、汇总各类客户数据，并形成文档表格；4、挖掘数据价值点，并进行价值评估与价值分析，提供价值达成相关建议；	任职要求：从事餐饮行业相关工作一年以上，或从事办公行政/财务相关工作一年以上，或从事数据管理相关工作一年以上；职能类别：财务分析员
数据库管理员	数据库	0.8-1万/月	民营公司	少于50人	互联网/电子商务检测，认证	南京-雨花台区|2年经验|本科|招1人|06-19发布	上班地址：雨花西路210号中邮建技术有限公司大院内	本科	2年经验	岗位职责：1、对数据库的运行状态，日志文件，备份情况，数据库的空间使用情况，系统资源的使用情况进行检查，发现并解决问题；2、对数据库对象的空间扩展情况，数据的增长情况进行监控，对数据库做健康检查，对数据库对象的状态做检查；3、对表和索引等进行分析，检查表空间碎片，进行数据库性能调整。4、数据库的性能优化、故障排查；5、数据库技术培训、研究，SQL审计、开发指导；6、配合其他部门进行数据查询统计工作。	任职条件：1、熟悉各种操作系统WIN/LINUX和数据库管理工具；2、具有数据库相应认证资质优先（OCP/OCM等）；3、具有两年以上数据库管理经验。4、能够熟练对oracle数据库进行分析，维护
数据分析专家	数据分析	2-3.5万/月	合资	10000人以上	检测，认证	深圳-龙岗区|5-7年经验|本科|招1人|06-21发布|英语良好|统计学	上班地址：深圳市龙岗区坂田街道吉华路江灏工业园4栋SGS大楼	本科	5-7年经验	1、和业务团队以及内部开发团队、产品经理等合作，主导数据分析项目，设计数据分析方案并负责实施落地，包括：？数据库方案，负责数据库端（主要基于MySQL和MSSQLServer）的设计及开发（表结构设计，存储过程开发及调优等）？数据抽取、清洗、转换，数据质量控制，维度及量值（计算值）甄别及确定，数据聚合、前端展现、扩展及挖掘等。2、理解公司整体数据架构设计及要求，基于中国区实际情况，参与区域数据整体架构设计、数据标准制定，并协助Review相关架构标准落实情况，确保落地执行；3、运用机器学习相关技术和方法，对数据进行处理和分析，挖掘相关信息，建立模型，分析关键因素，指导业务部门进行数据分析及优化流程/产品；4、基于大数据平台，提取、处理业务数据，通过数据分析和数据挖掘，给出直观的结论及业务洞见。	职位要求:职位要求：1、拥有统计/数学/计算机/机器学习等相关专业本科以上学历，在数据库开发、数据分析方向有实际应用经验，对数据敏感，喜欢并善于从数据中发现规律。2、精通数据库设计方法，精通MySQL
数据分析师	数据分析	1.3-2.5万/月	民营公司	150-500人	仪器仪表/工业自动化检测，认证	济南-高新区|3-4年经验|硕士|招2人|06-20发布	上班地址：海信贤文中心2号楼15层	硕士	3-4年经验	岗位职责：负公司相关产品和平台的数据分析和数据挖掘；申请并负责相关课题/项目的执行；撰写技术分析/课题研究报告。招聘条件：1.数学、车辆、电子、计算机、自动化、通信等相关专业。2.硕士研究生（含）以上学历。3.有数据库、云平台、物联网软件及协议开发、数据挖掘与分析经验。4.优秀的逻辑分析、归纳总结及解决问题能力，对新产品有持续的研究开发能力。5.有团结协作精神。薪酬：年薪15万--30万工作地点：济南市高新区海信贤文中心2号楼15层。职能类别：数据分析师数据采集工程师关键字：数据分析数据架构数据库数据挖掘数据库开发	岗位职责：负公司相关产品和平台的数据分析和数据挖掘；申请并负责相关课题/项目的执行；撰写技术分析/课题研究报告。招聘条件：1.数学、车辆、电子、计算机、自动化、通信等相关专业。2.硕士研究生（含）以上学历。3.有数据库、云平台、物联网软件及协议开发、数据挖掘与分析经验。4.优秀的逻辑分析、归纳总结及解决问题能力，对新产品有持续的研究开发能力。5.有团结协作精神。薪酬：年薪15万--30万工作地点：济南市高新区海信贤文中心2号楼15层。职能类别：数据分析师数据采集工程师关键字：数据分析数据架构数据库数据挖掘数据库开发
数据分析工程师	数据分析	1-1.7万/月	民营公司	150-500人	检测，认证医疗/护理/卫生	杭州-西湖区|3-4年经验|本科|招若干人|06-16发布	上班地址：振中路208号艾健科技园6号楼	本科	3-4年经验	岗位职责：1、通过分析来自多个来源的大型、不同的数据集，帮助管理层提升管理能见度，并帮助核心业务部门优化管理；2、协助构建有关于财务，运营，物流，客户，电商，医学方面的数据模型，并完成业务级管理KPI的梳理，输出并构建可视化的管理驾驶舱；3、基于现有多中心临床检验数据平台，负责：>对临床检验数据进行数据建模，数据分析，大数据预测等，并编写大数据洞察报告；>洞察医疗健康行业需求，对平台研发方向有较准确的把握;4、基于医学知识及对数据标准的认知，对无法归一的数据进行问题分类；5、负责电商运营数据的建模，分析，并为运营和产品提供改善建议；与数据库开发人员，产品经理，项目经理合作，构建数据中台管理系统。	任职要求：1.统计学、数学或计算机、数理统计或数据挖掘专业方向相关本科以上学历；2.1-3年以上数据挖掘或数据分析等相关工作经验，有参与大型分布式数据分析项目或系统设计者优先；3.具有较高的统计分析及建模能力（包括但不限于多元统计分析、决策树、逻辑回归、机器学习等）并掌握SAS、R、Python、SPSS等一种或多种计量分析工具；4.有一定的医学数据处理经验，对医学数据标准化感兴趣，有临床和IVD行业数据分析经验者优先；5.主动性强，有较强的责任心，积极向上的工作态度，有团队协作精神；跨技术和非技术利益相关者的优秀书面和口头沟通。职能类别：数据分析师关键字：数据分析数据挖掘数据处理数据分析师统计
数据信息文员	数据管理或治理	4-5千/月	国企	150-500人	检测，认证学术/科研	深圳-龙岗区|在校生/应届生|本科|招1人|06-19发布	上班地址：平湖海吉星物流园6栋4楼中国农业银行楼上	本科	在校生/应届生	岗位职责1、负责检测数据收集、管理（1）负责检测数据收集、梳理，使数据信息规范化，易于调取利用；（2）负责基础数据分析，为数据产品提供编写依据；（3）负责食品相关网站更新信息的收集。2、数据产品编写（1）负责完成每周、每月的风险预警和经营管理报表；（2）负责完成月度、年度分析报告；（3）负责完成月度经营管理报表；（4）负责业务模块报表的分析，供公司内部业务决策使用。3、方案数据支持及文案美化（1）负责检测方案技术支持；（2）负责编写方案时数据支撑的需求；（3）负责整理检测项目、报价归集、运行组客服组沟通、价格调整与咨询、协助营销人员进行检测项目报价；（4）负责汇报PPT的制作及美化、宣传资料的美观等。（二）	任职资格：1、全日制本科以上学历，食品、化学、生物等相关专业；2、对数据敏感，具备良好的数据分析能力；3、熟练操作execl、PPT等office办公软件，具有较强的写作能力和学习能力4、有食品安全行业相关工作经验优先，职能类别：业务分析专员/助理文员关键字：检测数据分析
数据分析实习生	数据分析		外资（欧美）	1000-5000人	检测，认证	北京-大兴区|在校生/应届生|本科|招若干人|05-14发布|英语良好	上班地址：北京市大兴区亦庄开发区经海二路11号	本科	在校生/应届生	岗位职责：交通安全相关数据收集与处理，数据库的建立与维护文件翻译，协助撰写相关报告协助部门日常工作每周保证至少3天全职实习职能类别：业务分析专员/助理	岗位需求：理工科背景熟悉VB、MATLAB、python等编程语言，熟练使用PPT、word、EXCEL等office类软件；英语、普通话听说流利，有较好的英文写作水平，会德语者优先工作踏实认真、细心
数据库管理员	数据库	4.5-6千/月	民营公司	1000-5000人	批发/零售物业管理/商业中心	长沙-雨花区|2年经验|本科|招1人|06-21发布	上班地址：长沙大道地铁口1号出口好润佳5楼	本科	2年经验	岗位职责1、负责数据库、数据仓库的运行维护及管理，包括数据库的备份回复，性能监控、调试和优化、安全管理、日志分析、数据迁移、解决突发和疑难问题等；2、负责数据库管理相关规则的设计，完成SQL语言的编写，为分析、挖掘人员提供数据库技术支持；3、根据项目需求完成所需SQL语言的编写（包括存储过程、函数）等，对专项内容进行分析，并最终形成文档；4、根据业务需求优化数据存储结构，负责系统数据库定期检查以及性能分析与调优；5、其他相关数据库管理和维护工作。	任职资格1、计算机相关专业本科或本科以上学历，2年以上数据库管理经验；2、熟练掌握数据库管理与优化，具备MySQL、Oracle数据库服务器运维和管理经验；3、精通MySQL、Oracle数据库系统安装、管理、监控、数据备份、数据恢复，数据报表等日常运维工作；4、有良好的沟通技巧和服务意识，快速处理系统突发事件的能力和丰富的数据库管理、运维调优经验，能独立完成DBA管理任务。职能类别：数据仓库工程师数据分析师
数据采集及分析	数据采集	4-5千/月	民营公司	150-500人	房地产物业管理/商业中心	武汉|5-7年经验|大专|招1人|06-20发布	上班地址：江汉区新华路IFC国际金融中心41楼	大专	5-7年经验	1、数据清洗，对业务部门提供的经营数据进行复核、纠错2、数据分板，与业务部门沟通数据呈现结果后面的原因并形成分析报告职位信息：1、数据提取，协助数据平台搭建、优化及运维；2、数据清洗，对业务部门提供的经营数据进行复核、纠错；3、数据分析，协助管理评估商业项目数据情况并挖掘需求，与业务部门沟通数据呈现结果后面的原因并形成分析报告；	任职资格：1、大专及以上学历，26-35岁，有3年以上咨询、购物中心行业研究、线上平台流量运营优先；2、熟练使用Excel透视和常用公式，能够SQL取数；3、对数据有较强的敏感度，有一定财务基础优先；4、熟练掌握常用的定性、定量研究方向，具备较强逻辑思维能力，高度的数据和商业敏感性，有一定抗压能力，能同时处理多个项目。职能类别：数据分析经理/主管关键字：数据分析数据处理
销售数据分析主管	数据分析	4.5-6千/月	国企	50-150人	物业管理/商业中心	昆明-官渡区|本科|招1人|05-29发布	上班地址：滇池国际会展中心13号馆旁昆明赛特奥莱小镇三楼	本科	未标明	1.负责商场经营数据的整理分析工作，准确及时的反馈数据报告。2.配合集团及相应管理部门提供基础数据，并进行经营报表分析工作。3.定期进行同行业市场调研，收集可比性数据。4.领导交办的其他工作任务。	任职要求：学历：本科以上学历；专业：经济管理、企业管理、统计学相关专业；工作经验：2年以上同岗位工作经验；能力要求：能够熟练使用各类数据分析软件，具备较强的数据分析能力，对数据敏感，有较强的学习能力、沟通能力和理解能力，思维敏捷、灵活勤奋，责任心强，工作认真、细心，团队协作意识强。职能类别：业务分析经理/主管
数据分析师+五险一金+上五休二	数据分析	3-3.5千/月	上市公司	10000人以上	房地产物业管理/商业中心	无锡-滨湖区|大专|招1人|06-19发布	上班地址：无锡市滨湖区太湖新城海岸中心17楼	大专	未标明	岗位职责：1.数据整理2.数据汇总3.根据上级要求进行报表的制作4.能够根据数据的走势进行一定的数据分析建议	任职资格：1.有一定的数据库基础2.能够积极学习新的数据分析软件3.正能量4.肯钻研5.逻辑性强6.22周岁——30周岁。7.学历本科职能类别：其他关键字：数据分析
上市公司诚聘数据分析专员	数据分析	3-4.5千/月	上市公司	10000人以上	房地产物业管理/商业中心	无锡-滨湖区|1年经验|本科|招1人|06-19发布	上班地址：无锡市滨湖区太湖新城海岸中心17楼	本科	1年经验	岗位职责：1.数据整理2.数据汇总3.根据上级要求进行报表的制作4.能够根据数据的走势进行一定的数据分析建议	任职资格：1.有一定的数据库基础2.能够积极学习新的数据分析软件3.正能量4.肯钻研5.逻辑性强职能类别：其他关键字：数据分析逻辑
数据专员	数据管理或治理	3-4.5千/月	民营公司	1000-5000人	物业管理/商业中心	南充|2年经验|大专|招若干人|04-26发布	上班地址：南充市高坪区江东中路五段	大专	2年经验	岗位职责：1、负责收集分析各类数据并针对各类问题提出解决方案。2、对专业的数据分析及做好竞争对手数据的采集、统计、评估与分析，并编制报表。3、收集销售数据、统计、整理，处理系统数据录入、汇总、分析。4、核对商户月报与系统数据一致性，找出差异发各楼层负责人核实确认金额，根据OA调账申请单修正系统数据。5、负责各种数据分析报表和系统使用的培训。6、负责推广系统的终端运用。7、定期维护系统内各项基础数据。8、收集整理上周各部门系统问题与需求，定期提报。9、完成领导交办的其它工作。	任职资格：教育水平：大专（含）以上学历专业背景：计算机，信息管理类工作经验：1、1年以上相关工作经验，有大型连锁企业或零售业工作经验者佳；2、熟练掌握信息系统管理硬件与软件；3、熟悉国家、地区关于信息方面法律法规。其它要求：1、良好的团队精神。2、工作严谨、责任心强。职能类别：业务分析专员/助理
数据专员	数据管理或治理	3-4.5千/月	民营公司	1000-5000人	物业管理/商业中心	巴中|2年经验|大专|招1人|04-26发布|计算机信息管理	上班地址：巴州区秦巴大道西段31号	大专	2年经验	岗位职责：1、负责收集分析各类数据并针对各类问题提出解决方案。2、对专业的数据分析及做好竞争对手数据的采集、统计、评估与分析，并编制报表。3、收集销售数据、统计、整理，处理系统数据录入、汇总、分析。4、核对商户月报与系统数据一致性，找出差异发各楼层负责人核实确认金额，根据OA调账申请单修正系统数据。5、负责各种数据分析报表和系统使用的培训。6、负责推广系统的终端运用。7、定期维护系统内各项基础数据。8、收集整理上周各部门系统问题与需求，定期提报。9、完成领导交办的其它工作。	任职资格：教育水平：大专（含）以上学历专业背景：计算机，信息管理类工作经验：1、1年以上相关工作经验，有大型连锁企业或零售业工作经验者佳；2、熟练掌握信息系统管理硬件与软件；3、熟悉国家、地区关于信息方面法律法规。其它要求：1、良好的团队精神。2、工作严谨、责任心强。职能类别：数据库工程师(DBA)
IT经理（数据分析岗）	数据分析	1-1.5万/月	民营公司	150-500人	物业管理/商业中心	深圳-福田区|3-4年经验|本科|招1人|05-03发布	上班地址：上梅林卓越城2期B栋6楼	本科	3-4年经验	1、负责对接日常大型	任职要求：1、本科及以上学历，3年以上数据管理及数据分析经验；2、掌握数据仓库基础理论知识，数据仓库模型设计和ETL设计技术；3、掌握存储过程、函数等开发技术；良好的SQL语言开发技能；4、较强的数据敏感性，能够通过数据洞察市场、业务流程的问题；5、解商业零售行业，对商业类服务类系统，如ERP、BI、CRM等产品有相关经验。职能类别：数据分析师
数据分析师	数据分析	4.5-6千/月	民营公司	500-1000人	物业管理/商业中心	南昌-西湖区|3-4年经验|大专|招若干人|06-19发布	上班地址：江西省南昌市西湖区洪城大市场	大专	3-4年经验	岗位职责1、对网站的流量、用户、交易、渠道、活动等数据进行定期统计和分析；2、根据需求从产品、客服、技术等部门收集数据，并协助技术和产品部开发数据平台；3、利用一定的建模技术或挖掘技术对用户数据进行分类，并进行精细化运营及营销；4、熟悉数据统计分析或挖掘技术，推动统计分析模型的建立和完善，为运营决策提供支持；5、根据数据分析和对业务形态的理解，对产品、服务、营销等活动提出合理化建议的建议；6、领导及各部门数据需求等临时专项等工作。	任职资格1、本科以上学历，统计学、应用数学、计算机、计量经济、金融等相关专业优先；2、熟练掌握和运用相关数据分析软件，至少掌握SAS、SPSS、R、MATLAB、Excel等统计工具中的一种；3、具备较强的逻辑思维能力、决策判断力及较强的学习能力；4、熟悉GA、百度统计等网站数据统计平台。职能类别：大数据开发工程师数据库工程师(DBA)关键字：数据分析数据分析师大数据数据处理数据挖掘统计sql
数据分析师	数据分析	10-15万/年	民营公司	150-500人	房地产物业管理/商业中心	武汉|3-4年经验|大专|招2人|06-20发布	上班地址：江汉区新华路IFC国际金融中心41楼	大专	3-4年经验	1、能够独立主导需求调研、数据分析、数据整理、数据提取等工作，并完成数据可视化报表开发；2、基于数据模型，做出行业分析、业务分析、经营分析等多维度分析报表，为部门决策提供一定的数据支持。3、对数据敏感，根据不同维度的数据、用户反馈、客户反馈及行业环境等建立相关的数据模型，协助制定策略方案；4、根据市场的需求变化，通过一系列的数据分析，提取有效结果并得出可行性报告；5、通过平台数据、市场趋势分析等因素，给予优化运作的建议；	任职要求：1、本科及以上学历，统计学、应用数学或计算机科学等相关专业背景优先考虑；2、精通Excel，具有数据分析工作经验或编程工作经验；3、具备较强的数据分析能力和报告输出能力。职能类别：业务分析专员/助理业务分析经理/主管关键字：数据分析运营管理
数据管理	数据管理或治理	6-8千/月	国企	1000-5000人	物业管理/商业中心	重庆-江北区|2年经验|本科|招1人|06-21发布|统计学 经济学	上班地址：新溉东路与北滨二路交叉口保利中心	本科	2年经验	1.负责对接公司本级各职能部门、下属公司及服务中心信息数据员，通过日常运营数据的调取收集，制作日、周、月、季度、半年、年度分析报告；2.根据相关业务部门需求，及时提取并编制相关数据报表，确保数据的真实性、完整性；3.开发相关数据报表模板，为数据分析提供必要的数据支持；4.定期提交分析报告，监控运营数据，解读运营数据的波动，从而发现问题，提出相应的解决方案，为领导决策提供数据参考；5.对数据进行梳理及存档，以及各种临时性数据的整理和分析；6.深入业务，理解业务运作逻辑，利用数据分析手段，通过数据挖掘和分析，为管理层提供决策支持；7.对数字的敏感性，擅于在数据报表中发现业务发展趋势的影响因素，并针对性的进行分析，提供相关报告；8.领导交办的其他工作。	任职资格：1.统计学、数学、金融学等相关专业，全日制统招本科及以上学历。2.熟悉数据仓库，掌握数据分析、数据挖掘方法，熟练使用Excel、SPSSSAS、SQL、Access等工具和一门编程语言，特别是能熟练使用EXCEL的函数公式和数据透视表等工具进行数据整理和分析，熟练使用2-3种统计分析工具，特别是精通SPSS（SPSSSAS）统计学软件及制表工作；3.对数据与业务有足够敏感性，能够根据任务需要制定准确的数据处理方案，提高数据质量，特别是对采集的失真数据具备很好的判断和处理能力，具备处理数据多重共线性问题等技术，能熟练使用R平方数字模型构建预测模型（包括一次、二次和三次方程），熟练掌握小样本数据ttest（T检验）和大样本数据ztest（Z检验）的技巧；4.逻辑思维缜密，独立思考能力强；有创新意识，具有良好的自学能力、沟通能力和团队协作能力，能够承担一定的工作压力，踏实负责，认真细…
数据分析师	数据分析	6-7.5千/月	民营公司	1000-5000人	物业管理/商业中心房地产	上海-宝山区|1年经验|本科|招1人|06-01发布	上班地址：环镇南路858弄	本科	1年经验	工作内容和要求1.定期统计所有经营业务经营数据，做好对数据核对和汇总工作。2.根据领导要求，对经营数据进行基础数据建模和对比分析。3.完成部门内部上报的各项PPT和报告。4.完成专项信息搜集、统计和调研工作。5.负责部门内务及对外信息联络工作。6.完成领导交办的其他工作。	任职资格要求1.本科及以上学历。2.一年以上经营业务、生活服务或数据分析相关工作经历。3.熟悉数据分析和运营工作。4.电脑操作熟练，熟练使用Word、Excel及PowerPoint等办公软件。5.具有良好的沟通与组织协调能力。6.具有较强的工作责任心。职能类别：业务分析经理/主管市场分析/调研人员
数据运营主管	数据分析	6.5-7.5千/月	民营公司	150-500人	物业管理/商业中心	上海-宝山区|1年经验|本科|招1人|05-22发布	上班地址：环镇南路858弄	本科	1年经验	工作内容和要求1.定期统计所有经营业务经营数据，做好对数据核对和汇总工作。2.根据领导要求，对经营数据进行基础数据建模和对比分析。3.完成部门内部上报的各项PPT和报告。4.完成专项信息搜集、统计和调研工作。5.负责部门内务及对外信息联络工作。6.完成领导交办的其他工作。	任职资格要求1.本科及以上学历。2.一年以上经营业务、生活服务或数据分析相关工作经历。3.熟悉数据分析和运营工作。4.电脑操作熟练，熟练使用Word、Excel及PowerPoint等办公软件。5.具有良好的沟通与组织协调能力。6.具有较强的工作责任心。职能类别：情报信息分析人员
数据运营专员	数据分析	4-5千/月	民营公司	10000人以上	物业管理/商业中心	宁波-鄞州区|2年经验|大专|招若干人|06-19发布	上班地址：君悦花园	大专	2年经验	岗位职责：A.计划运营1负责协调管理中心年度、季度、月度工作计划的编制及监督执行；2负责协助监督管理中心年度战略性工作推进；3负责组织运营中心级别会议，形成会议记录及会议决议的跟进；B.数据运营4负责运营中心各项运营数据的统计分析，定期制作并发布运营报告；5负责对各系统上线整体进度进行监督、把控，定期出具进度报告；6负责系统数据运营督导工作，按要求对数据的定期维护进行监督，及时通报各系统责任人数据维护情况；7负责为上级进行专业分析提供数据和资料初步分析支持。	任职资格：1、学历要求：大专及以上学历，相关专业优先，有经验优先。2、计算机技能：熟练使用Windows、Office系列办公软件，文字功底强，熟练使用PPT3、其他要求：①逻辑思维能力佳，沟通协调能力佳，具有一定抗压性；②能承受一定的工作压力；③认可万科企业文化；职能类别：数据运营关键字：数据分析运营管理
数据库管理员	数据库	1-2万/月	合资	500-1000人	物业管理/商业中心房地产	深圳|5-7年经验|本科|招1人|06-19发布	上班地址：天安数码城	本科	5-7年经验	岗位职责：1、负责数据库的日常操作、安装、配置、监控、负载均衡、实时备份、灾难恢复和管理；2、根据项目需求，负责制定数据库建设设计及优化方案；3、为应用开发、系统优化等提供技术支持；4、负责数据库故障处理及故障分析和故障报告编写。	任职资格：1、本科及以上学历，计算机相关专业；2、五年以上数据库管理经验，精通mysql、SqlServer；3、精通SQL语句的设计和优化；4、熟悉常见数据库的运行机制，熟练进行数据库的日常管理；5、良好的性能优化、备份、恢复及故障解除的处理能力；6、有常见分布式数据库系统使用经验，比如GreenplumTeradataImpala，mysql集群等。7、熟悉Linux系统的管理和维护，具有良好的ShellPython编程能力；8、能解决数据库管理方面的各种问题，具有数据库故障分析、判断、解决问题的能力；9、具备数据库参数、整体性能情况的分析评估、优化能力；10、具备数据库安全、紧急补丁升级方案编写和技术实施能力。其他信息：1、因为业务发展需要，我们天安运营集团总部开始组建自己的开发团队，目前团队有1位技术总监，1位前端工程师、1位JAVA后端工程师、2位运维工程师；2、直接上级是智慧…
数据运营主管	数据分析	0.6-1万/月	民营公司	50-150人	物业管理/商业中心	东莞-南城区|3-4年经验|本科|招1人|06-20发布	上班地址：东莞市南城区丰泰金翡丽中心801好房京选	本科	3-4年经验	岗位职责：1、数据收集，筛选，分类，对数据进行深度挖掘并编制工作报告；2、向各部门提供各类准确运营数据及报表，并提出各项解决方案，支持其它业务部门的发展；3、建立数据分析系统及流程，搭建有效支持的数据平台以及运营体系；4、负责营销管理问题的跟踪和交叉分析。5、基于销售运营管理深入剖析业务增长点，提炼具体方案，推动项目落地。	任职要求：1、有1年以上数据分析/挖掘相关经验；2、有房地产或中介公司工作经验优先，有销售或销售管理相关经验，擅长销售团队数据分析；3、本科或以上学历，统计、数学、计算机信息工程等专业资格；4、对数字敏感，思维清晰而有条理，有较深的数据分析能力和计算机应用知识；5、精通office相关软件，能够用word、Excel、PPT实现工作中所有需求。善于使用EXCEL制作图表，熟悉数据库基本操作；6、熟悉互联网行业务数据分析，有互联网从业经验并热爱此行业职能类别：数据分析经理/主管数据运营关键字：数据分析数据数据运营房地产
数据分析经理	数据分析	1-1.5万/月	外资（非欧美）	150-500人	物业管理/商业中心	上海-浦东新区|5-7年经验|本科|招若干人|06-12发布|英语良好	上班地址：张杨路2389弄3号普洛斯大厦	本科	5-7年经验	工作内容：1.负责数据维护综合性事务-负责外部数据质量及稳定性的运营保障工作，能够及时定位问题和原因，与技术/风控沟通针对性策略2.负责供应链项目数据验证-在供应链项目中，对包括商品、企业等多方数据源进行梳理，挖掘内部数据关联，通过交叉验证提取有效数据进行分析3.构建标签体系及分析框架-针对海量数据构建标签体系及分析框架，满足日常指标分析提取需求，每月定时提供专业分析报告；4.数据关注和预警工作-关注供应链业务日常数据变化情况，从数据分析的角度出发向业务/风控部门提出关注、预警等建议5.公司领导交办的其他工作	职位要求：1.统招本科以上学历，5年以上工作经历2.具有良好的逻辑思维能力和分析能力，具备一定供应链经验，有参与风控数据分析工作经验者优先；3.具备较强的学习，分析、沟通、协调能力4.熟悉运营/风控指标提取，数据分析等等5.具有良好的职业道德、强烈的责任心和团队合作意识，能够承受压力职能类别：数据分析经理/主管关键字：数据分析数据处理统计供应链风控
数据专员	数据管理或治理	4.5-7.5千/月	民营公司	150-500人	物业管理/商业中心房地产	苏州-吴江区|2年经验|大专|招5人|06-19发布|统计学	上班地址：香槟街销售中心—吴江区新城镇鲈乡南路木家圩路交接处向北100米	大专	2年经验	岗位职责1、各部门沟通，完成原始数据收集、整理和录入，保证数据及时性和准确性；2、及时输出基础运营数据，为各部门工作提供支持；3、文字输入、数据录入和核对；4、对公司房产项目的数据进行统计；5、协助部门领导，对数据工作进行呈报。6、负责各类数据的分类和整理	任职资格1、熟练掌握word和excel办公软件，熟悉excel函数；2、有统计学基础者优先；3、较强的学习能力，擅长独立思考；4、沟通协调能力强，细心负责，抗压力强。职能类别：数据分析师数据采集工程师关键字：数据采集数据专员输入数据统计统计数据整理
数据分析专员+双休+五险一金	数据分析	3-4千/月	上市公司	10000人以上	房地产物业管理/商业中心	无锡-滨湖区|1年经验|本科|招1人|06-19发布	上班地址：无锡市滨湖区太湖新城海岸中心17楼	本科	1年经验	岗位职责：1.数据整理，excel函数的熟练运用2.数据汇总3.根据上级要求进行报表的制作4.能够根据数据的走势进行一定的数据分析建议	任职资格：1.有一定的数据库基础2.能够积极学习新的数据分析软件3.正能量4.肯钻研5.逻辑性强6.22周岁——30周岁。7.学历本科职能类别：数据库工程师(DBA)关键字：数据库分析函数熟练运用
数据分析师	数据分析	4.5-6千/月	民营公司	50-150人	公关/市场推广/会展物业管理/商业中心	武汉|2年经验|大专|招若干人|05-15发布	上班地址：武汉市汉口宏图大道武汉客厅F栋首层慕金文岸（地铁宏图大道站B出口）	大专	2年经验	1、理解公司数据和业务逻辑，通过报表工具和数据分析监控公司业务和发现问题，为业务管理和优化提供数据支持和合理的方案建议;2、根据公司政策和业务发展趋势，定期做竞品及行业数据分析，提出有价值的分析指导建议；3、完成公司日常业务报表的编制、维护和优化;进行月、季、年度运营数据分析，进行利润数据的专项数据分析。4、为业务部提供日常数据运营支持，以确保工作的顺利开展；5、根据在日常运营作业中所发现需优化的运营流程，做到及时上报，有效提高工作效率；6、数据汇总、分析，销售人员奖金的核算7、参与各种与数据分析相关的项目工作。8、完成领导交代的临时工作。	任职要求：1、大专以上学历，一年以下数据分析经验。2、熟练运用office办公软件，熟练掌握、运用excel
数据分析经理 (职位编号：020417)	数据分析	6-8千/月	民营公司	1000-5000人	物业管理/商业中心	常州-武进区|2年经验|招若干人|06-19发布	上班地址：人民路	未标明	2年经验	岗位职责:1、结合各个分公司的目标，出具对应的数据指标设定机制，建立数据模型进行数据监测，对重点数据指标进行维护与分析，为分公司和项目提供建议方案。2、熟悉物业行业，能沟通过数据分析主动发现和识别业务问题，并给出改善建议，提供预测预警支撑。3、日常部门的基础数据整理分析、归档。4、同步培训分公司及项目指标分析逻辑，并推动项目理解使用。5、负责搭建数据分析团队，并对团队工作拆分及督导，做好日常管理工作	任职资格:1、计算机、数学、统计学等相关专业，全日制大学本科及以上学历优先；2、3年以上服务行业数据分析、业务分析工作、市场调研类分析，能够结合业务场景提取数据关键性指标，并有良好的用户体验意识；3、具有扎实的统计学知识，熟悉数据采集、整理、分析和建模的方法和流程4、有较强的逻辑性，可独立思考，具备良好的逻辑分析能力，执行能力强，责任心及规则意识强，具有组织沟通和团队精神，抗压能力强5、有极强的业务敏感性和对业务的解读能力，善于通过数据揭示业务问题职能类别：数据分析师数据分析经理/主管
数据运营专员	数据分析	3-4.5千/月	民营公司	1000-5000人	房地产物业管理/商业中心	杭州-西湖区|在校生/应届生|本科|招1人|05-21发布	上班地址：文一西路西溪国际商务中心B幢4楼	本科	在校生/应届生	岗位职责:1、业务数据汇总公示及分析;2、房源数据库的建立;3、公司及各渠道经营计划指标的跟踪;4、负责企微云平台的数据导表和管控;5、城市经营台账的制作和汇总。	任职要求:1.统招本科学历以上；2.有相关数据分析经验优先;3.精通excel表格数据处理统计分析等
数据分析师 Business Analyst	数据分析	1-1.5万/月	外资（非欧美）	150-500人	房地产物业管理/商业中心	上海|2年经验|本科|招1人|05-29发布|英语	上班地址：上海市南京西路1266号恒隆广场2期7层	本科	2年经验	1、根据CRM数据进行分析，形成相关消费数据报表；2、对数据有敏感度，从数据中发现问题，提出合理建议，以实现收入优化；3、了解同类型商业体的市场动态和需求群体，定期同比分析；4、与品牌方及团队沟通，根据数据分析，调整市场营销模式；5、完成上级布置的其他任务。	职位要求：1、本科及以上学历，良好的中文和英文能力（包括口语和写作）；2、2年以上品牌方CRM团队相关工作经验；3、有较强的业务数据整合能力，有较强的分析能力；4、精通PPT、Excel等Office办公软件操作。职能类别：数据分析师市场分析/调研人员关键字：收益管理数据分析客户
数据专员	数据管理或治理	3-4.5千/月	民营公司	10000人以上	物业管理/商业中心	昆明-官渡区|2年经验|本科|招1人|05-02发布	上班地址：昌宏西路与昌宏路交叉口云青花园	本科	2年经验	岗位职责--负责分公司智慧数据建设运维，辅助各子项目智慧数据建立维护，后期独立完成项目相关智慧数据培训职能类别：数据分析师	任职要求--①本科及以上学历，计算机、统计学专业优先，有相关工作经验2年以上者优先考虑②有一定的执行能力，抗压能力，男女不限***五险一金双休节假日福利
数据分析专员	数据分析	8-10万/年	国企	150-500人	房地产物业管理/商业中心	深圳-宝安区|2年经验|本科|招1人|06-19发布	上班地址：宝安滨海文化公园	本科	2年经验	一、负责大数据数据分析和挖掘平台的规划、开发、运营和优化；二、能够根据项目设计开发数据模型、数据挖掘和处理算法；通过数据探索和模型的输出进行分析，给出分析结果；三、具有丰富的数据分析、挖掘、数据仓库建模的项目实践经验，擅长常用的统计方法如：线性回归、逻辑回归、实验设计、市场分析、聚类、分群等；四、根据业务需求，为业务端提供日常所需的数据报表，包含日、周、月报等数据；五、通过日常数据的跟踪观察，及时发现业务端数据异常情况或预估将来可能遇到的问题，并和业务端沟通产生的原因或提出有效建议；六、根据业务端的需求，数据准确，条理清晰，符合业务端需求，完成专项的数据分析报告；七、负责互联网信息管理、数据分析类其他事务工作。	任职资格：一、本科或以上学历，数学、统计学、计算机、金融或相关专业优先；二、2年以上互联网数据分析工作经验；三、熟悉多种数据源深度诊断性组合分析、挖掘和建模、数理统计、数据分析、数据挖掘以及常用算法；四、熟悉SQL语言，熟练操作Excel，熟练使用1种以上数据分析和挖掘工具（如SPSS/Clementine、SAS/EM、R等）；五、商业感觉敏锐，对数据敏感，能快速理解业务，能主动寻找业务各环节中数据分析的应用机会；六、良好的逻辑分析、文字表达及沟通推进能力，能独立完成专题分析及跟进落地；七、工作积极主动、责任心强，为结果负责；具有较强的沟通能力和服务意识，能承受较大的工作压力。职能类别：数据分析师关键字：数据分析数据分析师sql大数据数据处理数据挖掘
数据分析师	数据分析	6-8千/月	民营公司	500-1000人	物业管理/商业中心	无锡-梁溪区|5-7年经验|本科|招1人|06-10发布	上班地址：通沙路88号天鹏食品城B座二楼	本科	5-7年经验	1、挖掘营运业务分析主题，开展数据分析工作，基于数据分析成果，为运营部提供商业策略分析和业务优化建议，并推进建议的落地执行；2、优化和完善所属方向的数据分析体系，包括核心指标体系、报表体系、专题分析体系等；3、推动数字化运营；4、数据治理、数据架构等数据领域相关其它工作。	任职要求：1、本科及以上学历，统计学、应用数学或计算机科学等相关专业背景优先考虑；2、熟悉互联网行业，了解用户需求，懂用户体验；3、深刻理解并熟练掌握统计学、数据挖掘算法原理，对常用数据挖掘算法有和工具有一定了解；4、至少掌握一门编程语言，熟练使用常用算法和数据结构，有较强的实现能力，能熟练使用R语言、Python者优先考虑；5、具备责任心和良好的团队协作精神，乐于沟通交流和分享，充满激情，乐于接受挑战。职能类别：大数据开发工程师
hr数据分析经理	数据分析	1-1.5万/月	民营公司	1000-5000人	物业管理/商业中心房地产	上海-宝山区|5-7年经验|大专|招1人|06-01发布	上班地址：环镇南路858弄	大专	5-7年经验	职责描述：1.从统计学角度对人力资源的各类数据进行处理和分析；2、梳理并优化现有数据内容、流程、内容和机制，深度挖掘数据价值，提供人力资源策略支持；3、将统计发现应用于重点人力资源项目，借助数据分析，发现人力资源管理问题，提出改进意见；4、将分析成果固化在人力资源信息系统中，并不断完善。	任职要求：1、全日制大专以上，应用统计学，人力资源，数学等专业毕业优先；2、8年以上hr工作经验，3年以上人事数据分析经验；3、房地产行业优先，对数据敏感，熟悉各类统计数据分析工具；特别优秀可谈总监职位，数据能力特别强没hr经验也可谈。职能类别：人事经理人力资源信息系统专员关键字：数据分析应用
hr数据分析经理	数据分析	1.2-2万/月	民营公司	150-500人	物业管理/商业中心	上海-宝山区|5-7年经验|大专|招1人|05-22发布	上班地址：环镇南路858弄	大专	5-7年经验	职责描述：1.从统计学角度对人力资源的各类数据进行处理和分析；2、梳理并优化现有数据内容、流程、内容和机制，深度挖掘数据价值，提供人力资源策略支持；3、将统计发现应用于重点人力资源项目，借助数据分析，发现人力资源管理问题，提出改进意见；4、将分析成果固化在人力资源信息系统中，并不断完善。	任职要求：1、全日制大专以上，应用统计学，人力资源，数学等专业毕业优先；2、5年以上hr工作经验，3年以上人事数据分析经验；3、房地产行业优先，对数据敏感，熟悉各类统计数据分析工具；职能类别：人事经理人力资源信息系统专员关键字：数据系统分析
数据分析师	数据分析	4.5-6千/月	国企	150-500人	批发/零售物业管理/商业中心	沈阳-和平区|3-4年经验|大专|招若干人|05-18发布	上班地址：玖伍文化城	大专	3-4年经验	岗位职责:1、深入熟悉商品业务和会员业务，收集整理业务需求，建立核心指标监测体系、预警体系及日常业务数据报告体系；2、分析公司用户行为，善于归纳、跟踪用户行为，进行数据分析和挖掘价值；3、及时、准确、完整地披露、监控项目运作情况，提供数据分析报告。4、理解业务方向和战略，建立数据模型，为运营、会员、产品等方面提供提供商业策略分析和业务优化建议；5、梳理数据需求，并进行相关数据规划，推动技术实现报表及分析的自动化。	任职资格:1、统计学、数学、计算机等相关专业本科及以上学历；2、熟悉Mysql或Oracle数据库
信息专员	数据管理或治理	4.5-6千/月	民营公司	50-150人	专业服务(咨询、人力资源、财会)物业管理/商业中心	西安-未央区|2年经验|大专|招1人|06-21发布	上班地址：太华北路与凤城三路十字西南角四海唐人街	大专	2年经验	1、负责pos系统、erp系统的安装、调试和正常使用。2、配合各应用部门，依据经营业务需要在ERP系统中得操作。配合财务完成商户定期结算、刷卡对账、邮件通知等操作。3、监督和验收网络建设标准，管理网络机房得生产环境与设施运转，保证网络安全和应用服务得正常运行。4、数据分析，针对营业数据、客流数据、销售数据进行有效分析。	任职要求：1、年龄35岁以下，计算机相关专业大专以上学历。2、1年以上商业地产或百货零售业信息工作经验，熟悉商业应用。3、熟悉计算机软硬件、电话程控交换系统、能独立设计网络管理方案与机房设计方案。4、具备良好得沟通能力、数据分析能力。职能类别：网络维修技术支持/维护经理
数据分析专家（百亿上市公司）	数据分析	1-2万/月	上市公司	5000-10000人	家居/室内设计/装潢建筑/建材/工程	杭州|3-4年经验|本科|招1人|06-19发布	上班地址：西湖区沙秀路99号亚厦中心（宋城附近）	本科	3-4年经验	岗位职责：运用数据挖掘或审计分析模型，抓取分析业务数据；全面深入理解各主要业务所涉及的业务系统架构、系统策略、系统逻辑等，进行数据清洗，优化管理相应的数据库相应表、结构、数据；与团队内部以及需求部门进行有效沟通，跟进项目进度以及解决相关数据问题。	任职要求：1.金融学、信息学、计算机、统计等相关专业本科或以上学历，能使用Oracle、MySQL、SqlServer等关系型数据库处理大量的数据、优化数据库者为佳；2.具有3年或以上大型企业/上市公司相关工作经验为佳；3.具备良好的口头与书面表达能力，优秀的逻辑思考能力和分析能力，积极进取，原则性强；职能类别：审计经理/主管关键字：数据库开发数据分析模型风控
数据管理专员（T06001） (职位编号：002488)	数据管理或治理	6-8千/月	上市公司	10000人以上	家具/家电/玩具/礼品家居/室内设计/装潢	杭州-江干区|2年经验|招2人|05-11发布	上班地址：下沙经济开发区11号大街113号	未标明	2年经验	岗位职责:岗位职责1、编制产品数据开发计划，BOM相关数据维护和管理；2、管理产品数据生命周期状态；3、稽查产品数据质量；4、优化、提升产品数据运营效率。	任职资格:任职要求1、本科及以上相关专业，熟练操作Excel办公软件，2年以上数据管理相关工作经验；2、对APQP\PPAP管理方法以及FMEA的应用有一定了解/熟悉U9、ＳＡＰ系统，有良好的数据分析与统筹管理能力。职能类别：统计员
数据专员	数据管理或治理	5-6.5千/月	上市公司	10000人以上	家居/室内设计/装潢建筑/建材/工程	珠海|1年经验|本科|招1人|06-22发布	上班地址：珠海市高新区金唐路1号 港湾1号科创园	本科	1年经验	岗位职责：1主要负责数据统计，数据对接；2确保数据准时、准确的提交项目负责人；3日常数据的提取及分析，出具分析报表；4完成上级交代的任务与公司临时安排的其他工作	任职资格：1本科及以上学历，1年以上工作经验；2熟悉数据分析，能熟练使用办公软件；3有较强分析能力、数据处理能力、沟通能力。职能类别：业务分析专员/助理订单处理员关键字：统计数据数据分析
数据分析专家（供应链） (职位编号：kukahome002546)	数据分析	1-1.5万/月	上市公司	10000人以上	家具/家电/玩具/礼品家居/室内设计/装潢	黄冈|3-4年经验|本科|招1人|06-22发布	上班地址：黄州区禹王中粮大道顾家家居项目部	本科	3-4年经验	岗位职责:岗位职责：（主要负责对订单数据/产能数据/预测数据做分析）1、负责供应链数据体系和解决方案建设，优化供应链域数据运营，提升数据运营的质量和效率2、基于供应链流程，用数据驱动供应链能力建设，让供应链能力向数据化、智能化升级。3、沉淀业务分析思路与框架，甄别业务场景和价值，快速推动数据需求并驱动产品落地，4、负责帆软等多维分析业务报表体系搭建，参与业务监控、数据看板等数据开发，协助完成数据库建模5、优化供应链数据分析体系，包括KPI指标体系、业务报表体系、数据分析体系等6、收集数据技术信息及行业技术咨询，将行业解决方案转化为可执行的产品需求方案。	任职资格:1、本科及以上学历，5年以上数据岗位经验，丰富的数据架构和大型项目落地经验2、精通业务建模、数据仓库建模，在供应链数据运营及数据治理方面有一定的成功产品化经验3、对供应链领域数据有整体的理解，善于从数据问题的发现及推动解决，对业务场景敏感，4、丰富的横向协同、跨界整合资源能力，有较强的逻辑思维能力及抗压能力5、具备良好的分析能力、沟通绩效；具备良好的学习能力，能够快速掌握新的技术.技术要求：1.熟练使用SQL/Oracle等数据库语言；2.至少会使用BI/Tableau/Python等一种数据分析及可视化工具，具有实战经验；3.有ERP、IT、供应链业务经验者优先；4.熟悉HANA数据库优先职能类别：其他
数据分析实习生	数据分析	3.5-4千/月	民营公司	1000-5000人	计算机软件家居/室内设计/装潢	杭州-拱墅区|在校生/应届生|本科|招1人|06-19发布	上班地址：余杭塘路515号矩阵国际1号楼10-13楼	本科	在校生/应届生	岗位描述：1.负责酷家乐业务数据分析，包括报表设计、数据建模等；针对产品和用户，有能力在海量数据中进行特征提取与分析；2.配合平台产品或业务线线对其用户数据进行深度分析与挖掘，提供数据支撑，并持续优化分析系统；能独立完成业务数据建模；并将结果转化为运营指标；3.完善数据报表体系，及时准确监控运营状况，并提供专业分析报告。关注产品线日常运营数据报表，从数据出发给业务部门提出相应的优化建议。	岗位要求：1.熟悉并热衷于互联网产品，对业务有敏锐的观察力和数据洞见；2.精通Excel、SQL、hadoop海量数据处理，有构建海量数据数据仓库经验优先，擅长python有计算机相关专业背景者优先；3.对数字有敏锐的观察力，喜欢和数字打交道，严谨细致；较强的分析能力，逻辑推理能力；4.较强的书面及口头表达能力；具有较强的自主学习能力，乐于接受挑战；5.有责任心、具有团队合作精神，能承受一定的工作压力。 职能类别：数据分析师
天猫淘宝运营（数据分析）	数据分析	1-1.5万/月	民营公司	50-150人	家居/室内设计/装潢	上海-宝山区|3-4年经验|大专|招1人|06-08发布	上班地址：上海市宝山区淞兴西路258号4号楼4215室	大专	3-4年经验	1、负责天猫淘宝店铺整体运营，制定并执行营销方案，完成销售目标；2、熟练运用直通车等推广工具进行店铺推广营销，定期针对推广效果进行跟踪，评估，及时改进措施，达到推广效果；3、策划网店营销活动方案及申报官方活动，提升网店成交额；4、负责每日数据监控（营销数据、交易数据、商品管理、顾客管理），对店铺及产品访问量、转化率数据进行分析；5、对淘宝、天猫店铺的UV、销量、跳出率、地域分布、转化率等做出专业的数据分析及竞争对手网站数据的采集、评估与分析，改进运营策略；	任职资格:1、大专以上学历，3年以上工作经验，2年以上天猫明星店铺运营管理经验，有服装、家居类目大型店铺运营经验者优先；2、精通淘宝的运营环境、交易规则、熟悉淘宝推广、付费广告投放，熟悉淘宝网会员的购物习惯和购物心理；3、有很强的数据分析能力，善于挖掘整理统计分析各种数据，用数据说话。备注：我们的粉丝：30多万；我们的GMV：数千万级；我们的目的：业绩增长；急速发展的舞台，等你来show。职能类别：电商运营网店店长关键字：淘宝运营电商运营数据分析定制家居软装布艺天猫运营
数据分析师	数据分析	1.5-3万/月	民营公司	150-500人	互联网/电子商务家居/室内设计/装潢	上海-浦东新区|3-4年经验|本科|招2人|06-22发布	上班地址：陆家嘴软件园	本科	3-4年经验	岗位职责：1.主要负责产品和运营相关的数据分析工作；2.能够深刻理解业务场景，设计反映产品优化，运营效果的数据指标，及时发现数据异常变化，并能深究根因，从数据方面及时发现业务发展过程中存在的问题；3.能够对专题问题进行深入分析，撰写分析报告，为运营决策、产品方向提供数据支持；4.为长期关注的指标建立数据报表，供产品和运营自助查看，提高数据运营效率。	任职要求：1.本科及以上学历，数学，计算机等专业优先；2.3年以上互联网平台数据分析师经验；3.熟悉各类常见的运营指标，活跃，留存，流失，激活等；5.熟悉hive，mysql，mongo等数仓和数据库的查询，能独立且高效地完成数据提取及分析；6.熟悉python，scala，java等一到两种编程语言，并能熟练应用于数据分析；6.熟悉PowerBI，tableau等BI工具的使用；7.熟悉友盟，GA，GIO等第三方统计工具平台的使用和应用场景；8.良好的沟通交流能力，工作积极主动，有责任心。职能类别：大数据开发工程师
数据总监	数据管理或治理	3-4.5万/月	民营公司	50-150人	多元化业务集团公司家居/室内设计/装潢	广州|8-9年经验|硕士|招1人|06-22发布	上班地址：广州	硕士	8-9年经验	-负责组织重点数据分析项目的攻关；-负责制定数字政府、智慧家居等项目的数据解决方案；-参与公司数据战略的制定。	任职要求:-研究生学历，博士优先。-5至10年数据分析经验，有一线互联网公司或海外经历者优先；-熟悉以下领域中的某些模块：-多源数据的整合；-建立高效的数据处理框架和分析流程；-应用先进的统计建模、数据挖掘、机器学习等方法构建有效且通用的模型；-数据可视化呈现；-熟悉分布式大数据分析平台。职能类别：大数据开发工程师
数据分析师	数据分析	1.1-1.8万/月	民营公司	50-150人	影视/媒体/艺术/文化传播	杭州-上城区|2年经验|本科|招2人|06-08发布	上班地址：杭州市上城区飞云江路15号赞成中心	本科	2年经验	岗位职责：1、根据部门要求，按周、月更新、制作相关业务报表；2、通过协助各部门的业务数据梳理，及时反映数据进展，为业务提升方向支持；3、通过内部数据，平台数据分析，竞争对手数据，行业数据，社会趋势等的分析，为电商提供决策支持；4、定期抓取数据并建立数据管理系统，协助各组进行数据统计与分析模型建立，提供数据支撑；5、探索数据分析方法和业务中数据赋能的应用场景，推动有价值的数据应用方案；6、配合上级完成其他各类数据挖掘分析，并促进转化。	任职要求：1、本科及以上学历，统计学、数学等相关专业，2年以上电商运营数据分析相关工作经验；2、具备较强文字分析和数据处理能力，能熟练完成抽取数据、制作图表、数字展示等流程；3、熟悉数据分析与数据挖掘理论，熟悉常用的数据库和大数据技术工具，至少能熟练地使用1种统计和数据挖掘软件；4、能根据事业部各电商平台的运营需求
电商数据挖掘+高薪+五险+双休	大数据挖掘	0.8-1万/月	民营公司	150-500人	计算机软件影视/媒体/艺术/文化传播	青岛-市北区|在校生/应届生|大专|招5人|06-22发布	上班地址：周口路97号	大专	在校生/应届生	1、负责淘宝，天猫项目相关的数据工作，包括数据挖掘、清洗和梳理，发现和解决数据问题；2、进行数据的深度分析和挖掘，深入数据，分析数据中隐藏的规律，对算法的建模和数据的应用提供建设性的意见和想法。	任职要求：1、统计学、应用数学、电子商务等相关专业优先，大专及以上学历；2、具有良好的数据挖掘和分析能力，对数据敏感，能从数据中发现规律和问题；3、工作态度严谨认真，责任心强，有较强的执行能力和团队协作能力。职能类别：数据分析师数据仓库工程师
数据工程师	大数据挖掘	1-1.6万/月	国企	150-500人	广告影视/媒体/艺术/文化传播	杭州|3-4年经验|本科|招1人|06-16发布	上班地址：杭州市上城区望江东路332号望江国际商业中心	本科	3-4年经验	岗位职责：1、数据库系统及服务器的日常维护2、各系统数据汇集和整合3、数据提纯和筛选4、人事、财务、业务、运营数据处理5、利用机器学习建模预测分析6、数据可视化操作和交互	任职要求：1、程序语言要求Java、Python、SQL2、有JAVA、Python相关开发经验，能用SQL调优3、具备数据建模及分析经验，能够进行网站数据爬取采集，数据可视化呈现4、本科及以上学历，逻辑能力强5、有良好的编码习惯，善于总结设计、开发文档，工作态度认真负责，沟通能力强，善于思考和总结职能类别：数据分析师
数据专员	数据管理或治理	4.5-6千/月	民营公司	50-150人	教育/培训/院校影视/媒体/艺术/文化传播	广州-海珠区|1年经验|大专|招2人|06-04发布	上班地址：新港东路91号北岛创意园B区04栋广东身所文化发展有限公司	大专	1年经验	岗位职责：1、协助上级具体指定数据的统计工作；2、维护和更新系统数据；3、做好相关数据的保密和存档；4、处理市场客户投诉工作并反映上报。	岗位要求：1、能熟练使用excel的函数公式和数据透视表等工具进行数据整理和分析；2、积极主动、有担当、细心、认真、责任心强，有良好的沟通能力；3、有相关数据处理工作和处理过客户投诉工作经验者优先考虑；职能类别：投诉专员其他
数据专员	数据管理或治理	3-5千/月	民营公司	50-150人	公关/市场推广/会展影视/媒体/艺术/文化传播	西安-灞桥区|无需经验|大专|招5人|06-22发布	上班地址：席王街道纺渭路泰尔发现新坐标12楼金诺会展（纺织城地铁口步行8分钟））	大专	无需经验	岗位职责：1.根据公司日常信息整理情况统计分析数据报表，支持业务团队的数据建设工作，负责业务数据指标的梳理和监控，协作推动业务部门的数据化运营。2.开展数据分析，基于数据分析结果，为业务部门提供策略分析和业务优化建议，持续改进运营效果。3.对数据敏感，不断结合各项数据需求，完善和改进统计方法。4.与公司其他部门协作、配合完成部门数据需求工作。	任职要求：1.具备较强的数据结构化分析与逻辑表达能力。2.工作要有热情，具备较强的表达能力，为人正直，承压能力较强，有良好的团队合作精神。3.快速学习能力及适应变化能力，富有进取创新精神和团队合作意识。4.可接受应届毕业生。职能类别：数据建模工程师数据分析师关键字：数据
客户数据分析	数据分析	4-6千/月	民营公司	50-150人	影视/媒体/艺术/文化传播	长春|1年经验|本科|招1人|06-21发布	上班地址：北湖企业	本科	1年经验	岗位职责：1.为日常运营、商业决策、顾客与产品研究提供数据支持；2.定期推送售后指标的运营报表，及时监控指标运行情况；3.通过数据分析，挖掘业务问题，提出优化建议，预测和分析结果，撰写、发布数据分析报告；4.日常业务数据的提供	任职要求：1、大专以上学历，熟悉Excel的使用，熟练使用图表及函数功能，熟悉MySQL数据库的使用；2、了解基础的数据分析方法，包含：描述性分析、回归分析、方差分析；3、有相关数据可视化工作经验、自动化报表开发工作经验者优先。职能类别：数据分析师关键字：数据分析
数据分析师	数据分析	1.5-2.5万/月	民营公司	50-150人	互联网/电子商务影视/媒体/艺术/文化传播	上海-徐汇区|5-7年经验|本科|招1人|06-22发布	上班地址：瑞平路275号保利西岸中心C栋902室	本科	5-7年经验	岗位职责：1-负责跟踪发现数据问题并多维度分析定位问题；2-支持各业务部门的数据需求，建立分析模型，优化部门工作开展；3-对产品数据、活动效果的数据分析，从海量数据中发现价值，为公司运营决策、产品优化提供数据支持；4-建立业务特征的指标体系和相应的数据监测体系，撰写数据分析报告，为业务提供有质量的数据支持。	岗位要求：1-本科及以上学历，信息、管理科学、统计、应用数学等相关专业优先；2-4年以上互联网行业经验，熟练使用SQL、R、Python等数据分析编程语言，独立且高效地完成数据的提取及分析，有处理海量数据的经验；3-有数据建模、数据报表等相关经验优先；4-逻辑思维清晰，严谨细致，有良好的沟通理解能力和跨团队协作精神。职能类别：数据分析师
数据运营	数据分析	6-8千/月	民营公司	150-500人	影视/媒体/艺术/文化传播计算机软件	广州-海珠区|2年经验|本科|招若干人|05-25发布	上班地址：新港东路1000号琶洲保利世贸E座4401-4403	本科	2年经验	工作职责：1、目的是搞清“要什么”。收集整理业务部门数据需求，搭建数据指标体系；2、采集业务数据，数据报表制定、日报周报等；按相关项目要求形成数据报告并按时汇报，包括但不限于直播数据以及活动数据；3、通过数据挖掘，数据模型等方式，深入分析业务数据，提供数据分析报告，定位问题，提出解决方案。	岗位要求：1、全日制本科或以上学历，数学、统计、市场营销等相关专业优先，2年以上数据统计、分析或者行业研究等方面的相关工作经验；2、具有统计学、数学的理论基础，具备敏锐的观察力，能发现数据演变规律，定位关键问题、定制优化或改进建议；3、具有海量数据分析相关项目经验，曾经参与过比较完整的数据采集、整理、分析和建模工作，优秀的文字表达能力；4、具备良好的逻辑分析能力和系统性思维能力，优秀的数据思维和强烈的数据决策意识，能通过数据KPI指标洞察业务问题和改善方向；5、有较强沟通能力、执行能力强，良好的团队合作及协调能力，乐于接受挑战，高度的工作热情和责任心。职能类别：数据库工程师(DBA)业务分析经理/主管关键字：数据分析数据运营大数据
数据分析师	数据分析	1-2万/月	国企	1000-5000人	互联网/电子商务影视/媒体/艺术/文化传播	北京|在校生/应届生|本科|招若干人|04-26发布	上班地址：北京市海淀区西三环中路10号望海楼	本科	在校生/应届生	工作职责2.1通过统计和数据挖掘算法优化经营效果	任职资格1.教育背景1.1全日制大学本科及以上学历；1.2数学、统计、计算机等相关专业。2.从业经验2.1掌握大数据、分布式计算工具（Map/Reduce，Hadoop，Hive等）2.2掌握Sql语句，能够从mysql等关系数据库查询、导入和导出数据，掌握基本的汇总统计Sql，具备数据建模能力2.3有较好的数学和统计学基础，熟练使用spss等统计分析工具，具有独立写报告的能力。3.素质能力3.1热爱数据工作、对数据有敏感性、愿意在数据上进行创新性探索；3.2有独立工作能力和团队合作精神职能类别：数据分析师关键字：数据分析数据处理数据挖掘
数据分析师	数据分析	4-5千/月	国企	50-150人	影视/媒体/艺术/文化传播	昆明|1年经验|本科|招1人|05-26发布|计算机科学与技术 统计学	上班地址：新闻路429号文化空间A座19楼	本科	1年经验	岗位职责：1、制定数据采集规范和分析规范，形成数据分析报告；2、设计数据分析模型，对IPTV相关数据进行挖掘并进行建模；3、针对合作方和其他部门的需求，整理和完善并提供相关数据报表；4、根据日常工作的数据需求和规划，对数据后台提出优化及升级要求；5、负责部门日常资料管理工作及产品演示介绍工作。	任职要求：1、国家统招全日制本科或以上学历，计算机、数学、统计学专业优先；2、有关于新媒体公司、电视台工作或相关数据工作经验者优先；3、能运用科学先进的数据统计及分析方法完成数据分析等相关工作，使用过诸如SPSS、SAS等相关数据分析软件者优先；3、熟练掌握office各类办公软件，具备行政助理的相关技能，能够协助部门领导完成相关工作；4、工作中认真、严谨、细心、注重细节，具备优良的文字功底，有良好的逻辑思维能力、表达能力和人际交往能力；5、认同社会主义核心价值观，遵纪守法，具有良好的品行和职业道德。职能类别：市场分析/调研人员数据库工程师(DBA)
数据分析师	数据分析	5-8千/月	民营公司	150-500人	影视/媒体/艺术/文化传播	无锡-滨湖区|1年经验|大专|招1人|06-22发布	上班地址：无锡国家数字电影产业园	大专	1年经验	岗位职责】1.主要负责业务目标拆解及进度跟踪；2.完成数据收集，报表开发，定期进行数据展示；3.深度分析业务内部数据，识别并监控数据指标，并对异常指标做详细分析。【	岗位要求】1.对数字敏感，逻辑清晰，细心，具备良好的沟通和协调能力，积极主动，责任心强；2.熟练使用EXCEL、PPT等办公软件，善于用合理的方式进行数据可视化；3.开阔的思维和视野，擅于通过数据分析发现业务规律。职能类别：数据分析师关键字：数据分析数据分析大数据数据处理数据挖掘统计数据分析师
高级数据分析挖掘工程师	大数据挖掘	2-2.5万/月	民营公司	50-150人	影视/媒体/艺术/文化传播互联网/电子商务	上海-徐汇区|3-4年经验|本科|招若干人|05-22发布	上班地址：南宁路970号万科中心李锦记大厦2101-2102室	本科	3-4年经验	1.对海量数据进行大数据分析和数据挖掘，从数据中挖掘潜在总是和业务价值、基于分析结果给出业务建议与方案。2.负责大数据的处理、整合及数据建模，协同业务开发人员，将模型算法成果应用到实际业务系统中，并通过可视化工具进行分析成果展示。3.负责根据实际业务要求，完成较深入的专项数据建模。4.负责大数据、模型、业务的相关算法的研究及应用。5、深入业务场景，聚焦商业问题，构建指标体系，提炼分析逻辑，助力数据赋能业务，数据驱动决策；6、熟练掌握数据融合，处理，建模，分析，可视化，用户交互，数据应用，智能决策等全链条数据分析知识与技能；7、研究国内外数据分析***实践，覆盖战略计划、供应链、商品、渠道、营运、顾客关系、财务、市场营销等全场景。	岗位要求：1.本科或研究生以上学历，统计学、应用数学、经济学等相关专业，3年及以上相关工作经验。2.精通各种机器学习和数据挖掘算法及其原理、评价方法和适用条件，对于数据清洗、异常检测、特征选择有深入了解，能根据业务分析专题，建立挖掘模型，选择最合适和高效的算法并实现。3.熟练使用一种以上数据分析建模软件(如Python、R、SAS、SPSS等)。4.熟悉金融相关知识及业务流程，具有海量数据挖掘及分析相关项目经验（具有银行业、文本挖掘经验、数据可视化，预测类模型经验者优先）。5.具备较强的数据解读能力，业务沟通能力，工作激情、团队协作精神，可以承受较强的工作压力。职能类别：数据库工程师(DBA)
数据分析师	数据分析	0.6-1万/月	民营公司	500-1000人	互联网/电子商务影视/媒体/艺术/文化传播	苏州-工业园区|1年经验|本科|招2人|06-22发布	上班地址：新平街388号腾飞创新园塔楼B-9楼	本科	1年经验	岗位职责：1、构建微信公众号运营数据分析模型；2、对运营各关键节点基础数据进行深度分析和挖掘；3、协助业务部门解决各类专项数据统计和分析需求；4、挖掘用户行为数据并形成分析报告，支持战略及运营策略；5、对全面运营数据进行汇集、清洗与深度挖掘分析，撰写课题数据分析报告；	任职要求：1、本科及以上学历；2、数据分析岗位相关工作经历，有海量数据分析经验（互联网数据分析用户属性、行为特征方面经验优先）；3、理解数据挖掘的原理，掌握相关的算法及应用，至少掌握一种或者几种主流数据库，如MySQL、Oracle、SQLServer等，精通SQL语句，必须精通Excel软件，高效处理数据，会写Python爬虫程序优先；4、良好的逻辑分析能力，对数据敏感；有良好的书面表达和口头沟通能力，能够熟练撰写分析报告。5、对数据驱动业务有深入理解，对数据与业务方面有足够敏感性，有较强的逻辑分析能力，有较强的独立思考能力；6、OTA、大型互联网公司数据分析工作经验者优先。职能类别：数据库工程师(DBA)大数据开发工程师
数据库运维工程师	数据库	1-1.5万/月	民营公司	1000-5000人	影视/媒体/艺术/文化传播批发/零售	重庆-渝中区|招1人|05-12发布	上班地址：瑞天路58号（西西弗全球概念店楼上）	未标明	未标明	工作职责:1、负责线上MySQL/PostgreSQL和NoSQL集群的架设、管理、维护、备份、扩容等基础工作；2、负责Linux、windows服务器的调试优化、日常监控、故障处理、数据备份、日志分析等；3、实施可靠的监控手段，保障各个数据系统高可用，保障数据安全、合理分配权限、信息脱敏保护等；4、协助指导支持各产品线的数据库设计及开发，制定数据库技术方案，分库分表策略，数据迁移方案；5、分析数据库系统性能瓶颈，提出优化建议和方案；6、撰写数据库相关操作手册、维护技术文档等；对内部员工进行培训；	任职资格:1.了解liunx和windowsserver操作系统基本操作，会安装和配置，日常的管理和运维；2.熟悉oracledatabase基础理论知识，熟悉数据库的日常管理和维护（含单实例和rac）；3.熟悉oracledg和ogg的日常管理和维护，能进行简单的故障处理；4.能熟练的使用sql语句进行数据操作，会编写简单的存储过程.；5.掌握sql优化规则，能进行sql优化。职能类别：技术支持/维护经理其他关键字：liunx数据库运维oracle
数据分析师	数据分析	0.6-1.5万/月	上市公司	150-500人	广告影视/媒体/艺术/文化传播	上海-浦东新区|1年经验|本科|招若干人|06-18发布	上班地址：上海市浦东新区民生路118号滨江万科中心16楼	本科	1年经验	1.以阿里、京东或腾讯大数据为基础，进行品牌数据研究，分析及洞察；2.对现有数据资源进行数据提取、整理和挖掘；3.关注大数据应用相关方向的前沿研究，并将相关数据结合产品特点，设计数据个性化产品及可视化产品，支持各类用户对大数据的洞察；4.将多渠道的服务数据打通、整理和深度挖掘，通过搭建监控，自动监控营销效果。	职位要求：1.本科及以上学历，信息、管理科学、统计、应用数学等相关专业（应届生亦可考虑）2.对数据敏感并具有数据想象力，善于通过数据洞察背后的市场或商业现象3.所学专业可以涉及市场数据研究、指标体系、精准营销、用户行为、搜索服务，数据仓库，数据可视化，数据化运营等；4.优秀的逻辑思维及发散性思维，良好的沟通理解能力和跨团队协作精神5.有阿里数据银行使用经验者或有市场研究公司、大数据分析公司背景者优先考虑。职能类别：其他大数据开发工程师
数据分析专员	数据分析	0.6-1.2万/月	国企	50-150人	影视/媒体/艺术/文化传播互联网/电子商务	成都|3-4年经验|本科|招1人|05-20发布	上班地址：世纪城路66号	本科	3-4年经验	岗位职责：1、负责公司日常数据的监控、分析，对产品优化、业务运营提供数据支撑；对数据高度敏感，通过数据为导向指导业务或产品发展；2、根据业务部门的需求，进行定向数据分析，形成可视化分析报告；3、参与公司数据产品建设工作，对产品建设过程中提出建设性意见与建议。4、对公司重点业务熟知，关注行业动态，通过数据报告对业务动态进行汇报。	岗位要求：1、统招全日制本科及以上学历，数学、统计学或计算机相关专业，三年以上数据分析相关工作经验；2、热爱传媒行业，对视频行业有一定认知，对舆情热点等有敏锐感知；3、精通Excel及其常用插件，能熟练使用SQL查询，熟练掌握Python数据分析方法，尤其是pandas、matplotlib等库的使用；熟练使用powerpoint等办公软件。4、良好的沟通与语言表达能力，善于在沟通中捕捉业务部门的核心需求；5、拥有出色的学习能力，能跟随公司、跟随团队一起成长。职能类别：大数据开发工程师关键字：数据分析大数据数据挖掘数据分析师
数据分析师	数据分析	3-6千/月	民营公司	150-500人	互联网/电子商务影视/媒体/艺术/文化传播	广州-天河区|1年经验|大专|招若干人|06-11发布	上班地址：6号线长湴地铁站C出口盛大国际	大专	1年经验	1.分析广告投放数据	任职资格:1、大专及以上学历;2、有相关工作经验，了解广告行业优先;3、精通Excel操作
高级数据分析师	大数据挖掘	1.5-2万/月	民营公司	1000-5000人	影视/媒体/艺术/文化传播批发/零售	重庆-渝中区|招2人|05-12发布	上班地址：瑞天路58号（西西弗全球概念店楼上）	未标明	未标明	工作职责:"1、负责企业数据标准的制定及数据管理；2、负责对原始及派生数据进行加工、清洗、验证工作；3、对多源数据进行深入分析，建立相关数据模型；4、与业务部门沟通合作，将数据模型应用于实际业务，推动业务部门的数据化运营；5、构建业务数据分析体系，为相关业务提供数据支持或者基于数据的解决方案；6、根据特定的业务场景、分析需求或课题，对公司数据进行提取、分析、挖掘，输出数据分析报告；7、参与企业大数据平台的规划和搭建。"	任职资格:"1、具备独立思考能力和分析问题能力，具有敏锐的洞察力，思路清晰、缜密；2、良好的数据分析和逻辑判断能力，业务领悟力强；3、具备以下知识和项目经验优先：①元数据管理②数据分类分级管理③数据标准管理④数据治理4、熟练使用数据管理相关工具，熟悉数据挖掘的相关理论和技术。"职能类别：大数据开发工程师
爬虫及数据分析员	数据分析	0.3-1万/月	民营公司	少于50人	影视/媒体/艺术/文化传播	广州-白云区|1年经验|大专|招1人|06-22发布	上班地址：金钟横路238号弘兴国际展贸城1412室	大专	1年经验	岗位职责：使用Python软件爬取收集公开网站上的详细信息，完成相关信息的提取；针对经处理的海量爬取数据，及时发现有强烈相关业务需求的企业，为市场部人员开发客户提供数据支持；按行业对数据库进行搜索、分类、筛选，快速为市场部提供正确的公司名单，为业务发展提供决定性帮助；同时管理和维护信息数据库，及时更新数据库资料。	职位要求：大专及以上学历，统计学、数学，信息与计算科学类相关专业，专业基础扎实；熟练掌握Python或R等常用分析语言，掌握Office软件及常用统计分析软件；具备较强的分析能力，能独立撰写报告并建立数据库；良好的逻辑思维能力、应变能力、沟通能力及团队合作能力。职能类别：数据分析师关键字：爬虫数据分析数据挖掘
数据分析师	数据分析	6-8千/月	民营公司	150-500人	影视/媒体/艺术/文化传播互联网/电子商务	连云港|2年经验|本科|招1人|06-16发布	上班地址：海州区香海湖路22号昊海大厦903室	本科	2年经验	职位描述：1、产品的数据监控体系和报表体系设计；2、每天结合业务进行数据监控和分析，定期输出数据挖掘专题项目；3、结合渠道信息和用户信息，协助搭建渠道用户画像系统，帮助优化产品和提升运营推广效率；4、搭建数据化推广平台，帮助内外部渠道优化投放效率，实现推广的精细化。	职位要求：1、本科及以上学历，数学、统计学专业；2、2年以上互联网数据运营分析相关经验，能够有算法经验优先；3、出色的数据分析、总结归纳能力，逻辑清楚，思维缜密，数据敏感度高；4、强烈的责任感和目标导向，自我驱动；5、优秀的沟通协调能力、项目管理能力，良好的团队合作精神。职能类别：大数据开发工程师关键字：数据分析
数据分析运营经理	数据分析	5-8千/月	国企	150-500人	影视/媒体/艺术/文化传播互联网/电子商务	天津-东丽区|1年经验|本科|招1人|06-23发布	上班地址：天津空港经济区环河北路空港商务园E5座5层	本科	1年经验	1、负责各终端内容数据体系的建设，以提升用户活跃为目标的精细化运营分析体系搭建包含但不限于对付费内容用户生命周期分析、各类画像分层分析、内容订购收视分析、营销活动的效果分析，以通过数据制定不同的策略、活动优化提高用户活跃；2、在现有数据指标体系下，优化、完善、细化更合理的产品指标体系，跟进每个终端数据及灰度策略，规范化每个终端数据需求从上报开发、测试、验证、报表可视化流程；3、用户运营数据进行深度分析，为渠道用户增长和新用户推荐策略提供洞察分析。	职位要求1、全职工作，本科及以上学历，专业不限，1年以上数据产品与数据分析相关工作经验；2、具备使用SQL，python提取并分析数据能力者优先；3、熟悉产品运营策划、数据分析等各模块工作，对数据敏感，要快速理解具体业务，分析工作要与具体业务强结合；4、具备优秀的逻辑能力，沟通能力和执行力以及项目管理能力；5、工作主动积极，认真负责，团队合作精神良好，抗压能力强；6、对电影、电视剧等热门影视作品有浓厚的兴趣，对主要视频付费业务有独特见解。职能类别：技术支持/维护经理关键字：建设终端搭建体系分析数据
数据分析主办	数据分析	4-5千/月	国企	50-150人	影视/媒体/艺术/文化传播	昆明|1年经验|本科|招1人|05-26发布	上班地址：新闻路429号文化空间A座19楼	本科	1年经验	岗位职责：1.根据公司发展战略要求，承接增值业务运营及发展各项指标，并完成目标。2.通过市场调研及用户反馈，定期分析增值业务运营数据，指导产品优化。3.实时监控分析营销活动数据，提取数据，及时调整活动进程。4.根据数据及市场变化，指导个性化专区建设与运营，对产品科学化运营。5.根据规划，策划全年增值业务活动。6.对增值业务合作方进行考核。7.提出数据需求，参与数据平台的建设。8.对运营商或公司其他部室新项目支撑需求进行保障与支撑。	任职要求：1.国家统招全日制本科或以上学历，统计学、市场营销等专业优先。2.具有1年以上数据分析运营工作经验者优先。3.熟练使用办公软件；对市场及数据有较强的敏感度，有团队合作意识、责任心强、能吃苦耐劳、恪守从业道德、工作细心。4.认同社会主义核心价值观，遵纪守法，具有良好的品行和职业道德。职能类别：市场分析/调研人员数据分析师
数据分析师	数据分析	5-8千/月	民营公司	少于50人	影视/媒体/艺术/文化传播计算机软件	杭州-上城区|2年经验|大专|招1人|06-17发布	上班地址：赞成中心1101	大专	2年经验	岗位职责：1、直播前分析竞品商品数据；2、直播中记录实时数据；3、之后后提供不同角度的初步数据分析。	岗位要求：1、有MCN机构经验，了解直播生态。2、有直播跟播经验，能接受加班。职能类别：数据分析师关键字：基础数据统计跟播统计
数据分析专员	数据分析	0.8-1万/月	民营公司	50-150人	影视/媒体/艺术/文化传播广告	广州-天河区|2年经验|大专|招1人|06-18发布	上班地址：车陂大岗路6号联合社区期西区4栋107号嘉目文化（即灏景大厦旁）	大专	2年经验	岗位职责：1.负责短视频项目数据分析，搜集市场、竞品、行业等相关数据信息，整合商品思路。2.撰写数据分析报告，为内容研发团队提供创意内容输出的数据依据。3.参与前端内容研发方案讨论，能从数据分析角度支持内容运营决策，对运营效果进行评估并优化给出建议，提供专业的分析报告。4.定期对产生的数据进行整理，并制作相关报表和汇报PPT。	任职要求：l掌握相关数据分析工具，数据挖掘模型，熟悉短视频行业。l具有发现问题，分析问题和解决问题的能力，逻辑思维能力强。l熟练运用办公软件，精通Excel、PPT、熟练掌握图表的制作方法。l有抖音MCN机构等内容导向公司工作经验优先考虑。职能类别：其他关键字：数据分析
数据分析经理	数据分析	1-1.5万/月	民营公司	500-1000人	影视/媒体/艺术/文化传播娱乐/休闲/体育	北京-丰台区|5-7年经验|本科|招1人|06-03发布	上班地址：北京市丰台区万丰路68号银座和谐广场6层	本科	5-7年经验	岗位职责：1、负责公司数据分析统计，建立并维护部门日常报表数据，完成数据分析项目过程中的数据提取、数据分析、数据展示工作；2、设计开发维护每天、周、月等日常运营数据报表，定期撰写和汇报分析报告；收集业务人员日报，管理人员月报、周报，及时汇总整理，统计及分析公司的月度、季度、年度销售数据、销售趋势及销售目标达成情况，出具专项分析报告，为管理层提供及时有效的决策依据；撰写每周、月度、季度、年度业务分析评估报告。3、营销计划及kpi指标的拟订、分解、宣导、追踪与评估；结合分析结果以及对业务需求的深入理解，为部门提供优化方案；4、根据业务发展和管理的需要，撰写业务分析报告，及时反馈业务发展状况，对公司业务发展中存在的问题提出改善措施及建议举措；对数据库信息进行深度挖掘和有效利用，充分实现数据的商业价值；进行行业、竞对研究，为业务决策提供支持；完善公司分析指标体系和数据分析体系。5、开发并持续完善…	岗位要求：1、本科及以上学历，数学、统计、金融等专业；具有3年以上影视相关工作从业经验优先；2、精通office软件，熟练应用sas等统计分析软件，有数据库搭建经验优先；3、思路清晰，责任心强，沟通能力强，熟悉掌握常用大数据分析工具，精通数据分析、相关理论和算法，具备优秀的数据分析及报表呈现能力；4、具有良好的敬业精神和职业道德，用于承受工作压力，干预并不断自我挑战。职能类别：总监/部门经理关键字：数据经营分析影院
数据采集工程师	数据采集	1-3万/月	国企	500-1000人	影视/媒体/艺术/文化传播	广州-越秀区|3-4年经验|本科|招1人|06-22发布	上班地址：广州大道中307号富力新天地中心	本科	3-4年经验	工作职责：1、负责分布式爬虫系统架构和数据存储设计和实现；2、建立完整的数据获取、解析、入库和监控流程，并不断优化迭代完善；3、负责各类网络请求分析，探索和研究高效的解决方案；4、理解系统数据处理流程以及业务功能需求；5、保证数据的完整性和准确性，保障数据采集的稳定性。	任职资格：1、熟悉TCP/IP、HTTP、HTTPS等网络协议，熟悉web前端，熟悉js、css、html等；2、熟练使用Python/java语言，熟悉常用爬虫框架和工具；3、有过大型平台数据采集，反爬经验；有逆向js，app反编译经验；4、有Mysql、Mongodb使用经验；5、有3年以上对网页、APP和Windows终端数据采集经验；6、本科及以上学历，统计、应用数据或计算机相关专业。职能类别：数据采集工程师
数据采集工程师	数据采集	1-3万/月	国企	500-1000人	影视/媒体/艺术/文化传播	广州-越秀区|3-4年经验|本科|招1人|06-22发布	上班地址：广州大道中307号富力新天地中心	本科	3-4年经验	工作职责：1、负责分布式爬虫系统架构和数据存储设计和实现；2、建立完整的数据获取、解析、入库和监控流程，并不断优化迭代完善；3、负责各类网络请求分析，探索和研究高效的解决方案；4、理解系统数据处理流程以及业务功能需求；5、保证数据的完整性和准确性，保障数据采集的稳定性。	任职资格：1、熟悉TCP/IP、HTTP、HTTPS等网络协议，熟悉web前端，熟悉js、css、html等；2、熟练使用Python/java语言，熟悉常用爬虫框架和工具；3、有过大型平台数据采集，反爬经验；有逆向js，app反编译经验；4、有Mysql、Mongodb使用经验；5、有3年以上对网页、APP和Windows终端数据采集经验；6、本科及以上学历，统计、应用数据或计算机相关专业。职能类别：数据采集工程师
资深数据分析	数据分析	0.7-1.2万/月	民营公司	150-500人	服装/纺织/皮革影视/媒体/艺术/文化传播	杭州-下城区|3-4年经验|招若干人|06-22发布	上班地址：东新路948号4幢	未标明	3-4年经验	负责零售相关业务的数据分析，包括但不限于销售报表、用户分析，产品分析，运营分析，战略分析等2、收集业务部门数据需求，包括商品、运营、用户研究等各维度需求，并和横向部门对接，提交数据需求并进行数据分析、数据挖掘工作。3、能构建分析框架体系，能根据分析结果提出可落地的业务策略1、负责全渠道数据全面跟踪与数据测算2、负责会员全生命周期的数据监测及会员行为分析，并得出分析结论；3、定期开展专题性数据分析挖掘并得出结论7、深入理解业务需求，并建立辅助业务发展的精细化运营及监控体系，及时发现问题并能针对性的提出可行性解决方案	职位要求：1、３年以上零售行业数据分析工作经验；数学、统计学、计算机、金融或相关专业；2、熟悉SQL语言，精通Excel，熟练使用1种以上数据分析和挖掘工具（如SPSS/SAS/EM、R/Python等）；3、商业感觉敏锐，对数据敏感，能快速理解业务，能主动寻找业务各环节中数据分析的应用机会；4、良好的逻辑分析、文字表达及沟通推进能力，能独立完成专题分析及跟进落地；5、有数据模型设计相关经验，可以将复杂的业务问题抽象提炼成关键业务实体和数据实体6、对会员行为分析有自己独到的见解及分析能力职能类别：销售主管大客户管理关键字：商品数据分析商品经理商品主管
数据文员	数据管理或治理	4.5-6千/月	民营公司	50-150人	公关/市场推广/会展影视/媒体/艺术/文化传播	武汉-洪山区|无需经验|大专|招10人|04-30发布	上班地址：关谷关山大道K11 T1栋1203	大专	无需经验	岗位职责1.记录每件产品的销售数据2.汇总数据提供给业务部门作为业务调整依据3.分析销售过程使用的营销策略，思路4.领导安排的其他工作事项	任职要求1.工作细心，有耐心，进取心2.熟悉使用电脑办公软件3.稳定性强，属于文职类工作，我们更希望您能在公司找到自己的发展平台地址：光谷K11职能类别：其他
数据分析专员	数据分析	0.6-1万/月	创业公司	50-150人	影视/媒体/艺术/文化传播计算机软件	广州-天河区|1年经验|大专|招1人|06-22发布	上班地址：广州市天河区黄埔大道中 666-668号罗浮宫家具广州创意设计中心广场C座9楼	大专	1年经验	岗位职责：1、监控投放推广数据，及时发现并分析异常情况；2、优化数据分析方法论，推动改进数据后台；3、梳理业务分析模型，固化分析报表；4、定期产出阶段性数据报告；	任职条件：1、专科以上学历，统计学/数学/计算机专业优先；2、有很强的钻研精神，能够深入挖掘数据变化代表的深层原因；3、对数字较为敏感，，熟练使用excel，PPT等办公软件，会制作数据图表（不懂操作者勿投）；4、有语音或游戏产品投放推广或相关工作经验经验优先。职能类别：数据分析师
数据分析专员	数据分析	4-6千/月	民营公司	50-150人	互联网/电子商务影视/媒体/艺术/文化传播	广州-天河区|1年经验|大专|招4人|05-25发布	上班地址：珠江新城地铁口	大专	1年经验	岗位职责1、各部门沟通，完成原始数据收集、整理和录入，保证数据及时性和准确性;2、及时输出基础运营数据，为各部门工作提供支持;3、定期与不定期对销售数据分析并收集信息，发现和反馈部门新的数据需求;4、日常数据的保存、上传等工作。	任职资格1、大专及以上学历，计算机专业或有相关经验者优先考虑;2、对电脑熟悉，办公软件操作熟练;3、工作责任感强，细心，对数据有一定的敏感度;4、具有良好的沟通协调能力和统筹能力;5、具有很强的逻辑能力。职能类别：数据分析师
数据分析师	数据分析	1-1.5万/月	民营公司	150-500人	影视/媒体/艺术/文化传播	广州-黄埔区|2年经验|本科|招3人|06-22发布	上班地址：广州市黄埔区黄埔公园西路28号A栋2楼	本科	2年经验	岗位职责：1、登陆第三方平台导出数据，整理后导入数仓；2、根据业务发展需要，建立和维护数据指标体系，统筹从数据采集到分析汇报的全流程，监控KPI，为业务运营提供有效的数据支撑；3、分析艺人（短视频）生命周期，为招募、运营、短视频内容的优化提供数据支持；4、监控规模、产能、ROI等重点经营指标日常波动，专题分析指标变化的根本原因，提供解决方案推动解决问题；5、建设业务分析模型，并通过工具或流程优化提高工作效率。	任职要求：1、计算机、信息技术、统计学、数学等相关专业，本科学历；2、1-2年以上数据分析经验，移动互联网产品、游戏、社交、直播、短视频行业优先；3、充满好奇心，具有快速的业务理解能力和良好的逻辑分析能力，善于发现问题、分析问题、解决问题；4、诚信正直，责任心强，善于跨部门沟通；5、对数据敏感，熟悉数据收集，数据处理，数据建模，数据挖掘和分析方法；6、熟练操作SQL、excel、SAS/SPSS、python等数据分析工具；7、掌握爬虫技术者优先。职能类别：大数据开发工程师关键字：数据分析
运营数据管理岗	数据管理或治理	4.5-6千/月	民营公司	150-500人	影视/媒体/艺术/文化传播教育/培训/院校	南宁|2年经验|大专|招10人|06-22发布	上班地址：青秀区民族大道168号中房翡翠园二期原平岭路中心商街3层	大专	2年经验	岗位职责：1.公司客户、销售数据平台管理；2对客户习惯、销售数据进行相关分析和报表呈现工作，定期与业务部门做业务分析复盘3.监控各项目红线指标，实现预警工作，并为优化运营服务流程做基础建设4.管理系统的培训与考核5.日常系统问题处理及答疑6.加入前期评估报告输出	岗位要求：1.大专或以上学历，至少1年以上数据管理经验；2.对业务数据的理解、洞见，能用各种工作进行的数据分析；3.优秀的创新和学习能力，积极进取，细心且耐性，执行能力强；职能类别：数据运营关键字：数据分析数据运营运营经理
数据分析经理 (职位编号：01)	数据分析	6-8千/月	国企	150-500人	影视/媒体/艺术/文化传播互联网/电子商务	天津-东丽区|3-4年经验|本科|招1人|06-23发布|英语|数学与应用数学 信息与计算科学	上班地址：天津空港经济区环河北路空港商务园E5座5层	本科	3-4年经验	1、数据管理：对公司运营数据实行统一管理，优化和完善运营数据指标体系。2、统计分析系统管理：负责统计分析系统的需求收集和整理；负责统计分析系统的需求与技术开发对接；保证统计分析系统数据的及时性、准确性、完整性和一致性，对异常情况进行及时预警。3、数据分析：完成业务相关运营分析报告，为公司经营决策提供依据；跟踪和分析公司各项运营指标发展变化情况，对异常情况进行专题分析；对市场热点、集中关注点等重要经营问题进行专项研究，提出相关建议。	任职资格1、2年以上数据分析工作经验；2、数学、计算机、统计学、经济学等相关专业；3、熟练使用数据库、SPSS等数据处理和分析工具；4、全日制本科及以上。职能类别：大数据开发工程师新媒体运营关键字：SPSS数据分析数据处理分析工具分析系统运营数据统计分析OTT数据分析
高级数据分析师	大数据挖掘	0.5-1万/月	民营公司	少于50人	专业服务(咨询、人力资源、财会)公关/市场推广/会展	武汉-武昌区|3-4年经验|硕士|招2人|06-19发布|统计学 计算机工程	上班地址：徐东大街汪家墩福星惠誉国际城8-1栋写字楼11楼	硕士	3-4年经验	岗位职责：1、协助研究中心进行客户的日常维护工作，从数据角度解决客户的一切需求；2、参与项目分析方案、测量问题等方面的设计，从数据角度给出建议；3、负责调研项目的具体工作：-负责项目相关背景资料的查找及整理，进行项目的前期调研；-负责系统平台问卷的编辑及测试工作，跟踪执行数据，保证执行数据的质量；-负责对执行数据进行清洗，保证数据的准确性及有效性，并对有效数据进行数据统计及分析，形成数据报告。4、整合公司内部现有执行数据，形成数据库，并进行日常维护。	任职要求：1、全日制硕士研究生及以上学历，统计学、数学、计算机等相关专业优先；2、3年以上数据分析经验，拥有建模经验者优先；3、具备扎实的数据分析、统计建模能力，熟练使用业内数据处理软件（如QUANTUM/dimension/MRDCL），至少掌握SPSS/SAS/R语言/Python等其中一种统计软件，具备软件开发能力者优先；4、具备良好的逻辑思维和表达能力，可从不同的视角分析数据、呈现数据；5、沟通协调能力强，工作严谨，具有较强的责任感及团队协作精神；6、工作积极主动，具有较强的责任心和事业心，抗压能力强。薪酬福利【工作时间】：工作时间9：00-18：00，人性化管理，周末双休；【薪酬体系】：公司根据岗位、能力和贡献为员工提供具有竞争力的薪资待遇，每年至少一次调薪机会；【激励奖金】：优秀员工奖、项目奖金、年终奖等多重奖励；【五险一金】：为员工缴纳养老保险、生育保险、医疗保险、工伤保险…
数据专员	数据管理或治理	3-5千/月	民营公司	50-150人	公关/市场推广/会展影视/媒体/艺术/文化传播	西安-灞桥区|无需经验|大专|招5人|06-19发布	上班地址：席王街道纺渭路泰尔发现新坐标12楼金诺会展（纺织城地铁口步行8分钟））	大专	无需经验	岗位职责：1.根据公司日常信息整理情况统计分析数据报表，支持业务团队的数据建设工作，负责业务数据指标的梳理和监控，协作推动业务部门的数据化运营。2.开展数据分析，基于数据分析结果，为业务部门提供策略分析和业务优化建议，持续改进运营效果。3.对数据敏感，不断结合各项数据需求，完善和改进统计方法。4.与公司其他部门协作、配合完成部门数据需求工作。	任职要求：1.具备较强的数据结构化分析与逻辑表达能力。2.工作要有热情，具备较强的表达能力，为人正直，承压能力较强，有良好的团队合作精神。3.快速学习能力及适应变化能力，富有进取创新精神和团队合作意识。4.可接受应届毕业生。职能类别：数据建模工程师数据分析师关键字：数据
数据分析实习生	数据分析	2-3千/月	合资	1000-5000人	广告公关/市场推广/会展	广州-天河区|在校生/应届生|本科|招若干人|06-05发布	上班地址：发展中心大厦22楼	本科	在校生/应届生	工作职责:1、协助进行广告投放的数据监测、收集、整理工作；2、协助数据分析，制作报表报告；3、配合处理业务线数据需求，为业务部门决策提供各种数据支持服务；4、协助完成日常交办的其他工作。	任职资格:1、全日制本科及以上学历，专业不限。对数据分析、互联网广告行业有兴趣者佳。2、熟练运用Excel、PPT等办公软件。Excel需熟练公式函数、透视表等基础运用。掌握ExcelVBA编程者优先。3、熟悉数据分析工具，掌握数据分析技巧，能运用数据追踪问题、验证结论。4、思维逻辑清晰，理解与学习能力强，良好的自我驱动力和抗压能力。5、良好的沟通能力，团队协作能力，责任感。6、工作时间每周至少实习3个工作日，周一周四周五3天，实习期四个月起。职能类别：大学/大专应届毕业生关键字：实习生数据实习生
数据分析（应届生也可，服务于国际美妆客户）	数据分析	4.5-6千/月	民营公司	少于50人	广告公关/市场推广/会展	上海-静安区|在校生/应届生|大专|招2人|06-19发布	上班地址：江宁路212号10楼凯迪克大厦B座	大专	在校生/应届生	岗位描述】1.负责某国际美妆品牌客户数据、运营数据、工作业绩数据等相关报表的搭建和定期输出2.维护数据的完整性、准确性和及时性3.依据报表和流程制度，根据要求完成数据分析任务4.利用数据发现业务问题，提出具体、可执行的建议【	任职资格】1、大专或以上学历，学习统计、经管、计算机等相关专业；2、有1年以上的数据分析或实习工作经验3.对数字敏感，逻辑思维能力强4.熟练使用EXCEL、PPT等各种办公室软件职能类别：数据分析师关键字：分析数据市场
数据分析师	数据分析	1-1.5万/月	合资	1000-5000人	广告公关/市场推广/会展	广州-天河区|2年经验|本科|招若干人|06-05发布	上班地址：发展中心大厦22楼	本科	2年经验	工作职责:1.采集业务各方来源数据信息，日常更新维护及管理业务基础数据库；2.有效监控业务关键指标数据动态，发现问题，对异常及时预警并反馈业务方及跟进解决；3.负责业务数据的查询、整理、统计、分析、评估。根据关键指标搭建数据报表，编制各类业务需求的报表、报告，为业务管理、决策提供数据支持；4.协助优化及改进业务流程以及报表系统，提出产品优化建议，主动推进常规数据报表系统化，设计开发稳定、高效、便捷的数据分析平台。	任职资格:1.借助专业分析工具对海量数据进行快速、有效的筛选与处理；2.关注数据分析过程及结果的准确性，确保没有重大遗漏和关键信息缺失；3.展现出对于秩序和清晰度的关注；4.确保自己工作领域内的工作范围、角色、期望、任务和数据等均一清二楚；5.积极聆听，并能通过复述与询问确认信息；6.能够运用恰当的数据/例子，清晰地传递自己的信息；7.日常工作中注意到可能引发风险的环节；8.能够对风险进行持续的监控和报告；职能类别：数据分析师
数据文员	数据管理或治理	4.5-6千/月	民营公司	50-150人	公关/市场推广/会展广告	上海-浦东新区|2年经验|中专|招若干人|04-22发布	上班地址：金高路1296弄151号4028-4029	中专	2年经验	1、负责数据的采集与录入；2、负责审核数据的有效性和正确性；3、负责办公室日常事务；4、领导交办的其他工作。	任职要求：1、有上进心，反应快，沟通能力强，工作勤奋；2、有团队意识，配合上级工作安排；3、电脑操作熟练，熟悉各类办公软件；4、表现优秀者，可得到晋升。职能类别：经理助理/秘书电脑操作员/打字员
数据分析专员	数据分析	0.8-1万/月	外资（非欧美）	500-1000人	快速消费品(食品、饮料、化妆品)公关/市场推广/会展	上海-静安区|3-4年经验|大专|招2人|05-20发布|普通话良好	上班地址：静安区万航渡路849号2503室	大专	3-4年经验	工作职责：1.根据业务数据稽核流程，下载项目数据报告，核查报告与标准是否一致，检验错误并及时修正。每天反馈数据报告2、负责结算稽核工作的数据统计和报告，定期汇总业务数据质量；3、精通excel优先；	任职资格:1、专科以上学历，统计、数学、计算机等相关专业；2、相关工作经验：有2年以上数据分析经验者优先；3、熟练操作EXCEL
微软中国-数据分析	数据分析	1-1.5万/月	民营公司	150-500人	计算机服务(系统、数据服务、维修)公关/市场推广/会展	北京|3-4年经验|本科|招1人|06-08发布|市场营销	上班地址：北京市海淀区丹棱街5号微软大厦1号楼	本科	3-4年经验	1.协助经理提取/清理/监控数据，负责数据分析与预测；2.对业务数据、客户及合作伙伴相关数据进行跟踪分析，定时提交相关报告；3.协助经理定期更新微软的商业系统，领地划分，客户细分4.熟练运用excel，SQLserver分析销售业绩；熟练使用PowerBI制作各类业务报告；5.配合销售经理整合分析销售数据；6.具备和业务部门以及其他部门沟通、协调能力，有良好的数据敏感性及分析报告写作能力。	任职要求：1.本科以上学历，互联网、医药行业工作背景优先考虑；2.具备扎实的数据和统计学知识及一定的数理分析能力，英文水平良好职能类别：咨询员系统分析员
数据分析实习生	数据分析	150元/天	上市公司	500-1000人	公关/市场推广/会展	上海-静安区|无需经验|本科|招2人|06-19发布	上班地址：上海市静安区恒丰路218号 现代交通商务大厦 21楼2104	本科	无需经验	岗位职责：1-数据管理：负责数据的清洗，入库，跟踪监控2-负责公司客户、业务、运营类数据的统计、监控、分析，建立运营数据分析模型;3-数据分析：根据业务主题，独立设计数据分析报告，抓取数据并进行分析，并最终产出数据分析报告，如用户画像分析、运营效果分析、线上活动分析、产品销售分析，等4-制作部门数据报表：对数据可视化方面有经验，能够设计美观的数据报表。并能够使用常用的BI工具进行数据可视化，如tableau、PowerBI，等5-协助部门领导，完成其他项目支撑工作	岗位要求：1、全日制本科及以上，计算机、统计学等专业优先考虑；2、有SQL基础，做事认真负责，学习能力强，有良好的抗压及适应能力。职能类别：数据分析师关键字：数据分析数据分析大数据
数据运营专员	数据分析	0.6-1万/月	上市公司	500-1000人	公关/市场推广/会展	杭州-滨江区|1年经验|本科|招1人|06-19发布	上班地址：滨安路650号 IX-Work A座 301室	本科	1年经验	岗位职责：1-数据管理：负责数据的清洗，入库，跟踪监控2-负责公司客户、业务、运营类数据的统计、监控、分析，建立运营数据分析模型;3-数据分析：根据业务主题，独立设计数据分析报告，抓取数据并进行分析，并最终产出数据分析报告，如用户画像分析、运营效果分析、线上活动分析、产品销售分析，等4-制作部门数据报表：对数据可视化方面有经验，能够设计美观的数据报表。并能够使用常用的BI工具进行数据可视化，如tableau、PowerBI，等5-协助部门领导，完成其他项目支撑工作	岗位要求：1、全日制本科及以上，计算机、统计学等专业优先考虑；2、有SQL基础，做事认真负责，学习能力强，有良好的抗压及适应能力！3、一年以上工作经验。职能类别：其他关键字：数据运营
数据分析专员/助理	数据分析	5-5.5千/月	合资	1000-5000人	广告公关/市场推广/会展	上海|1年经验|大专|招1人|06-19发布	上班地址：上海市南京西路1038号梅龙镇广场办公楼28楼	大专	1年经验	工作职责：1、完成相关数据的制作分析并出具分析报告	职位要求：1、熟悉母婴行业(奶粉优先)的市场情况；2、必须熟练运用OFFICE办公软件(Excel技能优先)；3、对数据有一定的敏感度和逻辑维度清晰；4、较强的独立性与分析、解决问题能力，思路清晰，考虑问题细致职能类别：业务分析专员/助理
电商数据运营	数据分析	0.8-1.5万/月	上市公司	150-500人	广告公关/市场推广/会展	上海-长宁区|2年经验|大专|招若干人|06-18发布	上班地址：中山西路1055号SOHO中山广场A座307室	大专	2年经验	1.借助阿里大数据平台（数据银行、策略中心为主），为品牌提供全方位的数据赋能服务，包括但不限于淘内外投放提效，电商营销计划制定、消费者洞察、产品/生意策略指导及优化等。2.能够深入理解各行业品牌/产品特点，结合品牌痛点和市场挑战提供定制化的行业策略分析、数据运营规划思路及落地执行建议，将基于数据的分析转化为可执行的商业洞察。3.负责多个研究小组的统筹管理工作，并带领团队完成业绩目标4.协助新业务开拓工作5.协助完成公司安排的其他工作（如内外部培训、宣讲等）	任职要求：1.市场研究、数字营销、电商运营、大数据分析等相关领域2年以上经验2.1-3年以上大品牌客户服务经验3.对数据敏感并具有数据想象力，善于通过数据洞察背后的市场或商业现象4.优秀的逻辑思维及发散性思维5.优秀的PPT撰写及指导能力6.优秀的沟通能力和提案能力7.具有强烈的好奇心及开放学习的心态8.熟悉阿里大数据体系及产品者优先职能类别：电商运营电商专员
行业数据分析师	数据分析	6-8千/月	合资	50-150人	广告公关/市场推广/会展	上海-杨浦区|2年经验|本科|招若干人|05-28发布	上班地址：隆昌路619号城市概念2号楼B11室	本科	2年经验	岗位职责：1、针对美妆、时尚奢侈品、快消等不同行业客户需求，进行项目分析和拆解2、对客户相关行业资讯的调研与整合，撰写和制作行业分析报告3、对客户行业数据的收集和预处理，对客户竞争对手数据进行分析和研究4、使用搜索引擎搜集工具和平台，进行舆情监测，数据收集分析和预警	岗位要求：1、本科及以上学历，计算机、新闻、商科、英文、公关和广告学等相关专业优先2、有较好的数据清洗、分析和挖掘能力，熟练操作excel、ppt撰写分析报告3、沟通理解能力好，有较好的中英文的文字表达能力4、耐心细致，有较强的事业追求，能承担工作压力5、有品牌方的公关及营销部门、广告和公关公司工作背景优先。职能类别：其他其他关键字：广告监测媒体媒体监测媒体数据
数据专员	数据管理或治理	6-8千/月	民营公司	150-500人	公关/市场推广/会展医疗/护理/卫生	北京|1年经验|本科|招5人|05-23发布|普通话熟练|统计学 信息科学技术	上班地址：北京丰台区莲花西里11号4号楼北京联华世纪写字楼408A	本科	1年经验	工作内容：1、会员数据信息协调管理（收集、录入、审核、验收工作安排等等）；2、资源库（视频、文章、课件、音频、照片等）协调管理（收集、录入、审核、验收等）；3、客户回复工作协调管理（网站、微信、微店等留言评论管理）；4、客户汇报：组织与需求部门讨论明确，并提供标准化客户服务汇报工作；5、数据分析：协助部门经理梳理、整理采集数据，整合提供对内、对外数据分析资料；6、系统升级：协助部门经理梳理运营平台的系统升级工作等。职能类别：数据库工程师(DBA)业务分析专员/助理关键字：数据统计分析	任职要求：1、学历：本科以上学历2、专业：不限，计算机、信息管理、统计学等专业优先3、年龄22-35岁之间4、熟悉商业数据的搜集、整理、审核方法，以及企业内部经营数据的分类、统计和管理；5、熟悉网站信息录入工作，有多媒体网站（图片、视频、音频）相关工作经验优先；6、了解或掌握图片、音频、视频等文件的剪切、合并、编辑处理等相关软件优先；7、工作认真负责，态度积极，学习能力强，具有良好的团队合作精神，吃苦耐劳，能承担工作压力，熟练操作办公系统软件、网络通讯软件等，有较强的沟通协调能力。工作态度：1、具备强烈的责任心与良好的推动意识；2、勤奋正直，工作踏实认真，吃苦耐劳，适应企业文化；3、能够不厌其烦持续做好既定工作，有较强的自我驱动能力，有良好的团队合作精神。
急聘数据分析师	数据分析	0.7-1万/月	民营公司	50-150人	公关/市场推广/会展	上海-浦东新区|3-4年经验|本科|招3人|05-23发布	上班地址：郭守敬路498号	本科	3-4年经验	职位描述1）负责产品数据资源的收集、整理、储存以及管理工作，熟练使用EXCEL（函数和VBA）（或者SQL、Python等工具）对数据进行提取、整理工作；2）具备业务敏感度和数据思维，能够较好的理解用户需求、业务场景和流程、数据应用场景等，利用统计学和数据分析工具解决实际业务中的运营指标体系监控，市场分析，竞品分析，用户分析，业务洞察等工作；3）参与项目的数据应用需求调研工作，包括用户调研，价格测试，产品体验调研，需求调研，用户访谈等用户研究工作。4）参与项目推进过程中的业务优化，能够结合分析报告和调研报告，为相关业务提供可落地的决策意见和执行方案。	任职要求1、2年以上互联网从业经验，1年以上数据分析工作经验；2、本科以上学历，数学/统计学/计算机/市场营销学/心理学等专业优先；3、熟练掌握Office办公软件，会使用Xmind/Visio等沟通软件。至少熟练掌握EXCEL/SPSS/Python等其中一门数据分析工具；4、具备一定的数据编程语言基础，能够使用Python爬虫，抓取并整理数据（加分项）；5、具备有一定数据可视化分析能力与算法能力（会用POWERBI/Tableau等可视化软件）（加分项）；6、拥有良好的业务SENSE，优秀的沟通能力，学习能力，和团队合作沟通能力，工作以结果为导向，自我价值驱动，能够积极主动的发现问题，思考问题和解决问题。职能类别：大数据开发工程师关键字：数据分析数据挖掘数据分析师数据处理统计
中级数据分析师（五险一金 周末双休）	数据分析	7-9千/月	民营公司	50-150人	制药/生物工程医疗设备/器械	广州|2年经验|本科|招若干人|06-18发布|软件工程 计算机工程	上班地址：广州市海珠区昌岗中路166号富盈国际大厦2909	本科	2年经验	岗位职责：1、负责数据的检查，发现并整理质量问题，出具质量报告；2、负责对合格的数据进行整理与清洗，根据数据规范输出数据，导入数据库；3、负责对数据结果进行归类分析，输出数据分析报告。	任职要求：1.对数据敏感，两年或以上数据分析经验，可以利用EXCEL、SQL对数据进行分析2.具有探索精神，具有优秀的分析和解决问题能力，善于从数据中发现问题，并提出数据处理的解决办法3.具备较好的自我驱动和抗压能力，良好的沟通能力和团队合作精神，有一定的组织协调能力4.熟练掌握EXCEL/WORD/PPT/VISO等日常办公软件的使用5.熟练掌握MYSQL/ORACEL/NOSQL等数据库的使用掌握R、Python语言，或Hadoop分析平台优先职能类别：数据分析师数据分析经理/主管关键字：数据分析师数据分析主管中级数据分析软件数据分析医疗软件数据数据采集分析
数据分析经理	数据分析	1-1.5万/月	民营公司	1000-5000人	医疗设备/器械制药/生物工程	长沙|3-4年经验|大专|招1人|06-19发布	上班地址：长沙市岳麓区谷苑路265号	大专	3-4年经验	岗位职责：1、负责销售数据的整理与分析，为业务决策提供依据；2、负责数据后台系统设计与优化，高效支持业务端数据需求；3、负责挖掘数据内在关系，发现业务运营过程中的问题，针对异常数据及时预警，并推动解决。4、负责进行项目管理数据方案，并提炼可复制模板。	任职要求：1、本科及以上学历，统计学或社会学相关专业优先；2、市场数据分析工作经验至少2年；3、熟练掌握行业和市场销售方法与流程，掌握产品与服务、销售系统与工具；4、能熟练使用一到两种数据编程语言优先SQL/R语言/Python/Scala。职能类别：数据分析师关键字：销售数据分析销售分析数据整理商业分析
数据分析师/助理	数据分析	4-8千/月	合资	50-150人	医疗设备/器械计算机服务(系统、数据服务、维修)	广州-越秀区|1年经验|大专|招2人|06-19发布	上班地址：广州市越秀区东风东路745号紫园商务大厦512-513	大专	1年经验	1、负责公司产业数据库及资讯数据库：数据及信息收集、整理、入库；2、对已有数据和外部合作数据进行深度加工，充分利用好数据分析的专业软件；3、深入研究数据呈现的各种方式：产业地图、柱状图、雷达图等，***程度使得数据可视化；4、将各种途径收集到的非标数据，通过标准化处理，整理成可以统计分析的量化数据。	任职要求：1、大专及以上学历，数学、统计学、计算机等相关专业，优秀应届毕业生亦可；2、精通Excel的运用，熟悉SPSS、Python等相关工具；3、具有数据统计分析、熟悉药品、医疗器械行业者优先；4、工作细致认真，具有强烈的责任心。职能类别：大数据开发工程师数据库工程师(DBA)关键字：数据分析大数据数据处理数据挖掘统计数据分析师
数据分析师	数据分析	0.6-1.3万/月	合资	50-150人	医疗设备/器械计算机服务(系统、数据服务、维修)	广州-越秀区|1年经验|硕士|招1人|06-19发布	上班地址：广州市越秀区东风东路745号紫园商务大厦512-513	硕士	1年经验	1、负责公司产业数据库及资讯数据库：数据及信息收集、整理、入库；2、对已有数据和外部合作数据进行深度加工，充分利用好数据分析的专业软件；3、深入研究数据呈现的各种方式：产业地图、柱状图、雷达图等，***程度使得数据可视化；4、将各种途径收集到的非标数据，通过标准化处理，整理成可以统计分析的量化数据。	任职要求：1、大专及以上学历，数学、统计学、计算机等相关专业，优秀应届毕业生亦可；2、精通Excel的运用，熟悉SPSS、Python等相关工具；3、具有数据统计分析、熟悉药品、医疗器械行业者优先；4、工作细致认真，具有强烈的责任心。职能类别：数据分析师数据分析经理/主管关键字：数据分析大数据数据处理数据挖掘统计数据分析师sql
数据管理员（生物、医学方向）	数据管理或治理	6-8千/月	民营公司	少于50人	医疗设备/器械	广州-越秀区|2年经验|本科|招1人|06-19发布	上班地址：江湾商业中心	本科	2年经验	设计病例报告表；数据库疑问的管理；对数据库进行质量检查、数据审核；参与撰写数据管理报告，整理、保存、管理相关的电子及纸质文档。数据库搭建完成，并完成核查程序编写后，进行数据库测试；撰写、维护数据管理计划及数据核查计划；撰写外部数据传输协议，根据协议传输外部数据，外部数据核查；	任职要求：1、流行病学、预防医学、统计学或相关专业本科或硕士学历，至少有2年以上相关经验；2、统计基础知识扎实，熟练使用SAS等统计软件；3、有独立分析问题、解决问题的基本能力；4、英语阅读及书写能力比较良好，逻辑思维能力强；5、工作态度要积极、必须可以承受一定工作压力；公司福利：1、享有双休制度，五险一金，每天8小时工作制，还享有年假和节日假！2、每9个月加薪一次，还有丰厚的年终奖！3、每年一次出国旅游，每月团建活动，不定期吃饭唱k聚会！4、连续在本司服务满3年，即可享受“翔康安居计划”——首套购房无息借款！！5、连续在本司服务满5/10年，公司将一次性给予万元以上的忠诚服务奖励！！6、各种培训提升员工技能，鼓励员工多方向发展！我们是年轻化的团队，同事们都充满激情和活力，公司还鼓励准点下班，希望每位同事能充实快乐的度过每一天！位于江湾商业大厦的办公室，能把一线江景尽收眼底。距离地铁站也…
数据分析经理	数据分析	1-1.5万/月	民营公司	1000-5000人	医疗设备/器械制药/生物工程	长沙|5-7年经验|本科|招1人|06-16发布	上班地址：长沙市岳麓区谷苑路265号	本科	5-7年经验	1、负责公司数据管理，寻找如何用数据驱动业务，提升数据运营能力，规范公司数据整理流程；2、与运营、商务、销售等部门良好沟通与配合，紧密跟踪业务数据变化，监测业务发展态势，定期输出相关报告；3、制定公司数据的采集策略，设计、建立、测试相关的数据模型，从数据中提取决策价值，提升数据决策基础及能力；4、跟进重点的业务项目，开展对应的资源测算、投入产出评估、价值分析，针对实际业务问题形成专题分析，可以给出具体解决方案并关注分析落地效果；5、MDM数据流程建设及优化；6、负责建立公司数据体系所需数据追踪报表及仪表盘；7、跟进公司销售进度及相关报表;提升公司数据一致性及透明度。建立公司运营报表跟进体系。	岗位要求：1、本科及以上学历，经济、计算机科学与技术、统计学等相关专业优先；2、具备较强的逻辑思维与分析能力，熟悉数据统计分析相关理论，熟练掌握excel，具备SQL/R/python/tableau等数据分析工具的技能；3、善于建立经济模型，思考和测算商业逻辑的合理性。丰富的数据处理及流程和系统建设经验，有财务项目、BI项目经验更佳；4、至少有4年以上数据分析或数据管理工作经验；5、具有一定的项目管理能力。职能类别：数据分析经理/主管
商业智能经理（数据分析或数据管理方向）	数据管理或治理	1.5-2.5万/月	民营公司	1000-5000人	医疗设备/器械制药/生物工程	长沙|3-4年经验|本科|招1人|06-19发布	上班地址：长沙市岳麓区谷苑路265号	本科	3-4年经验	岗位职责：1、负责管理商业智能组团队整体工作，带领团队探索新思路、新技术，不断提升团队数据分析能力；2、负责BI项目的统筹与跟进；3、负责部门数据管理，寻找如何用数据驱动业务，提升数据运营能力，规范业务端数据整理流程；4、建立数据规范、优化数据的采集存储、提升数据质量，建设高效的数据处理链路，构建灵活的业务分析系统；5、制定业务数据的采集策略，设计、建立、测试相关的数据模型，从数据中提取决策价值，提升数据决策能力；6、对业务问题进行深度挖掘分析，为公司决策、产品方向、营销策略提供具有价值的数据分析结论。	任职要求：1、本科及以上学历，应用数学、计算机科学与技术、统计学等相关专业优先；2、具备较强的逻辑思维与分析能力，熟悉数据统计分析相关理论，熟练掌握excel，具备SQL/R/python/tableau等数据分析工具的技能；3、丰富的项目经验，有丰富的跨团队、部门的项目资源整合能力，有BI项目经验更佳；4、至少有3年以上数据分析或数据管理工作经验。职能类别：数据分析经理/主管数据分析师关键字：PythonSQL数据分析数据管理BI项目背景
数据分析专员-2020校园招聘 (MJ000250)	数据分析	6-8千/月	民营公司	150-500人	制药/生物工程医疗设备/器械	杭州-余杭区|在校生/应届生|本科|招若干人|06-19发布	上班地址：余杭区文一西路海创园998号4号楼	本科	在校生/应届生	岗位职责：1、负责部门数据分析统计，建立并维护部门日常报表数据；2、完成数据分析项目过程中的数据提取、数据分析、数据展示工作，并基于业务监控指标体系，及时发现与定位业务问题;；3、负责对数据库信息进行深度挖掘和有效利用，充分实现数据的价值；4、结合分析结果以及对业务需求的深入理解，沉淀分析思路与框架；能将数据转化为业务建议，推动数据价值落地；5、开发并持续完善各项业务数据的统计分析模型，确保其准确性、实用性及可衡量性；6、负责业务人员考核方案的制定，以及业务人员绩效提成的核算7、支持业务级运营部门数据需求，完成数据分析任务。	岗位要求：1、2020届应届毕业生统计学专业毕业，全日制本科以上学历；2、有意向从事运营方向工作、通用能力较强；3、具有较强的计划、分析、沟通和组织协调能力；4、良好的沟通能力，积极，乐观、开朗，良好的自驱力和进取心、高度的工作热情和团队合作意识；5、有互联网思维，阳光，踏实，有梦想，愿意通过自己的努力付出，实现个人价值；简历投递地址：https://app.mokahr.com/campus_apply/kangsheng/26031职能类别：数据分析师
数据分析/数据管理	数据管理或治理	5-7千/月	国企	150-500人	医疗设备/器械	上海|1年经验|大专|招1人|06-16发布	上班地址：闸北区江场三路市北高新技术园区	大专	1年经验	岗位职责：1、销售数据、产品出入库信息数据的核对；2、数据统计、报表整理，对接业务部门；3、协助维护和完善各系统基础档案；4、保证数据及时性和准确性，及时反馈数据异常；5、完成上级交办的其他工作事项。	任职要求：1、大专以上学历，专业不限（优先专业：统计学、计算机相关）熟练使用数据透视表，函数如vlookup等；2、对数据敏感，逻辑思维强，注重细节，有一定数据处理工作经验；熟悉Mysql
数据库管理员（数据运维工程师）	数据库	1-2万/月	民营公司	少于50人	医疗设备/器械计算机软件	上海-浦东新区|3-4年经验|本科|招2人|06-19发布	上班地址：上海市浦东新区川沙路1226号(巨方物流园内C2库）	本科	3-4年经验	岗位职责1、独立完成公司现有业务产品数据库的管理和日常维护；2、负责线上、线下数据环境的建设、迁移、维护；3、负责数据库集群的管理和维护，持续推进SQL优化；4、参与公司项目中数据库结构的规范、制定和优化；5、根据公司客户现场情况参与相关解决方案的制定；6、对接医院HIS各模块功能工作7、参与方案讨论、技术调研及攻克设计与开发中的技术难题8、参与前期项目实施，后期运营维护，并做好沟通协调工作9、参与运行系统的技术维护工作，确保系统稳定运行，保障业务的连续性任职职责熟悉使用SQLServer	岗位职责1、独立完成公司现有业务产品数据库的管理和日常维护；2、负责线上、线下数据环境的建设、迁移、维护；3、负责数据库集群的管理和维护，持续推进SQL优化；4、参与公司项目中数据库结构的规范、制定和优化；5、根据公司客户现场情况参与相关解决方案的制定；6、对接医院HIS各模块功能工作7、参与方案讨论、技术调研及攻克设计与开发中的技术难题8、参与前期项目实施，后期运营维护，并做好沟通协调工作9、参与运行系统的技术维护工作，确保系统稳定运行，保障业务的连续性任职职责熟悉使用SQLServer
数据分析师	数据分析	4.5-6千/月	民营公司	150-500人	计算机软件医疗设备/器械	南昌|2年经验|本科|招若干人|05-19发布	上班地址：南昌市市区	本科	2年经验	岗位职责1、对网站的流量、用户、交易、渠道、活动等数据进行定期统计和分析；2、根据需求从产品、客服、技术等部门收集数据，并协助技术和产品部开发数据平台；3、利用一定的建模技术或挖掘技术对用户数据进行分类，并进行精细化运营及营销；4、熟悉数据统计分析或挖掘技术，推动统计分析模型的建立和完善，为运营决策提供支持；5、根据数据分析和对业务形态的理解，对产品、服务、营销等活动提出合理化建议的建议；6、领导及各部门数据需求等临时专项等工作。	任职资格1、本科以上学历，统计学、应用数学、计算机、计量经济、金融等相关专业优先；2、熟练掌握和运用相关数据分析软件，至少掌握SAS、SPSS、R、MATLAB、Excel等统计工具中的一种；3、具备较强的逻辑思维能力、决策判断力及较强的学习能力；4、熟悉GA、百度统计等网站数据统计平台。职能类别：临床数据分析员数据分析师
数据库管理员	数据库	1-2万/月	上市公司	150-500人	医疗设备/器械互联网/电子商务	杭州|5-7年经验|本科|招2人|06-19发布	上班地址：上城区中河中路198号绿都商务大厦（总部）	本科	5-7年经验	岗位职责：1、负责数据库系统的架构设计、开发、优化、安全。2、负责数据库备份管理、监控备份情况，恢复策略方案的制定与实施；Oracle数据库性能监控和调优，SQLreview，数据备份/恢复计划的制定、执行。3、负责根据开发人员的设计审核并创建数据库存储结构、数据库对象	任职资格：1、计算机或相关专业，本科以上。2、2年以上ORACLEDBA经验，精通数据库管理与优化。3、精通数据库设计，管理和性能调优，备份和恢复，数据库配置及日常管理，能独立完成DBA管理任务。4、精通数据库原理、精通数据库核心参数的设置和调整。5、精通安装及故障排除方法。6、熟悉数据库调优方法；能够基于业务需求，提供数据库解决方案。7、精通一种以上LINUX操作系统，并能够编写Shell脚本；8、拥有良好的沟通表达能力和服务意识，有较强的团队合作意识，快速处理系统突发事件的能力。9、有相关的DBA认证证书者优先。职能类别：数据库工程师(DBA)
医学数据分析员4073 (职位编号：004073)	数据分析	6-8千/月	上市公司	1000-5000人	制药/生物工程医疗设备/器械	福州|1年经验|招若干人|06-19发布	上班地址：长乐市	未标明	1年经验	岗位职责:1.相关项目数据的遗传分析、审核、监管和维护等；2.分析整理受检者的临床表型及诊断需求的资料，撰写规范的解读报告；3.项目有关的数据收集、整理及解读数据库的数据完善；4.参与相关产品的优化和研发；	任职资格:任职要求1.分子生物学、遗传学、医学等相关专业本科及以上学历；2.遗传学知识背景或基因检测相关的理论和技术；3.CET-4及以上，优秀英文文献或数据库检索和阅读能力；4.较强的逻辑思维能力和学习能力；5.具有临床资质、基因检测数据分析解读经验者优先。职能类别：生物工程/生物制药临床数据分析员
数据库运维工程师	数据库	0.8-1.2万/月	民营公司	50-150人	计算机软件医疗设备/器械	西安|2年经验|大专|招2人|06-16发布	上班地址：高新区科技二路72号软件园太白阁405室	大专	2年经验	工作职责：1、负责公司Mysql数据库的管理与优化，运行状态的监控，保证业务稳定运行；2、负责数据库相关的事件，问题和变更的处理；3、负责Mysql数据库的高可用演练等可运维性的提升；4、数据库的安全加固和审计；5、编写并更新数据库相关的技术手册。	任职资格：1、统招大专以上学历，计算机、电子等相关专业；2、具有至少2年及以上大规模数据库设计、优化、运维经验，服务过大型企业客户优先；3、熟悉MySQL、Oracle数据库的运行机制，对数据库优化，架构设计有较深入的研究和实践经验，并对技术细节有较深入了解；4、具备高并发压力下的数据库管理，维护经验，对线上问题有较强的分析能力，能够快速定位并解决问题；良好的团队协作与沟通能力，能自我驱动，高效完成目标。职能类别：数据库工程师(DBA)
医学数据分析员-青岛	数据分析	6-8千/月	上市公司	1000-5000人	制药/生物工程医疗设备/器械	青岛-黄岛区|在校生/应届生|硕士|招3人|06-19发布	上班地址：上海路	硕士	在校生/应届生	工作职责1.相关项目数据的遗传分析、审核、监管和维护等；2.分析整理受检者的临床表型及诊断需求的资料，撰写规范的解读报告；3.项目有关的数据收集、整理及解读数据库的数据完善；4.参与相关产品的优化和研发；	任职要求1.分子生物学、遗传学、医学等相关专业本科及以上学历；2.遗传学知识背景或基因检测相关的理论和技术；3.CET-4及以上，优秀英文文献或数据库检索和阅读能力；4.较强的逻辑思维能力和学习能力；5.具有临床资质、基因检测数据分析解读经验者优先。职能类别：临床数据分析员
医学数据分析员-青岛	数据分析	5-7千/月	上市公司	1000-5000人	制药/生物工程医疗设备/器械	北京-昌平区|在校生/应届生|硕士|招3人|06-19发布	上班地址：生命科学院博雅CC4号院5号楼	硕士	在校生/应届生	工作职责1.相关项目数据的遗传分析、审核、监管和维护等；2.分析整理受检者的临床表型及诊断需求的资料，撰写规范的解读报告；3.项目有关的数据收集、整理及解读数据库的数据完善；4.参与相关产品的优化和研发；	任职要求1.分子生物学、遗传学、医学等相关专业本科及以上学历；2.遗传学知识背景或基因检测相关的理论和技术；3.CET-4及以上，优秀英文文献或数据库检索和阅读能力；4.较强的逻辑思维能力和学习能力；5.具有临床资质、基因检测数据分析解读经验者优先。职能类别：临床数据分析员
医学数据分析员	数据分析	6-8千/月	上市公司	1000-5000人	制药/生物工程医疗设备/器械	北京-朝阳区|在校生/应届生|本科|招3人|06-19发布	上班地址：北京市朝阳区京顺东街6号院9号楼	本科	在校生/应届生	工作职责1.相关项目数据的遗传分析、审核、监管和维护等；2.分析整理受检者的临床表型及诊断需求的资料，撰写规范的解读报告；3.项目有关的数据收集、整理及解读数据库的数据完善；4.参与相关产品的优化和研发；	任职要求任职要求1.分子生物学、遗传学、医学等相关专业本科及以上学历；2.遗传学知识背景或基因检测相关的理论和技术；3.CET-4及以上，优秀英文文献或数据库检索和阅读能力；4.较强的逻辑思维能力和学习能力；5.具有临床资质、基因检测数据分析解读经验者优先。职能类别：临床数据分析员
医学数据分析员4072 (职位编号：004072)	数据分析	6-8千/月	上市公司	1000-5000人	制药/生物工程医疗设备/器械	成都-高新区|1年经验|招若干人|06-19发布	上班地址：成都市高新区天府大道北段1480号	未标明	1年经验	岗位职责:工作职责1.相关项目数据的遗传分析、审核、监管和维护等；2.分析整理受检者的临床表型及诊断需求的资料，撰写规范的解读报告；3.项目有关的数据收集、整理及解读数据库的数据完善；4.参与相关产品的优化和研发；	任职资格:1.分子生物学、遗传学、医学等相关专业本科及以上学历；2.遗传学知识背景或基因检测相关的理论和技术；3.CET-4及以上，优秀英文文献或数据库检索和阅读能力；4.较强的逻辑思维能力和学习能力；5.具有临床资质、基因检测数据分析解读经验者优先。职能类别：生物工程/生物制药临床数据分析员
子公司运营数据分析/财务数据分析主管	数据分析	0.8-1万/月	国企	150-500人	医疗设备/器械批发/零售	上海-宝山区|3-4年经验|大专|招1人|06-18发布	上班地址：江杨南路880号	大专	3-4年经验	工作内容：1、负责日常业务数据管理及运营流程制度修订完善；2、支持业务团队的数据建设工作，负责日常业务数据指标的梳理和监控，协作推动业务部门的数据化运营；3、关注日常运营数据指标，对数据变化的原因提供分析与挖掘，为业务决策提供可靠依据；4、日常操作库存管理和毛利率分析；5、负责其他上级领导交付的工作。	任职资格：1.本科及以上学历，数学、统计学、管理学等相关专业，3年或以上工作经验；2.熟悉医疗器械行业销售和数据分析，对库存和毛利率有敏锐的观察和分析能力；3.良好的职业道德，强烈的责任心，严谨细心，逻辑性强，较强的沟通能力；4.具备2-3年以上管理能力，具备跨部门沟通与协调能力，收集反馈并解决业务层面数据相关问题。职能类别：财务分析经理/主管关键字：运营数据分析项目分析
高级数据管理员	大数据挖掘	0.6-1.5万/月	民营公司	50-150人	医疗设备/器械医疗/护理/卫生	天津-滨海新区|2年经验|本科|招3人|06-16发布	上班地址：天津市滨海新区洞庭路与洞庭一街交叉口泰达科技发展中心2号楼5层	本科	2年经验	1、确保数据收集机制的创立、维护和归档符合法规监管规范和标准操作流程；2、确保数据相关业务的开展符合CDISC数据标准；3、为内外部用户提供技术支持；4、设计、测试、验证、激活和实施临床试验电子病例报告表和数据库；5、对数据库开展质量控制工作，确保它们符合数据标准、标准操作流程和法规监管规范。	任职要求：1、数据管理需要满足2年以上在生物制药公司或者合同研究机构的临床数据管理工作经验；2、熟悉药物临床试验质量管理规范以及临床试验的行政法规和要求；3、明白数据管理各项工作和流程；4、能够有效地计划和组织工作，将各项工作排序并确保它们与计划的时间表一致；5、具有有效的人际沟通技巧和团队协作意识。职能类别：临床数据分析员
数据治理工程师	数据管理或治理	1.5-1.8万/月	民营公司	1000-5000人	医疗设备/器械制药/生物工程	重庆-九龙坡区|3-4年经验|本科|招1人|06-15发布	上班地址：留学生创业园C栋3楼	本科	3-4年经验	1.负责公司数据治理(元数据、数据标准、数据质量、数据安全、数据资产目录等)功能总体方案设计；2.协同其他团队成员，共同建立数据管理工作流程、规范和方法；3.推进数据治理实施方案制定及落地;4.数据治理工作的推进和效果检验。	任职要求：1.本科以上学历，计算机、信息管理相关专业；2.5年以上IT项目实施工作经验，3年以上数据架构、数据模型、数据仓库、数据质量、主数据管理，数据资产管理相关经验；3.熟悉主流的数据库、BI、数据仓库、数据挖掘等技术；4.出色的沟通、分析和解决问题的能力，思维敏捷；5.有医药行业数据治理、主数据实施项目实施经验优先；6.有数据分析经验者优先；7.熟悉Hadoop，Sqoop，Hive，Impala，spark，Drill，kylin以及BI工具者优先；职能类别：数据治理工程师
医用耗材数据分析专员	数据分析	6-8万/年	民营公司	150-500人	计算机软件医疗设备/器械	无锡-滨湖区|无需经验|本科|招3人|06-05发布	上班地址：观山路199号市民中心8号楼无锡市医疗保障局	本科	无需经验	岗位职责：1.进行基础数据库的建立以及数据库的日常信息维护；2.负责数据库数据电子化和标准化处理；3.负责耗材基础属性（注册证、耗材分类等）数据分析并进行标准化，确保数据规范，使用便利4.负责耗材基础属性的维护5.完成上级和公司交办的其他工作。	岗位要求：1.卫生统计学、生物统计学、预防医学、流统、医药等相关专业，本科及以上学历；2.掌握医用耗材基本知识，对医药行业及政策有所了解；3.掌握Excel等数据处理工具，相关统计分析工具较熟练；4.学习思考能力强，有逻辑，积极主动。职能类别：大数据开发工程师关键字：数据分析
数据专员	数据管理或治理	5-6千/月	上市公司	150-500人	医疗设备/器械	上海|3-4年经验|本科|招1人|06-12发布	上班地址：嘉定区城北路1818号金融谷25号楼	本科	3-4年经验	1、负责400服务热线运营管理；2、负责技术部门各项数据的整合与汇总；3、负责客户投诉处理、监督改善；4、负责服务数据的采集、分析及报告；5、负责技术服务流程规范培训宣贯；6、上级领导交办的其他工作。	任职要求：1、具有全日制本科及以上学历；2、有2年以上数据分析工作经验，熟练操作数透、函数公式；3、善于沟通，有亲和力，反应灵活；4、思路清晰，有良好的客服意识；5、熟练操作office软件，对数据透视及数据分析工作有兴趣。职能类别：临床数据分析员
药品数据分析专员	数据分析	6-8万/年	民营公司	150-500人	计算机软件医疗设备/器械	无锡-滨湖区|无需经验|本科|招3人|06-09发布	上班地址：观山路199号市民中心8号楼无锡市医疗保障局	本科	无需经验	岗位职责：1.进行基础数据库的建立以及数据库的日常信息维护；2.负责数据库数据电子化和标准化处理；3.负责药品基础属性（说明书、药品分类等）数据分析并进行标准化，确保数据规范，使用便利；4.负责药品基础属性的维护；5.完成上级和公司交办的其他工作。	岗位要求：1.卫生统计学、生物统计学、预防医学、流统、医药等相关专业，本科及以上学历；2.掌握药品基本知识，对医药行业及政策有所了解；3.掌握Excel等数据处理工具，相关统计分析工具较熟练；4.学习思考能力强，有逻辑，积极主动。职能类别：大数据开发工程师关键字：数据分析
数据运营专员	数据分析	0.8-1万/月	上市公司	1000-5000人	医疗设备/器械	深圳-南山区|2年经验|本科|招2人|06-19发布	上班地址：科技中二路深圳软件2期12栋2楼	本科	2年经验	岗位职责：1、汇总和分析各区域销售运营数据，制作决策层所需日常报表；2、负责运营数据质量控制，并交叉验证和追踪销售数据；3、各区域业绩数据和考核结果的最终审核和发布、存档。职能类别：商务主管/专员业务分析专员/助理关键字：数据分析销售数据销售运营	任职要求：1、全日制本科级以上学历，数学、统计学、营销学、财务等相关专业；2、2年以上数据运营或产品运营经验；3、熟练使用excel及其他办公软件，对数据敏感性强且有较好的文案输出能力；4、良好的逻辑思维能力与沟通能力，优秀的分析和解决问题的能力，对挑战性问题充满激情；5、有医疗行业数据统计或运营分析工作经验优先。
医学数据分析员-青岛4059 (职位编号：004059)	数据分析	6-8千/月	上市公司	1000-5000人	制药/生物工程医疗设备/器械	杭州|在校生/应届生|招3人|06-19发布	上班地址：杭州市	未标明	在校生/应届生	岗位职责:d1.相关项目数据的遗传分析、审核、监管和维护等；2.分析整理受检者的临床表型及诊断需求的资料，撰写规范的解读报告；3.项目有关的数据收集、整理及解读数据库的数据完善；4.参与相关产品的优化和研发；	任职资格:1.分子生物学、遗传学、医学等相关专业本科及以上学历；2.遗传学知识背景或基因检测相关的理论和技术；3.CET-4及以上，优秀英文文献或数据库检索和阅读能力；4.较强的逻辑思维能力和学习能力；5.具有临床资质、基因检测数据分析解读经验者优先。职能类别：生物工程/生物制药
医学数据分析员3578 (职位编号：003578)	数据分析	0.7-1.2万/月	上市公司	1000-5000人	制药/生物工程医疗设备/器械	北京-朝阳区|1年经验|本科|招若干人|06-19发布	上班地址：北京市朝阳区京顺东街6号院9号楼	本科	1年经验	岗位职责:d1.相关项目数据的遗传分析、审核、监管和维护等；2.分析整理受检者的临床表型及诊断需求的资料，撰写规范的解读报告；3.项目有关的数据收集、整理及解读数据库的数据完善；4.参与相关产品的优化和研发；	任职资格:1.分子生物学、遗传学、医学等相关专业本科及以上学历；2.遗传学知识背景或基因检测相关的理论和技术；3.CET-4及以上，优秀英文文献或数据库检索和阅读能力；4.较强的逻辑思维能力和学习能力；5.具有临床资质、基因检测数据分析解读经验者优先。职能类别：生物工程/生物制药
数据分析专家	数据分析	0.8-1.3万/月	民营公司	50-150人	医疗设备/器械制药/生物工程	北京-大兴区|2年经验|硕士|招2人|06-17发布|生物信息学 生物科学，技术	上班地址：北京经济技术开发区经海四路25号院2号楼一单元3层	硕士	2年经验	1.负责公共数据库或者测序、芯片数据的分析；2.负责新的数据分析和挖掘方法的研发、平台建设及维护；3.针对不同检测样本，不同突变类型对检测算法进行设计和评估，对生物信息学分析质量进行评估；4.负责内部数据库的开发及维护。	任职要求：1.硕士及以上学历，生物信息学、分子生物学、应用数学、统计学或其他相关专业；2.熟悉高通量测序原理与相关应用，具有高通量组学数据处理及分析经验者优先；3.有较强的概率论与数理统计专业背景，熟练掌握各类统计学及数据分析算法；4.熟悉Linux系统，具有独立编程能力，熟练掌握至少一种程序语言（Perl、R、Python、C/C++、Java）；5.具有良好的中英文阅读与写作能力；6.熟悉常用生物信息学知识及相关数据库和生物信息学分析软件者优先。职能类别：生物工程/生物制药关键字：数据数据处理数据分析师分子生物学生物信息学
文员/项目助理/市场/产品专员/数据分析/数据库管理	数据库	5-7千/月	合资	150-500人	制药/生物工程医疗设备/器械	上海-浦东新区|大专|招3人|06-19发布	上班地址：银山路183号鑫桥创意园区11幢	大专	未标明	岗位职责：1、负责部门要求的项目资料的收集、整理、归档；2、负责数据的收集、统计，建立相应数据库；3、负责办理上级领导交办的临时工作。	任职要求：1、大专及以上学历，专业不限，英语四级及以上；2、熟练操作EXCEL、WORD等办公软件；3、责任心强、工作细心、积极主动。职能类别：市场助理产品/品牌专员关键字：文员助理数据库管理数据收集数据整理数据统计
技术支持工程师（数据管理）	数据管理或治理		合资	5000-10000人	医疗设备/器械医疗/护理/卫生	深圳|3-4年经验|本科|招1人|06-19发布	上班地址：深圳市高新技术产业园区科技南十二路迈瑞大厦	本科	3-4年经验	岗位职责：1、在产品开发和生命周期中，根据服务业务的变化而产生的产品数据新需求进行有效管理；2、评审数据的规则、流程及平台的合理性、有效性；3、保证数据输出满足服务业务的需求；4、定期分析当前产品数据质量与业务的匹配度，提出优化改善方案，不断提高数据输出的及时性和使用的有效性。	任职要求：1、学历：大学本科或以上，专业：电子类、机械类、生物医学工程相关专业；2、3年以上从事研发运营管理或产品数据管理相关工作；3、有一定的研发运营管理或产品数据管理工作经验，熟悉产品开发过程及生命周期服务过程，能根据产品在不同区域、国家的服务策略、服务模式结合产品自身特点以及法律法规等要求，管理产品与服务相关数据需求，评估数据规则、流程及平台的合理性，确保数据的输出符合服务业务工作的需要。职能类别：数据分析师营运经理
数据分析师	数据分析	7-9千/月	民营公司	50-150人	医疗设备/器械	湘潭|1年经验|本科|招1人|06-08发布	上班地址：湘乡经济开发区湘乡大道009号	本科	1年经验	1、业务数据支持：基于业务场景，搭建和完善数据指标监控体系，监控和定位业务问题，协助业务共同解决问题；2、业务经营分析：分析业务经营现状，发现业务问题与机会，辅助业务决策并能给出有效的行动建议；3、数据产品建设：基于业务场景，提炼数据分析体系和数据价值驱动点，进行数据产品的抽象、沉淀与整合，通过产品化提升数据的应用效率。【	任职要求】1、本科及以上学历，数学/统计/计算机等相关专业；2、1年及以上数据分析经验；3、熟练掌握Excel、PPT办公软件；；熟练掌握至少一种常用数据分析工具（SPSS/SAS/R/Python等）；4、熟悉并理解常规的数据分析方法、数据挖掘算法；5、具备良好的逻辑分析和系统性思维能力；6、对商业和数据的敏感度高，具有打破砂锅问到底的主动意识。职能类别：数据分析师大数据开发工程师关键字：数据分析大数据数据处理数据挖掘统计数据分析师sql
数据管理专员 (职位编号：000513)	数据管理或治理	6-8千/月	上市公司	1000-5000人	医疗设备/器械医疗/护理/卫生	广州-番禺区|3-4年经验|本科|招1人|06-19发布	上班地址：化龙镇国贸大道南47号	本科	3-4年经验	岗位职责:1、梳理、规划主数据管理体系，制订主数据管理标准并监督执行。2、主导或参与主数据、应用系统相关项目的立项、实施与推广。3、系统主数据及BOM的维护，数据质量分析与改进。4、参与公司“两化融合管理体系”组织及推广活动。	任职资格:1、大专以上学历、计算机、系统管理相关专业，1年以上相关工作经验。2、具备良好的沟通协调、计划、创新能力，责任心和执行力强。3、良好的思维逻辑能力及文案编写能力，对数据分析有一定的认知和兴趣。4、有大中型企业数据管理经验和相关项目经验者优先。职能类别：标准化工程师
运营数据分析师	数据分析	0.8-1.6万/月	民营公司	50-150人	制药/生物工程医疗设备/器械	武汉-东湖新技术产业开发区|招2人|06-18发布	上班地址：光谷大道金融港B18栋	未标明	未标明	1、完成数据分析的数据提取、数据分析、数据展示工作，；2、对运营数据分析，根据分析结果指导提出运营策略、流程与计划，实现公司的预期运营目标；3、负责对数据信息进行深度挖掘和有效利用，充分实现数据的商业价值，4、完善各项业务数据的统计分析模型，确保其准确性、实用性及可衡量性；5、对行业经营状况进行评估、竞争对手的研究，为业务决策提供信息支持；	任职要求：1、3年及以上数据统计经验，有电子商务行业数据分析岗工作经验，从事电商医药行业优先；2、熟悉统计数据分析工作流程和内容，有较强的分析能力；3、对电商医药运营现状有一定的认知，具备提供数据分析的说明和建议的能力，并提出完善及改进方案；4、良好的逻辑思维能力、数据敏感度及良好的职业素养。职能类别：营运经理市场分析/调研人员
数据/运营专员	数据分析	3-4.5千/月	民营公司	少于50人	医疗/护理/卫生医疗设备/器械	昆明-五华区|2年经验|大专|招1人|06-12发布	上班地址：人民中路163号都市名园A座1601	大专	2年经验	岗位职责1、定期收集和分析运营数据，为产品和运营策略制定提供有效的数据支持，并根据数据提出有效的应对策略和产品需求分析；2、搭建数据分析平台	岗位职责1、定期收集和分析运营数据，为产品和运营策略制定提供有效的数据支持，并根据数据提出有效的应对策略和产品需求分析；2、搭建数据分析平台
数据分析师	数据分析	0.5-1万/月	民营公司	150-500人	医疗设备/器械	天津-滨海新区|2年经验|本科|招1人|06-13发布	上班地址：天津-滨海新区	本科	2年经验	岗位职责：1、结合具体业务场景，快速了解业务，发现潜在的特征模型，挖掘现有数据的价值，驱动业务发展和运营。2、从场景和问题出发，灵活运用内外部数据，对业务数据进行场景识别，规划、发现、挖掘企业大数据价值；3、利用统计或者机器学习算法，独立或者合作进行大数据分析，包括但不限于从数据库（HDFS、MongoDB等）中读取数据、数据清洗、数据探索、相关性分析等；数据预处理，包括但不限于特征工程等；数据挖掘模型选择、训练、调参、上线等；对模型进行评估，并持续改进。	任职要求：1、两年以上大数据、数据挖掘方面的开发经验；精通大数据分析技术，熟悉整个大数据的完整处理流程，包括数据的采集、清洗、预处理、存储、分析挖掘和数据可视化；2、熟悉数据挖掘相关算法(决策树、SVM、聚类、逻辑回归、贝叶斯)，有扎实的基本功和良好的逻辑思维能力；3、对数据敏感，有强烈的好奇心，喜欢折腾数据并从数据中发现价值；4、熟悉Java或者Python语言，熟悉SQL和ETL相关流程；5、理解数据仓库概念和技术，熟悉MySQL/Hive优先；6、有Hadoop/Hive/Impala/Spark/MPI相关经验者或者其他大规模数据处理经验者优先。职能类别：数据库工程师(DBA)关键字：数据分析网络后台
数据分析师	数据分析	6.5-9千/月	民营公司	50-150人	医疗设备/器械互联网/电子商务	上海-杨浦区|3-4年经验|本科|招1人|06-16发布	上班地址：上海市杨浦区政府路18号波司登大厦1304室	本科	3-4年经验	1:协助上级完成数据分析周报，月报。2:对患者的购药数据进行清洗，整理和汇总，根据客户的需求，对患者行为进行挖掘和分析，形成分析报告。3:对医药精准营销项目数据进行例行监控，定期输出数据分析报告，及时察觉数据的波动并通过深入分析了解其原因，建立良好的数据监测和汇报机制。4:深入理解客户需求，基于数据业务发展，寻找并判断问题根源，推动服务改进和流程优化，并为服务运营决策提供充分的数据支撑。5:基于客户需求，与IT技术团队紧密合作，推动线上数据系统开发进程。6:参与医药数据分析项目的需求沟通、计划制定、数据核查与报告输出。	任职要求：1:本科以上学历，统计学等专业背景者优先。2:有2~3年医药行业数据分析等相关工作经验。3:非常熟悉excel常用函数的使用方法及参数含义，以及数据透视表，具备快速处理大批量数据的能力；熟练使用PPT软件撰写项目方案。4:对数据敏感，能从数据中发现问题、解决问题。5:敏锐全面的洞察力，清晰缜密的逻辑思维能力，以及独立的分析调研能力。6:有很强的口头/书面表达能力，善于对内和对外沟通
数据分析工程师	数据分析	1.5-2万/月	民营公司	5000-10000人	医疗/护理/卫生医疗设备/器械	深圳|3-4年经验|本科|招2人|06-16发布	上班地址：龙华新区布龙路660号稳健工业园	本科	3-4年经验	岗位职责：1、基于海量数据	任职要求：1、3年以上电商数据分析/挖掘相关工作经验，良好的数据敏感度，能从繁杂数据提炼核心价值；2、能够独立完成数理统计、数据分析、数据挖掘等工作，熟知常用算法；3、良好的数据开发能力，能够熟练使用hive、mysql、excel等工具；4、精通SQL，以及java/python中至少一种编程语言；5、有互联网或电商行业经验优先；职能类别：大数据开发工程师
数据专员	数据管理或治理	5-7千/月	民营公司	500-1000人	制药/生物工程医疗设备/器械	广州-番禺区|1年经验|大专|招1人|06-19发布	上班地址：广州市番禺区南村镇483号华粤大厦	大专	1年经验	岗位职责：1.根据医疗器械管理员要求维护金博系统数据（定期更新医疗器械产品清单、分析筛选出医疗器械产品的进、销、存数据）；2.贯彻执行医疗器械管理制度，监督供应链的内部执行（人员的定期培训、完成医疗器械相关工作流程指引、指导涉及医疗器械的采购、仓库和合同人员合规操作）；3.SAP系统主数据维护（SAP物料、客户、供应商主数据的日常维护、OA系统《销售单位》底表的维护）。	岗位要求：1.大专及以上学历，医学，生物，计算机、物流等相关专业，此岗位侧重SAP主数据维护，有SAP数据处理工作经验优先；2.有医疗器械批发/医药企业，从事数据进销存工作经验；3.熟悉金博系统、《本草纲目》系统等医疗器械药品数据处理系统，熟练使用Word、Excel等办公软件；4.熟悉药监局网页及相关系统的查询及使用；熟悉药监局医疗设备法规和管理要求；熟悉药监局的检测所和药监局的运作；5.良好的沟通能力，严谨的逻辑思维能力，对数据高度敏感；职能类别：物料主管/专员采购材料、设备质量管理关键字：数据处理质量管理
数据分析师	数据分析	0.5-1万/月	创业公司	少于50人	互联网/电子商务医疗设备/器械	上海-徐汇区|1年经验|本科|招若干人|06-17发布	上班地址：上海市徐汇区田林东路75号汇阳广场706室	本科	1年经验	岗位描述：1、负责医疗器械的数据产品（数据仓库和知识图谱）日常运营，并协助完成不同行业领域/主题的调研项目，进行数据分析并撰写报告。2、通过专题分析，对业务问题进行深入分析，能对关键分析思路进行产品化，形成研究结果提给研发中心进行数据应用开发；3、日常数据报告制作，包括日常业务数据的收集、整理、核对，异常数据的核查，日常规报表的制作与更新完成业务相关统计报表及报告；	岗位要求：1.本科以上学历，统计、数学、机器学习、数据挖掘、运筹学、信息技术等专业，211、985、国外知名高校优先；2、有资料与信息解锁能力，并具有良好的沟通能力及策划能力；3、熟悉医疗行业的品牌，具备基础的商业素养，有刨根究底意识，能够快速获取最新信息、主动选取有用信息、深度挖掘准确信息；4、熟练使用SQL、HQL等数据库语言，能熟练使用Python或其它编程语言，编写自动化脚本者优先；5、对数据分析和算法设计有比较强烈的兴趣，具有统计学、运筹学、数据分析相关知识和工作经验优先考虑；6、有医疗行业经历优先考虑；职能类别：数据库工程师(DBA)关键字：数据分析
数据分析专员	数据分析	4.5-6千/月	外资（非欧美）	150-500人	制药/生物工程医疗设备/器械	上海-黄浦区|在校生/应届生|大专|招1人|06-19发布	上班地址：南京西路388号仙乐斯广场2106	大专	在校生/应届生	根据公司的财务制度要求，认真做好数据的审核工作，及时准确地完成月度数据报告；负责有关数据合理性的检查以及相关预算、奖金的初步审核；根据业务发展，提供各部门要求的财务资料，编制填写各类财务分析表；完成公司领导交付的其他财务工作。	任职资格：1.专科及以上学历，财会相关专业；可接受优秀应届毕业生；2.熟练使用OFFICE办公软件，Excel及Access熟练者优先考虑；3.具备较强的逻辑思维能力，以及良好的沟通协调能力；4.具备基本的英语阅读及书写能力；5.能根据公司发展快速适应变化，抗压能力强；6.踏实、仔细、勤奋主动。职能类别：会计助理会计
数据分析员	数据分析	0.7-1.4万/月	合资	50-150人	医疗设备/器械制药/生物工程	杭州|2年经验|硕士|招1人|06-19发布	上班地址：浙江省杭州市滨江区伟业路1号3号楼3楼	硕士	2年经验	岗位职责：1、负责公司各项运营相关数据分析，对销售数据、管理数据进行统计分析，形成有效报告，提供给相关业务部门；2、结合数据及业务发展状况发现业务潜在问题，能提出建设性的解决方案，辅助业务及时整改；3、负责驱动供应链业务对象、规则的数字化，构建实时、一致、准确、完整的数据底座；4、承担数据分析工具引进及推广应用；5、提供项目数据解决方案，负责研究项目统计分析报告撰写；	任职要求：1、生物统计学或统计学相关硕士以上学历；2、有软件包供应链模块（如SCM、MM等）应用实施经验优先考虑；3、能熟练阅读英文专业文献。能熟练使用SAS、STATA、SPSS等统计分析软件。福利待遇：1、五险一金，高温补贴、年终奖金等；2、双休、带薪年假；3、定期体检、团建/旅游、节假日福利、生日福利等；4、提供住宿：小区式住宿环境（拎包入住）。职能类别：生物工程/生物制药
数据分析师 - 乐普医疗	数据分析	1-2万/月	上市公司	150-500人	医疗设备/器械	北京-昌平区|3-4年经验|本科|招1人|06-18发布|数学与应用数学 计算机科学与技术	上班地址：北京-昌平区	本科	3-4年经验	1、负责医疗器械国际业务的行业大盘&趋势分析、竞品监控和竞品分析等，利用数据找到品牌生意增长的机会点；2、优化业务分析体系，为管理层和业务部门提供数据洞察；3、通过数据监控能快速精准的发现问题，并通过深入分析解决复杂的业务问题；4、针对各种业务的应用场景，建立数据产出、评估、应用规则；5、能够准确提取、处理海量数据，并完成数据挖掘模型的构建及优化、维护、落地和评估；为业务发展提供决策支持。	任职资格：1、本科以及以上学历，统计学、应用数学、计算机等专业优先；2、可以日常英语沟通交流；3、有优秀的逻辑思维、沟通协调能力和学习能力；4、熟练掌握EXCEL，了解SQL语言优先；5、工作计划性强，有极强的主动性和自驱力；工作地点：北京昌平区乐普医疗总部收简历邮箱：vince.ji@lepu-medical.com或电话HR纪15338885784职能类别：数据分析师市场分析/调研人员关键字：市场数据分析数据建模医疗器械英语
高级临床数据分析员	大数据挖掘	1.5-2万/月	民营公司	50-150人	医疗设备/器械计算机软件	北京-海淀区|2年经验|本科|招若干人|06-18发布	上班地址：北方地产大厦208室	本科	2年经验	1、为所有临床项目提供数据管理方面的专业支持2、参与临床研究方案设计3、撰写和审阅数据管理的相关文件负责及时更新和存档4、监督全部数据活动，临床数据的写入，审查，验证、日常清理以及质疑；5、进行数据导出并产生研究数据集，供临床统计分析；	任职要求：1、医药、卫生、生物医学工程、医学统计等相关专业；2、本科以上学历；3、有2年以上药企或CRO临床数据管理经历；4、熟悉临床试验全过程、及数据管理流程以及相关法律法规；5、具备独立查阅文献和撰写的能力；6、具有较强的管理和执行力，以及良好的团队合作精神；职能类别：临床数据分析员临床研究员关键字：数据分析数据分析师数据处理数据挖掘
临床数据管理员	数据管理或治理	6-8千/月	民营公司	50-150人	医疗设备/器械专业服务(咨询、人力资源、财会)	北京-东城区|1年经验|大专|招1人|06-02发布	上班地址：银河SOHO	大专	1年经验	组织协调负责项目的数据管理工作撰写数据管理计划、数据核查计划、数据清理、数据管理报告等数据管理相关文档；对可疑数据发布数据质疑表，解决数据质疑，并更新数据负责完成进行数据管理工作中相关文档的管理掌握EDC系统的建库，制作eCRF、aCRF依据方案的要求，协助制作CRF	任职资格1、医药学、流行病与卫生统计学、计算机、数学、统计学及相关专业大专以上学历；2、热爱数据管理的相关工作；3、有良好的人际关系能力和团队工作能力；4、良好的口头和书面沟通能力，较强的亲和力；5、熟练使用办公软件以及医学统计相关的软件；职能类别：临床数据分析员
临床数据管理员	数据管理或治理	0.8-1.5万/月	民营公司	50-150人	医疗设备/器械医疗/护理/卫生	天津-滨海新区|2年经验|本科|招3人|06-16发布	上班地址：天津市滨海新区洞庭路与洞庭一街交叉口泰达科技发展中心2号楼5层	本科	2年经验	1.负责并参与完成临床试验的数据管理工作，撰写临床实验数据管理的相关文件（如DMP、DMR等），负责保存、更新和存档；2.负责CRF的设计；3.负责DVP设计与撰写；4.负责EDC系统的验证和用户验收测试（UAT）；5.负责EDC用户培训；6.完成CRF数据和外部电子化数据的录入；7.按照数据管理计划和数据管理流程进行数据核查；8.疑问管理与追踪（系统疑问、SAS疑问、人工疑问）；9.合并用药、疾病病史、不良事件编码；10.严重不良事件一致性核查；11.负责数据库锁定前的数据清理；12.组织数据审核会议等。	任职要求：1.本科以上学历，药学、医学、公卫、医学统计等医学背景专业，***有临床试验数据管理、项目监查经验（CRA、CRC、DM）；有医学统计学背景优先；2.工作认真细致，责任心强；3.逻辑思维能力强、对数据敏感；4.具有较强的学习能力，能快速掌握岗位知识和技能；5.计算机基础能力优秀、熟练运用办公软件；有EDC系统应用基础者优先，或能快速熟悉和掌握新软件系统应用的能力。职能类别：其他
市场数据分析	数据分析	0.8-1.5万/月	上市公司	1000-5000人	医疗设备/器械制药/生物工程	北京|在校生/应届生|本科|招1人|06-09发布	上班地址：昌平科技园区超前路37号	本科	在校生/应届生	1.负责公司业务相关行业、产品的数据的收集、整理、分析，并最终形成关于公司业务发展的数据指标；2.协助领导建立适合公司业务需求的数据分析模型，提炼关键指标；3.关注公司业务所相关行业的行业动态，及时更新数据的变化，判断行业发展趋势；4.负责公司业务相关的销售数据运营和分析；5.负责形成定期的数据报表或其它可视化形式报告；6.建立合理的工作机制，确保公司业务数据安全，不外泄。	任职要求：1.数学，统计，或计算机相关专业；2.本科以上学历；3.工作经验不限，可以接受应届生；4.至少掌握一种编程语言，Python/R语言/SQL等；5.掌握机器学习算法优先；6.学习能力强，团队合作意识强。职能类别：数据分析师
销售数据分析	数据分析	5-7千/月	上市公司	500-1000人	医疗设备/器械制药/生物工程	珠海|1年经验|大专|招1人|06-13发布	上班地址：香洲区同昌路266号	大专	1年经验	职责：1、销售团队的数据报表制作与报告分析；2、根据销售策略做数据体系的调整和搭建，通过数据分析呈现问题、预判趋势。3、日常与销售数据相关的事务处理。	任职资格:1、年龄：22-35岁；2、数学、统计学、计算机、财务等相关专业大专以上学历；3、3年以上医药行业市场营销数据管理余分析工作经验者优先考虑；4、有大型外企数据管理工作经验者优先考虑；5、有责任心，有良好的沟通能力、团队协作能力及抗压能力。6、精通EXCEL，熟练使用办公软件，具备良好的文字、语言表达能力。职能类别：业务分析专员/助理
数据分析师	数据分析	1-1.5万/月	合资	500-1000人	计算机软件医疗设备/器械	深圳-宝安区|3-4年经验|本科|招1人|06-18发布	上班地址：福宁高新产业园D栋8楼	本科	3-4年经验	岗位职责：1、负责公司业务数据的日常监控和分析，维护日常监控指标报表的输出；2、与产品/运营/研发配合，推动产品的数据埋点上报，确保数据准确性与完整性，梳理评估指标，输出评估分析报告；3、负责针对海量用户数据进行深入分析，挖掘用户行为特征，梳理用户标签体系，支撑用户精准运营。4、其他相关工作。	招聘要求：1、数学、统计学、计算机相关专业优先，本科以上学历；2、了解数据仓库原理及相关工具的使用，熟悉Oracle、DB2等数据库，熟练掌握Java程序设计，SQL语言熟练掌握，对建模、性能优化有一定经验，有海量数据处理、数据仓库建模、ETL等经验优先；3、熟悉统计分析和数据挖掘软件，精通Excel，R和Python优先，有数据可视化工具开发经验优先，如Cognos、Tableau等，精通各类图表的应用；4、具备严密的逻辑思维能力，较好的学习能力、具备良好的工作态度、沟通技巧和团队协作精神，正直诚信；5、具有医疗行业软件开发经验及具备医疗行业领域知识者优先。职能类别：数据分析师关键字：数据处理数据分析师
数据库管理员（DBA）	数据库	0.8-1.2万/月	民营公司	50-150人	互联网/电子商务医疗/护理/卫生	西安-高新技术产业开发区|3-4年经验|本科|招3人|06-19发布	上班地址：锦业路绿地中心B座16层	本科	3-4年经验	岗位职责：1.设计与定义数据库系统；2.帮助最终用户使用数据库系统；3.监督与控制数据库系统的使用和运行；4.数据库数据库部署、调优、维护、安全保护、转储与恢复；5.改进和重组数据库系统，调优数据库系统的性能	任职要求：1.DBA，3年以上数据库从业经验；2.熟悉SQL数据库，精通Postgres、MySQL，能够胜任这两种数据库安装、调优、迁移、备份等相关工作；3.对Oracle数据库有所了解，能够完成与Oracle数据库的对接、同步等工作。注;有MongoDB从业经验的适当加分。职能类别：数据库工程师(DBA)关键字：DBA数据库管理员数据库系统
数据管理员	数据管理或治理	0.5-2万/月	民营公司	50-150人	制药/生物工程医疗/护理/卫生	广州-黄埔区|在校生/应届生|本科|招2人|06-19发布|英语熟练	上班地址：广东省广州市黄埔区光谱中路11号云升科学园	本科	在校生/应届生	岗位职责：撰写临床实验数据管理的相关文件（如数据管理计划等），并负责保存、更新和存档；病例报告表（CRF）的设计，数据库的建立、维护与更新；配置EDC系统的系统逻辑核查，并进行用户接收测试（UAT）；按照数据核查计划核查数据，对可疑数据发布数据质疑表，解决数据质疑，并更新数据库。负责数据库锁定前的数据审查和严重不良事件一致性检查；在相关的法律、法规和指导原则的要求下进行CDM	任职要求：学历要求：大学全日制本科或以上学历。专业要求：医药、卫生、临床、护理等相关专业。工作经验：不限，有制药企业或CRO公司相关工作经验者优先考虑。能力要求具有较强的理解和沟通能力；具有良好的学习能力，能根据工作需求主动提升个人技能；具有较强的集体意识和良好的团队合作精神；工作积极主动、认真细致，逻辑思维严谨；热爱本行业，有良好的职业道德和奉献精神。职能类别：临床数据分析员生物工程/生物制药关键字：数据管理临床数据EDCCDiSC
数据库管理员	数据库	0.5-2万/月	民营公司	少于50人	制药/生物工程医疗/护理/卫生	广州-黄埔区|在校生/应届生|本科|招2人|05-01发布|英语熟练	上班地址：广东省广州市黄埔区光谱中路11号云升科学园	本科	在校生/应届生	岗位职责：撰写临床实验数据管理的相关文件（如数据管理计划等），并负责保存、更新和存档；病例报告表（CRF）的设计，数据库的建立、维护与更新；配置EDC系统的系统逻辑核查，并进行用户接收测试（UAT）；按照数据核查计划核查数据，对可疑数据发布数据质疑表，解决数据质疑，并更新数据库。负责数据库锁定前的数据审查和严重不良事件一致性检查；在相关的法律、法规和指导原则的要求下进行CDM	任职要求：学历要求：大学本科或以上学历。专业要求：医药、卫生、临床、护理等相关专业。工作经验：不限，有制药企业或CRO公司相关工作经验者优先考虑。能力要求具有较强的理解和沟通能力；具有良好的学习能力，能根据工作需求主动提升个人技能；具有较强的集体意识和良好的团队合作精神；工作积极主动、认真细致，逻辑思维严谨；热爱本行业，有良好的职业道德和奉献精神。职能类别：数据分析师生物工程/生物制药关键字：数据管理临床数据EDCCDiSC
数据专员	数据管理或治理	4-6千/月	民营公司	150-500人	医疗/护理/卫生美容/保健	广州|1年经验|大专|招1人|06-15发布	上班地址：荔湾区西湾路138号广大整形美容医院6楼人力资源部	大专	1年经验	1、负责销售相关数据的日、月、年整理及下载；2、对数据进行不同类目的汇总、统计以及分析；3、配合相关部门作数据表格整理；4、负责收集整理竞争对手相关数据及资料，并进行对比分析；5、负责平台同类市场的数据进行整合分析；6、为公司的相关决策提供基础数据；7、完成上级交待的其他事务。	任职要求：1.全日制大专及以上学历，有数据统计、行政管理工作经验***；2.能熟练操作EXCEL等办公软件；3.有较强的条理性，严谨细致，逻辑思维能力强，工作效率高；4.有良好的沟通能力及团队协作能力，能够主动与领导及同事进行沟通；5.具有较强的责任心、高度的工作主动性及敬业精神，能根据上级领导的指示及时准确地完成工作；6.勤奋好学，善于思考，善于在工作中总结、改进和提高良好的身体素质，能承受阶段性超负荷工作；7.对公司有的较高的忠诚度，理解并认同企业理念，有较强的服务意识。职能类别：统计员
商务专员（数据分析方向）	数据分析	1-1.5万/月	民营公司	50-150人	医疗/护理/卫生生活服务	杭州-上城区|5-7年经验|硕士|招2人|06-19发布	上班地址：建国中路21号（解放路口）	硕士	5-7年经验	岗位职责：1、负责公司数据记录、核对及分析，数据做到日记录、周度/月度/季度分析；2、了解同行业数据情况，分析原因；3、结合行业数据和公司数据，给与业绩预测及经营建议。	任职要求：硕士，专业不限，对数字敏感，***是学统计或计算机专业；积极主动、责任心强，具备综合系统分析驾驭能力，善于沟通；工作认真、仔细、有计划性、条理性，具有较强的执行力和团队协作能力。特殊说明：会开车，形象好气质佳，懂数据抓取（python软件等）；认可中医，***有一定的中医背景、中医见解、或有医疗行业经历；有较强的文案能力，包括各类会议纪要、数据分析报告、各类发言稿、政策解读等。职能类别：业务拓展主管/经理销售经理
数据库管理员	数据库	0.8-1.2万/月	民营公司	150-500人	医疗/护理/卫生	上海-徐汇区|2年经验|本科|招1人|06-18发布	上班地址：桂林路406号华鑫中心1号楼501-503室	本科	2年经验	工作内容：1、负责数据库的日常维护与监控；2、制订数据库备份，恢复流程策略，并保证正确实施；3、定期对数据库运行状况进行巡检；4、快速处理业务数据库运行中出现的问题，保证业务数据安全、可用；5、根据项目需要，进行数据库结构更改、跟踪、优化等操作。6.制定和优化数据库变更流程和工具。	任职资格：1.本科及以上学历，2年以上Mysql数据库管理经验；2.熟悉并能独立进行mysql数据库的集群搭建及管理；3.熟悉Dataguard的搭建及使用；4.熟悉shell&python编程，能使用脚本编写工具提升工作效率；5.能够对Linux平台服务器进行管理和维护工作；6.有系统、网络、存储、系统或硬件等方面经验者优先；7.良好的团队协作能力，积极主动，乐于接受挑战，能应对突发应急情况职能类别：数据库工程师(DBA)
数据运营工程师	数据分析		国企	500-1000人	计算机服务(系统、数据服务、维修)医疗/护理/卫生	上海-浦东新区|3-4年经验|本科|招若干人|06-17发布	上班地址：金桥路1849号	本科	3-4年经验	1.制定数据采集、数据治理、质量管理的相关规则、流程、制度，制定数据采集、汇聚方案；2.对接客户和数据源，执行大数据平台数据治理、采集、分析、质量管理相关工作；制定数据框架和数据结构，输出数据标准；3.通过数据监测和质量分析，定位数据运营中的问题，协同团队与数据源客户开展沟通，持续改进数据质量，提升数据价值和效能。	岗位要求：1.了解数据库、文件系统、数据结构、数据框架等技术的基本原理，能够独立制定数据采集与汇聚方案；2.具备相关经验，能够独立操作和使用相关工具进行数据采集、归档、质量分析、治理相关工作；2.缜密细致的工作风格，能够独立分析管理数据质量，及时发现问题并沟通进行解决；3.有相当的文档编制能力，能够协同团队完成数据采集方案和接口相关技术文档编制；4.具备数据运营、数据接入、数据质量管理相关经验者优先。职能类别：大数据开发工程师数据仓库工程师
临床试验数据管理员（DM）	数据管理或治理	0.8-1万/月	民营公司	150-500人	医疗/护理/卫生计算机软件	上海-徐汇区|1年经验|本科|招1人|06-19发布	上班地址：柳州路399号恒地仓国际大厦608室	本科	1年经验	岗位职责1.协调临床数据管理意识的过程，保证临床研究数据的及时性、真实性、准确性和完整性。2.为临床研究方案的设计提供数据管理支持和审阅。3.参与数据管理计划、核查计划等相关文档的撰写和审阅。4.负责病例报告表的注释和审阅。5.参与数据库的设计、测试。6.参与编辑核查程序的编写和测试。7.组织实施数据录入培训以及数据的双份录入和一致性比对。8.按照数据核查计划核查数据，对可疑数据发布数据质疑表，解决数据质疑，并更新数据库。9.进行严重不良事件和实验室数据的一致性核查。10.进行医学编码。11.准备数据审阅会议资料，参与数据审核会议。12.进行数据库的锁定。13.进行数据导出及处理数据的传输。14.撰写数据管理报告。15.担任数据管理相关SOP的作者或审阅者。16.数据库及相关管理文件的归档。17.完成直线经理分配的其他工作。	任职要求1.丰富的临床研究数据管理方面的知识。2.有较强沟通及协调能力（包括能熟练应用英语），以保证临床研究数据的及时性、准确性、完整性和有效性。3.良好的计划、组织和解决问题的能力。4.计算机技能，包括熟练应用微软Word、Excel和PowerPoint。5.能始终遵循SOP要求；能独立思考，改进工作流程。6.重视并具备良好的服务意识。7.具有同时管理多项任务和项目的能力。8.具有与同事、经理和客户，建立并维护良好工作关系的能力。最低学历和经验要求1.医学、药学、流行病学、生物学、计算机相关学科本科及以上学历。2.1年或以上临床数据管理工作经验。职能类别：临床数据分析员
数据库管理员（DBA）	数据库		国企	500-1000人	批发/零售医疗/护理/卫生	上海-黄浦区|3-4年经验|大专|招1人|06-16发布	上班地址：福州路221号	大专	3-4年经验	1、负责数据库系统管理、维护和异常处理，保障数据库系统正常运行2、对业务系统数据库的规划、设计、实施，优化数据库物理建设方案3、对数据库性能分析与调优，支持研发团队SQL优化和性能审核，保证数据安全和稳定；4.对OracleEBS日常管理维护有丰富经验	岗位要求：1、精通各类数据库(Oracle、Mysql、SqlServer等)的配置与使用2、熟悉分布式数据库的安装、配置、优化和运维2、熟练掌握在Linux/Unix系统下ORACLE（包括DG和RAC等）的安装、配置，补丁升级等工作；熟悉Linux脚本语言编程，能编写日常维护需要的脚本；3、擅长ORACLE生产环境管理维护，包括数据库的数据迁移、备份恢复，数据库的监控、以及数据库故障诊断与排除；4、精通SQL语句，擅长数据库系统优化和SQL优化，有一定的分析和定位问题的能力；5、熟悉Mysql体系结构和集群模式，熟悉Mysql各种备份恢复策略；6、有OracleEBS数据库\应用架构管理经验优先职能类别：数据库工程师(DBA)关键字：DBA
数据分析助理	数据分析	3-4.5千/月	民营公司	50-150人	医疗/护理/卫生	安徽省|2年经验|大专|招1人|05-01发布	上班地址：合肥市瑶海区临泉路与站西路交口广居大厦	大专	2年经验	1、定期推送售后指标的运营报表，及时监控指标运行情况；2、通过数据分析，挖掘业务问题，提出优化建议；3、日常业务数据的提供	任职要求：1、大专以上学历，熟悉Excel的使用，熟练使用图表及函数功能，掌握VBA编程技能者优先；2、有相关数据可视化工作经验、自动化报表开发工作经验者优先。职能类别：数据分析师其他
数据管理员/统计员	数据管理或治理	1-2万/月	事业单位	少于50人	医疗/护理/卫生	广州-越秀区|2年经验|本科|招3人|06-19发布|英语良好|生物信息学 信息与计算科学	上班地址：广东省人民医院英东楼5楼广东省冠心病防治研究重点实验室或华南理工大学大学城校区实验室	本科	2年经验	职位说明：制定临床数据管理计划及数据核查计划；进行数据库的创建、维护、备份与恢复；对数据库进行数据清洗，以达到统计师要求；撰写数据管理报告能力优秀者可承担带领数据团队小组成员数据清理及统计分析工作	任职资格：1、本科及以上学历，生物统计学
数据专员	数据管理或治理	10-15万/年	民营公司	少于50人	医疗/护理/卫生学术/科研	上海-普陀区|在校生/应届生|硕士|招2人|06-19发布|英语良好|管理科学 心理学	上班地址：上海市中江路938号805室	硕士	在校生/应届生	工作内容：在项目专员带领下，开展医疗科技咨询项目中的数据采集、数据清洗和数据分析工作进入项目现场，进行各种类型的数据采集、数据存储、数据转录工作反馈数据采集中遇到的各种问题，确保能够及时准确地采集到项目所需的各种数据完成数据的各类分析工作，满足项目需求职能类别：调研员情报信息分析人员关键字：数据采集数据分析数据管理科研咨询田野调查	招聘要求：诚实诚恳，守时守信，勤奋努力，积极上进；硕士学历；临床医学、公共卫生、药学、护理学、心理学、管理学、经济学、社会学背景；对医疗健康行业有很强的兴趣与从业意愿；喜欢数据相关工作。喜欢与人沟通，能跨领域快速学习；有一定的信息检索能力；有一定的数据分析能力，会使用SPSS软件，excel操作熟练（懂得快捷键、常见公式等的使用）；有较好的逻辑思维能力；有较好的书面表达能力；擅长PPT制作者（可兼顾逻辑、结构、美观）尤佳。待遇：年薪10-15万人民币；
数据库设计员	数据库	0.7-1.5万/月	上市公司	5000-10000人	制药/生物工程医疗/护理/卫生	北京-朝阳区|本科|招1人|06-11发布	上班地址：朝阳北路237号楼复星国际中心	本科	未标明	1.参与临床试验数据库的创建和验证；2.参与逻辑核查规则的编程和验证；3.参与临床研究项目测试计划、UAT文档、测试报告的撰写4.参与临床试验项目数据库管理工作，如账号设置，账号管理和数据库锁定；5.协助高级数据库设计员进行项目数据库的设计工作；6.为临床项目上线后提供项目数据库技术支持与维护；	任职资格：1.计算机、信息技术、数学等相关专业本科及以上学历；2.对数据库有良好理解，有很好的学习能力；3.良好的语言表达及沟通合作能力；4.有EDC经验者优先。职能类别：数据库工程师(DBA)
数据运营专员（杭州）	数据分析	0.8-1万/月	外资（欧美）	500-1000人	医疗/护理/卫生互联网/电子商务	杭州-余杭区|3-4年经验|大专|招1人|06-19发布	上班地址：文一西路海创园	大专	3-4年经验	岗位描述：1、负责部门数据分析统计，建立并维护部门日常报表数据；2、完成数据分析项目过程中的数据提取、数据分析、数据展示工作，并基于业务监控指标体系，及时发现与定位业务问题;；3、负责对数据库信息进行深度挖掘和有效利用，充分实现数据的价值；4、结合分析结果以及对业务需求的深入理解，沉淀分析思路与框架；能将数据转化为业务建议，推动数据价值落地；5、开发并持续完善各项业务数据的统计分析模型，确保其准确性、实用性及可衡量性；4、负责业务人员考核方案的制定，以及业务人员绩效提成的核算5、支持业务级运营部门数据需求，完成数据分析任务。	任职要求：1、2年及以上数据统计经验，统计学，应用数学，计算机等相关专业本科及以上学历，2、互联网数据分析经验或数据化运营经验，医疗互联网行业优先；3、熟悉统计分析软件，熟练操作excel、PPT，SQL等工具；4、良好的逻辑思维与业务分析能力；5、熟练独立编写商业数据分析报告，及时发现和分析其中隐含的变化和问题；6、良好的团队内外沟通协调能力、抗压性强，能适应较高强度环境。职能类别：数据分析师
数据库管理员	数据库	0.8-1.5万/月	创业公司	50-150人	医疗/护理/卫生	广州-黄埔区|2年经验|本科|招1人|06-17发布	上班地址：企业加速器11号	本科	2年经验	1、完成对数据的查询统计等基本运维工作。2、按照要求，完成日常对服务器、操作系统、数据库系统、中间件系统的监控、调试、优化等工作。3、负责相关应用系统的监控，日常管理，维护工作，以保障系统的正常运行。4、按照规定完成日常的操作系统、数据库系统、中间件系统的数据备份工作。5、定期编写服务器、操作系统、数据库系统、中间件系统运行情况报告。6、负责数据库系统及应用系统的权限控制。	岗位要求：1、熟悉服务器、小型机结构及安装；能领悟和学习新的IT技术，具备独立完成运维工作的能力，熟悉基本的安全常识，搭建高效安全的运维架构，能跟进及解决最新的系统安全漏洞;熟悉医院、基因数据业务，至少使用2种数据库24个月以上；2、具备数据库查询、管理、备份、数据迁移等相关技术和经验；3、项目经验：二年及以上数据库运维及数据库应用系统维护经验；4、有过大数据工作经验者优先（熟悉Linux系统、了解MongDB等相关技术）。职能类别：数据库工程师(DBA)关键字：数据库工程师
数据库运维工程师	数据库	0.7-1.4万/月	民营公司	1000-5000人	互联网/电子商务医疗/护理/卫生	西安|3-4年经验|本科|招若干人|06-15发布	上班地址：西安市	本科	3-4年经验	工作职责：1、负责东华医为产品在医院、卫计委或医疗集团的数据库部署和应用搭建；2、对已上线项目系统的紧急故障处理和数据库维护；3、负责对公司各团队的提供数据库产品的技术支持和相关咨询；4、负责公司相关产品的技术方案及部署架构；5、为客户提供整体技术平台咨询服务；6、数据库及应用系统的相关运维监控开发。	任职要求：1、计算机软硬件、通信、网络等相关专业本科及以上学历；2、具有企业内部数据中心建设或上云实施服务经验
数据库运维工程师	数据库	0.7-1.4万/月	民营公司	1000-5000人	互联网/电子商务医疗/护理/卫生	郑州|3-4年经验|本科|招若干人|06-15发布	上班地址：郑州市	本科	3-4年经验	工作职责：1、负责东华医为产品在医院、卫计委或医疗集团的数据库部署和应用搭建；2、对已上线项目系统的紧急故障处理和数据库维护；3、负责对公司各团队的提供数据库产品的技术支持和相关咨询；4、负责公司相关产品的技术方案及部署架构；5、为客户提供整体技术平台咨询服务；6、数据库及应用系统的相关运维监控开发。	任职要求：1、计算机软硬件、通信、网络等相关专业本科及以上学历；2、具有企业内部数据中心建设或上云实施服务经验
数据库运维工程师	数据库	0.7-1.4万/月	民营公司	1000-5000人	互联网/电子商务医疗/护理/卫生	长沙|3-4年经验|本科|招若干人|06-15发布	上班地址：长沙市	本科	3-4年经验	工作职责：1、负责东华医为产品在医院、卫计委或医疗集团的数据库部署和应用搭建；2、对已上线项目系统的紧急故障处理和数据库维护；3、负责对公司各团队的提供数据库产品的技术支持和相关咨询；4、负责公司相关产品的技术方案及部署架构；5、为客户提供整体技术平台咨询服务；6、数据库及应用系统的相关运维监控开发。	任职要求：1、计算机软硬件、通信、网络等相关专业本科及以上学历；2、具有企业内部数据中心建设或上云实施服务经验
数据库运维工程师	数据库	0.7-1.4万/月	民营公司	1000-5000人	互联网/电子商务医疗/护理/卫生	泰安|3-4年经验|本科|招若干人|06-15发布	上班地址：泰安市	本科	3-4年经验	工作职责：1、负责东华医为产品在医院、卫计委或医疗集团的数据库部署和应用搭建；2、对已上线项目系统的紧急故障处理和数据库维护；3、负责对公司各团队的提供数据库产品的技术支持和相关咨询；4、负责公司相关产品的技术方案及部署架构；5、为客户提供整体技术平台咨询服务；6、数据库及应用系统的相关运维监控开发。	任职要求：1、计算机软硬件、通信、网络等相关专业本科及以上学历；2、具有企业内部数据中心建设或上云实施服务经验
初级数据库管理员（应届毕业生）	数据库	0.7-1.4万/月	民营公司	1000-5000人	互联网/电子商务医疗/护理/卫生	泰安|在校生/应届生|本科|招若干人|06-15发布	上班地址：泰安市	本科	在校生/应届生	工作职责：1、负责东华医为产品在医院、卫计委或医疗集团的数据库部署和应用搭建；2、对已上线项目系统的紧急故障处理和数据库维护；3、负责对公司各团队的提供数据库产品的技术支持和相关咨询；4、负责公司相关产品的技术方案及部署架构；5、为客户提供整体技术平台咨询服务；6、数据库及应用系统的相关运维监控开发。	任职要求：1、计算机软硬件、通信、网络等相关专业本科及以上学历；2、了解oracle、mysql、sqlserver或Caché等数据库中的一种以上，有相关实习或工作经验者优先；3、了解相关开发语言如C/C++
初级数据库管理员（应届毕业生）	数据库	0.7-1.4万/月	民营公司	1000-5000人	互联网/电子商务医疗/护理/卫生	西安|在校生/应届生|本科|招若干人|06-15发布	上班地址：西安市	本科	在校生/应届生	工作职责：1、负责东华医为产品在医院、卫计委或医疗集团的数据库部署和应用搭建；2、对已上线项目系统的紧急故障处理和数据库维护；3、负责对公司各团队的提供数据库产品的技术支持和相关咨询；4、负责公司相关产品的技术方案及部署架构；5、为客户提供整体技术平台咨询服务；6、数据库及应用系统的相关运维监控开发。	任职要求：1、计算机软硬件、通信、网络等相关专业本科及以上学历；2、了解oracle、mysql、sqlserver或Caché等数据库中的一种以上，有相关实习或工作经验者优先；3、了解相关开发语言如C/C++
初级数据库管理员（应届毕业生）	数据库	0.7-1.4万/月	民营公司	1000-5000人	互联网/电子商务医疗/护理/卫生	长沙|在校生/应届生|本科|招若干人|06-15发布	上班地址：长沙市	本科	在校生/应届生	工作职责：1、负责东华医为产品在医院、卫计委或医疗集团的数据库部署和应用搭建；2、对已上线项目系统的紧急故障处理和数据库维护；3、负责对公司各团队的提供数据库产品的技术支持和相关咨询；4、负责公司相关产品的技术方案及部署架构；5、为客户提供整体技术平台咨询服务；6、数据库及应用系统的相关运维监控开发。	任职要求：1、计算机软硬件、通信、网络等相关专业本科及以上学历；2、了解oracle、mysql、sqlserver或Caché等数据库中的一种以上，有相关实习或工作经验者优先；3、了解相关开发语言如C/C++
初级数据库管理员（应届毕业生）	数据库	0.7-1.4万/月	民营公司	1000-5000人	互联网/电子商务医疗/护理/卫生	郑州|在校生/应届生|本科|招若干人|06-15发布	上班地址：郑州市	本科	在校生/应届生	工作职责：1、负责东华医为产品在医院、卫计委或医疗集团的数据库部署和应用搭建；2、对已上线项目系统的紧急故障处理和数据库维护；3、负责对公司各团队的提供数据库产品的技术支持和相关咨询；4、负责公司相关产品的技术方案及部署架构；5、为客户提供整体技术平台咨询服务；6、数据库及应用系统的相关运维监控开发。	任职要求：1、计算机软硬件、通信、网络等相关专业本科及以上学历；2、了解oracle、mysql、sqlserver或Caché等数据库中的一种以上，有相关实习或工作经验者优先；3、了解相关开发语言如C/C++
数据工程师	大数据挖掘	0.6-1万/月	民营公司	1000-5000人	医疗/护理/卫生	昆明-官渡区|1年经验|大专|招1人|06-16发布	上班地址：官渡区环城南路262号云路中心F座4楼	大专	1年经验	岗位职责：开发各类单据打印模块开发各类报表开发各类图表进行数据库性能监控依据审批对异常数据做调整配合研发进行数据库调优完成数据类相关文档。	任职要求：精通Excel数据操作；熟悉主流数据库SQLServer、MySQL、Oracle等操作；精通多种数据库优化调优;熟悉etl，有生产环境部署实施经验;熟悉报表、图表、展示搭建;有过三年以上数据统计分析工作;职能类别：大数据开发工程师数据库工程师(DBA)
临床试验数据管理员	数据管理或治理	0.5-1万/月	民营公司	少于50人	制药/生物工程医疗/护理/卫生	武汉|2年经验|本科|招若干人|06-19发布|英语|临床医学与医学技术 预防医学	上班地址：武汉	本科	2年经验	职位说明：制定临床数据管理计划及数据核查计划；进行数据库的创建、维护、备份与恢复；设计CRF（病例报告表），对CRF进行注释；监督指导数据录入，保证数据质量；根据数据逻辑核查结果，对可疑数据发布数据疑问表；数据库锁定前的医学审核；撰写数据管理报告；	岗位要求:大学本科以上学历；临床医学、流行病学或相关专业；熟悉ICH-GCP、GCP、GCDMP等临床研究、临床试验数据管理相关法律法规；熟悉临床研究的数据管理工作流程；熟练使用数据管理软件；熟悉SAS软件；具备基本的网络知识；具有较强的逻辑性和很好的学习能力；熟练的英语写作及口语表达能力；职能类别：临床数据分析员数据库工程师(DBA)
临床数据管理员	数据管理或治理	0.5-1万/月	民营公司	少于50人	制药/生物工程医疗/护理/卫生	广州-天河区|1年经验|本科|招若干人|06-19发布|英语|临床医学与医学技术 预防医学	上班地址：黄埔大道中128号 伟腾商务中心 406	本科	1年经验	职位说明：制定临床数据管理计划及数据核查计划；进行数据库的创建、维护、备份与恢复；设计CRF（病例报告表），对CRF进行注释；监督指导数据录入，保证数据质量；根据数据逻辑核查结果，对可疑数据发布数据疑问表；数据库锁定前的医学审核；撰写数据管理报告；	岗位要求:大学本科以上学历；临床医学、流行病学或相关专业；熟悉ICH-GCP、GCP、GCDMP等临床研究、临床试验数据管理相关法律法规；熟悉临床研究的数据管理工作流程；熟练使用数据管理软件；熟悉SAS软件；具备基本的网络知识；具有较强的逻辑性和很好的学习能力；熟练的英语写作及口语表达能力；职能类别：临床数据分析员临床研究员
销售数据分析	数据分析	4.5-6千/月	民营公司	150-500人	快速消费品(食品、饮料、化妆品)医疗/护理/卫生	杭州-萧山区|1年经验|大专|招1人|06-19发布	上班地址：万源路1号（蜀山科创园）	大专	1年经验	1、对数据进行收集、整理、存档、配合部门数据的运用和部门的业务数据库的形成；2、定期推送数据报表，呈现数据分析内容，及时监控指标运行情况；	任职资格：1、对数据敏感，熟练使用EXCEL、Word、PPT等办公软件（对EXCEL函数掌握最少5个以上）2、具有常规数据分析技能、会操作简单图表。职能类别：业务分析专员/助理关键字：数据分析数据统计
数据分析师	数据分析	0.8-1.2万/月	外资（非欧美）	50-150人	医疗/护理/卫生专业服务(咨询、人力资源、财会)	上海-长宁区|1年经验|本科|招2人|06-19发布	上班地址：长宁区长宁路1027号兆丰广场3207	本科	1年经验	岗位职责：1.负责公司数据分析类产品，能独立执行数据清洗、数据挖掘、数据探索性分析(EDA)、数据建模等，运用数据处理工具提取、分析、呈现数据，并针对业务需求提供有价值的优化建议；2.深入了解医疗健康行业，针对医疗数据建立分析模型、分析用户行为等；3.关注公司运营数据和用户反馈，评估、跟进、促使产品提升用户体验；4.关注国内外医疗健康行业相关的信息和数据，提供客观的行业分析，为公司决策提供支持。	任职要求：1.本科或以上学历，公共卫生类专业或具有统计学、应用数学、计算机科学背景优先；2.熟练使用SQL，熟悉至少一种以上数据分析软件，如SPSS/Python/R/SAS/ExcelVBA等；3.能独立撰写各类分析报告，熟练使用PPT；4.具备一定的英文读写能力。职能类别：数据分析师关键字：数据分析数据分析师
甲骨文数据库管理员（DBA）	数据库	0.7-1.2万/月	外资（非欧美）	1000-5000人	医疗/护理/卫生	重庆-渝北区|3-4年经验|大专|招1人|06-18发布|计算机科学与技术 计算机应用	上班地址：重庆市渝北区华山中路2号	大专	3-4年经验	职责描述：1、负责公司内的数据库平台的安装、管理；保证系统正常稳定运行；2、监督数据库系统运行状况，负责数据库性能监视及性能调优，排除故障，数据恢复；3、规划不同数据的生命周期，制订备份、恢复、迁移和灾备策略，根据业务的需要执行数据转换及迁移等操作；4、对日常生产数据进行相关的导入、导出工作。	任职要求：1、计算机软件及相关专业本科以上学历；2、2年以上常用数据库管理经验，包括Oracle、SQLServer、Mysql、Xbase、hive等(熟练使用其中两种及以上，熟练Mysql和Oracle者优先考虑)；3、精通架构及工作原理，包括数据库架构；具有数据库的备份、升级、排除系统故障的经验；4、精通数据库性能优化与调整，包括SQL语句的优化，和服务器的性能参数调整；5、具有独立分析解决问题的能力；6、良好的沟通交流能力，对工作热情、认真、负责，心态积极而平稳，能与团队成员进行良好的合作，有团队凝聚力。职能类别：数据库工程师(DBA)关键字：甲骨文DBA
数据运营专员(J10392)	数据分析	0.8-1万/月	外资（欧美）	500-1000人	互联网/电子商务医疗/护理/卫生	北京-朝阳区|1年经验|本科|招1人|06-19发布	上班地址：北京市朝阳区三间房南里4号院DREAM2049国际文创产业园东门B05栋	本科	1年经验	岗位职责：1、负责收集和更新医院及医生数据，保证网站数据信息的准确性，协助公司其他部门完成数据方面的支持工作。2、对与医生相关的业务流程，负责审核/沟通/流程操作/业务改进等工作。	任职资格:1、统招二本以上学历；2、乐于沟通，富有工作热情，对数据敏感性高。职能类别：数据运营
数据分析师	数据分析	6-9千/月	民营公司	5000-10000人	医疗/护理/卫生互联网/电子商务	长沙-天心区|3-4年经验|本科|招若干人|06-18发布	上班地址：芙蓉南路弘高车世界H栋、L栋（生态动物园斜对面）	本科	3-4年经验	岗位职责：1、负责协助总经办进行相关经营数据的统计、整理、分析;2、负责相关问题能从数据的角度去调研、分析、总结、汇报;3、协助总经办会议关于数据的演练;4、负责定期给数据部进行数据分析方面能力提升的培训;5、负责指导、协助数据部完成总经理交代的各项统计	任职要求：1、本科以上学历，学会计或者财务管理，统计等经济学。2、最少精通一类数据分析工具。3、工作细心，逻辑思维能力强，分析能力强;管理、组织、协调能力较好;4、擅长建立，维护数据库，分析能力较强。职能类别：其他大数据开发工程师关键字：数据分析大数据数据处理数据挖掘统计数据分析师
临床数据管理员	数据管理或治理	5.5-8千/月	国企	50-150人	医疗/护理/卫生	上海-徐汇区|2年经验|本科|招5人|06-18发布|英语熟练|预防医学	上班地址：枫林路380号A座18楼	本科	2年经验	岗位职责：1.评阅临床研究方案，建立CRF表(包括CRF注解)、研究数据库的内容，并根据临床研究方案的要求设计逻辑检查的内容；2.建立有关研究文件，如：撰写数据管理、核查计划，数据管理报告等；项目结束时及时整理、归档研究文件，并进行日常维护；3.与临床程序员协作完成数据库建立、负责数据库校验、录入、检查、备份和维护；4.根据项目之需要，参加临床研究启动/研究者会议，介绍数据录入的程序及过程，解答研究者的疑问；5.及时检查并报告研究中的不良反应与严重不良反应间的协同性；6.在进行研究时，负责CRF表的接收、追踪、数据的清理，并进行数据的逻辑检查，确保数据准确；对研究数据编码并维护，负责数据疑问表的生成、管理和修改；7.建立外部电子化数据（如中心实验室数据）的规格要求，负责电子化数据的接收，检查以及批量录入；8.确保根据公司SOP及相关法规如GCP等的要求实施数据管理工作，负责数据库锁定前的…	任职资格：1.大学本科及以上学历，流行病统计、预防医学、公共卫生等相关专业；2.相关工作二年及以上，有临床数据库使用经验者优先考虑；3.英语听说读写熟练，英语六级；4.表达能力和逻辑分析与推理能力较强；熟悉Office软件；具备基本的网络知识。职能类别：其他关键字：临床数据临床数据管理
数据库管理员（DBA）	数据库	0.8-1.3万/月	民营公司	150-500人	医疗/护理/卫生计算机软件	上海-徐汇区|2年经验|大专|招1人|06-19发布	上班地址：柳州路399号恒地仓国际大厦608室	大专	2年经验	岗位职责:1.进行SQLServer、MySQL、MongoDB、PostgreSQL数据库的日常管理和日常备份恢复操作2.负责数据库性能优化，SQL语句优化，执行数据操作计划3.使用工具对数据库性能进行监控4.使用高可用技术的管理和故障处理（GaleraCluster，SQLServerAlways-on等）5.Linux日常运维和服务配置6.设计数据库升级和迁移方案，并进行实施7.为开发团队及数据分析提供数据支持，参与数据库架构优化	岗位要求:1.熟悉掌握SQLServer、MySQL、MongoDB、PostgreSQL数据库的运行机制和操作原理2.精通SQL语法与SQL性能调优3.熟悉Linux命令行脚本，能掌握一门脚本编程语言，shellperlpython等4.能够使用SQLProfiler等分析工具的优先考虑5.具有一定的技术文档整理、分析、编写的能力6.有较好的沟通技巧和责任心，良好的团队合作精神及协调能力7.有高度的数据安全意识，对数据脱敏有一定了解职能类别：数据库工程师(DBA)关键字：sqldba数据库
数据专员	数据管理或治理	4.5-6千/月	民营公司	150-500人	医疗/护理/卫生医疗设备/器械	深圳-福田区|1年经验|中专|招若干人|04-27发布|计算机信息管理	上班地址：福田区深南中路航空大厦3024号(格兰云天18楼)上海宾馆旁边	中专	1年经验	1、负责根据对运营、营销、客服等数据提供分析支持。2、负责制作数据分析报表、撰写数据分析报告，提出解决方案。3、负责运营数据的分析，协助运营完成数据整理分析和利用，并对现有项目进行分析。	任职要求：1、熟悉ERP办公软件，熟练使用Excel数据操作及相关公式；2、对数据敏感且理解能力强；沟通能力强，分析能力强；3、有医疗行业数据分析工作经验的优先考虑。职能类别：其他
数据管理员（临床数据管理）	数据管理或治理	0.5-1.2万/月	民营公司	少于50人	医疗/护理/卫生	武汉-江汉区|1年经验|本科|招5人|06-03发布	上班地址：武汉市江汉区武广旁世界贸易大厦25层	本科	1年经验	岗位职责:１.作为数据管理员，负责临床数据核查，根据项目时间和质量标准完成数据的核查和递交。２.撰写数据管理计划，CRF填写指南，数据核查计划等数据管理文档，负责项目中数据管理文件的管理和归档。３.参与项目文件的审核工作，包括方案，CRF（以及注释文件），数据监查计划，CRF填写指南等。４.参与临床试验数据库的测试，确保数据库功能完善，按时上线。５.利用相关工具，生成数据报告，列表等数据管理工作中间文档。在数据管理过程中，生成，解决和追踪质疑，发现和解决不符合要求的问题。６.负责临床试验数据库与安全数据库，外部实验室数据或其他第三方数据的比对。７.根据项目要求，执行并完成质量控制流程，确保数据达到质量要求。８.与其他项目成员合作（医学，程序员，统计师，药物安全，临床监查员等），支持数据管理体系的建立，维护。９.负责数据管理中的风险管理，提前预估风险并做好预备工作。10.负责临床试验数据库…	任职资格:医学/药学/数学/计算机/生物统计等相关专业本科及以上学历；至少1年以上临床数据管理经验，学习过SAS等分析工具，有编程和数据库方面知识和经验优先；有较强的理解能力，对数据敏感，有较强的时间和质量观念。有较强的沟通技巧，组织协调能力及解决问题的能力，能够与不同职能部门建立和维护良好工作关对新流程和新技术有学习兴趣和能力。*********************************************************************************武汉知止医药科技有限公司是一家为国内外制药企业、临床研究机构提供专业化数据管理与生物统计分析服务的高科技企业。为我们提供技术支持及服务的有国家药品食品监督管理总局仿制药质量和疗效一致性评价专家委员会委员、药品审评专家及外资工作经历的高级生物统计师。加入知止，你将得到富有竞争力的薪酬和各种职业发展机会，享…
数据治理工程师	数据管理或治理	1-2万/月	民营公司	150-500人	计算机软件医疗/护理/卫生	广州-天河区|3-4年经验|本科|招2人|06-19发布	上班地址：广州市天河区珠江新城海安路13号财富世纪广场A1栋1804	本科	3-4年经验	岗位职责：1.负责组织开展数据治理的建设规划、制度建设、应用推广等工作；2.负责数据治理类项目的开展实施，梳理数据资产，提高业务系统的数据质量；3.负责制定、维护数据管理体系、流程及相关管理办法；4.负责数据资产管理平台的建设与维护；5.跟踪行业进展及市场动态，不断创新完善设计方法论和解决方案。	岗位要求：1.大学本科及以上学历，计算机、软件工程等相关专业；2.3年以上数据管理或应用开发经验，熟悉数据架构相关知识；3.熟悉数据管理体系，有金融行业数据建模经验；具有较强的工作责任心，良好的沟通和协调能力，严谨、细致、踏实的工作作风和积极主动的工作态度；4.有数据治理、数据仓库、大数据平台建设经验者优先考虑。上班时间:周末双休制，每天8小时8:30-12:0013:30-18:00公司福利待遇：1、珠江新城CBD，办公环境优雅；2、每周5天8小时工作制，并享有国家法定节假日；3、优厚的薪酬待遇，充分公平的职业发展空间和晋升机制；4、入职当月购买社会保险（养老、医疗、失业、工伤、生育五险）和住房公积金；职能类别：大数据开发工程师关键字：数据治理数据管理数据建模数仓数据平台建设
高级医学数据分析专员	大数据挖掘	0.8-1.2万/月	民营公司	150-500人	制药/生物工程医疗/护理/卫生	重庆-九龙坡区|2年经验|本科|招1人|06-19发布	上班地址：西城星座A座	本科	2年经验	工作职责1.负责数据源的寻找，信息的搜索、归类和整合数据库；2.负责分析模型的建立，并进行数据分析，挖掘数据规律并提供决策依据；3.建立数据库并进行高效管理，为分析工作提供支持基础；4.开展文档管理，对内外部分析报告进行系统性的分类管理；5.建立分析体系，推进内部体系的建设。二、	任职要求1.统计学、数学、计算机或其他相关专业；2.熟练使用Python、VB语言及office办公软件；3.具备较强的逻辑思考能力。职能类别：临床研究员
数据分析师	数据分析	0.7-1万/月	民营公司	1000-5000人	医疗/护理/卫生互联网/电子商务	昆山|3-4年经验|大专|招1人|06-19发布	上班地址：玉山镇玉杨路1038号	大专	3-4年经验	岗位职责：1、构建微信公众号运营数据分析模型；2、对运营各关键节点基础数据进行深度分析和挖掘；3、协助业务部门解决各类专项数据统计和分析需求；4、挖掘用户行为数据并形成分析报告，支持战略及运营策略；5、对全面运营数据进行汇集、清洗与深度挖掘分析，撰写课题数据分析报告；	任职要求：1、专科及以上学历；2、数据分析岗位相关工作经历，有海量数据分析经验（互联网数据分析用户属性、行为特征方面经验优先）；3、理解数据挖掘的原理，掌握相关的算法及应用，至少掌握一种或者几种主流数据库，如MySQL、Oracle、SQLServer等，精通SQL语句，必须精通Excel软件，高效处理数据，会写Python爬虫程序优先；4、良好的逻辑分析能力，对数据敏感；有良好的书面表达和口头沟通能力，能够熟练撰写分析报告。5、对数据驱动业务有深入理解，对数据与业务方面有足够敏感性，有较强的逻辑分析能力，有较强的独立思考能力；6、OTA、大型互联网公司数据分析工作经验者优先。职能类别：数据分析师关键字：数据分析
临床/医学数据管理经理（CDM）	数据管理或治理	1-2.5万/月	民营公司	少于50人	医疗/护理/卫生	武汉-江汉区|3-4年经验|本科|招1人|06-03发布	上班地址：武汉市江汉区武广旁世界贸易大厦25层	本科	3-4年经验	岗位职责：1.对临床试验项目提供数据管理方面的专业支持；对整个数据管理部的工作进行统筹安排，确保数据管理工作的高效、高质；2.为研究方案的设计提供数据管理支持和审阅；3.撰写、审阅临床试验数据管理的相关文件如DMP/DVP/DMR等相关文档；4.审核电子病历报告（eCRF）的设计、EDC系统逻辑核查和UAT测试；完成CRF表数据和外部化电子表数据的录入、核对、检查和维护；5.审核核查计划，并按照核查计划核查数据，对可疑数据发布质疑，解决数据质疑，并跟新数据库；6.负责数据库锁定前的数据审核，进行严重不良事件和实验室数据的一致性核查和审核；7.参与医学编码和审核；按照数据管理的相关要求，进行文件归档8.负责制订/维护适用于数据管理部的SOPs及其他相关制度；9.协助医学、项目管理等其他团队，提供所需的数据管理支持；10.参与甲方如申办方、CRO等的招标工作；12.为新员工及统计师提供数据管…	任职资格1.医药、卫生、临床、生物、数学、计算机、统计等相关专业，全日制本科及以上学历；2.5年以上制药公司或CRO临床数据管理经历，1年以上管理经验；3.参与至少10临床研究项目，并作为项目lead完成至少5-7个项目，至少对2个治疗领域熟悉；4.了解并使用过多个数据库，熟悉数据库结构、文件结构；5.对数据管理有深刻的认识。了解CFDA对数据管理工作的相关的法律法规；6.良好的书面和口头沟通能力；良好的注重细节能力；对工作质量有很高的要求；有效管理多项任务或多个项目能力。*********************************************************************************武汉知止医药科技有限公司是一家为国内外制药企业、临床研究机构提供专业化数据管理与生物统计分析服务的高科技企业。为我们提供技术支持及服务的有国家药品食品监督管理…
数据分析助理	数据分析	4.5-6千/月	民营公司	500-1000人	医疗/护理/卫生	广州-越秀区|大专|招1人|06-15发布	上班地址：东风中路418号华以泰国际大厦11楼德伦口腔人力资源部	大专	未标明	岗位职责1.电商部所有渠道的数据统计2.按照规定时间完成周报、月报的数据以及渠道、项目分析3.电网各渠道咨询量数据稽查4.协助核算电商部相关其余数据	岗位要求1.大专及以上学历，会计学、统计学、信息管理或相关专业；2.有较强的逻辑思维能力，对数据敏感，对数据管理和统计分析有较深入了解，熟练使用Excel进行统计分析；3.精通EXCEL的各项函数公式。职能类别：大数据开发工程师业务分析专员/助理关键字：数据分析
数据服务专员	数据分析	3-6千/月	民营公司	少于50人	医疗/护理/卫生	济南-高新区|在校生/应届生|大专|招6人|06-19发布|护理学 临床医学与医学技术	上班地址：山东省济南市高新区舜华西路699号神思科技园五楼东厅	大专	在校生/应届生	1、严格遵守数据分析岗位的管理制度；2、负责生命体征数据实时分析处理业务；3、标注异常数据和危重数据，快速反馈客户端;4、按照数据库操作流程，保障每份数据安全归档。	任职要求：1、大专以上学历，医学相关专业的优先2、年龄20~40岁，有执业医师证及临床工作经验者优先；3、身体健康，责任心强，具有良好的沟通能力和团队意识。职能类别：护士/护理人员临床数据分析员关键字：医疗护理临床心电数据分析
32312S-数据分析 (职位编号：32312S)	数据分析	1.5-2万/月	上市公司	1000-5000人	互联网/电子商务医疗/护理/卫生	上海-徐汇区|2年经验|本科|招1人|04-24发布		本科	2年经验	1.负责业务指标数据定义，数据维护和报表开发，建立线上数据监控分析体系；2.负责日常流量和用户行为分析，指导产品、运营优化；3.定期出具数据分析报告，内容涵盖app新功能/模块效果分析，大型促销活动效果分析，商城销售优化建议等等；4.对核心业务数据进行挖掘，归纳用户特征和行为规律，支持业务更好地发展；	任职资格：1.逻辑思维能力强，冷静，灵活；2.本科及以上学历，统计学、计算机等相关专业；3.有2年以上数据相关经验，熟悉数据库sql语言，具备自助取数能力，对互联网有热情；4.有互联网公司从业背景优先。职能类别：数据分析师
资深数据分析师	数据分析	1.5-2.5万/月	民营公司	500-1000人	互联网/电子商务医疗/护理/卫生	成都-武侯区|5-7年经验|本科|招1人|05-22发布	上班地址：银泰城17号楼7层	本科	5-7年经验	1.与相关业务管理团队紧密合作，建立以数据为基础的决策体系，并进行深入的专题分析，为业务决策、产品方向、流量策略等提供决策支持；2.通过数据分析，建立和沉淀渠道数据，流量数据，建立用户数据的获取、整理、分析的模型；3.优化业务指标体系，并对异常波动进行分析跟进，不断发掘用户痛点及业务增长机会点，推动内部业务流程优化	岗位要求1.熟悉互联网流量获取，流量分析方法论，有SEO、SEM、信息流相关行业经验者优先；2.本科及以上学历，3年以上互联网行业数据分析师/数据运营经验，熟悉互联网常见业务分析方法论；3.具备较强的对企业环境、业务模式、业务流程的理解和洞察力；4.具备SQL数据处理能力以及BI可视化报表制作能力，具备R语言及Python等相关建模经验优先；5.能够独立领导完整的数据分析项目，具备自我驱动以及快速学习新知识的能力职能类别：数据分析师
数据分析	数据分析	4.5-6千/月	民营公司	500-1000人	医疗/护理/卫生	广州-天河区|1年经验|大专|招若干人|06-19发布	上班地址：黄埔大道西122号	大专	1年经验	岗位职责：1、配合制定数据采集方法和流程，通过明确流程和规则，提高终端数据收集规范性和及时性；2、按时收集、提取周、季、年度数据，进行各项数据分析，出具相关（排名、对比、分析）报告；3、消费动态分析，出具同比、环比消费报表；4、根据实际操作情况，提出系统功能改进、开发建议并跟进，确保数据能够及时提取、合理利用；5、进行终端活动的效果分析，出具活动评估报告，并给到建设性的建议；6、通过后台系统数据的分析，监控终端对制度实施是否到位，确保数据收集及时性和有效性；7、完成领导临时交办的其它工作任务。	任职要求：1、办公软件运用熟练，EXCEL表格公式操作熟练，具备PPT及数据图表制作与分析能力。2、有一定行政公文撰写能力，条理性、逻辑性强。3、协调沟通能力强，性格开朗、心态好。4、熟悉行政类会议中会前、会中、会后的准备事项工作。职能类别：统计员经理助理/秘书关键字：数据分析数据专员行政助理
高级数据分析师	大数据挖掘	1.5-2万/月	民营公司	50-150人	医疗/护理/卫生美容/保健	上海-静安区|3-4年经验|本科|招1人|06-19发布	上班地址：灵石路697号健康智谷10A号楼102室	本科	3-4年经验	1、负责升级CRM系统上线及相关数据统计、数据分析；2、基于门店整体运营的物资数据管理；3、以数据为驱动，与运营、市场等部门联动，促进产品和运营策略的优化，促进公司各业务的不断增长；4、对业务数据进行阶段性总结分析，监控和跟踪数据异常波动情况.深入分析用户需求，提升客户复购率和粘度;5、完成领导交办的其他任务。	任职要求：1、全日制本科及以上学历，数学、统计类相关专业优先，3年以上工作经验，具有数据分析的实战经验，通过数据助力提升企业运营效率；2、严谨细致，对数据敏感，具有较强的数据处理和逻辑分析能力，且具有良好的学习能力、理解能力；3、具备良好的沟通能力和高效的执行力
运营数据分析员	数据分析	6-8千/月	民营公司	150-500人	计算机软件医疗/护理/卫生	上海-黄浦区|3-4年经验|大专|招1人|06-10发布	上班地址：外马路978号三盛宏业大厦3楼	大专	3-4年经验	岗位职责：1、负责运营部门的数据分析，包括：定期输出运营月度、周、日报告，部门内部数据监控，部门运营变化趋势分析等；2、负责收集、整理运营数据，同时整合多渠道的业务数据	岗位要求：1、大专以上学历，具有1年以上数据分析相关工作经验；2、关注细节，对数字敏感，具有良好的逻辑分析能力；3、具有较强的数字敏感性，较为精通EXCEL软件，熟练应用函数及相关的统计分析工具。职能类别：业务分析专员/助理数据运营
[ID2757]数据挖掘工程师 (职位编号：JD00569000018)	大数据挖掘		国企	500-1000人	计算机服务(系统、数据服务、维修)医疗/护理/卫生	上海-浦东新区|3-4年经验|本科|招5人|06-16发布	上班地址：浦东新区金桥路1849号3号楼	本科	3-4年经验	工作职责:1、负责数据挖掘分析，挖掘平台建设与规划2、负责维护数据渠道，沉淀分析思路与框架，将数据转化为业务建议，与数据提供方维护良好的合作关系3、商业分析，通过海量数据分析挖掘可用的商品价值，为业务发展提供建议或决策支持4、跟进业界前沿技术发展，通过不断迭代，优化产品数据模型	任职要求:全日制统招本科学历及以上学历，，计算机等相关专业3年以上工作经验1、熟悉编程语言，对数据结构和算法设计有较为深刻的理解2、熟悉常用的统计方法、数据挖掘和机器学习方法3、对技术研究和应用抱有浓厚的兴趣，有强烈的上进心和求知欲，善于学习和运用新知识，具备良好的团队合作精神和主动沟通意识职能类别：软件工程师
数据分析员	数据分析	0.8-1万/月	民营公司	10000人以上	批发/零售医疗/护理/卫生	深圳-南山区|1年经验|本科|招1人|05-24发布|普通话良好|数学与应用数学 统计学	上班地址：深圳市南山区中心路兰香一街2号海王星辰大厦22楼	本科	1年经验	岗位职责：1.负责各类数据的采集、甄别、统计、测算、评估与分析，并提出解决方案；2.负责输出分析报告；3.负责各项报表数据整理、分析和汇总。	任职要求：1.本科及以上学历，医药、数学、统计等相关专业，1年以上数据分析工作经验；2.精通EXCEL，熟练掌握常用数据分析工具；3.对医药行业数据具有高度的敏感度和警觉性，具有良好数据处理和分析能力；4.具有良好的逻辑思维能力、文字表达能力、应变能力、沟通能力及团队合作能力；5.自主学习性强，工作严谨、认真、细心、踏实，能承受一定的工作压力。职能类别：业务分析专员/助理关键字：数据分析
商业分析师	数据分析	1.5-2万/月	外资（欧美）	500-1000人	医疗/护理/卫生互联网/电子商务	杭州-余杭区|5-7年经验|本科|招1人|06-19发布	上班地址：文一西路海创园	本科	5-7年经验	岗位职责：1、做行竞品、药监政策信息调研及梳理、制定策略变化、；2、为业务端提供日常数据，独立完成数据发掘并提供决策支持；3、对销售过程数据进药监局行跟踪、分析，为销售团队拜访过程提供决策支持；4、输出竞品分析报告、建立业务监控业务预警机制；5、针对目标客户建立销售模型，并对其进行跟踪、分析、预测。	任职要求：1、本科以上学历，数学、金融、计算机行业优先；2、三年以上相关工作经验，有互联网行业商业分析、数据挖掘背景；3、具备优秀的逻辑思维能力、沟通表达能力、跨团队协作能力；4、可深入一线了解业务，根据客户和团队特点建立数据模型，并将统计模型和分析方法应用到业务场景中；职能类别：市场分析/调研人员
数据分析员	数据分析	0.5-1万/月	民营公司	150-500人	医疗/护理/卫生美容/保健	深圳-福田区|在校生/应届生|本科|招2人|06-19发布	上班地址：深圳市福田区深南中路2044号	本科	在校生/应届生	1、数据统计：收集、整理、统计各项业务数据相关报表，并及时汇报给部门总监；2、报表维护：维护并更新日常数据报表（日/月/季/年度）；3、数据分析：对各项业务数据跟踪和分析，及时发现问题/异常并提供解决方案；4、相关工作：完成上级交代的其它临时工作。	任职要求：1、本科以上学历，统计学、计算机等相关专业毕业；2、1年以上工作经验，优秀应届生可考虑；3、熟练OFFCIE，具备基本的数据、图表分析处理能力和PPT制作能力；4、有数据分析工作经验者优先；5、工作严谨，沟通能力强。注：月休6天，不能接受6天月休的请勿投简历，谢谢~~~职能类别：业务分析专员/助理统计员
临床试验数据管理员	数据管理或治理	6-8千/月	民营公司	少于50人	医疗/护理/卫生制药/生物工程	南京-建邺区|1年经验|本科|招5人|06-15发布	上班地址：康缘智汇港	本科	1年经验	参与临床试验方案中关于数据管理部分的撰写；参与数据管理计划、数据核查计划、数据管理报告等数据管理文档的撰写；建立、测试、上线并维护数据采集系统；对数据采集系统的数据进行周期性审核；准备材料并出席数据核查会议；按照要求，完成临床试验数据管理部分的其他相关工作，如医学编码、一致性审核、文档管理等。	职位要求：预防医学、护理学、临床医学、卫生事业管理等医学相关专业本科及以上学位。熟练掌握OFFICE软件。有一定的英语阅读、交流和书写能力。善于人际沟通，有团队合作精神。工作认真细致，责任心强有EDC使用经验者优先。职能类别：临床数据分析员关键字：医药数据管理临床试验数据分析
数据员	数据管理或治理	3-5千/月	合资	150-500人	医疗/护理/卫生制药/生物工程	广州-番禺区|1年经验|大专|招1人|06-19发布	上班地址：广州番禺区厦滘商业大厦2号楼3楼（厦滘A出口右转两百米处）	大专	1年经验	岗位职责：1、负责项目的数据统计及追踪，日常报表的整理及发送，数据接收完善及传达2、办公用品领用及发放，固定资产管理3、定期数据整理，制定总结分析报告4、完成部门主管交代的日常工作	任职资格：1、18-30岁左右，形象好，气质佳，正向，学习能力强，对数据有敏锐判断与分析，有工作经验者优先录取2、熟练操作办公软件，研究活用算法及公式，善于处理复杂的数据和表格，具备较强的沟通、执行及协调能力职能类别：数据库工程师(DBA)
数据分析专员	数据分析	4.5-6千/月	民营公司	150-500人	批发/零售医疗/护理/卫生	杭州-江干区|3-4年经验|本科|招1人|04-26发布	上班地址：下沙6号大街高科技孵化器2幢10楼B区	本科	3-4年经验	1.各部门销售数据的收集、整理与清洗2.销售月报及半月报的出具3.销售部门的费用核算与业绩数据的提交4.销售数据的分析等其他协助性的工作	职位要求：1.本科以上学历，计算机数据分析类相关专业2..熟悉操作EXCEL，熟练使用引用函数、条件函数、多条件求和、数据透视表、透视图等的应用。3.熟悉医药相关行业业务模式，有医药行业公司经验者优先。4.性格稳重，耐心、细致，善于沟通。职能类别：业务分析专员/助理
数据专员	数据管理或治理	4-6千/月	民营公司	150-500人	医疗/护理/卫生	南京-鼓楼区|2年经验|大专|招1人|06-17发布	上班地址：南京市鼓楼区广州路188号	大专	2年经验	岗位职责：1、根据工作数据需求，汇总并负责各项数据报表与分析报告；2、及时完成日、周、月各项数据报表及分析报告并及时反馈；3、负责医院各个科室数据收集、查看、录入、整理；4、对各项数据进行跟踪、分析；5、及时完成上级领导交代的其他工作。	任职要求：1、统计、会计类大专以上学历；2、熟练EXCEL\ACCESS等统计工具；3、认真细致、对数据敏感，有很强的保密意识，综合素质较高。职能类别：数据分析师关键字：数据分析数据统计
临床数据管理员	数据管理或治理	2-3千/月	民营公司	500-1000人	医疗/护理/卫生计算机服务(系统、数据服务、维修)	上海-徐汇区|在校生/应届生|本科|招5人|06-19发布	上班地址：上海市徐汇区桂菁路7号华东理工科技园G园1号楼7-8F	本科	在校生/应届生	工作职责：1.临床数据采集系统界面测试、系统配置测试；2.执行日常数据清理，包括质疑管理以及人工核查；3.执行外源性数据的一致性核查，包括但不限于：严重不良事件、中心实验室信息等；4.执行文件归档；5.数据导出测试；6.执行预定的QC工作。	任职资格1.应届生或无临床相关工作经验的非应届人员或有1年左右工作经验；2.医药、临床或生命科学相关背景本科学位及以上；3.英文4级或以上（或等资质水平）；职能类别：临床研究员关键字：临床数据分析数据临床研究
大数据分析师	大数据挖掘	1.5-2万/月	民营公司	50-150人	计算机软件医疗/护理/卫生	上海-浦东新区|5-7年经验|本科|招2人|06-19发布	上班地址：张衡路1000弄17号	本科	5-7年经验	岗位职责：1.组织搭建并维护企业层大数据分析环境，通过数据库语言以及数据建模及展示等工具软件，对企业的客户、产品、销售等数据进行面向业务发展的ETL、衍算、统计、分析与展示等工作。2.深入了解企业业务，组织并参与数据需求收集与分析工作，设计整体数据解决方案；3.主导数据挖掘及建模工作，开发数据模型，推动大数据技术在业务中的实现及应用；4.围绕业务主题开展大数据应用探索与研发；5.协助调研与引入外部数据源与大数据工具。	岗位要求：1.本科及以上学历，具备扎实的数学和计算机编程功底；5年以上工作经验，3年以上大数据相关工作经历；2.熟悉SQL以及相关进行分析的工具，了解Hadoop、Hive、Spark等大数据分布式平台或分布式机器学习框架；3.优秀的建模能力，熟练使用R、SAS、SPSS建模工具，在模型特征提取，模型建立/评估/部署/监控上具有丰富的项目经验；4掌握分类、回归、聚类等机器学习模型，了解算法基本原理，具有数据挖掘和算法应用能力；5.具备良好的抗压能力、沟通能力和组织协调能力；6.具有心理学行业大数据相关工作经历者优先。职能类别：大数据开发工程师高级软件工程师关键字：大数据分析大数据开发
数据分析师 (职位编号：0003)	数据分析	0.6-1万/月	民营公司	50-150人	专业服务(咨询、人力资源、财会)医疗/护理/卫生	广州-海珠区|2年经验|本科|招2人|06-18发布	上班地址：广州昌岗中路238号达镖国际中心2602-06室	本科	2年经验	岗位职责：1、分析医疗行业的现状，研究未来发展趋势，对现有数据进行整合和分析，协助撰写行业分析报告；2、综合大数据分析医院管理的新动向，从事新项目和课题研究；3、管理和完善客户数据库，并进行研究和数据挖掘；4、参与咨询项目，进行数据分析和撰写项目报告。	工作要求：1、公共卫生、生物统计、流行病学、数学、统计学等相关专业本科学历，研究生学历优先；2、能够熟练使用Excel各种函数，熟悉数据分析软件、具备初级数学建模能力优先；3、应届毕业生或1~2年工作经验；4、具有团队精神、工作认真踏实、责任心强，能够承受一定的工作压力；热爱并致力于在医疗大数据的方向发展优先。福利待遇：1.工作时间：五天八小时的工作制，固定周末双休，上班时间：早上9:00-下午17:30/早上9:30-下午18:00（避开早高峰）；2.人性化管理，晋升空间明确，发展空间大；3.享有国家法定假期，并享有工伤假、婚假、丧假、产假，工作满一年的员工，享有7天的带薪年假；4.完善的福利机制：五险一金、生日、节日福利、年度旅游。职能类别：技术支持/维护经理市场分析/调研人员
数据运营	数据分析	1-1.5万/月	民营公司	50-150人	医疗/护理/卫生互联网/电子商务	上海-杨浦区|2年经验|本科|招1人|06-19发布	上班地址：长阳路1687号长阳创谷1号楼	本科	2年经验	1.定期对业务数据进行梳理汇总，建立日常跟踪监控体系，及时敏锐发现业务数据变化趋势、异常及时预警，确保团队整体运营目标按时达成；2.基于数据分析用户行为数据，建立用户画像，持续完善用户识别数据体系，提出运营或产品解决方案，驱动业务优化；3.定期提供专题数据分析报告，支持业务或公司决策。4.对行业、竞对等进行监控和研究分析，提供外部对标及观点。	职位要求：1.本科及以上学历，2年以上数据工作经验，统计学、计算机、数学等相关专业优先；2.具备较好的分析和问题处理能力，能够推动数据和运营方案实施；3.熟练使用MySQL等数据提取工具、EXCEL等办公软件；4.有较强的沟通能力、抗压能力、主动性及团队合作精神。职能类别：数据运营
数据专员	数据管理或治理	2-3千/月	民营公司	500-1000人	批发/零售医疗/护理/卫生	珠海|1年经验|中专|招1人|06-19发布	上班地址：珠海市香洲区明珠北路68号2栋	中专	1年经验	工作内容：1、简化门管部经理及督导数据汇总、文案统计等工作；负责门店周月报数据、各类奖金汇总；2、经营数据整理、分析工作，为公司经营决策提供依据；3、市场调研、信息收集	岗位要求：1、市场营销专业优先；2、丰富的数据统计及分析能力；3、熟练运用EXCEL软件；4、熟悉零售行业流程优先。工作时间：5天8小时08:00-12:00；13:30-17:30面试地址：珠海市明珠北路68号2栋3层（济生医药总部），市内可乘16、40、42、6等公交车，到上冲“公交花园”巴士站下车，位于口腔医院的后面职能类别：业务分析专员/助理关键字：营销数据分析
数据分析主管（杭州）	数据分析	1.5-2万/月	外资（欧美）	500-1000人	医疗/护理/卫生互联网/电子商务	杭州-余杭区|5-7年经验|本科|招1人|06-19发布	上班地址：文一西路海创园	本科	5-7年经验	岗位职责:1、负责运营业务数据管理、业务分析工作，对各类分析任务中发现的问题，进行跟踪、定位、分析；2、应用数据策略，挖掘资源有效配置及高效运营内部逻辑，制定资源扩张的合理模型，优化资源效率运营模式；3、应用数据和系统化资源制定各类预算（包含薪酬测算、核算）计划，合理调配资源，监控计划完成过程；4、构建各种分析和预测模型，通过跟踪和监控重点数据	任职要求：1、统招本科及以上学历，三年以上互联网数据分析经验或数据化运营经验，有团队管理经验优先，医疗互联网行业优先；2、熟悉统计分析软件，熟悉EXCEL公式及函数，熟练掌握SQL；3、良好的逻辑思维与业务分析能力；4、熟练独立编写商业数据分析报告，及时发现和分析其中隐含的变化和问题；5、良好的团队内外沟通协调能力、抗压性强，能适应较高强度环境。职能类别：数据分析经理/主管
数据分析员	数据分析	3-4.5千/月	合资	1000-5000人	批发/零售医疗/护理/卫生	苏州-工业园区|在校生/应届生|大专|招2人|06-19发布|普通话熟练|数学与应用数学 信息与计算科学	上班地址：星湖街218号生物纳米园	大专	在校生/应届生	岗位职责描述：1.负责检核分子公司提交的月度报表数据的准确性；2.负责公司月度/季度/年度经营数据的汇总合并；3.负责专项分析报表的数据整理和分析汇总；4.按时完成定制报表。岗位	技能要求：1.大专以上学历，年龄20-25岁；优秀毕业生亦可；2.计算机、数学或统计相关专业；熟练使用OFFICE办公软件，尤其能熟练运用函数计算；3.较强的学习接收能力，认真负责、积极主动。职能类别：其他关键字：商品数据分析
大学城客户数据分析专员+大学城	数据分析	4.5-6千/月	民营公司	50-150人	互联网/电子商务医疗/护理/卫生	重庆-沙坪坝区|无需经验|大专|招若干人|06-19发布	上班地址：重庆沙坪坝大学城南一路177号附188号协信城立方星汇天地3楼（远欧教育对面）	大专	无需经验	岗位职责：1.负责收集统计医美客户的各种数据，并结合各部门提供的相关数据，进行分析客户特性；2.根据分析客户的特性，提出改进意见，为部门提供数据支持；3.完成上级领导交代的其他工作。	岗位要求：1、熟悉office的基本操作，具备良好的语言表达能力和沟通能力；具有较强的理解能力及应变能力；3、工作态度认真负责，具备较强的团队合作精神，能承受一定的工作强度；4、大专及以上学历（优秀者可放宽条件）5、男女不限工作地点：重庆沙坪坝大学城协信星汇天地2楼(远欧教育对面）薪资：试用期1800转正之后2600+绩效综合薪资3000-5000+工作时间：朝九晚六中午休息2个小时20分钟单休我们公司目前有100余人，位居行业前列，是大学城一家能真正拿到高薪的公司，目前公司转正员工平均薪资5000-8000左右，新人成长周期需3个月左右，欢迎有事业心的热血青年加入我们的团队，欢迎勇于创新，每天都追求进步的人与我们一起创业，实现发展蓝图，共创美好前程！公司福利：五险、高提成、个人奖金、年终奖、带薪年假、节假日照常休、团队活动、免费带薪培训、公平晋升机会、自我价值实现、志同道合的伙伴、明确…
数据分析师（物流）	数据分析	5-8千/月	民营公司	500-1000人	医疗/护理/卫生制药/生物工程	长沙-开福区|3-4年经验|大专|招1人|06-18发布|物流管理	上班地址：中青路1048号长沙医药健康产业园16栋	大专	3-4年经验	岗位职责:1）、负责物流中心进、销、存数据整理、订单流转效率及监控各项指标达成进度，并按要求整理成周/月/季/年度评估报告；2）、负责对每月物流成本、库存滚动基础数据的整理，对后续库存周转预测作出分析；3）、协助搭建数据体系，通过业务数据分析发现问题，作为行动决策的参考；4）、协助梳理现有系统界面中数据字段优化，以符合常规数据调取需求；5）、完成上司交付的职责范围内其他临时性工作任务。	任职资格:1）有使用SQL语言与各类数据库工具，能够使用Python进行数据处理经验优先考虑；2）熟悉常用的EXL数据分析工具，有一定文字功底，并能独立完成数据分析报告；3）有物流仓储、配送从业经验者优先；4）具备理论创新能力，对业务和技术难题，总能通过创新和改造来克服困难。职能类别：其他
数据库管理员/五险一金	数据库	0.8-1万/月	民营公司	50-150人	互联网/电子商务办公用品及设备	成都-温江区|1年经验|本科|招若干人|06-19发布	上班地址：温江区	本科	1年经验	岗位职责：1.负责Oracle、SQLSERVER数据库管理维护及巡检等日常工作；2.负责数据库故障诊断响应处理，性能监控及分析调优；3.负责数据库架构设计规划，数据库结构改造升级，数据权限安全管理；4.负责数据备份恢复策略制定，备份恢复落地实施，数据有效性验证；5.负责数据安全管理，数据库结构变更管理，数据修改及备份等。	岗位要求：本科及以上学历，计算机相关专业，一年以上DBA工作经验；2.精通SQL脚本优化技术，能够监控、分析、解决数据库运行瓶颈，进行深度优化；3.精通ORACLE数据库体系结构，高性能和高可用架构，并有扎实的实施经验；4.熟悉分表分库、集群、复制和数据访问层设计，有海量数据库设计和支持经验优先；5.熟悉互联网常用NoSQL数据库(如Redis/MongoDB)使用及管理经验优先；6.严谨认真，工作习惯良好，学习能力强，责任心强，良好的团队沟通协作能力。福利待遇:1、入职后统一给员工购买社会保险（养老、医疗、工伤、生育、失业）、住房公积金及人身意外保险。2、每年公司根据经营效益发放年终奖及特别奖。3、公司员工能享受有薪假期；如：婚假、产假、丧假、陪产假、高温假及病假。4、公司为员工每年提供一次免费体检。5、定期组织集体活动，如:员工聚餐、旅游、节日晚会等。6、A级写字楼办公，工作环境高端…
数据分析专员（周末双休）	数据分析	6-10万/年	外资（欧美）	1000-5000人	贸易/进出口办公用品及设备	中山|1年经验|大专|招3人|06-19发布	上班地址：研拓打印机设备有限公司	大专	1年经验	岗位职责：1、负责销售数据及市场数据的清洗、整理，并定期更新数据库；2、负责完成日常的销售统计分析报表，为其它部门提供数据支持；确保数据提供、报表编制的准确性、及时性；3、完善销售PBC数据体系，销售考核方案的核算分析与跟踪；4、针对销售业务端运营中的各项数据进行统计分析，为销售提供指导；5、与团队一起完成数据分析报告及销售分析报告，为公司管理团队提供决策指导；6、对各项数据资料做好管理、保密工作；	岗位要求：1、有1-3年数据统计分析等相关工作经验；2、熟练操作EXCEL高阶函数，数据透视表等；3、有较强的逻辑思维能力、业务理解能力、文字表达能力与学习能力；4、对数据敏感；5、工作严谨细致，具有良好的职业操守，强烈的进取心，优秀的沟通能力与团队合作精神；6、暂不考虑同行；其他福利：1、上班时间：5天8小时工作制，周末双休；2、薪资构成：基本工资+绩效考核奖+年终奖金；3、“五险一金”包括：养老保险、医疗保险（含门诊医疗）、失业保险、工伤保险和生育保险，以及住房公积金；4、不低于11天的全薪年假，带薪假有婚、病、丧、产、哺乳假等等；5、主题丰富的季度/年度员工活动（户外拓展与旅游、球棋竞赛、摄影与读书分享……），员工月度生日Party；6、提供欧陆风格公寓宿舍（三房一厅，1人/间，家私齐全）与镇区内免费通勤巴士；7、设施齐全的员工康体中心（室内外游泳池、健身房、网羽乒台球、瑜伽舞蹈室…
销售数据分析	数据分析	5-7千/月	民营公司	500-1000人	办公用品及设备	杭州-江干区|在校生/应届生|大专|招1人|06-08发布	上班地址：九和路28号物产天地（九和路地铁口附近）	大专	在校生/应届生	岗位职责：1、负责区域销售业务业绩数据报告的整理；2、协助上级完成区域销售价格和利润达成的核算、维护相关数据；3、核算公司各项经营指标完成情况，及时将销售相关数据更新，对数据的准确性负责；4、完成领导安排的其他相关工作。	任职要求1、大专及以上学历，应用数学、统计学专业优先；2、有一年以上销售数据相关工作经验的优先；3、较强的数据分析、逻辑思维能力和沟通能力，以及具有一定抗压能力；4、精通EXCEL的相关办公分析软件。职能类别：销售行政专员业务分析专员/助理
数据分析专员	数据分析	5-8千/月	上市公司	5000-10000人	办公用品及设备互联网/电子商务	深圳-坪山区|2年经验|大专|招1人|06-18发布	上班地址：锦绣中路18号（齐心科技园行政楼）	大专	2年经验	1、协助或负责建立、完善部门各项流程和制度；2、独立完成数据提取，清洗，分析等数据分析工作；3、按时出具经营分析报告，为部门提供及时有效的决策支持；4、支持和增强部门的数据分析和数据决策能力；5、负责数据库的建设、管理和更新；6、负责品类的库存管理，包含库存流转，库存计划和库存例外处理。	任职要求：1、大专以上学历，2年以上工作经验，熟练使用excel、powerpoint等办公软件；2、有零售和快销品数据分析经验者优先；3、逻辑思维和数据分析与呈现能力；4、团队建设及跨部门沟通能力；5、适应能力与项目推动管理能力；6、压力与时间管理，善于学习，积极进取。职能类别：数据分析师
数据分析师	数据分析	5-7千/月	民营公司	500-1000人	办公用品及设备	杭州-江干区|2年经验|本科|招1人|06-08发布	上班地址：九和路28号2号楼3楼	本科	2年经验	岗位职责：1、负责供应商开发数据的整理、统计、建模分析，并制作报表和报告；2、根据工作需求，执行数据处理、分析、检查，完成具体指定的重要数据统计；3、完成供应链中心每个月需要的数据报表及各子公司的商品数据分析；4、通过数据统计分析，挖掘采购供应链问题，并提出优化建议；5、完成领导安排的其他工作任务。	任职要求：1、本科及以上学历，数学、统计学、计算机等相关专业优先；2、有两年及以上商品数据分析，快销行业工作经验优先考虑；3、熟悉基础的数据分析方法，包含：描述性分析、回归分析、方差分析；4、具备良好的沟通能力、执行力，对工作有较强责任心等；熟悉操作EXCEL、SPSS、MySQL数据库的使用，具备SQL/R语言等数据处理技能。职能类别：大数据开发工程师
数据分析师/双休	数据分析	4.5-6千/月	民营公司	50-150人	互联网/电子商务办公用品及设备	成都-温江区|1年经验|大专|招若干人|06-19发布	上班地址：温江区	大专	1年经验	岗位职责：1、负责数据报表的制作，做好预警通知和报表可视化。2、计算业绩考核，对数据进行稽核，提升数据的准确性。3、积极发现业务中的亮点和问题，撰写相关数据分析报告。4、完善数据指标体系，提高数据产出效率。5、认真执行领导交办的其他任务。	任职要求1、熟练使用Excel分析处理大量复杂数据。2、具备编写SQL查询数据库的实际应用能力。3、熟练使用Python语言中Pandas数据分析包。4、熟悉常用的数据分析方法。5、制作专业数据分析报告的能力。福利待遇：1.双休，法定节日休息，享受公司奖励（免费旅游，现金奖励，实物奖励）2.额外福利：人身保险，意外医疗，住院医疗，养老公积金。3.公平、公正、公开的晋升渠道。工作时间：上午8：30-下午5：30职能类别：数据分析师关键字：数据分析数据分析大数据数据处理统计
数据运营专员	数据分析	4-6千/月	民营公司	50-150人	互联网/电子商务办公用品及设备	成都-武侯区|1年经验|大专|招5人|06-19发布	上班地址：天府二街151号领地环球金融中心A座1903室	大专	1年经验	岗位职责：1、负责各业务流配置管理，沟通并服务各个业务流；2、沟通协调公司相关部门，对公司各项流程进行设计优化；3、客户管理，把控客户资质；4、订单管理，规范订单流程；5、对各项数据进行运营分析，对各类数据进行分析整理和总结；6、根据市场需求，寻找合适产品、制作产品清单；7、完成上级交代的其他任务。	任职要求：1、大专以上学历，计算机二级以上；2年以上相关工作经验优先；2、能熟练使用office办公软件；3、擅长数据分析，能通过各种技巧和手段，提升数据处理的效率和质量；4、对数据高度敏感，喜爱数据收集工作；5、具有较强的沟通和汇报能力，善于团队合作，抗压能力强；6、具有良好的文案功底，能根据需求输出，便于业务能快速理解的流程文案或标准文案。福利待遇说：无责任底薪+高提成+绩效奖金，高新不是梦；五险一金+周末双休，基本福利必须有；带薪年假，法定节假，超长带薪春节假一个不少；旅游团建、员工活动，工作也要丰富多彩；传统佳节、生日福利，统统有；定期体检，身体是革命的本钱；年轻团队、办公环境舒适、领导超级Nice。欢迎志同道合者加入我们！职能类别：数据运营业务分析专员/助理关键字：数据分析数据运营运营数据大数据
数据库管理员 (职位编号：Galanz001154)	数据库	15-20万/年	民营公司	10000人以上	家具/家电/玩具/礼品	佛山-顺德区|3-4年经验|大专|招若干人|06-02发布	上班地址：容桂大道南25号	大专	3-4年经验	岗位职责:1、负责业务系统数据库管理，包括数据库日常维护，系统数据安全以及权限管理、故障处理、日常错误情况处理等；2、负责数据库备份管理、监控备份情况，恢复策略方案的制定与实施；Oracle和mysql、SQLSERVER数据库性能监控和调优，SQLreview，数据备份恢复计划的制定、执行；3、负责依据业务需求优化数据存储结构，负责数据库系统部署方案的计划、设计和实施；4、负责系统数据库定期检查，进行性能分析与调优，充分保证信息系统数据的安全及系统高效运行。	任职资格:1、全日制本科及以上学历，计算机或相关专业，2年以上ORACLE\MYSQL\SQLSRVERDBA管理经验，有相关的DBA认证证书者优先；2、精通数据库设计，管理，故障排除和性能调优，备份和恢复，数据库配置及日常管理，能独立完成DBA管理任务；3、精通数据库原理、精通数据库核心参数的设置和调整，有规划、设计、部署以及数据库性能优化经验；4、有良好的沟通能力，团队合作能力，抗压能力。职能类别：数据库工程师(DBA)
数据分析师	数据分析	4-6千/月	外资（非欧美）	1000-5000人	家具/家电/玩具/礼品贸易/进出口	宁波-余姚市|在校生/应届生|本科|招1人|06-19发布	上班地址：城东开发区俞赵江路88号	本科	在校生/应届生	工作内容：1、负责电商数据采集整理，对数据进行深度分析（包括市场分析数据，运营中数据，售后数据等）；2、对用户行为数据进行分析和挖掘，建立数据分析体系并撰写分析报告；3、调研天猫、淘宝上新产品、利润及竞争对手分析；4、独自完成数据提取、报表制作、深入分析；5、负责公司月度、季度、年度库存数据分析；6、完成上级交办的其他任务。职能类别：数据分析师关键字：大数据数据处理	职位要求：1、本科及以上学历，统计学、计量经济学、数据挖掘等数据相关专业，可接受应届生；2、具备较强的数据分析能力、逻辑思维能力、执行能力和团队精神；3、工作细心、认真，处事灵活，有较强的应变何学习能力；4、有数据统计分析、数据挖掘等互联网行业数据分析经验，熟悉数据建模知识，掌握数据分析体系方法，优先考虑；5、熟练掌握产品需求分析、设计技巧，对交互设计过程有一定的理解，会Python更佳。二、
数据专员	数据管理或治理	6-8千/月	合资	500-1000人	批发/零售家具/家电/玩具/礼品	杭州-江干区|1年经验|大专|招若干人|06-19发布	上班地址：下沙新加坡科技园5幢733-734杭州千壹科技有限公司	大专	1年经验	1.负责天猫店铺数据收集、整理、分析等数据工作；2.负责市场、销售、运营活动等数据统计，主要以日统计为主，形成日报、周以及月报；分析问题并提出优化方案；3.行业、竞品数据跟踪，分析并挖掘机会点；4.跟进活动期间的数据，分析提出解决方案；5.优化数据统计维度，与相关产品经理对接后台数据统计功能优化。	职位要求：1.熟悉电商，了解天猫商家后台，有电商运营经验的优先；2.统计学、数学等理科专业优先；3.具备较强的逻辑思维和数据分析能力，对数据敏感度高，可以及时发现数据异常并提出大致优化方向；4.精通Excel等常用办公工具；5.具备良好沟通能力，认真的工作态度，抗压力强。职能类别：电商专员
数据分析专员	数据分析	6-8千/月	上市公司	1000-5000人	家具/家电/玩具/礼品	杭州-余杭区|2年经验|本科|招1人|06-09发布	上班地址：杭州经济开发区临平大道592号	本科	2年经验	岗位职责：1、每月行业数据进行分析，并能收集内外部各种数据进行分析整理成月度报告；2、基于多维数据，包括电商数据中台、店铺运营数据以及第三方数据等，进行整合和分析洞察，提供具有可执行性的商业建议；3、具有一定的前瞻性，通过数据和信息的处理，对未来的趋势做出一定的判断和预测；4、能理解业务需求，除分析外，能够将固化的内容产品化，对接技术外化为系统。	任职要求：1、本科及以上学历，数学、统计学、心理学、经济学、计算机等相关专业优先；2、1-3年数据分析相关工作经验，零售、快消和互联网相关行业优先；3、对商业、数据和业务敏感，具备优秀的数据思维和强烈的数据决策意识；4、具有一定的大数据处理和业务分析的能力，有大数据或者调研公司相关经验者优先；5、具备团队管理能力，良好的沟通能力，能够跨团队进行协调沟通。职能类别：数据分析师
数据分析专家（供应链） (职位编号：kukahome002546)	数据分析	1-1.5万/月	上市公司	10000人以上	家具/家电/玩具/礼品家居/室内设计/装潢	黄冈|3-4年经验|本科|招1人|05-26发布	上班地址：黄州区禹王中粮大道顾家家居项目部	本科	3-4年经验	岗位职责:岗位职责：（主要负责对订单数据/产能数据/预测数据做分析）1、负责供应链数据体系和解决方案建设，优化供应链域数据运营，提升数据运营的质量和效率2、基于供应链流程，用数据驱动供应链能力建设，让供应链能力向数据化、智能化升级。3、沉淀业务分析思路与框架，甄别业务场景和价值，快速推动数据需求并驱动产品落地，4、负责帆软等多维分析业务报表体系搭建，参与业务监控、数据看板等数据开发，协助完成数据库建模5、优化供应链数据分析体系，包括KPI指标体系、业务报表体系、数据分析体系等6、收集数据技术信息及行业技术咨询，将行业解决方案转化为可执行的产品需求方案。	任职资格:1、本科及以上学历，5年以上数据岗位经验，丰富的数据架构和大型项目落地经验2、精通业务建模、数据仓库建模，在供应链数据运营及数据治理方面有一定的成功产品化经验3、对供应链领域数据有整体的理解，善于从数据问题的发现及推动解决，对业务场景敏感，4、丰富的横向协同、跨界整合资源能力，有较强的逻辑思维能力及抗压能力5、具备良好的分析能力、沟通绩效；具备良好的学习能力，能够快速掌握新的技术.技术要求：1.熟练使用SQL/Oracle等数据库语言；2.至少会使用BI/Tableau/Python等一种数据分析及可视化工具，具有实战经验；3.有ERP、IT、供应链业务经验者优先；4.熟悉HANA数据库优先职能类别：其他
数据专员	数据管理或治理	0.8-1万/月	民营公司	10000人以上	家具/家电/玩具/礼品	南京-玄武区|1年经验|本科|招1人|06-17发布	上班地址：南京市玄武区徐庄百家汇10号楼304	本科	1年经验	1、负责公司平台数据评估体系搭建，包含行业，店铺，产品，客服，推广等业务模块的逻辑需求梳理，评估指标制定，数据评估模型搭建。2、结合分析结果及对业务需求的深入理解，负责各项数据分析，提供运营优化调整建议，跟进策略落地效果。3、负责搭建专项分析方法，推动公司数据化运营工作，为公司电商运营决策提供充分的数据支撑。4、负责将分析逻辑通过数据产品展现，输出原型和需求，为数据产品开发提供支持。	职位要求：1.本科及以上学历，1年以上工作经验2.具有较强的数字敏感性，较为精通EXCEL软件，熟练应用函数及相关的统计分析工具3.思维活跃，知识面广，逻辑性强，并具备快速学习的能力4善于沟通、具有较强的团队合作精神和组织、协调能力，有较强的职业责任心职能类别：数据分析师关键字：数据分析
海外数据分析专员	数据分析	0.5-1万/月	民营公司	10000人以上	家具/家电/玩具/礼品	中山|1年经验|本科|招若干人|06-16发布	上班地址：黄圃镇兴圃大道东	本科	1年经验	1、负责数据的搜集、清洗、处理和整理。2、负责不同市场和产品的数据分析和报告制作工作，从分析结果中发现问题，并提出合理化改善建议。3、负责数据采购和数据库维护。4、处理业务提出的临时需求，及时且准确地提供数据支持。	任职要求:1、本科及以上、英语六级及以上，专业数学、统计学、市场营销、经济学优先；2、精通MicrosoftOffice办公软件，对Excel的掌握要求非常熟练，熟悉Python、SQL、R等工具优先考虑；3、具备良好的逻辑分析、沟通和快速学习的能力，能够独立开展数据分析、图表制作、并提出有指导性的发展建议。职能类别：数据分析师
数据分析专员	数据分析	6-8千/月	民营公司	10000人以上	家具/家电/玩具/礼品	中山|1年经验|本科|招2人|06-16发布	上班地址：黄圃镇兴圃大道东	本科	1年经验	工作职责:1、负责数据的搜集、清洗、处理和整理。2、负责不同市场和产品的数据分析和报告制作工作，从分析结果中发现问题，并提出合理化改善建议。3、负责数据采购和数据库维护。4、处理业务提出的临时需求，及时且准确地提供数据支持。	任职要求:1、本科及以上、英语六级及以上，;专业数学、统计学、市场营销、经济学优先；2、精通MicrosoftOffice办公软件，对Excel的掌握要求非常熟练，熟悉Python、SQL、R等工具优先考虑。3、具备良好的逻辑分析、沟通和快速学习的能力，能够独立开展数据分析、图表制作、并提出有指导性的发展建议。职能类别：其他
数据分析师	数据分析	0.7-1万/月	民营公司	150-500人	互联网/电子商务家具/家电/玩具/礼品	杭州-萧山区|1年经验|本科|招若干人|06-18发布	上班地址：望京国际C座1栋3101	本科	1年经验	岗位职责：1.按需完成部门内部数据报表的整理、分析与利用，及时提供信息支持，定期追踪业绩及其他关键业务指标情况，洞察业务动作，提供决策基础；2.负责公司产品各阶段数据的整理、分析及提交数据报告，可视化呈现，重点对产品数据进行分析和挖掘，利用数据分析结论推动产品的优化；3.对业务数据进行整合、分析挖掘，挖掘产品以及用户潜在信息，发现产品规划、业务流程等存在的问题，并能及时反馈及跟进，为公司运营及决策提供业务分析及数据支持；4.发现主要业务指标数据异常波动，负责原因查找并汇报；5.完成领导交办的其他部门工作。	任职要求：1.本科及以上学历，英语四级及以上，统计学、应用数学、计算机等相关专业优先；2.一年及以上数据分析经验，电商行业经验优先；3.深刻理解统计和挖掘方法论，熟悉R或Python至少一种数据分析语言；4..熟悉Tableau、PowerBI等主流BI可视化应用软件，可以熟练绘制各类图表；5.有较强的逻辑分析能力，跨部门沟通能力职能类别：数据分析师
品牌数据运营统筹	数据分析	0.8-1万/月	合资	500-1000人	批发/零售家具/家电/玩具/礼品	杭州-江干区|1年经验|大专|招若干人|06-19发布	上班地址：下沙新加坡科技园5幢733-734杭州千壹科技有限公司	大专	1年经验	1.建立完善的商品数据运营数据库，多方位多角度沉淀商品运营数据，为公司运营提供基础支持2.跟踪和分析店铺运营情况，形成产品化的数据方案3.结合店铺运营实际，针对性的制定分析报告，提出合理化的解决建议4.关注行业、竞品动态，及时分析总结，为店铺和公司决策提供依据和支持	职位要求：1.大专及以上学历，数学、统计学、经济学等相关专业毕业2.熟悉店铺运营的基本内容，有三年以上商品数据运营相关经验，了解淘宝天猫等平台女装行业运营状态和发展规律3.有团队管理和项目运作经验优先4.性格活泼开朗，抗压能力强，有较好的沟通表达能力，逻辑思维能力强职能类别：产品/品牌专员关键字：数据分析数据市场
数据库管理员	数据库	6-8千/月	上市公司	10000人以上	家具/家电/玩具/礼品贸易/进出口	佛山|3-4年经验|本科|招1人|05-15发布	上班地址：龙洲路大晚民主工业区东菱新宝电器总部	本科	3-4年经验	1、维护所有数据库稳定运行，关注数据库集群整体运行情况，持续发现和解决潜在的问题和调优；2、对生产环境使用数据库SQLServer、MySQL进行容量规划、架构设计，提高业务高可用性和容灾能力；3、负责SQLServer、MySQL数据库的监控、性能优化、管理与维护；4、负责SQLServer、MySQL数据库的规划、部署、备份恢复、迁移及故障排除；5、协助指导支持各产品线的数据库设计，SQL语句优化，审核等；6、负责公司相关服务器的部署，维护，优化；7、最终待遇以面谈为准。	任职要求：1、全日制本科以上学历，3年以上SQLServer、MySQL实际管理经验；2、熟悉SQLServer、MySQL数据库的体系结构和工作原理，熟悉常用存储引擎的功能和特点；3、熟悉SQLServer、MySQL高可用架构方案的部署维护；4、熟悉SQLServer、MySQL、Redis数据库的安装维护、优化、压力测试和集群架构；5、熟悉数据库的性能优化、SQL调优技术，对高并发数据库的锁和事务隔离问题有深入理解；6、熟悉常用的数据库备份方法，理解其工作原理，故障时能够迅速恢复数据库。职能类别：数据治理工程师数据仓库工程师关键字：数据库sqlmysql数据库管理员
数据分析主管/专员	数据分析	5-8千/月	民营公司	5000-10000人	互联网/电子商务家具/家电/玩具/礼品	南京-玄武区|3-4年经验|大专|招2人|06-01发布	上班地址：钟灵街50号	大专	3-4年经验	岗位职责：1、建立发展上线的基础数据、经营数据进行追踪、分析、统计，建立数据分析模型，从数据中发现关键问题并提出优化方案，推动发展上线进度，运营调整；2、对数据罗盘系统数据库的定期维护和异常处理，对数据系统性能分析与调优、排错，保证数据正确性；3、数据罗盘系统数据报表的需求汇总、优化设计和实施，与技术部沟通优化方案，并实现上线；	任职资格：1、本科以上学历，专业不限2、3年以上数据运营分析经验3、熟练操作office相关软件，具有较强的EXCEL和PPT功底，从事过相关数据分析岗位工作者更佳4、具有一定的数据敏感性，擅长沟通与协调，具有较强的抗压能力及团队协作精神，具备优良的职业操守职能类别：业务分析专员/助理
数据专员	数据管理或治理	0.7-1.5万/月	民营公司	150-500人	批发/零售家具/家电/玩具/礼品	广州-天河区|3-4年经验|本科|招1人|04-20发布	上班地址：体育东路122号羊城国际商贸中心西塔1812-1813	本科	3-4年经验	1、支持各种常规或临时数据分析需求；2、提供各类业务相关的分析及建议；3、与部门沟通协调需求并提出各种新的数据分析项目或方案；4、持续地改进数据采集、处理、分析、报告等各个流程上的工作；5、具备数据搭建的能力，分析电子商务数据的内涵与逻辑；6、建立BI并进行分析。	任职要求：1、本科及以上学历，计算机、统计、数理科专业优先；2、两年以上销售型企业数据分析相关工作经验者优先；3、熟练使用函数进行数据分析，有建模经验；4、熟悉业务、运营流程，具备采销经验；5、逻辑分析能力强，热爱学习，不惧挑战。【公司福利】1、五险一金：购买五险及公积金2、办公地点：羊城国际商贸中心西塔（地铁体育中心B出口前行200米）3、上班时间：周末双休，早上8：30上班，下午17：30下班，午休一小时，法定节假日休息4、假期安排：享受婚假、产假、陪产假、工伤假、带薪年假、带薪病假等5、员工福利：永远吃不完的零食，还有年终奖、生日福利、节日福利、集体活动等等6、工作环境：良好的工作环境和轻松愉快的团队氛围，公司配备冰箱、微波炉方便我们的小伙伴职能类别：数据分析师数据运营关键字：数据数据分析数据专员数据运营
数据分析师	数据分析	0.6-1万/月	民营公司	500-1000人	贸易/进出口家具/家电/玩具/礼品	惠州|1年经验|大专|招若干人|05-11发布	上班地址：仲恺高新区潼侨镇联发大道南面138号杰希集团	大专	1年经验	工作职责：1通过数据发现问题及分析场景，编写分析报告及建议解决方案；2协同IE人员，完成数据分析平台建设，参与系统测试/文档编写和汇报工作；3负责自动化车间各项数据的收集与整理工作；4输出每周，每月，每季度，年度各工序的主要数据和分析总结。职能类别：数据采集工程师数据分析师关键字：数据分析数据处理统计	1.1年以上数据分析或数据挖掘经验（优秀应届毕业生可以考虑）；2.熟悉常用的数理统计理论，数据分析，掌握R/SPSS/Python等至少一种分析工具；3熟练使用办公软件，有较强的报告编写和汇报能力；4.工作有热情，有冲劲；有高度责任心和团队合作精神；5.熟悉SQL
数据管理员	数据管理或治理	4.5-6千/月	民营公司	150-500人	家具/家电/玩具/礼品	佛山-顺德区|2年经验|大专|招1人|06-19发布|英语良好|电子信息工程	上班地址：广东省佛山市顺德区伦教三洲建设东路4号	大专	2年经验	一、知识要求1、建立品质数据库，通过数据及时反映品质实态，对品质数据进行倾向管理2、对数据敏感，具备理科相关的专业知识3、有较强的逻辑思维能力二、	技能要求1、良好的沟通、协调能力及系统分析和诊断、判别能力；2、能够自主运用OfficeAccess建立数据库3、熟练运用OfficeEXCLE中的公式函数4、具备一定基础的OfficeEXCLE宏编程能力。职能类别：审核员关键字：数据管理员
数据分析师	数据分析	4-6千/月	民营公司	150-500人	家具/家电/玩具/礼品互联网/电子商务	常州|1年经验|大专|招2人|06-19发布	上班地址：新北创意园D座22楼	大专	1年经验	岗位职责1、对天猫的数据分析对于天猫店铺的数据监测与管控2、对市场竞品的分析，各类计划数据盘点2、通过数据对异常进行分析、方案跟进和改善效果盘点	任职资格1、大专及以上学历，电商国贸市场营销统计经济学等专业2、性格沉稳外向，沟通表达能力较好3、较强的逻辑性，数据分析能力，善于思考，擅长数据报表分析4、较强的学习能力、执行力与目标管理能力职能类别：数据分析师关键字：数据分析师数据分析数据处理数据挖掘
数据管理软件工程师	数据管理或治理	0.8-1万/月	合资	1000-5000人	电子技术/半导体/集成电路家具/家电/玩具/礼品	广州-番禺区|2年经验|本科|招1人|06-18发布	上班地址：广州市番禺区化龙镇金湖工业区金盛一路一号	本科	2年经验	岗位职责：负责与联网设备或终端的数据交换、数据存储、数据服务器管理、数据云管理、数据显示等的软件实现编程设计、调试，及系统产品技术支持职能类别：数据分析师	岗位要求：（1）计算机网络、或网络通信工程本科以上毕业，其中学习并应用过服务器、数据库软件编程设计知识；（2）有物联网设计经验的优先；（3）熟练掌握C++、JAVA语言编程工具；（4）熟悉掌握Web编码、QT编码工具。
信息数据分析管理	数据分析	4.5-6千/月	民营公司	150-500人	贸易/进出口家具/家电/玩具/礼品	义乌|3-4年经验|大专|招1人|06-14发布	上班地址：佛堂镇佛堂大道2901号（佛堂派出所公交站对面）	大专	3-4年经验	主要职责描述：1、协助经理做出有质量、有价值的数据统计分析，并在加强管理，提高供应链运行质量等方面为公司降低风险、提高收益。2、协助对整个管理系统基础资料进行日常维护和管，主要对公司ERP信息管理系统、数据库前端进行有效管理，确保数据安全性、及时性、准确性，提供公司各部门所需相关数据分析报告，以及其它和信息管理系统的相关工作3、优化数据，提高分析作用价值	任职资格：1、有较强的需求分析能力、逻辑推理能力、沟通协调能力2、遵守公司数据统计分析工作的规范管理，不虚报，不舞弊，不弄虚作假3、熟悉公司业务运作，对各部门的数据统计分析工作给予支持配合4、汇编各类统计数据分析报表，整合汇总、综合分析，按时为各部门提供可行性的报表5、熟练掌握并操作microsoftofficeword、excel、ppt
APP数据分析经理	数据分析	1-1.5万/月	民营公司		家具/家电/玩具/礼品	上海-徐汇区|5-7年经验|本科|招2人|05-07发布	上班地址：桃江路8号方太生活家	本科	5-7年经验	工作职责:1.负责方太幸福家APP产品数据获取，形成数据需求，统一指标归口，主导并协同内外部资源获取数据，保证数据采集规范、完整、准确；2.定期输出方太幸福家APP数据报告，监控业务执行效果，协调业务复盘；3.深刻理解方太幸福家APP业务需求，建设并优化APP数据指标体系，规范数据结构，对APP的数据资源进行系统规划；4.识别业务场景，关注渠道推广、内容运营、用户运营等相关数据，从数据角度分析业务问题、制定优化措施和解决方案跟踪竞争对手和行业用户数据变化趋势，进行竞品分析，并提出产品优化方案。	任职资格:1、本科及以上学历，市场营销、统计学、数学等相关专业优先；2、3-5年联网产品用户运营和数据分析经验，知名互联网相关经验优先；3、熟悉数据统计的相关工具，能够快速、高效地处理大量数据；4、熟悉iOS、Android、web端用户数据偏好，了解其数据分析规范及开发技术常识；5、有较强的表达能力、协调沟通能力和自我驱动力优秀，执行力强，能积极推动工作。职能类别：数据分析师
数据分析师	数据分析	0.8-1.8万/月	民营公司	150-500人	批发/零售家具/家电/玩具/礼品	广州-海珠区|2年经验|本科|招1人|06-05发布	上班地址：广州市海珠区官州街道北山村桥头大街218号三楼，广恒美电器	本科	2年经验	1、根据业务逻辑，建立业务数据模型，衡量市场投入/产出模型，为团队提供反映产品和运营状况的数据报表；2、追踪正在上线的广告活动，确保广告活动数据的获取，给到品牌方线上活动的咨询与建议；3、与项目团队成员合作，完成电商广告活动的数据与其它数字媒体广告活动的数据的整合和分析，从而实现媒体预算的整合优化。4、整理并分析店铺流量统计、客户行为分析、流量导入分析、广告分析；5、负责统计及分析网站市场推广项目的相关数据；6、负责持续监控、跟踪和分析网站流量，并跟踪网站推广效果	任职要求:1、数学、统计学、建模，本科以上学历，1年以上数据建模工作经验2、有数据管理经验，有系统需求整理、分析、测试经验3、熟练数据挖掘的常用算法，能够根据实际应用需求进行独立建模，算法调优及模型验证；4、通过模型帮助客户解决实际业务问题，以及通过建模有效帮助客户实际业务提升的完整经验福利待遇：1、极具竞争力的薪酬待遇，完全凭借实力即可获得晋升，入职即可享受五险一金和法定假期、公司实行大小周休假制度；2、系统的入职培训，帮助你迅速提升专业技术水平、领导能力等综合能力；3、丰富多彩的文化活动，定期组织休闲运动会、员工生日会、欢乐下午茶、烘焙活动、电影日、周末BBQ、团队拓展、国内外旅游等团队活动……4、良好的发展机会，舒适的工作环境，和蔼可亲的上司，工作氛围轻松。职能类别：数据分析经理/主管关键字：数据分析员建模数据分析师sql分析
数据运营专员-零售数据方向	数据分析	1-1.5万/月	民营公司	10000人以上	家具/家电/玩具/礼品	佛山|3-4年经验|本科|招1人|06-18发布	上班地址：顺德区北滘镇美的全球创新中心	本科	3-4年经验	岗位职责:1、调研用户真实需求与IT一起不断完善零售数据工具；2、推动门店数据化，从用户角度推出可行计划并落地；3、追踪门店数据来源的精准度和及时性，并与数据分析专员进行数据分析，制定相应的整改方案和行动方案；4、追踪各个渠道的数据化执行程度。	任职资格:1、本科以上学历；3年以上工作经验，2年以上线下门店运营管理经营；2、对新零售线下店铺运营和系统使用有相关经验者优先；3、对线下门店数据化运营有深刻理解；4、具有通过数据分析给出门店运营分析和总结，并给出可行性行动报告；5、优秀的学习能力，良好的语言、文字表达能力，熟练使用Office。职能类别：大数据开发工程师
销售数据分析专员	数据分析	6-8千/月	合资	150-500人	家具/家电/玩具/礼品批发/零售	广州-荔湾区|2年经验|大专|招若干人|06-19发布	上班地址：康王中路和业广场19楼	大专	2年经验	1、系统销售数据导出整理，转换报表；2、复核销售数据与销售管理系统提报数据差异，核查数据真实准确性；3、跟进电商旗舰店备货、调货、及对账工作；4、跟进店内备货、调货、及对账工作；5、完成部门日常的其他数据支撑工作。	任职要求：1.本科及以上学历，财会类、物流、统计学、数学等专业优先；2.一年以上的相关工作经验；3.有一定的数据分析处理能力；4.较强的责任心，工作态度严谨、认真；5.较强的学习、沟通和推动能力；6.较强的逻辑思维能力。职能类别：业务分析专员/助理
数据分析师(J12445)	数据分析	1-1.5万/月	上市公司	10000人以上	家具/家电/玩具/礼品	广州|2年经验|本科|招1人|05-21发布	上班地址：白云区广花三路366号欧派家居集团股份有限公司	本科	2年经验	工作职责:岗位职责：1、参与具体项目的数据体系设计，核心指标的监控和跟踪分析，并对异常波动情况进行深入分析和问题定位；2、优化和完善数据分析体系，包括KPI指标体系、报表体系、专题分析体系；3、处理业务部门临时数据需求；4、向用户解释及维护数据口径，处理数据质量问题	任职资格:学历：本科；专业：统计学、计算机、工商管理等相关专业；年龄：不限；性别：男女不限；经验：2年以上相关岗位工作经验；个人综合能力：1、1年以上数据分析工作经验，零售、互联网背景优先，有流程管理、商品分类管理相关数据分析经验优先；2、逻辑思维严密，较强沟通能力，有很好的分析能力和报告展示能力，有很好商业嗅觉；3、熟练使用SQL、Excel、PPT，有BIEE、帆软或其他前端报表工具经验优先；4、专业不限，统计相关专业尤佳5、有数据产品项目经验优先。；职能类别：数据分析师
海外电商数据运营经理	数据分析	1.5-3万/月	民营公司	10000人以上	互联网/电子商务家具/家电/玩具/礼品	深圳-南山区|5-7年经验|本科|招1人|06-18发布	上班地址：学府路95号怡化金融科技大厦23楼	本科	5-7年经验	岗位职责：1、对数据（包括但不限于行业、竞品、供应链、广告、促销、销量、用户）进行分析、挖掘，支持业务分析，探索业务趋势，发掘潜在问题点及优化点，输出报告及推进决策落地；2、深入理解电商业务，搭建及维护海外电商数据指标体系、数据分析体系、用户及策略洞察体系。沉淀分析思路与框架，提炼数据产品需求，与相关团队（如技术开发团队）协作并推动数据产品的落地；3、和业务方形成良好的合作与互动.清楚简洁的把分析结果沟通给合作的业务方，帮助业务方发掘改进产品和业务的机会，通过数据驱动业务目标达成。	任职资格：1、2年以上工作经验（商业分析、BI、决策支持、数据挖掘）；数学、统计、信息管理、计算机、经济学等相关专业本科及以上学历，熟练掌握SQL、Excel等工具，了解Python、R、SPSS的优先；2、数据和业务都非常敏感，能独立完成从数据提取到模型构建输出分析报告，有过解决复杂的商业问题的经历；有较强的逻辑分析能力和独立思考能力，定义问题和解决问题的能力，认同以数据为导向的工作方式；3、具备较强的沟通能力，思维活跃，前瞻学习能力强，对数据行业有极大的热性，良好的项目管理能力；4、熟悉亚马逊平台者优先；英语优秀者优先。职能类别：数据分析师数据分析经理/主管关键字：跨境电商海外电商数据分析亚马逊英语
数据分析师	数据分析	0.9-1.2万/月	民营公司	50-150人	互联网/电子商务家具/家电/玩具/礼品	深圳-宝安区|2年经验|本科|招若干人|06-18发布	上班地址：深圳市 宝安区 U8智造产业园 深圳市宝安区航城大道U8智造产业园U4栋5楼	本科	2年经验	岗位职责：1.构建并维护全面的、准确的、能反映服务业务线特征的整体指标体系	任职资格：1.统计、数学、信息技术等本科及以上学历，2年-3年相关工作经验，有电商、新零售、潮玩等相关行业经验优先；2.熟练运用SQL、EXCEL等工具，有丰富的数据分析、挖掘、清洗和建模的经验，能高效的与数据技术团队进行沟通；3.良好的数据敏感度
数据分析师	数据分析	4.5-6千/月	民营公司	150-500人	批发/零售家具/家电/玩具/礼品	南京|1年经验|大专|招1人|06-18发布	上班地址：江苏省南京市雨花台区安德门大街57号楚翘城2号楼701室	大专	1年经验	岗位职责：1．在网站数据和营销传播两个方向上提供多维数据分析服务，并根据数据分析结果提出业务策略建议；2．负责使用网站分析工具，对全站的流量进行统计、分析和监控，分析流量的来源、关键词、访问深度，停留时间等维度，能得出相应的逻辑给出指导意见；3．根据网站的架构和逻辑，对分类页面和商品单页的用户行为进行统计分析，对站内搜索行为作分析统计，对品类，页面内容的改进做指导；4．对平台的用户行为路径做统计分析，设置转化目标和布局跟踪代码，实时监控转化漏斗的各个环节，并且提出相对应的优化意见；5．对平台用户的地域分布、年龄比例，性别比例，职业构成等进行统计和分析，给出相应的建议；6．对已经形成订单的客户和订单管理系统中收集来的数据做整理，按照相应的逻辑进行分类，并配合其他市场人员进行营销和推广；7．对各个推广平台的数据进行整理，统一优化整个系统的数据资源配合进行全渠道营销。	任职要求：1.一年以上媒体网站、电商网站、网络营销数据分析岗位相关工作经历，有电商平台工作经历优先考虑；2.熟练使用各种办公软件，如PPT、EXCEL等，能独立撰写数据分析报告；3.熟悉电子商务网站的数据分析模型和用户数据分析模型，了解如何通过数据分析优化电商平台；4.对数据驱动业务有深入理解，对数据与业务方面有足够敏感性，有较强的逻辑分析能力，有较强的独立思考能力；5.具备良好的沟通能力和团队合作精神。职能类别：数据分析师
总公司市场部数据管理岗(006407) (职位编号：ehuatai006407)	数据管理或治理	0.8-1万/月	外资（欧美）	500-1000人	保险	北京-西城区|3-4年经验|本科|招1人|06-18发布	上班地址：金融大街35号国际企业大厦	本科	3-4年经验	岗位职责:1.统筹管理公司个人客户数据，并经加工、整理、分析，定期出具个人客户数据管理报告；2.建立健全数据质量管理体系，统筹开展客户数据质量管理工作，促进公司个人客户数据真实性等持续提升；3.维护和管理客户画像标签数据、客户分级数据，并定期出具相关分析报告，提出应用建议；4.中间库数据日常维护，包括各项个人客户数据采集、更新、提取、统计等；5.根据部门业务需要，牵头对接IT部门处理各项业务数据需求；6.领导交办的其它工作；	任职资格:1、全日制大学本科及以上学历，保险精算、数学、统计学等专业优先；2、良好的数据采集、处理、分析能力，对数字具有敏锐的洞察力、清晰的逻辑推理判断和总结能力；3、熟悉数据统计和数据分析方法，至少精通SPSS/SAS/EVIEWS/MATLAB/R语言/SQL等数据分析工具；4、具备通过构建数据模型、挖掘和分析数据相关经验者优先；5、了解财险业务优先，具备良好的业务数据敏感性；6、具有较好的表达、沟通协调能力；7、踏实认真，积极上进，爱岗敬业。"职能类别：业务分析专员/助理
总公司市场部数据管理岗(006581) (职位编号：ehuatai006581)	数据管理或治理	0.8-1万/月	外资（欧美）	500-1000人	保险	上海-浦东新区|1年经验|本科|招若干人|06-18发布	上班地址：秀浦路68号	本科	1年经验	岗位职责:1.统筹管理公司个人客户数据，并经加工、整理、分析，定期出具个人客户数据管理报告；2.建立健全数据质量管理体系，统筹开展客户数据质量管理工作，促进公司个人客户数据真实性等持续提升；3.维护和管理客户画像标签数据、客户分级数据，并定期出具相关分析报告，提出应用建议；4.中间库数据日常维护，包括各项个人客户数据采集、更新、提取、统计等；5.根据部门业务需要，牵头对接IT部门处理各项业务数据需求；6.领导交办的其它工作；	任职资格:1、全日制大学本科及以上学历，保险精算、数学、统计学等专业优先；2、良好的数据采集、处理、分析能力，对数字具有敏锐的洞察力、清晰的逻辑推理判断和总结能力；3、熟悉数据统计和数据分析方法，至少精通SPSS/SAS/EVIEWS/MATLAB/R语言/SQL等数据分析工具；4、具备通过构建数据模型、挖掘和分析数据相关经验者优先；5、了解财险业务优先，具备良好的业务数据敏感性；6、具有较好的表达、沟通协调能力；7、踏实认真，积极上进，爱岗敬业。职能类别：大数据开发工程师
总公司市场部数据管理岗(006407) (职位编号：ehuatai006407)	数据管理或治理	0.8-1万/月	外资（欧美）	500-1000人	保险	北京-西城区|3-4年经验|本科|招1人|06-22发布	上班地址：金融大街35号国际企业大厦	本科	3-4年经验	岗位职责:1.统筹管理公司个人客户数据，并经加工、整理、分析，定期出具个人客户数据管理报告；2.建立健全数据质量管理体系，统筹开展客户数据质量管理工作，促进公司个人客户数据真实性等持续提升；3.维护和管理客户画像标签数据、客户分级数据，并定期出具相关分析报告，提出应用建议；4.中间库数据日常维护，包括各项个人客户数据采集、更新、提取、统计等；5.根据部门业务需要，牵头对接IT部门处理各项业务数据需求；6.领导交办的其它工作；	任职资格:1、全日制大学本科及以上学历，保险精算、数学、统计学等专业优先；2、良好的数据采集、处理、分析能力，对数字具有敏锐的洞察力、清晰的逻辑推理判断和总结能力；3、熟悉数据统计和数据分析方法，至少精通SPSS/SAS/EVIEWS/MATLAB/R语言/SQL等数据分析工具；4、具备通过构建数据模型、挖掘和分析数据相关经验者优先；5、了解财险业务优先，具备良好的业务数据敏感性；6、具有较好的表达、沟通协调能力；7、踏实认真，积极上进，爱岗敬业。"职能类别：业务分析专员/助理
总公司市场部数据管理岗(006581) (职位编号：ehuatai006581)	数据管理或治理	0.8-1万/月	外资（欧美）	500-1000人	保险	上海-浦东新区|1年经验|本科|招若干人|06-22发布	上班地址：秀浦路68号	本科	1年经验	岗位职责:1.统筹管理公司个人客户数据，并经加工、整理、分析，定期出具个人客户数据管理报告；2.建立健全数据质量管理体系，统筹开展客户数据质量管理工作，促进公司个人客户数据真实性等持续提升；3.维护和管理客户画像标签数据、客户分级数据，并定期出具相关分析报告，提出应用建议；4.中间库数据日常维护，包括各项个人客户数据采集、更新、提取、统计等；5.根据部门业务需要，牵头对接IT部门处理各项业务数据需求；6.领导交办的其它工作；	任职资格:1、全日制大学本科及以上学历，保险精算、数学、统计学等专业优先；2、良好的数据采集、处理、分析能力，对数字具有敏锐的洞察力、清晰的逻辑推理判断和总结能力；3、熟悉数据统计和数据分析方法，至少精通SPSS/SAS/EVIEWS/MATLAB/R语言/SQL等数据分析工具；4、具备通过构建数据模型、挖掘和分析数据相关经验者优先；5、了解财险业务优先，具备良好的业务数据敏感性；6、具有较好的表达、沟通协调能力；7、踏实认真，积极上进，爱岗敬业。职能类别：大数据开发工程师
数据分析岗	数据分析	4.5-6千/月	上市公司	10000人以上	保险金融/投资/证券	湖州|招2人|06-18发布	上班地址：湖州市东吴国际广场龙鼎大厦11层	未标明	未标明	1、业务数据的统计与管理工作，数据指标定义的设定，相关数据需求支援；2、营销方案数据追踪、统计、核对及兑现，进行业务数据统计分析，定期编制各类业务报表；3、个人业务各项数据分类处理与汇总，业务进展和计划指标执行情况分析；	职位要求1、全日制本科及以上学历，数理统计类专业优先；2、熟练使用excel、ppt等办公软件；3、具备较强的组织协调、沟通表达、逻辑分析能力，具有数字敏感度，严谨细致；4、具有大型企业实习经验者，具有保险行业实习经验者优先【福利待遇】一经录用，签订长期限劳动合同，为正式内勤编制员工，可享受：1、法定的社会保障——五险一金；2、员工综合保障计划——高额的意外、医疗、重大疾病等综合商业保险；3、企业年金——即“补充养老计划”；4、各项福利——年度体检、公司司服、高温费等；5、教育培训——表现优异的员工将有机会参加由公司出资的继续教育；6、各类休假——各种人性化假期；7、丰富多彩的工会活动——如工会旅游，体育文娱活动等。职能类别：保险内勤关键字：保险内勤数据统计数据分析
数据库管理岗	数据库	1-1.5万/月	国企	500-1000人	保险	广州|2年经验|本科|招1人|06-19发布	上班地址：广州市广州大道中988号圣丰广场13、15楼	本科	2年经验	工作职责：1.负责数据库系统结构设计规划、建设及管理负责搭建、维护、监控数据库，并定期进行数据库巡检、性能优化、数据备份负责制定。2.数据库维护和操作、数据备份和恢复等规范，确保数据库维护规范、准确以及数据的有效、完整。3.负责根据公司信息技术类项目实施、变更要求，对涉及数据库方面的内容提出合理化的建设建议。4.负责组织制定完善数据库备份、恢复和灾备计划，并定期执行数据有效性验证，在灾难出现时对数据库进行恢复，确保备份数据完整可用。5.依据数据库系统运行情况，分析信息系统结构，依据分析结果提出信息系统调整建议。6.负责分析现行数据库运行维护管理架构，逐步完善数据库运行维护管理架构。	任职要求：1.计算机相关专业本科及以上学历。2.3年以上数据库维护岗位工作经验，有保险公司信息技术工作经验并了解保险系统结构者或有系统研发设计和管理经验者优先。3.信息技术专业相关中级以上职称或者信息技术相关专业证书。4.了解保险行业的基本服务器结构，具备基于unix或linux系统平台的Oracle11gRAC维护及Dataguard运维相关专业知识。5.具备对数据库运维问题迅速定位判断并进行专业维护处理、性能优化、结构设计、备份恢复、Dataguard技术等。6.有高度的责任心、沟通能力良好、有团队意识。职能类别：数据库工程师(DBA)IT经理/IT主管
数据库管理岗	数据库	1-1.5万/月	国企	500-1000人	保险	广州|2年经验|本科|招1人|06-20发布	上班地址：广州市广州大道中988号圣丰广场13、15楼	本科	2年经验	工作职责：1.负责数据库系统结构设计规划、建设及管理负责搭建、维护、监控数据库，并定期进行数据库巡检、性能优化、数据备份负责制定。2.数据库维护和操作、数据备份和恢复等规范，确保数据库维护规范、准确以及数据的有效、完整。3.负责根据公司信息技术类项目实施、变更要求，对涉及数据库方面的内容提出合理化的建设建议。4.负责组织制定完善数据库备份、恢复和灾备计划，并定期执行数据有效性验证，在灾难出现时对数据库进行恢复，确保备份数据完整可用。5.依据数据库系统运行情况，分析信息系统结构，依据分析结果提出信息系统调整建议。6.负责分析现行数据库运行维护管理架构，逐步完善数据库运行维护管理架构。	任职要求：1.计算机相关专业本科及以上学历。2.3年以上数据库维护岗位工作经验，有保险公司信息技术工作经验并了解保险系统结构者或有系统研发设计和管理经验者优先。3.信息技术专业相关中级以上职称或者信息技术相关专业证书。4.了解保险行业的基本服务器结构，具备基于unix或linux系统平台的Oracle11gRAC维护及Dataguard运维相关专业知识。5.具备对数据库运维问题迅速定位判断并进行专业维护处理、性能优化、结构设计、备份恢复、Dataguard技术等。6.有高度的责任心、沟通能力良好、有团队意识。职能类别：数据库工程师(DBA)IT经理/IT主管
数据管理部-数据架构与模型管理岗	数据管理或治理		国企	150-500人	计算机服务(系统、数据服务、维修)保险	北京|3-4年经验|本科|招1人|06-10发布	上班地址：北京市石景山区实兴大街30号1号楼	本科	3-4年经验	岗位职责1.负责规划数据架构，建立数据架构管理规范和流程；2.分析各业务部门提出的数据需求，优化和调整数据架构；3.负责数据架构在公司落地和执行相关工作；4.定期根据公司发展情况，调整和优化数据架构；5.领导交办的其它任务。	任职要求1.全日制统招本科及以上学历，经济类、数学类、计算机类相关专业；2.保险、银行或相关行业乙方，需了解保险业务；3.相关工作经验3年以上，主导或参与过大型数据类平台建设；4.熟练使用office办公软件，熟练SQL编写技能；具有良好文字功底，善于PPT，Word等文档的编写；5.品行端正、吃苦耐劳、良好的团队合作精神和服务意识、良好的沟通能力、有较强的责任感和使命感。职能类别：其他
数据管理岗	数据管理或治理	10-15万/年	上市公司	1000-5000人	保险	温州|在校生/应届生|本科|招1人|06-22发布	上班地址：鹿城区车站大道2号华盟商务广场4-5楼	本科	在校生/应届生	1、负责公司内部经营决策的数据支持分析工作，包括各种制式报表和根据业务发展节奏、热点、重点及时进行的机动数据分析支持；2、定期收集、统计公司相关经营数据，建立完善数据库，汇总编制各支公司、营业区、渠道报表数据；3、组织协调公司各项数据的统计工作；	职位要求：1、全日制本科及以上学历（二本），统计学、计算机相关专业优先；2、对数据敏感，有清晰地问题分析思路及分析框架，有求知欲，具敬业精神、沟通能力和团队合作精神。【福利待遇】国企正式编制（非销售），一经录用，可享受以下待遇：1、市场上有竞争力的薪酬福利科学有效的薪酬体系，年终奖、六险二金（增加补充医疗与企业年金）、健康体检、全套司服定制、购物卡、高温费、过节费等附加福利和节假日福利。2、明晰的职业发展和晋升机会管理序列与专业序列双重晋升互通发展跑道，管理干部实行聘任制，公开竞聘上岗；3、全方位的员工教育培训体系覆盖各层级的体系化培训，三年期新员工培养规划，“高管讲堂”、“新华讲坛”等活动共同营造的浓厚公司学习氛围。4、丰富多彩的工会团队活动工会旅游、观影卡、洗衣卡、各传统节假日的工会团建及福利、篮球赛等文娱活动5、贴心人性化的各类休假除法定节假日以外，还有带薪年假、探亲假、长期服务假…
数据库管理员	数据库	1.5-2万/月	国企	10000人以上	保险金融/投资/证券	北京-通州区|3-4年经验|本科|招1人|06-19发布	上班地址：北京市通州区商通大道1号院阳光金融城	本科	3-4年经验	岗位职责：1.负责公司业务系统数据库的性能维护、安全性管理；2.负责公司数据可靠性维护、数据备份和数据容灾；3.对开发项目提供数据库技术支持；4.负责数据库运维自动化脚本编写。	任职要求：1.计算机、软件相关专业统招本科以上学历；2.3-5年相关工作经验；3.较强的沟通学习能力，对技术有热情，有能力直接跟踪和学习最新的技术和知识；4.有python或者shell编程能力；5.有oracle、mysql、mongodb、hadoop至少一种运维能力。职能类别：数据库工程师(DBA)
人管岗（数据分析）	数据分析	4.5-6千/月	民营公司	500-1000人	互联网/电子商务保险	广州-海珠区|1年经验|本科|招1人|06-18发布	上班地址：广州市海珠区广州大道南1601-1602号创投小镇创投集聚区53号楼洋湾岛蜗牛保险	本科	1年经验	1、对运营中心内的数据需求进行分析反馈，按需求制作新的数据报告；2、运营中心部门相关数据分析和业务提成、奖金核算；3、负责数据的统计、汇总及填报工作，确保数据的准确性和及时性；	任职要求：1、本科学历，金融、保险相关专业；2、熟悉EXCEL、PPT制作，熟悉运用数据透析表，有一定EXCEL函数运用经验；3、具有良好沟通表达能力，踏实。【薪酬福利】1、公司严格按照《劳动法》相关规定与正式员工签订劳动合同，入职即购买五险一金，转正增加两份商业保险，按国家规定享受带薪年假；2、薪资结构：无责任底薪+七险一金+奖金3、丰富多彩的员工活动：员工聚餐、节日晚会、旅游活动、趣味运动会、员工表彰活动等等；4、节假日福利（春节、端午、中秋礼品等）、员工生日会、伯乐奖励、内部推荐奖励、下午茶、春节开门利是等多项福利；5、提供带薪岗前培训、衔接培训、管理能力培训等专业培训，资深主管全程协助辅导开展工作；具有规范的定期晋升制度，提供广阔职业发展空间；职能类别：业务分析专员/助理行政专员/助理关键字：数据分析数据数据处理统计薪酬
金融中心数据分析助理（正式编制+周末双休）	数据分析	6-8千/月	民营公司	10000人以上	保险金融/投资/证券	成都-锦江区|3-4年经验|大专|招10人|06-22发布	上班地址：云霞路56号华瑞中心8楼14课	大专	3-4年经验	岗位职责：1.统计平安老客户各类经济、金融与资管产品数据库；2.统计平安老客户各类数据的质量控制方案；3.对平安老客户所持有的相关产品系统进行数据架构；4.为客户转达平安目前各类金融资产收益、风险、业绩指标；5.针对不同金融客户进行统计分析，建立相关的客户数据档案；6.协助领导进行相关数据和人员管理；7..团队主管交代的其他事项。	任职要求：1.金融、经济、统计等专业背景，研究生及以上学历，特别优秀者可适当放宽；2.熟悉基本的经济金融理论及常用数据和指标；3.对数据较为敏感，具备较强的数据分析能力；4.具备较强的逻辑思维能力、执行能力和团队精神；5.有相关经济、金融数据库设计或经济金融数据分析工作经历者优先；6.具备较强的沟通表达能力和文档写作能力；7.具备一定的专研精神，做事仔细、认真、负责；8.具有较强的学习能力，愿意学习和研究各类新领域的知识。福利待遇：1.基本薪资+绩效考核+医疗保险+意外保险+季度奖金+竞赛奖励+旅游计划；2.平安金融学院完善和持续的晋升培训机制
总公司 数据分析岗 (职位编号：001393)	数据分析	15-20万/年	合资	500-1000人	金融/投资/证券保险	上海-浦东新区|1年经验|本科|招若干人|06-22发布	上班地址：世纪大道1168号东方金融广场B座19楼	本科	1年经验	岗位职责:1、整理各业务系统相关数据；2、数据清洗，统一标准，数据转换；3、集中数据到数据仓库中，按需求归集到数据集市；4、按照需求提取数据，并制作报表；5、对产出的报表进行测试和核对；6、与业务单位讨论确定报表需求；7、协助业务单位处理使用报表系统遇到的问题等。	任职资格:1、计算机、数学、统计学或相关专业，并拥有1年互联网或金融行业的数据挖掘的实际工作经验；2、熟悉常用ETL工具；3、精通Python、java、sql语言处理数据；4、熟练数据库DB2、Mysql，熟练使用Hadoop、Hive处理数据，熟练使用spark分布式平台的项目经验者优先；5、较好的数学或统计学教育背景优先。职能类别：数据分析师
数据管理部-数据治理岗	数据管理或治理		国企	150-500人	计算机服务(系统、数据服务、维修)保险	北京|2年经验|硕士|招1人|06-16发布	上班地址：北京市石景山区实兴大街30号1号楼	硕士	2年经验	岗位职责1.为数据治理工作提供基础的数据分析和建模的技术支持；2.开展数据质量检核工作，核查保险公司报送的数据质量问题，并跟踪问题整改；3.负责整理各保险公司数据治理提升情况，撰写数据质量提升报告；4.根据各保险公司数据报送和数据质量检核情况，开展数据质量评价工作；5.负责保险公司现场调研活动的资料准备、现场研讨及总结报告的撰写。	任职要求1.硕士研究生及以上学历，信息技术相关专业；2.保险公司同类岗位相关经验；3.工作经验2-3年；4.熟练掌握SQL脚本编写，熟悉保险行业核心业务系统及后台数据模型者优先；5.具有较强的工作责任心，较好的逻辑思维和沟通能力。职能类别：大数据开发工程师
数据分析岗	数据分析	6-8千/月	上市公司	10000人以上	保险金融/投资/证券	金华|无需经验|本科|招1人|06-17发布	上班地址：金华市婺城区永康街329号	本科	无需经验	职位描述：1、业务数据的统计与管理工作，数据指标定义的设定，相关数据需求支援；2、营销方案数据统计、核对及兑现，进行业务数据统计分析，定期编制各类业务报表；3、各项激励方案的日常追踪，参与季度经营分析报告的制定；参与编制年、季月度产品分析报告和产品价值分析报告；4、个人业务各项数据分类处理与汇总，参与个人业务年度计划的制定，业务进展和计划指标执行情况分析；5、完成领导交办的其他工作。	职位要求：1、统招本科及以上学历，理工科相关专业优先；2、一年及以上寿险行业相关工作经验者优先；3、具有保险基础知识，掌握职责中所涉及行业的基本知识，熟练掌握保险营销模式与技巧；熟练掌握办公软件操作、计算机基础操作、公文写作等技能；4、具有较强沟通表达、逻辑分析与政策把握能力，具有数字敏感度，严谨细致。职能类别：保险内勤关键字：数据分析
门店运营管理-数据分析岗(007119) (职位编号：ehuatai007119)	数据分析	1-1.5万/月	外资（欧美）	500-1000人	保险	北京|3-4年经验|本科|招1人|06-18发布	上班地址：北京市西城区金融大街35号国际企业大厦	本科	3-4年经验	岗位职责:1.深入业务，理解公司及门店运作，通过数据挖掘和专项分析，为管理层提供决策支持；2.负责对门店运营数据进行定期分析，拟定常规分析报告，为经营决策提供支持；3.对核心数据进行监测，解读运营数据波动，发现问题，提出相应的解决方案；4.向技术部门提出需求，完善数据工具及报表体系的建设与完善；5.指导机构使用各项数据报表工具，从中发现问题并收集机构需求，优化数据支持；6.领导交办的其他工作。	任职资格:1、全日制大学本科及以上学历，保险精算或数理统计类专业，3年以上保险公司工作经验；2、良好的数据采集、处理、分析能力，对数字具有敏锐的洞察力、清晰的逻辑推理判断和总结能力；3、掌握常用的统计分析方法和工具，熟练使用Excel和PPT办公软件；4、具有良好的报告撰写和表达能力；5、踏实认真，积极上进，具备良好的学习能力和意愿。职能类别：业务分析经理/主管
门店运营管理-数据分析岗(007119) (职位编号：ehuatai007119)	数据分析	1-1.5万/月	外资（欧美）	500-1000人	保险	北京|3-4年经验|本科|招1人|06-22发布	上班地址：北京市西城区金融大街35号国际企业大厦	本科	3-4年经验	岗位职责:1.深入业务，理解公司及门店运作，通过数据挖掘和专项分析，为管理层提供决策支持；2.负责对门店运营数据进行定期分析，拟定常规分析报告，为经营决策提供支持；3.对核心数据进行监测，解读运营数据波动，发现问题，提出相应的解决方案；4.向技术部门提出需求，完善数据工具及报表体系的建设与完善；5.指导机构使用各项数据报表工具，从中发现问题并收集机构需求，优化数据支持；6.领导交办的其他工作。	任职资格:1、全日制大学本科及以上学历，保险精算或数理统计类专业，3年以上保险公司工作经验；2、良好的数据采集、处理、分析能力，对数字具有敏锐的洞察力、清晰的逻辑推理判断和总结能力；3、掌握常用的统计分析方法和工具，熟练使用Excel和PPT办公软件；4、具有良好的报告撰写和表达能力；5、踏实认真，积极上进，具备良好的学习能力和意愿。职能类别：业务分析经理/主管
数据管理部-数据产品与服务管理岗	数据管理或治理		国企	150-500人	计算机服务(系统、数据服务、维修)保险	北京|1年经验|硕士|招1人|06-10发布	上班地址：北京市石景山区实兴大街30号1号楼	硕士	1年经验	岗位职责1.负责公司基础数据管理，建立和维护数据产品服务目录；2.负责推动公司数据产品在公司内部使用和共享；跟踪数据产品服务在公司内外部使用情况，并定期编写相关报告；3.负责评审公司数据类产品立项、测试、上线工作，确保数据产品符合公司数据管理要求；4.领导交办的其它工作。	任职要求1.硕士研究生及以上学历，计算机及相关专业；2.金融行业数据相关工作背景；3.相关工作经验1年以上，具有数据治理领域的经验，具备CDMP认证者优先；条件优秀者，工作经验可适当放宽要求；4.熟练使用ETL工具，熟悉数据标准、数据质量相关标准；5.品行端正、抗压能力强、沟通能力强、良好团队合作意识、动手能力强。职能类别：其他
大数据分析岗	大数据挖掘	1-2万/月	民营公司	500-1000人	保险	上海-浦东新区|5-7年经验|本科|招1人|06-19发布	上班地址：浦东新区金海路1000号25号楼(近地铁9号线金吉路站)	本科	5-7年经验	岗位信息：1）负责保险数据仓库\数据集市的架构设计和建设，实现对保险业务数据化运营的基础支撑2）既有架构的评估和优化3）开发过程提升和开发管理4）负责金融数据产品/数据中台的相关底层相关模型设计	岗位要求：1）计算机相关专业本科及以上学历；2）5年以上数据开发经验，3年以上数据架构经验，熟悉Hadoop大数据处理系统的开发
数据库管理岗	数据库	1.8-3万/月	民营公司	5000-10000人	保险	深圳-罗湖区|5-7年经验|本科|招1人|06-03发布	上班地址：深圳市罗湖区金丰城大厦A座	本科	5-7年经验	工作职责:工作职责：1、保证数据库集群系统的稳定、高效运行；2、根据业务需求，改进数据库架构，实施数据库集群与负载均衡方案；3、分析数据库系统性能瓶颈，提出优化建议和方案；4、支持业务系统的数据库设计及开发；5、自动化系统运维平台的开发与建设；6、对高并发、复杂SQL以及数据库集群系统分析与解决；	任职资格:任职要求：1.本科及以上学历，5年以上相关工作经验，有强烈的责任心和学习欲望，具有良好的抗压能力，愿意接受挑战；2精通mysql\oracle数据库结构、数据结构设计、性能调优和日常故障解决方法3.精通mysql\oracle主从复制，读写分离、分库分表设计，熟悉mariadb等mysql各分支的区别和特性；精通mysql\oracle高可用、备份和恢复策略和技术；5.熟悉数据缓存产品日常运维和架构设计，如Redis、Memcached、Mongodb、mycat等；6.熟悉shell、python运维脚本开发；优先考虑了解MySQL源码；7.对高并发、复杂SQL以及数据库集群系统深入理解并具有丰富的管理和优化经验，具有很强的故障定位和问题解决能力；8.熟悉Linux系统基本操作，至少熟练掌握一种脚本脚本语言(shell/python等)，熟悉DjangoWeb编程优先；9.有…
数据分析岗	数据分析	0.8-1万/月	民营公司	10000人以上	保险	武汉-江夏区|3-4年经验|本科|招2人|06-12发布	上班地址：江夏区光谷大道77号光谷金融港A1泰康大厦15楼	本科	3-4年经验	工作职责：1.根据业务部门需求，及时提取并编制相关数据报表，确保数据的真实性、完整性；2.通过海量数据，寻找数据相联特征，搭建数据模型，完善数据分析体系，形成可视化的统一数据智能平台。3.定期提交专项分析报告，监控部门运营数据，擅于在数据报表中发现业务发展趋势的影响因素，解读运营数据的波动，从而发现问题，提出相应的解决方案，为领导决策提供数据参考；4.收集客户数据分析需求，为部门提供数据分析支持服务，帮助各管理版块设计相关数据解决方案。	岗位要求：1.本科及以上学历，计算机、统计、数学等相关专业；2.熟练使用Excel等日常OFFICE办公软件；3.熟练使用R、SPSS等常用数据分析软件者优先4.对数据库有一定的了解职能类别：保险内勤
数据挖掘分析岗 （大数据分析方向）	大数据挖掘	20-30万/年	国企	5000-10000人	保险	上海-浦东新区|2年经验|本科|招若干人|06-17发布	上班地址：民生路 证大五道口	本科	2年经验	1、根据业务需求，进行数据建模(概念/逻辑/物理)，确认并使用数据标准2、基于数据模型进行数据映射文档的编写以及评审3、制定数据分析结果的可视化展现方案4、制定业务需求的数据测试方案5、开发过程中提供业务数据逻辑的支持	职位要求：1、本科以上学历，2年以上工作经验2、精通财险业务和数据知识3、具备数据库系统基本理论知识，至少掌握一种主流商业数据库（如Oralce、Hive），精通SQL语言4、熟练使用Tableau、永洪BI、Cognos等其中一种工具进行报表开发5、具备数据管理和存储相关项目和系统的开发经验，具有丰富的数据仓库建模的项目实践经验6、具有良好的沟通、组织和协调能力，优秀的分析问题和解决问题的能力，对解决具有挑战性问题充满激情，具备强烈的进取心和优秀团队合作精神7、具备较强的自学和钻研能力8、责任心强，有团队合作精神，能自我驱动，有较强的沟通与协调能力职能类别：数据分析师
数据分析岗	数据分析	0.8-1万/月	民营公司	5000-10000人	保险	深圳-福田区|招若干人|06-03发布	上班地址：深圳市福田区福华一路西南侧华安保险总部大厦	未标明	未标明	工作职责:1、负责车险理赔数据的定期或专项分析工作，通过数据统计分析及时掌握分支机构车险理赔工作动态，对偏差指导机构提出改善措施，检查、反馈纠偏结果；2、负责车险理赔相关各系统、平台数据的深度挖掘工作，进行数据分析并指导数据利用，对理赔各环节问题进行精准定位，为车险理赔工作数字化转型提供数据支撑；3、完成车险理赔日常数据的提取、整理及通报；4、对接内、外部数据提取、核对、报送等工作；5、关注监管及行业内理赔指标的更新、迭代，跟进新指标的需求提出、测试、上线及应用。	任职资格:1、本科及以上学历，保险、统计等相关专业；2、两年以上核保或核赔管理及相关数据统计分析工作经验；3、了解车险理赔管理流程、政策规章等，掌握理赔分析工作质量评价管理办法，深刻理解理赔数据由来及其指导意义，并能进行分析预测；熟练掌握统计工具、分析方法等；4、掌握常见数据分析系统的操作，具备计算机基础操作、办公软件操作、公文写作、数据分析等技能。职能类别：保险理赔保险内勤关键字：数据分析数据提取客户服务
0231C0-（正式编制）数据分析岗（主城） (职位编号：0231C0)	数据分析	4.5-6千/月	上市公司	1000-5000人	保险	重庆-江北区|无需经验|本科|招1人|06-18发布	上班地址：重庆市江北区江北城西大街25号平安财富中心25、26、27层	本科	无需经验	1、根据公司数据进行分析对业务方面存在的问题提出改善措施及建议举措；2、各项单证征订、申请及管理事项；3、根据业务发展和管理的需要，通过数据统计分析撰写业务分析报告4、各项异常业务指标数据的监控与呈报事项；5、机构业务达成数据情况的追踪与测算；6、上级交办的其他事项	任职资格：1、统招全日制本科及以上学历，取得相应的学历证、学位证（无学位证请勿投递）。财经、管理、数据等专业；2、具有数据处理分析工作经验者优先；3、熟练掌握平安区拓业务作业流程及相关政策；4、责任心强，工作主动，细心，接受能力强，具备较强的逻辑运算能力。职能类别：保险内勤关键字：数据统计
数据分析主管	数据分析	1.5-2万/月	合资	5000-10000人	保险	深圳-南山区|5-7年经验|本科|招1人|06-14发布|英语良好	上班地址：康佳研发大厦	本科	5-7年经验	职务概述：根据公司数字化转型及信息化战略的需要，参与公司数据分析相关的实施类工作，通过持续构建和完善数据资源及智能分析能力，实现业务数据产品化及全链条数据产品布局、组合、规划和解决方案封装并指导业务决策；通过规划、实施数据能力输出的产品形态，参与公司数据维度扩充到全生命周期管理，不断优化产品并保持可持续发展。协助数据分析经理具体执行Fintech项目的实施30%公司级AI基础能力及数据分析框架搭建、测试与优化工作25%公司数据中台和智能中台的规划、设计及技术实施25%数据分析团队培养及日常管理20%	职位要求：1、熟悉机器学习和数据挖掘算法，掌握常见的分类/聚类/时间序列分析/频繁模式挖掘等应用框架2、对语音识别和文本分析有实际项目经验，熟悉ASR转录的特征提取技术、模式匹配准则及模型训练技术，熟悉数据获取、预处理、特征工程的过程，有词法及句法分析、情感与舆情分析、意图识别等工程经验3、对结构化数据和非结构化数据能选择有效的分析方法4、掌握常见的数据可视化方法及工具5、通过LOMA初级考试，具备PMP证书更佳核心能力：1、具备客户分析和产品分析能力。客户分析包括设计用户画像标签并建模，并能够应用到精准营销、量化风控等场景上；能够通过分析用户行为路径协助业务部门做运营分析。产品分析包括产品设计和产品应用，设计阶段具备一定市场建模能力，应用阶段能够通过协同过滤等算法做个性化推荐2、具备场景建模能力，能够根据公司网电、银保、运营、客服等业务部门场景提出可实施的技术方案3、熟悉Linux服务…
理赔数据分析岗	数据分析	6-8千/月	合资	1000-5000人	保险	上海-浦东新区|本科|招5人|05-28发布	上班地址：浦东大道2000号阳光世界大厦7楼	本科	未标明	岗位职责：1、完善车险理赔评价指标体系；2、负责车险理赔评价指标的日常统计、分析反馈和预警通报工作；3、监督、分析各项理赔数据指标，确保理赔的各项运营指标的达成；4、完成理赔数据的复核，确保录入数据的完全、正确和及时5、负责理赔相关报表开发、维护并不断完善，组织开展相关内容培训；6、收集行业和同业公司理赔数据，开展对标分析，为理赔规划提供决策支持。	任职要求：1、本科以上学历，数学、统计、精算、经济金融等专业；2、熟练使用Excel、Access、SQL语言，会使用SPSS或SAS，具有极强的数据分析能力；3、具有相关岗位实习经验者优先。职能类别：保险理赔
数据挖掘分析岗 （大数据开发方向）	大数据挖掘	20-40万/年	国企	5000-10000人	保险	上海-浦东新区|3-4年经验|本科|招若干人|06-17发布	上班地址：民生路 证大五道口	本科	3-4年经验	1、负责数据ETL设计、开发及自动化工作2、根据数据映射文档使用PL/SQL、HiveSQL、SparkSQL等进行数据开发，确保开发质量3、进行代码性能调优，确保程序高效执行4、按照数据物理模型设计进行落地	职位要求：1、本科以上学历，2年以上工作经验2、熟悉Hadoop体系结构、对Hadoop生态系统有较全面了解，熟悉Hive、Spark、SparkSQL、SparkStreaming、Kafka、Flume、Sqoop、hdfs、HBase等3、熟悉Informatic等ETL开发工具4、熟悉Oracle、NoSQL（Redis、Mongodb、HBase）、GP及有集群数据库开发经验者优先5、熟悉Linux/Unix系统，精通JavaShell/Python/Scala等任意一种脚本语言者优先6、具备较强的自学和钻研能力7、责任心强，有团队合作精神，能自我驱动，有较强的沟通与协调能力职能类别：大数据开发工程师
数据分析岗	数据分析	0.5-1万/月	上市公司	1000-5000人	保险金融/投资/证券	成都-青羊区|招若干人|06-02发布	上班地址：天府广场SAC大厦	未标明	未标明	岗位职责：1、负责所辖市场业务目标规划、营销方案及产品策略制定及推动执行；2、负责所辖市场资源优化配置及市场效果跟踪、检视和分析；3、针对关键业务指标数据开展观测和预警分析工作；4、负责各项业务数据的整理、挖掘及分析工作，撰写数据分析报告；5、领导交办的其他工作。	任职要求：1、全日制本科及以上学历，统计类、经济类专业优先，一本院校优先；2、对数据有较高敏感度，具备较强的数据分析能力，逻辑思维能力，沟通协调能力；3、有一定学习领悟能力、创新能力，具有较强的责任心与执行力；4、有财务相关知识***。职能类别：系统分析员大数据开发工程师关键字：数据分析
稽核数据分析岗	数据分析	4.5-6千/月	合资	10000人以上	保险	石家庄|无需经验|本科|招1人|06-19发布	上班地址：长安区东大街5号开元金融中心20层	本科	无需经验	岗位职责：1.常规IT数据及个性化数据采集。2.清洗和分析风险数据，输出清晰明了的分析结果。3.发现风险场景，参与开发构建风险模型。4.具体落实项目实施及现场检查；稽核报告的起草，稽核结果的归纳、分析与反馈。5.上级交办的其它临时性工作。	任职要求：学历要求：全日制本科及以上（海归人员要求研究生以上学历），统计、数学、IT(数据库方向或编程方向）、信息技术等相关专业；具备大数据分析、人工智能、数据挖掘、模型开发和系统建设能力的应聘者，可适当放宽专业要求。技能要求：至少熟练使用任一主流数据分析工具（Python/R/SAS/SPSS/Tableau/I2等)，熟悉常用数据库操作（MySQL/HiveSQL/SQLserver/Access/Oracle等）；熟练使用办公软件；了解并熟悉建模流程，从事、参与过模型开发者优先考虑录用。其他要求：认同公司文化，较强的理解能力、责任心；具备较好的数据分析及逻辑分析能力，沟通协调和文字表达能力。职能类别：数据分析师合规主管/专员
数据分析	数据分析	5-7千/月	民营公司	150-500人	保险金融/投资/证券	武汉-武昌区|2年经验|大专|招1人|06-19发布	上班地址：楚河汉街凯德1818中心18楼整层	大专	2年经验	岗位职责：1.对接业务线需求，对需求进行梳理，对业务问题进行深度诊断性组合分析、挖掘、深度分析，并给出建议；2.沉淀分析思路与框架，提炼数据产品需求，与相关团队（如业务部门）协作并推动数据产品的落地；3.配合运营部门提取相应数据，提交需要结果。	任职要求：1、专科以上学历；2、数据分析和逻辑能力优秀，熟悉Excel各项分析与统计，掌握基础数据分析工具；3、做事认真细心，有上进心，有责任感，能承受工作压力；4、沟通能力强。职能类别：数据分析师关键字：数据处理数据分析统计数据分析师
数据分析	数据分析	5-7千/月	民营公司	150-500人	保险金融/投资/证券	武汉-武昌区|2年经验|大专|招1人|06-20发布	上班地址：楚河汉街凯德1818中心18楼整层	大专	2年经验	岗位职责：1.对接业务线需求，对需求进行梳理，对业务问题进行深度诊断性组合分析、挖掘、深度分析，并给出建议；2.沉淀分析思路与框架，提炼数据产品需求，与相关团队（如业务部门）协作并推动数据产品的落地；3.配合运营部门提取相应数据，提交需要结果。	任职要求：1、专科以上学历；2、数据分析和逻辑能力优秀，熟悉Excel各项分析与统计，掌握基础数据分析工具；3、做事认真细心，有上进心，有责任感，能承受工作压力；4、沟通能力强。职能类别：数据分析师关键字：数据处理数据分析统计数据分析师
创新发展部-数据挖掘工程师	大数据挖掘		国企	10000人以上	保险	上海-浦东新区|3-4年经验|本科|招若干人|06-19发布	上班地址：上海市	本科	3-4年经验	工作职责:1、基于采集数据提炼、分析、归纳用户属性、行为等信息，输出分析报告；2、处理用户海量数据，挖掘用户行为特征，为运营、风控和产品提供参考依据；3、针对具体业务问题，研究影响用户的潜在因素，进行数据分析验证并提出改善举措；4、参与各业务部门的重点项目，负责从数据的角度给出决策建议；5、参与实现业务所需的应用系统开发。	任职资格:1、全日制统招大学本科及以上学历，计算机相关专业优先，3年以上大数据工作经验，熟练掌握Python/Java/Scala中至少一种编程语言；2、熟悉hadoop和spark、具有Spark程序开发经验、具备分布式数据存储与计算平台搭建/应用开发/运维相关实践经验；3、熟练掌握SQL，理解Hive/Mysql/Oracle基本原理和调优策略；4、熟悉Mongodb，Redis等非关系型数据库和内存数据库优先；5、能够进行离线/实时场景的数据应用开发工作；6、有海量数据分析经验者优先。职能类别：数据库工程师(DBA)
系统运维部-数据服务执行岗	数据分析		国企	150-500人	计算机服务(系统、数据服务、维修)保险	北京|3-4年经验|本科|招1人|06-10发布	上班地址：北京市石景山区实兴大街30号1号楼	本科	3-4年经验	岗位职责1.负责沟通协调保信内部生产数据提取需求，审核数据提取结果，数据修改类任务终审；2.负责数据处理人员操作权限申请；3.负责数据提取工具实施等具体执行层面的工作。	任职要求1.全日制统招本科及以上学历；2.熟悉保险或者银行业务，具有一定的业务理解能力；3.有3年以上保险或者银行相关数据处理经验者优先；条件优秀者，工作经验可适当放宽要求；4.熟悉Linux、aix等操作系统，熟悉GemFire、Hbase、Tidb、db2、oracle、GreenPlum、Mysql等任一数据库的使用；5.熟悉java、python、shell等语言，具备较强的sql编写能力；6.熟悉常用的ETL工具，如KETTLE、Informatica的使用，熟悉帆软报表的使用及日常维护
数据分析及管理岗 (职位编号：003701)	数据分析	10-13万/年	外资（欧美）	500-1000人	保险	广州|2年经验|本科|招1人|06-12发布|保险 统计学	上班地址：广州市越秀区中山六路218-222号捷泰广场21楼	本科	2年经验	岗位职责:1.对现有的运营中心内常规运营报告进行制作及管理2.对运营中心内运营绩效及相关数据进行分析3.对运营中心内各部门的数据需求进行分析反馈，按需求制作新的数据报告4.对运营中心内现有的运营报告进行分析，结合业务实际情况，提出优化现有报告的建议，及落实制作。5.参与公司级数据能力建设，协助相关项目在SSO的推广及落地	任职资格:1.本科或以上学历，统计学或有数据分析经验为佳，寿险数据分析经验优先2.中文书面表达流利，英语良好为佳3.熟练使用数据分析软件及excel、PPT软件4.良好的学习能力、逻辑思维能力、专注力及执行力5.良好的沟通能力及团队合作精神，性格热心、主动、会分享、有责任心职能类别：保险内勤数据分析师关键字：保险数据分析
数据分析及管理岗 (职位编号：003701)	数据分析	10-13万/年	外资（欧美）	500-1000人	保险	广州|2年经验|本科|招1人|06-19发布|保险 统计学	上班地址：广州市越秀区中山六路218-222号捷泰广场21楼	本科	2年经验	岗位职责:1.对现有的运营中心内常规运营报告进行制作及管理2.对运营中心内运营绩效及相关数据进行分析3.对运营中心内各部门的数据需求进行分析反馈，按需求制作新的数据报告4.对运营中心内现有的运营报告进行分析，结合业务实际情况，提出优化现有报告的建议，及落实制作。5.参与公司级数据能力建设，协助相关项目在SSO的推广及落地	任职资格:1.本科或以上学历，统计学或有数据分析经验为佳，寿险数据分析经验优先2.中文书面表达流利，英语良好为佳3.熟练使用数据分析软件及excel、PPT软件4.良好的学习能力、逻辑思维能力、专注力及执行力5.良好的沟通能力及团队合作精神，性格热心、主动、会分享、有责任心职能类别：保险内勤数据分析师关键字：保险数据分析
客户服务部-客户数据分析岗	数据分析		国企	10000人以上	保险	上海-浦东新区|1年经验|本科|招1人|06-13发布	上班地址：上海市	本科	1年经验	工作职责:1.客户经营分析规划、制定和落实，为客户价值挖掘提供支持；2.客户数据报表的开发、管理和维护，数据报告规划和撰写。	任职资格:1.全日制本科及以上学历；2.有两年企划工作经验或同业一年以上经营分析相关工作经验；3.文字功底强，有熟练的数据分析能力、各类报告撰写能力，宣传推广能力；4.PPT、Word、Excel等操作熟练；5.开朗、有责任心、有良好的职业素养，团队协作能力，具备统筹规划能力，对前沿科技有敏感度；6.有寿险业务管理经验优先。职能类别：保险客户服务/续期管理保险内勤
业务二部-数据分析岗	数据分析		国企	150-500人	计算机服务(系统、数据服务、维修)保险	北京|3-4年经验|硕士|招1人|06-10发布	上班地址：北京市石景山区实兴大街30号1号楼	硕士	3-4年经验	岗位职责1.结合需求，利用数据分析工具，对数据源进行探查、数据清洗、组合分析、挖掘等，并通过分析完成数据报告	任职要求1.硕士研究生及以上学历，数学、统计、信息管理等相关专业优先；2.具备3-5年大数据建模和实施经验者优先，保险公司或再保险公司工作经验者优先；条件优秀者，工作经验可适当放宽要求；3.具备大数据的处理能力，熟练掌握sas、python、文本挖掘、机器学习等；4.良好的数据敏感度
数据分析	数据分析	3.5-6千/月	民营公司	10000人以上	保险金融/投资/证券	大连-沙河口区|1年经验|大专|招1人|06-19发布	上班地址：体坛路22号	大专	1年经验	1.总部文职岗位，无销售业务考核2.更新人力发展报表数据及维护；3.关注渠道人力发展晋升、考核情况，分析潜在增长点与风险点，提供有效的数据支持和分析支持；4.其他上级主管布置的各项任务。	任职要求：1.1年以上行政与报表制做、数据分析的相关工作经验，有呼叫中心/电话行销行业或保险经验者优先。2.保险数据分析经验丰富，且至少4年管理经验者优先3.熟练使用MSoffice软件，如Excel
数据分析	数据分析	3.5-6千/月	民营公司	10000人以上	保险金融/投资/证券	大连-沙河口区|1年经验|大专|招1人|06-22发布	上班地址：体坛路22号	大专	1年经验	1.总部文职岗位，无销售业务考核2.更新人力发展报表数据及维护；3.关注渠道人力发展晋升、考核情况，分析潜在增长点与风险点，提供有效的数据支持和分析支持；4.其他上级主管布置的各项任务。	任职要求：1.1年以上行政与报表制做、数据分析的相关工作经验，有呼叫中心/电话行销行业或保险经验者优先。2.保险数据分析经验丰富，且至少4年管理经验者优先3.熟练使用MSoffice软件，如Excel
系统运维部-数据服务管理岗	数据分析		国企	150-500人	计算机服务(系统、数据服务、维修)保险	北京|3-4年经验|本科|招1人|06-10发布	上班地址：北京市石景山区实兴大街30号1号楼	本科	3-4年经验	岗位职责1.负责整体数据服务管理，制定和优化数据服务相关管理流程及规范，监控并研究提升数据提取的准确度和效率；2.定期对数据处理工作总结分析，管理外包人员，整体安排外包人员工作，对外包人员工作进行考评；3.研究外包人员数据操作安全的风险管控措施；4.配合数据管理处完成相关数据方面工作。	任职要求1.全日制统招本科及以上学历，保险、计算机、金融、数学、统计类相关专业；2.3年以上数据分析相关工作经验，从事过客服、文本分析工作者优先；条件优秀者，工作经验可适当放宽要求；3.有较好的数学和统计学基础，熟练使用spss、r或python等任一统计分析工具，有一定代码能力者优先；4.具备一定的ORACLE和DB2数据库基础，能熟练编写SQL语句，熟练使用excel等工具；5.有较强的上进心，能适应高强度的工作环境；6.品行端正，身体健康，勇于创新，吃苦耐劳，有良好的团队合作精神和服务意识，有较强的责任感和使命感。职能类别：其他
0231OO-数据分析岗 (职位编号：0231OO)	数据分析	8-10万/年	上市公司	150-500人	保险	无锡-滨湖区|无需经验|本科|招1人|06-19发布	上班地址：太湖新城金融一街11号平安财富中心	本科	无需经验	1.营销业务计划及KPI的拟定、分解、宣导、追踪和评估2.数据统计、分析、模型建立，根据要求按时完成并反馈各项业务数据报表3.结合数据诊断营销业务，业务经营报告、专题分析报告编写	任职资格：1、全日制大学本科及以上学历，统计学、市场营销、经济管理类专业优先；2、熟悉OFFICE各项软件及相关业务系统操作。职能类别：保险内勤
0231OO-数据分析岗 (职位编号：0231OO)	数据分析	8-10万/年	上市公司	150-500人	保险	无锡-滨湖区|无需经验|本科|招1人|06-22发布	上班地址：太湖新城金融一街11号平安财富中心	本科	无需经验	1.营销业务计划及KPI的拟定、分解、宣导、追踪和评估2.数据统计、分析、模型建立，根据要求按时完成并反馈各项业务数据报表3.结合数据诊断营销业务，业务经营报告、专题分析报告编写	任职资格：1、全日制大学本科及以上学历，统计学、市场营销、经济管理类专业优先；2、熟悉OFFICE各项软件及相关业务系统操作。职能类别：保险内勤
数据分析师	数据分析	6-8千/月	民营公司	150-500人	保险	广州|1年经验|本科|招1人|06-14发布	上班地址：广州市越秀区寺右新马路111-115号五羊新城广场三楼	本科	1年经验	岗位职责1.负责部门的数据管理、分析工作，对各类分析任务中发现的问题，进行跟踪、定位、分析；2.负责相关数据信息的收集、查看、录入、对比，按照要求出具相关报表；3.根据分公司业务经营情况及发展方向，及时调整数据分析维度，确保分析数据满足经营发展需要；4.针对项目建设中中遇到的问题，与公司内部各部门、机构人员协调，与外部组织沟通，提出解决方案，推动问题解决。二、	任职要求1.大学本科及以上学历，计算机、电子商务、金融等相关专业优先；2.熟练运用office办公软件，特别是excel；3.对数据敏感度强，善于分析、归纳、解决问题；4.了解车险产品、车险核保管理；5.积极主动，开朗乐观，有高度的责任心，能承受工作压力。职能类别：保险内勤数据分析师关键字：数据分析数据处理数据挖掘
数据分析专家	数据分析	2-4万/月	合资	10000人以上	银行金融/投资/证券	广州-天河区|5-7年经验|本科|招2人|05-15发布	上班地址：广州天河区珠江新城珠江西路10号高德置地夏广场C座	本科	5-7年经验	岗位职责：1、负责B端新金融数据体系的建设，通过数据+算法+工程化能力，处理和萃取数据特征以及上层的数据运营、数据决策的体系建设；2、参与大数据基础架构、产品技术的规划建设，包括数据采集平台、数据资产、数据产品、数据质量及稳定性保障体系建设。3、负责搭建并完善业务指标及监控体系，为管理层和运营层提供数据支持服务4、负责B端金融各业务部门（风控、市场、产品、运营等）各类分析项目及需求，对业务数据进行深度诊断、分析，为业务提供有建设性的分析结论和建议。	任职要求：1、统计学、数据挖掘、大数据、金融工程、计算机与科学等相关专业硕士以上学历优先。2、对业务和数据有很高的敏感度，能够主动发掘业务和数据之间的联系，具备优秀的逻辑思维能力和分析判断能力较为丰富的数据平台的架构经验，精通数据建模理念和实战能力；有较为系统的海量数据性能处理经验，在数据产品和应用一定的成功经验3、快速学习能力，有激情抗压，自我驱动和快速执行力；4、较好的用户视角和产品体验把握能力。对互联网和互联网产品有自己的理解和判断，对科技有好奇心.职能类别：数据分析师大数据开发工程师
数据分析岗	数据分析	15-30万/年	民营公司	150-500人	银行	北京|5-7年经验|本科|招若干人|06-10发布|数学与应用数学 统计学	上班地址：北京市	本科	5-7年经验	岗位职责：1、负责授信业务的数据统计分析、风险跟踪监控、为授信政策的制定和调整提供数据支持；2、运用数据分析和挖掘工具，设计数据脚本，实施数据分析，对数据进行过滤、提取、加工、处理、转换、展示;3、负责业务数据调研、需求理解，数据采集方案设计及实现；4、负责数据团队大数据组件的建设，涵盖数据采集、数据存储、数据处理、数据应用，以及数据集市。基本要求：1、全日制本科（一批）及以上学历，金融学、数学、统计学、金融工程、计算机专业；2、5年以上数据工作经验，具有银行、互联网金融或消费金融零售业务的风控政策、建模、及模型应用经验；3、对风险管理有一定的认知，熟练掌握SQL;对BI软件平台、数据仓库、数据结构有基本了解；4、具有较强的定性、定量分析能力，具有准确把握政策的能力，责任心强；5、具有良好的合作精神，沟通能力较强，善于梳理业务需求并把业务需求和科技开发人员表述并监督落地。职能类别：数据分…	岗位职责：1、负责授信业务的数据统计分析、风险跟踪监控、为授信政策的制定和调整提供数据支持；2、运用数据分析和挖掘工具，设计数据脚本，实施数据分析，对数据进行过滤、提取、加工、处理、转换、展示;3、负责业务数据调研、需求理解，数据采集方案设计及实现；4、负责数据团队大数据组件的建设，涵盖数据采集、数据存储、数据处理、数据应用，以及数据集市。基本要求：1、全日制本科（一批）及以上学历，金融学、数学、统计学、金融工程、计算机专业；2、5年以上数据工作经验，具有银行、互联网金融或消费金融零售业务的风控政策、建模、及模型应用经验；3、对风险管理有一定的认知，熟练掌握SQL;对BI软件平台、数据仓库、数据结构有基本了解；4、具有较强的定性、定量分析能力，具有准确把握政策的能力，责任心强；5、具有良好的合作精神，沟通能力较强，善于梳理业务需求并把业务需求和科技开发人员表述并监督落地。职能类别：数据分…
数据分析专员	数据分析	6-8千/月	民营公司	50-150人	金融/投资/证券银行	深圳-龙华新区|2年经验|大专|招2人|06-17发布	上班地址：梅龙大道2245号政商中心a区四楼413-412	大专	2年经验	岗位职责：1）对日常各类催收业务过程中的数据进行分析与支持，产出日常报表；2）形成分析报告、总结分析结论，供业务部门决策，完成业务开展、风控合规、决策等方面的数据支持需求；3）负责公司内已有数据的统计分析，利用其对未来发展趋势提供预测等工作；4）日常数据提取和分析，负责与业务及支持部门进行沟通，，满足其数据灵活查询、统计及分析的需求；5）监控业务数据，分析诊断业务运营中的问题，并推动业务问题的解决；6）其他临时领导交办的其他事项。	任职要求：1)全日制大专及以上学历，统计、数学、计算机、金融专业优先；2)2年及以上数据分析相关工作经验；3)熟练掌握SQL数据分析工具4)有较强的学习理解能力以及逻辑分析能力，有良好的沟通协调和团队；5)独立完成数据分析相关报告；6)熟悉催收业务流程，有金融行业或催收、资产管理等相关部门工作经验者优先。福利待遇：1.一经录用正式签订劳动合同，缴纳五险一金；2.大小周休，享法定节假日等带薪假期；3.员工聚餐，不定期组织团建活动。4.舒适的办公环境、提供冰箱、微波炉；职能类别：数据分析师关键字：数据分析数据处理
数据专员	数据管理或治理	3-4.5千/月	外资（欧美）	1000-5000人	银行金融/投资/证券	杭州-江干区|1年经验|本科|招1人|06-17发布	上班地址：秋涛北路292号杭州湾商务大厦A座3A层（4楼）	本科	1年经验	工作职责：1、主要负责业务部数据的分析、整理、调取工作；2、日常数据监测，分析数据异常原因；	岗位要求：1、大专以上学历，统计专业优先考虑；2、有数据分析相关工作经验者优先考虑；3、具体数据分析理论、逻辑分析理论、统计学常用工具，数据挖掘理论知识；4、具有良好的团队协作意向和沟通协调能力，能承担工作压力；5、性格沉稳，踏实勤勉，具有较强的逻辑分析能力和独立思考能力。6、熟悉运用Excel、word等office办公软件。工作轻松，氛围和谐，朝九晚六，周末双休，五险一金职能类别：数据分析师
数据分析岗	数据分析		民营公司	1000-5000人	银行	佛山|2年经验|本科|招若干人|05-31发布	上班地址：顺德区大良新城区拥翠路2号	本科	2年经验	岗位职责1.借助数据分析的手段，对银行经营管理、产品营销、运营决策提出建议及策略，定期撰写数据分析报告。2.统筹业务部门提出的数据分析及数据使用需求，及时反馈并提出建议。3.统筹数据产品的设计、实施和运维，挖掘数据价值，形成数据产品。4.负责数据加总及数据处理系列工作。（二）	岗位要求1.全日制本科及以上学历，35周岁（含）及以下，经济学、金融学等相关专业，具有2年以上的统计或数据分析从业经验。2.熟悉商业银行资产负债管理及银行业务。3.对银行系统数据分布有一定的了解。有金融行业数据产品设计经验，能够出具需求解决方案或者产品设计方案。4.具备良好的数据敏感度和业务视角，能够敏锐的捕获数据价值和产品机会。5.了解数据架构技术，应用层数据分析和算法建模的基本概念，能够运用数据解决业务问题。6.沟通能力强，有一定的文字功底。三、用工形式行员。四、应聘方式（一）应聘时间：2020年7月1日前。（二）应聘资料：《求职登记表》、《在职亲属情况登记表》、个人简历、3R近期个人全身生活照1张（小于500K）、身份证以及相关证书（毕业证、学位证、英语级别证书等）的扫描件。所有资料请放于以“姓名+应聘XX岗”命名的文件夹，并压缩发送。（三）投递信息：以电子邮件形式发送至招聘邮箱r…
数据挖掘/建模工程师	大数据挖掘	1.3-2万/月	合资	5000-10000人	计算机软件银行	长沙-开福区|2年经验|本科|招2人|06-17发布	上班地址：开福区芙蓉中路一段433号	本科	2年经验	职责描述：1、构建数据挖掘、数据分析体系，负责大数据的分类汇总、分析研究和数据建模；2、负责对数据库信息进行深度挖掘和有效利用，充分实现数据的业务价值；3、编写计算分析报告或统计分析报告，提供业务分析及数据支持；4、制定数据分析策略，通过机器学习/深度学习、统计分析或者最优化方法，从数据中挖掘***的价值；5、开发数据可视化报表及商业智能仪表盘，以协助管理层制定管理决策；	任职要求：1、本科或以上学历，博士、硕士更优，统计学、数学、计算机等相关专业；2、2年以上数据挖掘、分析相关工作经验；’3、熟悉数据挖掘基本算法和数学模型，有数据搜集、整理分析与推断预测的经验；4、能够根据实际应用需求进行独立建模，算法调优及模型验证；5、了解hadoop/hive/spark等一个或多个分布式计算框架/算法平台更优；6、具有较强的思维逻辑能力，良好的数据敏感度，能从海量数据提炼核心结果；有丰富的数据分析、挖掘、建模的经验；7、有独立开展数据分析项目经验；能有效的推动数据结论的落地；8、具备良好的责任心、上进心、执行力以及良好的沟通能力和团队合作能力。注：有银行数据分析、建模2年及以上工作经验，熟悉银行系统，有银行数据分析工作经验者更优。职能类别：数据建模工程师数据分析师关键字：数据挖掘建模数据分析机器学习算法深度学习
数据库管理员	数据库	1.5-3万/月	上市公司	1000-5000人	银行	无锡-江阴市|3-4年经验|本科|招2人|06-14发布	上班地址：江阴市滨江中路28号	本科	3-4年经验	岗位职责:负责全面管理和控制数据库系统；对ORACLE数据库状态进行全面检查。对ORACLE数据库的运行状态，日志文件，备份情况，数据库的空间使用情况，系统资源的使用情况进行检查，发现并解决问题；及时对数据库对象的空间扩展情况，数据的增长情况进行监控，对数据库做健康检查	岗位要求：全日制大学本科及以上学历及相应学位；3年以上OracleDBA相关工作经验；熟悉Oracle数据库的体系架构原理，熟悉数据库管理、调试优化，熟悉Oracle日常维护，优化，迁移等，达到可快速定位错误的技术水平，熟悉expdp、rman、rac等Oracle备份、同步、集成、架构相关技术，有相关资格认证优先；熟悉AIXLinux操作系统，了解常用的AIX、Linux命令；了解weblogic、tomcat等java中间件产品；无不良记录，工作习惯良好、处事稳妥、思维严谨，表达清晰，条理性强，主动性强。具有独立分析和处理系统故障能力。其他要求：3个月试用期职能类别：数据库工程师(DBA)关键字：调试优化数据库管理分析处理故障
数据分析岗	数据分析		合资	500-1000人	银行	杭州-下城区|2年经验|本科|招2人|06-16发布	上班地址：庆春路46号杭州银行大厦	本科	2年经验	1、负责系统数据库开发设计；2、负责系统数据应用开发设计；3、负责系统数据抽取、提炼、转换等。	职位要求1、年龄不超过35周岁，时间计算至招聘发布之日；2、全日制本科及以上学历，计算机及相关专业；3、具备2年及以上相关岗位工作经验；4、熟练掌握关系数据库开发应用技术；5、熟悉银行业务以及相关业务流程；6、具有相关的计算机专业知识；7、不属于我行规定的亲属回避对象。职能类别：数据分析师关键字：数据分析师
大数据分析师	大数据挖掘	2.5-3万/月	上市公司	1000-5000人	银行	无锡-江阴市|3-4年经验|本科|招3人|06-14发布	上班地址：江阴市长江路203号	本科	3-4年经验	岗位职责：1.收集业务部门的数据分析需求，设计数据分析、数据挖掘模型；完成数据整理、分析与建模工作，及时提供业务方支持。2.应用机器学习等方法，从海量客户金融行为数据中挖掘潜在的规律与关系。3.针对风控等业务场景及相关数据进行分析研究，有效洞察业务机会核瓶颈。	岗位要求：1.至少4-5年代码开发、数据仓库与数据分析(BI)相关工作经验，大数据分析经验3年以上，客户行为分析与客户画像经验者优先；2.HiveSQL开发基础知识扎实，Hive/Hbase/Spark至少精通一项；3.熟悉shell
数据分析岗（银行项目）	数据分析	3-4千/月	民营公司	1000-5000人	外包服务银行	合肥-滨湖新区|1年经验|大专|招3人|06-17发布	上班地址：合肥市滨湖新区徽州大道与南京路交口东北角金融港B13栋	大专	1年经验	岗位职责：1、搜集、挖掘、整理、统计各项业务运营数据指标；2、编制、维护日常数据报表（日报，周报，月报等）；3、负责基础数据的清洗、过滤及处理；4、负责派发、统计、分析公司各项业务数据情况；5、对各项业务数据变动趋势进行跟踪和分析，及时发现问题并提供解决方案；6、其他工作安排。	任职要求：1、大专及以上学历，数学、统计、数理统计、信息技术等相关专业优先考虑；2、一年以上数据统计工作经验；3、具有较强的独立分析及判断能力，对数字非常敏感；4、熟练使用办公软件，精通EXCEL，会使用VBA编程功能优先，熟练使用各种常用函数和公式；5、较强逻辑思维能力，较高水平的信息整合、文字加工能力；6、有类似工作经验优先。上班时间及作息：根据各项目具体情况而定。（催收条线以轮休为主，电销条线单双周休息）上班地址：合肥市滨湖新区要素大市场/金融港联系人：吴经理15555171995职能类别：其他关键字：数据分析数据处理统计大数据
数据分析师	数据分析	0.8-1万/月	国企	10000人以上	银行	深圳-南山区|2年经验|本科|招2人|06-11发布	上班地址：深南大道9988号	本科	2年经验	1、根据分析需求，制定数据采集标准和目标；2、对原始数据进行清洗，并建立清洗标准和数据集市；3、搭建、维护和优化数据分析和挖掘平台，并定期输出分析结果，使之适应于不断变化的数据量和业务需求；4、根据不同的业务主题，进行数据建模、挖掘，为精准运营和个性化服务提供数据支持。	任职要求：1、计算机、运筹学、统计学等相关专业本科或以上学历，具有扎实的计算机、数据库、数学知识；2、一年以上数据分析或者数据挖掘经验，熟练掌握常用数据结构和算法；3、熟练掌握excel宏运算或vba相关能力；4、参与过完整的数据采集、数据清洗整理、分析和建模工作；5、思维敏捷，良好的逻辑分析能力、良好的沟通及组织能力，抗压力强。职能类别：其他关键字：数据分析数据分析师统计VBA数据挖掘
资深数据分析经理（网络金融）	数据分析	35-50万/年	国企	10000人以上	银行	上海-长宁区|5-7年经验|本科|招若干人|06-17发布|计算机科学与技术 统计学	上班地址：仙霞路18号交银大厦	本科	5-7年经验	主要职责：1.评估业务部门数据需求，撰写技术文档并完成相关数据提取；2.与业务建立良好沟通机制，为业务提供数据分析服务，与业务部门合作开展业务专题分析；3.撰写数据分析报告，为业务发展提供决策支持；4.参与数据挖掘模型的构建、维护、部署和评估；5.协助数据平台开发人员开展数据仓库和数据统计分析项目的建设；6.协助其他同事，做好新员工的带教。	岗位要求：1.本科及以上学历，金融、计算机、数学、统计等相关专业，五年以上工作经验；2.有良好的数据统计和数据挖掘专业知识，逻辑清晰，自学能力强；具备利用数据分析解决业务问题的能力；3.对预测、分类、聚类、特征提取、特征选取等模型有实际业务运用经验，例如：回归、时间序列、决策树、SVM、朴素贝叶斯、聚类、遗传算法、相关性、关联性、主成分分析、神经网络等模型；4.熟悉运筹优化、机器学习、深度学习、强化学习、自然语言处理等专业知识的优先；如：最优解、CNN、RNN、DNN、GBDT、NLP等5.熟练使用SQL和SAS；6.具有较强的责任心，执行力，能承受较大工作压力，愿意接受工作挑战；7.有良好的沟通技巧和质量意识，具有较强的组织能力和团队合作精神；8.有python开发经验并能够独立完成建模项目者优先，有tensorflow开发经验者优先；9.有网站、移动互联等分析经验，有APP数据埋点或…
数据挖掘经理（网络金融）	大数据挖掘	20-40万/年	国企	10000人以上	银行	上海-长宁区|5-7年经验|本科|招1人|06-17发布|统计学 计算机科学与技术	上班地址：仙霞路18号交银大厦	本科	5-7年经验	主要职责：1.评估业务部门数据需求，撰写技术文档并完成相关数据提取；2.与业务建立良好沟通机制，为业务提供数据分析服务，与业务部门合作开展业务专题分析；3.撰写数据分析报告，为业务发展提供决策支持；4.参与数据挖掘模型的构建、维护、部署和评估；5.协助数据平台开发人员开展数据仓库和数据统计分析项目的建设；6.协助其他同事，做好新员工的带教。	岗位要求：1.本科及以上学历，金融、计算机、数学、统计等相关专业，5年以上工作经验；2.逻辑清晰，自学能力强；有良好的数据统计和数据挖掘专业知识，具备利用数据分析解决业务问题的能力；3.熟练使用SQL或SAS；4.具有较强的责任心，执行力，能承受较大工作压力，愿意接受工作挑战；5.有良好的沟通技巧和质量意识，具有较强的组织能力和团队合作精神；6.有APP数据埋点或者页面流转数据分析经验者优先；7.有商业建模经验、BI应用项目经验、hadoop分布式计算平台使用经验者优先；8.具有金融、互联网行业背景者优先。职能类别：数据库工程师(DBA)系统工程师关键字：SQLSAS数据挖掘建模BI数据分析
数据管理专家	数据管理或治理	1.5-2.5万/月	合资	10000人以上	银行金融/投资/证券	广州-天河区|3-4年经验|本科|招若干人|06-17发布	上班地址：广州天河区珠江新城珠江西路10号高德置地夏广场C座	本科	3-4年经验	职责描述：1、负责电商业务的数据体系建设，建立、完善电商业务数据指标库、进行行业对标，通过业务指标反映运营现状；2、研究电商用户行为及消费特征、清晰用户画像，建立科学、合理的用户分群方法、制定用户及产品（包括不限于商品、金融产品、权益产品）的分群策略模型、推动精准营销/交叉营销；3、理解业务和用户需求、分析用户行为特征、客户风险数据表现、消费/收入贡献，进行深度专题研究，洞察业务中的核心痛点和创收机会；4、对接数据决策部门，参与公司的大数据应用项目、提出电商业务数据建设需求、加强电商业务数据的自动化程度及数字化能力；5、分析用户拉新、活跃、留存数据，发掘用户增长、粘性提升的机会点，提出建议方案、推动用户运营人员优化、落实用户运营方案；6、对接产品功能部门，提出报表优化需求，建设、完善数据采集及报表功能体系。	任职要求：1、本科及以上学历，专业不限；2、3年以上金融（银行、信用卡、保险）及互联网数据分析经验及数据建模经验；3、优秀的数据敏感度及逻辑思维，能从海量的数据提炼结论、发现趋势；能以客观的数据和严谨的分析过程，形成决策建议；4、扎实的数学基础，包括概率/统计/代数等，具备大数据处理能力，精通excel、熟练应用PowerBI、具备SQL、python等数据工具的能力；5、具备良好的沟通能力、解决问题能力、抗压性。职能类别：数据运营用户运营
数据管理专家	数据管理或治理	1.5-2.5万/月	合资	10000人以上	银行金融/投资/证券	广州-天河区|3-4年经验|本科|招若干人|06-17发布	上班地址：广州天河区珠江新城珠江西路10号高德置地夏广场C座	本科	3-4年经验	职责描述：1、负责电商业务的数据体系建设，建立、完善电商业务数据指标库、进行行业对标，通过业务指标反映运营现状；2、研究电商用户行为及消费特征、清晰用户画像，建立科学、合理的用户分群方法、制定用户及产品（包括不限于商品、金融产品、权益产品）的分群策略模型、推动精准营销/交叉营销；3、理解业务和用户需求、分析用户行为特征、客户风险数据表现、消费/收入贡献，进行深度专题研究，洞察业务中的核心痛点和创收机会；4、对接数据决策部门，参与公司的大数据应用项目、提出电商业务数据建设需求、加强电商业务数据的自动化程度及数字化能力；5、分析用户拉新、活跃、留存数据，发掘用户增长、粘性提升的机会点，提出建议方案、推动用户运营人员优化、落实用户运营方案；6、对接产品功能部门，提出报表优化需求，建设、完善数据采集及报表功能体系。	任职要求：1、本科及以上学历，专业不限；2、3年以上金融（银行、信用卡、保险）及互联网数据分析经验及数据建模经验；3、优秀的数据敏感度及逻辑思维，能从海量的数据提炼结论、发现趋势；能以客观的数据和严谨的分析过程，形成决策建议；4、扎实的数学基础，包括概率/统计/代数等，具备大数据处理能力，精通excel、熟练应用PowerBI、具备SQL、python等数据工具的能力；5、具备良好的沟通能力、解决问题能力、抗压性。职能类别：数据运营用户运营
数据库管理员DBA	数据库	2-2.5万/月	上市公司	150-500人	金融/投资/证券银行	上海|3-4年经验|大专|招1人|05-25发布	上班地址：浦东新区耀元路58号环球都会大厦2号楼15楼	大专	3-4年经验	岗位职责：1、负责ORACLE/Mysql数据库的日常操作、安装、配置、负载均衡、备份、恢复和管理；2、负责ORACLE/Mysql数据库的优化、调整、补丁升级、版本升级等；3、负责维护线上业务核心数据库的7*24安全、稳定运行；4、根据业务需求，配合研发人员设计数据存储结构；5、通过数据库的日常检查，对性能较差的SQL语句提出优化建议。	任职要求：1、本科以上学历；2、5年以上ORACLE/Mysql数据库运维支持相关工作经验，精通ORACLE/Mysql架构及工作原理，包括数据库架构，精通Mysql等高可用方案的原理、实现方法以及部署能力；3、具有ORACLE/Mysql数据库的备份、升级、排除系统故障的经验，精通数据库性能优化与调整，包括SQL语句的优化，和服务器的性能参数调整，熟悉LINUX操作系统、掌握SHELL或PYTHON经验优先；4、具有独立分析解决问题的能力，责任心强，工作积极主动，具备较强的交流、沟通和表达能力。职能类别：数据仓库工程师关键字：oraclemysql数据库管理员
总行金融科技部数据分析岗（风险建模方向） (职位编号：02)	数据分析		国企	1000-5000人	银行	长沙|2年经验|本科|招若干人|06-17发布	上班地址：长沙	本科	2年经验	岗位职责：1.负责数据挖掘、数据统计等工作，参与数据产品项目规划、设计及实施；2.负责基于数据分析得到有价值的业务信息，为管理层决策提供参考；3.负责数据建模相关系统的数据分析，相关培训的宣导等工作。应聘条件：1.年龄35周岁（含）以下，全日制本科（含）以上学历，计算机、应用数学、金融工程等相关专业；2.具有2年（含）以上数据分析、建模相关工作经验，对数据建模分析有强烈兴趣，熟练掌握Python、SAS等至少一种建模语言与方法；3.具有较强的综合分析、沟通协调能力和团队协作精神；4.具有全日制硕士研究生（含）以上学历或“双一流”建设高校全日制本科学历者优先；5.具有银行客户营销、风控、客户画像等领域数据建模经验者优先；6.具有银行、消费金融公司、金融科技公司等项目管理或开发经验者优先；7.曾在数据挖掘、机器学习领域期刊会议发表过相关论文者优先。职能类别：其他数据分析师	岗位职责：1.负责数据挖掘、数据统计等工作，参与数据产品项目规划、设计及实施；2.负责基于数据分析得到有价值的业务信息，为管理层决策提供参考；3.负责数据建模相关系统的数据分析，相关培训的宣导等工作。应聘条件：1.年龄35周岁（含）以下，全日制本科（含）以上学历，计算机、应用数学、金融工程等相关专业；2.具有2年（含）以上数据分析、建模相关工作经验，对数据建模分析有强烈兴趣，熟练掌握Python、SAS等至少一种建模语言与方法；3.具有较强的综合分析、沟通协调能力和团队协作精神；4.具有全日制硕士研究生（含）以上学历或“双一流”建设高校全日制本科学历者优先；5.具有银行客户营销、风控、客户画像等领域数据建模经验者优先；6.具有银行、消费金融公司、金融科技公司等项目管理或开发经验者优先；7.曾在数据挖掘、机器学习领域期刊会议发表过相关论文者优先。职能类别：其他数据分析师
数据库管理员（DBA）	数据库	6-8千/月	国企	50-150人	银行金融/投资/证券	乌鲁木齐|2年经验|本科|招2人|06-17发布	上班地址：乌鲁木齐人民路183号兴亚大厦11楼	本科	2年经验	岗位职责：1、负责公司数据库服务器的运行及维护、数据更新。2、负责公司数据系统的查询、分析。3、负责公司业务后台数据的分析排错。4、负责公司相关业务服务器平台日志及常见问题解疑。5、负责技术部内外部临时性问题的处理。	任职要求1、本科及以上学历，有工作经验，熟悉Oracle数据库、SQL-Server数据库，掌握安装部署数据库至windows系统、linux系统服务器上，懂得常规数据库运维，优秀应届生亦可；2、制定、实施并定期测试数据库备份和恢复方案；3、数据库日常任务自动化
数据分析专家	数据分析	30-40万/年	合资	10000人以上	银行金融/投资/证券	广州-天河区|3-4年经验|本科|招1人|05-15发布	上班地址：华夏路13号南岳大厦7楼	本科	3-4年经验	1.支持信用卡产品的数据运营、专题分析等工作，为电营管理部的运营决策、产品方向、营销推广等提供数据支持及优化方案；2.负责电营新增及存量客户的分析研究，包括用户画像挖掘、行为预测等；3.负责研究电营坐席的销售行为，通过分析和数据运用提升团队效能；4.能够将过程数据转化成业务语言，推进业务发展。	任职要求：1.本科或以上学历，数学、统计学、运筹学等相关专业优先；2.具备数据挖掘、机器学习等知识背景，拥有推荐系统、精准营销等工作经验优先；3.至少掌握SQL，熟练掌握至少一种语言：SAS、Python或R；4.参与过完整的数据采集、清洗、数据整理、指标设计、数据分析和输出报告者优先5.耐心细致、工作积极主动、具备优秀逻辑思维能力、良好沟通技能及团队合作能力职能类别：数据库工程师(DBA)算法工程师
贷后数据分析	数据分析	0.8-1万/月	合资	50-150人	银行金融/投资/证券	厦门|2年经验|本科|招2人|06-17发布	上班地址：思明区展鸿路82号厦门国际金融中心	本科	2年经验	岗位职责：1.搭建贷后数据库，梳理贷后底层数据；2.建立和完善贷后报表体系，负责数据的收集整理，制作和维护日常报表；3.监控风险指标，跟进和分析策略执行情况，提出策略优化建议；4.对于指标波动等情况进行数据分析，出具分析报告，提出有效建议。	任职资格：1.本科及以上学历，数学、统计、金融等理工类专业优先；2.2年以上金融行业或银行贷后管理或数据分析相关工作经验优先；3.精通各类Office办公软件，能熟练使用SAS/SQL、EXCEL，擅长ExcelVBA操作；4.有较强的逻辑分析能力、数据敏感性。职能类别：风险控制
数据分析岗（总行信用卡事业部）	数据分析	20-35万/年	外资（非欧美）	500-1000人	银行金融/投资/证券	上海-浦东新区|5-7年经验|本科|招1人|05-13发布	上班地址：上海市浦东新区世纪大道1168号东方金融广场A座20楼	本科	5-7年经验	职责描述：1、协助本部门完成数据整理、分析与利用，定期追踪业绩及其他关键业务指标情况并形成分析报告；2、通过数据分析，挖掘业务问题，提出优化建议；3、协助完成基础业务数据口径指标的维护；4、协助完成产品营销策略的制定及后期评价工作。5、具备信用卡监管报表工作经验优先。	任职要求：1、全日制本科及以上学历，统计、计算机、金融、经济相关专业优先。2、具有5年以上银行业务相关工作经验。3、熟悉基础的数据分析方法，熟练使用excel、sql、sas、python等数据分析手段。职能类别：财务分析经理/主管业务分析经理/主管关键字：信用卡监管报表财务分析数据分析
数据专员	数据管理或治理	4-6千/月	民营公司	1000-5000人	金融/投资/证券银行	深圳-福田区|2年经验|大专|招4人|06-17发布	上班地址：深圳市福田区八卦一路装饰大厦	大专	2年经验	岗位职责：1.负责与合作客户保持良好的沟通关系，及时响应和解决分公司业务需求和客户需求2.负责协调跟进客诉处理，并及时向客户反馈处理结果3.负责日常数据的分析和处理，及向相关部门提供报表数据；4.负责协助财务部门做好客户的佣金结算。	任职资格：1、大专以上学历，男女不限；2、文秘、应用数学、会计、金融、管理、统计、计算机等专业优先；3、熟练使用办公软件，excel软件使用熟练；4、具有良好的表达能力及沟通能力；5、有客服文员、销售文员、数据文员、商务助理工作经验者优先；福利待遇：1、享受五险一金，带薪年假、病假、产假、丧假，节日福利、工龄奖、餐补等；2、提供良好的晋升空间；（初级专员-中级专员-高级专员-主管-经理）3、工龄奖（逐年递增100元/月，无上限）；4、提供年度旅游1-2次，月度团体活动1-2次；5、舒适的办公环境，免费提供下午茶（奶茶、咖啡等）；提供冰箱、微波炉，可自带午餐；工作时间：周一至周五：9:00-12:00
数据分析岗	数据分析	1-1.5万/月	国企	1000-5000人	银行	北京-海淀区|1年经验|硕士|招3人|06-05发布	上班地址：上地东路5号	硕士	1年经验	工作职责］1.在经营方面，对重点业务进行分析，开展精准营销以及效果评价，并通过常规分析提出优化建议。2.在服务方面，周期性出具运营数据分析报告以及特定渠道人群画像分析，提出运营指标优化建议；通过模型等方法优化服务预测标签，提升服务体验。3.在平台建设方面，根据业务发展动态，推进数据集市系统及远程客户标签系统、模型平台和策略管理平台建设，协助和推进应用项目的实施。4.制定并维护数据分析相关制度、办法和流程。5.根据中心业务要求及总体目标，进行数据测算，为中心管理提供及时、准确、全面的数据支持。［	任职资格］1.数学、统计学相关专业国家承认的硕士研究生及以上学历。2.年龄：20-30周岁。3.具有一年以上数据分析相关工作经验者优先考虑。4.有较强的数据分析能力和数据敏感性，熟悉SQL，精通使用统计分析工具（如SAS、SPSS、R等）和模型相关的理论知识（如逻辑回归、决策树、GBDT、随机森林等）。5.具备良好的沟通协调能力、理解与语言表达能力，具备较强的学习能力和抗压能力，责任心强，亲和力强，爱岗敬业、品行端正、遵守国家法律及单位规章制度，无不良行为记录。6.对参加抗击疫情一线医护人员的配偶或子女，在同等条件下优先录取。［薪酬福利］基本工资＋绩效工资＋绩效奖励＋全勤奖＋六险一金＋餐补＋洗衣补助＋交通补助＋采暖补助＋防暑降温补助＋节日福利＋生日福利＋年度体检［工作地点］北京市海淀区上地东路5号中国光大银行（地铁13号线西二旗站对面）职能类别：大数据开发工程师数据库工程师(DBA)关键…
数据专员	数据管理或治理	3-5千/月	民营公司	1000-5000人	金融/投资/证券银行	广州-白云区|1年经验|大专|招3人|06-17发布	上班地址：广州市白云区同和街同沙路283号天健创意园6栋301	大专	1年经验	岗位职责：1、业务数据统计、分析；2、负责和银行的其他对接工作；3、汇总日常业务需求表，发送相关人员，以及相关需求跟踪；4、调取催收记录、催收录音、配合做好质检相关数据的处理；5、核对员工提成；6、负责周报、月报的制作；7、其他日常事务。	任职要求：1、大专以上学历，20岁以上，专业不限，可接受优秀实习生；2、办公软件特别是电子表格操作熟练；3、工作认真、负责，执行能力强；4、严格遵守公司的各项规章制度。工作时间:周一至周五：9:00-12:00，13:30-18:00。（如安排加班则按12.5元/小时或100元/天另算加班费或者调休）职能类别：数据分析师其他
XLF-数据分析经理	数据分析	2-3万/月	民营公司	1000-5000人	金融/投资/证券银行	深圳|3-4年经验|本科|招3人|06-11发布	上班地址：深圳市南山区沙河西路1819号深圳湾科技生态园7栋A座	本科	3-4年经验	工作内容1.负责银行零售业务部门（风控、市场、产品、运营等）各类分析项目及需求，对业务数据进行深度诊断、分析，为业务提供有建设性的分析结论和建议；2.负责沟通和协调各部门对分析的意见与建议，推动分析结果的业务落地实施和评估；3.负责搭建并完善业务指标及监控体系，为管理层和运营层提供数据支持服务；4.从海量业务数据提炼核心结果，形成数据分析报告。	职位要求1.两年以上银行、信用卡中心或消费信贷的风险、营销、产品、运营等数据分析经验；具有海量数据分析经验者优先；2.对业务和数据有很高的敏感度，能够主动发掘业务和数据之间的联系，有较强的主动学习意识和创新能力，以及优秀的团队合作精神；3.具备一定的统计背景，具备优秀的逻辑思维能力和分析判断能力；4.能熟练使用Python、SQL、Spark、SAS等分析工具。职能类别：数据分析经理/主管
总行金融科技部数据库管理岗 (职位编号：02)	数据库		国企	1000-5000人	银行	长沙|5-7年经验|本科|招若干人|06-17发布	上班地址：长沙	本科	5-7年经验	岗位职责：1.负责日常oracle和Mysql数据库管理维护和调优；2.负责数据库资源规划和设计；3.负责数据库备份和恢复。应聘条件：1.年龄35周岁（含）以下，全日制本科（含）以上学历，计算机、信息工程等相关专业；2.具有5年（含）以上Oracle或Mysql数据库运维工作经验；3.熟悉AIX、Linux等主流操作系统的日常操作和运维，熟悉大型数据中心数据库运维体系的建设，具有丰富的ORACLE、Mysql故障处理经验，精通RAC、DATAGUARD的部署和维护，精通数据库性能实例优化和SQL语句调优；4.具有OCP或OCM认证证书者优先；5.具有MYSQLCMDBA认证证书者优先。职能类别：其他其他	岗位职责：1.负责日常oracle和Mysql数据库管理维护和调优；2.负责数据库资源规划和设计；3.负责数据库备份和恢复。应聘条件：1.年龄35周岁（含）以下，全日制本科（含）以上学历，计算机、信息工程等相关专业；2.具有5年（含）以上Oracle或Mysql数据库运维工作经验；3.熟悉AIX、Linux等主流操作系统的日常操作和运维，熟悉大型数据中心数据库运维体系的建设，具有丰富的ORACLE、Mysql故障处理经验，精通RAC、DATAGUARD的部署和维护，精通数据库性能实例优化和SQL语句调优；4.具有OCP或OCM认证证书者优先；5.具有MYSQLCMDBA认证证书者优先。职能类别：其他其他
高级数据建模工程师/数据分析师	大数据挖掘	35-50万/年	国企	10000人以上	金融/投资/证券银行	杭州-萧山区|5-7年经验|本科|招若干人|05-28发布	上班地址：钱江世纪城鸿宁路2668号浙江农信科技大楼（地铁二号线钱江世纪城站附近）	本科	5-7年经验	1.负责数据分析、挖掘相关工作，研究行内外数据特征，为业务部门的决策提供策略支持；2.负责从精细化运营、精准营销、客户画像、风险管理等应用方向构建分析模型；3.跟踪大数据分析挖掘技术前沿研究，配合业务管理部门提炼相关分析主题；4.主动发起或配合其他业务部门的数据应用需求	岗位要求：1.年龄在35周岁以内，全日制本科及以上学历并取得相关学位，计算机、应用数学、统计、金融工程及相关专业优先;2.5年以上工作经验；3.对数据建模分析有强烈兴趣
数据分析专家（开放银行方向）	数据分析	1.5-2万/月	合资	10000人以上	银行金融/投资/证券	佛山-南海区|3-4年经验|本科|招若干人|06-17发布	上班地址：灯湖东路广发金融中心	本科	3-4年经验	职责描述：1、负责开放银行各项目数据报告的整理和评估，向相关部门推送报告，并沟通问题和解决方案；2、深入理解业务，能够基于数据分析得到有价值的信息，为业务发展提供策略和建议；3、从业务需求提取业务逻辑和数据逻辑，通过数据分析来了解需求和行为，帮助产品团队进行优化；4、系统的建立监控分析预测体系，及时发现产品、运营中的异常问题，优化用户体系；5、研究用户画像、定期进行用户行为数据分析、梳理产品使用的核心场景，提高商务和运营策略的收益能力。	任职要求：1、本科及以上学历，计算机、数学或统计学专业，3年及以上数据运营类工作经验；2、具备良好的沟通能力，逻辑思维清晰、积极主动。职能类别：数据运营
数据分析（业务分析与规划方向）	数据分析	30-40万/年	合资	10000人以上	银行金融/投资/证券	广州-天河区|5-7年经验|本科|招若干人|05-15发布	上班地址：广州天河区珠江新城珠江西路10号高德置地夏广场C座	本科	5-7年经验	岗位描述：1、通过对用户行为及市场、行业的洞察分析，识别客户消费偏好及场景，围绕用户获客、活跃、增收、挽留等目标，结合实时营销等工具，针对用户的不同阶段制定整体用户不同生命周期的营销策略，并根据策略制定推广计划，统筹各项活动进展及调整活动方向。2、负责业务领域核心数据体系的规划设计，并推动数据采集和数据口径规范。搭建数据服务产品（业务报表开发和维护），利用可视化工具输出动态仪表盘，赋能业务。3、通过业务数据分析及时监测业务健康度，并针对异常点开展专项深度分析，发现问题并提供合理业务建议。4、客户画像标签定制，并落地到相关数据营销系统，助力用户精准营销。5、负责市场关键业务指标的年度预算制定与分解，定期滚动提供合理的业务预估。	任职要求：1、重点本科及以上学历，理工科、统计学背景，5年以上相关工作经验；2、对金融业感兴趣，对数据业务场景敏感，能够横向协同，跨界整合资源，有效结合业务形成一套完整的数据解决方案；3、具备金融行业或互联网企业前瞻性的整套数据管理、数据服务等解决方案的规划和落地经验尤佳；4、掌握SQL、以及Python/SAS/R语言（至少一种）的数据分析处理技能；5、优秀的思维逻辑性、语言表达能力；6、有一定的市场敏锐度，商业嗅觉敏锐者优先。职能类别：数据分析师
大数据分析工程师	大数据挖掘	4.5-6千/月	民营公司	50-150人	会计/审计	重庆-渝北区|3-4年经验|大专|招1人|06-15发布	上班地址：东湖南路333号中渝爱都会2栋14-3	大专	3-4年经验	岗位职责：为公司专业审计咨询人员提供大数据分析支持、引领专业人员向智能化审计方向跃升，有关大数据分析软硬件培训支撑。为公司系统收集各行业各领域基础数据，建立标准数据库并导入公司OA系统，便于今后项目审计或项目咨询中分析使用。公司主要从事审计、财税咨询、投融资分析等业务，深入了解公司业务，配合注册会计师等审计、项目咨询人员，研发适合公司业务发展需要的远程化审计系统，积极主动配合项目人员进行数据分析；主动收集和挖掘改进需求，持续改进和优化数据分析；一个典型运用大数据分析项目完成后，负责提供必要的操作指引，负责产品操作手册的编写，指导教会其他项目人员。负责公司远程咨询系统、智能化办公设备、审计咨询软件、完善确保OA系统安全便捷优化使用，WIN软件运行维护，及时为全公司人员解决运行过程中的问题，提高使用满意度；配合公司审计及咨询项目现场工作，解决现场工作中客户内控体系中相关软件运用问题。负责完成…	岗位要求：全日制专科及以上学历，计算机、信息管理等相关专业；考取CDA数据分析师证书。较强创业创新意识，以原基础教育为本公司审计、咨询、数据收集服务意识强烈，包括功能分析、用户角色分析、原型设计、界面开发、易用性测试等；逻辑思维能力强，善于抽象和简化复杂问题，能够根据平台业务流程，设计落地方案，能用简单通俗易懂的语言与公司专业人员沟通；学习能力和协作能力强，思维活跃，领悟力强，抗压性强，接受新事物能力强懂技术想跨界销售，擅长销售有一定的技术基础者。职能类别：大数据开发工程师
DBA数据库管理员	数据库	2-2.5万/月	民营公司	50-150人	互联网/电子商务网络游戏	深圳-龙岗区|2年经验|大专|招2人|05-25发布|普通话熟练	上班地址：南棉街道红棉路中城康城花园12栋	大专	2年经验	1、负责系统数据库的日常维护管理，包括安装、调优、备份、灾难性恢复等工作；2、数据库故障的诊断和排除；3、负责数据库表，索引创建和维护；对存储过程进行优化和维护；4、优化数据库及SQL语句；5、对开发人员进行数据库支持；6、培训员工了解数据库的基本架构及sql的书写技巧；7、DB实例，SQL优化，为项目以及研发人员，提供数据库方面的技术支持；8、参与DB高可用，高性能架构设计，各类迁移方案制定及实施，保证项目需求变化，压力变化前提下，数据库稳，高效运行；9、快速处理系统突发事件，丰富的数据库管理、运维调优，独立完成DBA管理任务；10、熟悉oralce、mysql、pgsql等流行数据库部署、配置、日常DBA管理；11、熟练掌握oralceawr、OEM监控等内置的数据库优化工具的一种，有大型信息系统（日均数据2000w以）数据库调优经验，熟练掌握数据库分片索引、存储过程、内存参数等配置…	任职要求：1、至少2年DBA工作经验，其中须具备Oracle数据库方面经验
数据分析运营	数据分析	1.2-2万/月	民营公司	50-150人	网络游戏计算机软件	深圳-南山区|2年经验|大专|招3人|06-17发布	上班地址：科兴科学园A2栋1002室	大专	2年经验	1、负责产品上线活动及商业化模块数据跟踪、产品等数据分析，探寻问题与优化空间，为业务提供分析指导；2.负责游戏各阶段数据的整理、分析及提交数据报告，重点对用户行为数据进行分析和挖掘，利用数据分析结论推动产品的优化；3.对业务数据进行整合、分析挖掘，挖掘产品以及用户潜在信息，为营销、运营及决策提供业务分析及数据支持。	任职资格：1、统招本科或以上学历，两年以上互联网或游戏行业数据分析工作经验；2.了解数据库，熟悉sql，有python或R语言经验优先；3.熟悉数学建模分析算法，具有优秀的数学基础和数据分析能力；4.对数据结构、数据挖掘和机器学习的常用算法有一定了解，有实践经验优先；5.接触过数据仓库和大数据处理系统（如redshift
数据分析专员（海外运营）	数据分析	0.8-1.5万/月	上市公司	1000-5000人	网络游戏	广州|1年经验|本科|招1人|06-17发布	上班地址：广州市天河区黄埔大道中666号三七互娱大厦	本科	1年经验	工作职责:1.负责海外平台运营活动上线数据跟踪、产品等数据分析，探寻问题与优化空间，为业务提供分析指导；2.负责公司海外发行游戏产品各阶段数据的整理、分析及提交数据报告，重点对用户行为数据进行分析和挖掘，利用数据分析结论推动产品的优化；3.对业务数据进行整合、分析挖掘，挖掘产品以及用户潜在信息，为营销、运营及决策提供业务分析及数据支持。	岗位要求：1.统招本科或以上学历，一年以上互联网或游戏行业数据分析工作经验；2.了解数据库，熟悉sql，有python或R语言经验优先；3.熟悉数学建模分析算法，具有优秀的数学基础和数据分析能力；4.对数据结构、数据挖掘和机器学习的常用算法有一定了解，有实践经验优先；5.接触过数据仓库和大数据处理系统（如redshift
高级数据分析师	大数据挖掘	1-2万/月	民营公司	150-500人	网络游戏互联网/电子商务	广州-天河区|5-7年经验|本科|招1人|06-16发布	上班地址：棠下大塘工业区2号融科商务园六楼	本科	5-7年经验	岗位职责：1.负责建设、维护与优化针对业务发展的专项数据模型以及数据产品算法规则方案；2.负责把控底层数据质量与设计数据接口标准，发掘数据信息存在的问题，并制定提升数据质量的策略和方法；3.负责处理公司各部门的数据统计与分析需求，数据支持公司各部门战略决策；4.负责针对公司业务情况进行专题数据分析，输出产品运营解决方案，推动业务优化，以数据驱动业务增长；5.负责数据分析、数据思维培训工作，提高各部门人员的数据能力。	任职要求：1.本科及以上学历，数学相关专业优先；2.2年以上相关工作经验，游戏或互联网行业，有广告投放数据分析经验者优先；3.熟悉使用R/SQL/python等多种数据分析工具完成数据清洗、计算、转化、画图等工作；4.熟练使用数据统计、数据分析、挖掘算法、预测模型（描述性统计、AARRR、回归分析、神经网络、贝叶斯等）完成数据工作；5.熟悉底层数据原理与架构设计，通晓数据指标定义、存储规则和关联规则，具备搭建数据分析框架的能力；6.具备独立完成需求调研能力，准确无误了解需求目的，输出有参考价值的业务数据模型和分析报告。职能类别：算法工程师大数据开发工程师关键字：数据分析挖掘清洗算法
数据分析师 (MJ000035)	数据分析	0.5-1万/月	民营公司	150-500人	网络游戏互联网/电子商务	武汉-洪山区|3-4年经验|本科|招1人|06-17发布	上班地址：武汉市洪山区野芷湖西路16号创意天地5号办公楼11层	本科	3-4年经验	岗位职责：1、建立所属业务线的指标监控体系，深度挖掘业务问题，给出行动建议；2、监测业务的日常数据，关注数据波动并能够及时分析和解读数据异常；3、通过数据分析工具，高效支持业务端的数据查询需求，包括经营数据，用户行为数据的查询等；4、设计和分析A/BTesting实验以验证策略有效性，辅助业务决策；5、对游戏用户特征数据、用户行为数据、付费数据等进行数据挖掘，研究游戏数据需求，为游戏运营提供决策支持；6、其他事宜，包括收集竞争对手的产品数据、不定期专题分析等；	岗位要求：1、统计学、计算机相关专业，本科以上学历；2、1年以上游戏相关行业从业经验；3、熟练掌握hive、SQL等相关数据提取工具，熟练操作excel、PPT等工具；4、有互联网公司数据分析，产品经理，运营经理，策略经理等多方面经验者优先；5、有钻研探索精神，对数据分析有强烈兴趣者优先；6、优秀的沟通能力，强大的自驱力和抗压力职能类别：数据分析师
数据分析专员	数据分析	0.8-1万/月	上市公司	1000-5000人	网络游戏	广州|1年经验|本科|招1人|06-17发布	上班地址：广州市天河区黄埔大道中666号三七互娱大厦	本科	1年经验	岗位职责1、日常监控数据，实时发现并解决广告投放中出现的问题；2、负责部门广告数据整理与分析，能够基于数据分析得到有价值的信息，为广告投放决策供数据支持；3、优化并不断改进市场广告流程以及报表系统。4、收集并拓展游戏行业内数据报告；5、完成部门日常的其他数据支撑工作。	任职要求：1、本科以上学历，数据分析专业相关（理学、统计学、数据挖掘专业优先）2、具有优秀的学习能力，条理清晰，有良好的表达能力及沟通能力，有较强的组织语言文字功底，数据分析和逻辑能力；3、做事认真细心，有上进心，有责任感，能承受工作压力，适应游戏公司的快节奏。4、态度积极，有较好的沟通能力，游戏产品页游、手游有一定理解了解；5、精通Excel各项分析与统计，掌握一些基础数据分析工具；6、具有相关游戏分析相关工作经验优先；职能类别：数据分析师关键字：广告数据分析
数据分析专员	数据分析	0.8-1万/月	上市公司	1000-5000人	网络游戏	广州|1年经验|本科|招4人|06-17发布	上班地址：广州市天河区黄埔大道中666号三七互娱大厦	本科	1年经验	岗位职责：1、日常监控数据，实时发现并解决广告投放中出现的问题；2、负责部门广告数据整理与分析，能够基于数据分析得到有价值的信息，为广告投放决策供数据支持；3、优化并不断改进市场广告流程以及报表系统。4、收集并拓展游戏行业内数据报告；5、完成部门日常的其他数据支撑工作。	任职要求：1、本科以上学历，数据分析专业相关（理学、统计学专业优先）2、具有优秀的学习能力，条理清晰，有良好的表达能力及沟通能力，有较强的组织语言文字功底，数据分析和逻辑能力；3、做事认真细心，有上进心，有责任感，能承受工作压力，适应游戏公司的快节奏。4、态度积极，有较好的沟通能力，游戏产品手游有一定理解了解；5、精通Excel各项分析与统计，掌握一些基础数据分析工具；6、具有相关游戏分析相关工作经验优先；职能类别：业务分析专员/助理
数据运营专员（海外） (职位编号：006)	数据分析	0.5-1万/月	民营公司	少于50人	网络游戏互联网/电子商务	武汉-洪山区|2年经验|本科|招3人|05-13发布	上班地址：野芷湖西路创意工坊8号楼1层2室	本科	2年经验	岗位职责：1、负责收集和挖掘产品的数据需求，协调研发团队完成需求；2、通过数据描绘出项目流程、用户行为和重点环节的转化，通过数据可视化数据帮助团队更深刻的理解、使用；3、游戏上线后负责运营数据整理、制表及分析，根据游戏数据或活动效果数据进行分析、修改和优化；4、了解游戏运营相关工作，根据游戏特性，针对不同节假日制定线上、线下活动安排。	任职要求：1、本科及以上学历，2年以上数据运营和设计工作经验，统计、数学、计算机相关专业优先；2、良好的数据敏感度，了解大数据相关的基础知识，熟悉常见的数据分析和处理方法，有数据质量控制意识；3、熟悉游戏埋点方案，参与制定过项目埋点方案及规范设计，优化数据采集和埋点方案，并跟进数据质量和埋点；4、有数据产品追求，对于产出有明确的自我要求，并能够积极主动付诸实践推动项目自我迭代升级;善于梳理总结形成流程或规范以便前瞻性解决问题；5、自我驱动，面对复杂情况能够独立工作，结果导向；跨团队与部门的沟通能力强，有较强的团队协作意识和能力；6、善于使用Excel等工具制作运营分析报告，工作主动负责；7、善于总结，能阶段性编写各种形式分析报告，阶段性成功报告，沟通能力优。职能类别：数据运营游戏运营关键字：数据分析数据运营海外市场游戏运营活动策划数据统计方案策划
数据运营	数据分析	1.5-2万/月	民营公司	150-500人	互联网/电子商务网络游戏	武汉-江夏区|5-7年经验|本科|招2人|05-14发布	上班地址：武汉市光谷金融港B2栋2楼	本科	5-7年经验	工作职责:1.负责部门日常运营数据的分析与处理，定期提供数据分析总结报告2.负责响应部门内部的活动需求，并形成相关报表3.统计和分析业务运营数据，进行监控、预估及分析，为决策及运营层提供支持和建议4.对数据进行挖掘、建模，形成合理的业务分析模型5.设计有效的数据指标体系，规划业务分析报表体系，进行运营数据持续分析6.负责数据相关工具的规划，提升运营团队工作效率	任职资格:1.本科以上学历，5年以上互联网经验，须有百万月活平台的数据运营经验2.熟练掌握数据运营工具，方法，及流程，有教程书的数据运营知识体系3.具备一定的应用数学、统计学、经济学、信息管理与计算机科学等相关专业基础知识，了解常用数据挖掘算法4.精通EXCEL透视图透视表，函数公式、图表制作；至少精通1个及以上的数据处理及分析软件；精通BI工具更佳5.具备优秀的内外部协调和合作对接能力，优秀的团队合作精神和创新能力。能承受高强度工作压力，具备高度责任心职能类别：网站运营总监
数据分析师	数据分析	1.2-1.5万/月	民营公司	50-150人	网络游戏互联网/电子商务	广州-天河区|2年经验|本科|招1人|06-17发布	上班地址：科韵路16号信息港A栋	本科	2年经验	1、负责收集游戏日常数据监控、预警、分析、挖掘工作；对产品调优、产品运营提供有力数据支持；2、定期输出分析报告，发现潜在问题，挖掘产品潜力，提出合理执行建议；3、开展专题式深度产品及市场分析挖掘，分析建模、数据检验、产出分析报告；指导产品调优、运营策略制定；4、参与数据产品建设；与其他部门协作，解读其他部门对数据产品的需求，制定合理数据产品需求，参与数据产品落地。	任职要求：1、本科及以上学历，2年以上游戏或互联网数据分析经验；数理逻辑清晰，数据敏感度高；数学专业、统计学专业优先；2、熟悉游戏业务指标使用方法及场景，能够独立完成游戏业务分析；3、熟练使用SQL语句、EXCEL、python；有hadoop生态圈使用经验4、具有一定的数据挖掘、建模、预测能力；可独立对游戏进行深入挖掘；职能类别：大数据开发工程师关键字：数据分析
游戏数据分析师	数据分析	5-9千/月	上市公司	500-1000人	计算机软件网络游戏	厦门|无需经验|本科|招3人|05-25发布	上班地址：思明区观音山宜兰路5号天瑞99商务中心25F	本科	无需经验	工作职责：1.建立各种业务的数据逻辑模型，帮助业务提升分析效率；2.利用数据分析工具，定期对游戏系统、活动数据进行挖掘，分析，为运营决策提供建议；3.通过数学工具，对数据规律进行推演，并对后续数据进行预测。	任职资格：1、本科以上学历，数理化相关专业；2、热爱游戏行业，对游戏机制有自己的理解；3、能使用简洁、清晰的语言描述逻辑；4、对数据敏感，能够处理多层，多维度的相关关系；5、有实际数据建模经验，如经济、金融模型等优先；6、能熟练使用SQL优先；7、程序的思维方式，能通过编程语言与网络和文件系统交互优先；8、有高度的责任心，具备较强的团队合作意识。职能类别：数据分析师
数据分析助理	数据分析	6-8千/月	民营公司	50-150人	计算机软件网络游戏	深圳-龙岗区|在校生/应届生|大专|招3人|06-17发布	上班地址：龙岗区布吉附近	大专	在校生/应届生	岗位职责：1、负责基础数据、运行数据等的整理与处理；2、独立完成简单的统计分析工作；3、协助数据分析工程师完成业务分析工作4、部门基础数据维护，确保数据的完整性和准确性；5、对日常数据进行实时收集、更新、汇总、跟进与分析	岗位要求：1.大学本科及以上学历，计算机及相关专业：2.有优秀的统计知识背景，逻辑能力强，有极强数据敏感度与数据分析能力：3.学习能力强，责任心强，具有优秀的沟通表达、理解能力与团队合作能力。4.有电商行业经验者优先福利待遇：1.一旦公司录用，为员工提供岗前专业带薪技能；2.购买五险一金，带薪年假，年终奖3.完善的培养体系和晋升机制；4.带薪休假（年假，婚假，丧假，病假，等）；5.公司提供食宿，员工公寓包含有空调，热水器，洗衣机等；工作时间：五天制，早上9点到下午6点，中午休息1.5小时，周末双休，法定节假日；职能类别：财务助理/文员
数据运营专员/主管	数据分析	6-8千/月	民营公司	50-150人	网络游戏	成都-高新区|2年经验|大专|招1人|06-16发布	上班地址：成都市高新区吉瑞三路99号泰然环球时代中心大厦B座6楼	大专	2年经验	职位描述：1、负责公司游乐设备的相关数据内容的监控、修正、更新；2、对现行数据内容运营情况进行评估，并提出合理化建议；3、对数据库进行管理，负责数据库的运营及监控；4、配合产品线，对数据内容进行跟进、收集、整理等；5、负责策划产品线下营销活动，对接客户问题反馈、投诉等相关问题。	任职要求：1、专科及以上学历，相关运营工作经验两年及以上；2、逻辑思维能力强，熟练使用Word/Excel/PPT等办公软件，精通Excel优先；3、个性沉稳有耐心，工作高效细致，能接受适当加班；4、具备良好的沟通能力和团队合作精神。职能类别：数据运营关键字：数据运营Excel
数据分析专员	数据分析	0.8-1.2万/月	上市公司	1000-5000人	网络游戏	广州|在校生/应届生|本科|招5人|06-17发布	上班地址：广州市天河区黄埔大道中666号三七互娱大厦	本科	在校生/应届生	1、日常监控数据，实时发现并解决广告投放中出现的问题；2、负责部门广告数据整理与分析，能够基于数据分析得到有价值的信息，为广告投放决策提供数据支持；3、收集并拓展游戏行业内数据报告；4、完成部门日常的其他数据支撑工作。	任职要求：1、本科以上学历，数据分析专业相关（数学类、统计学类、金融经济学类专业优先）；2、数据分析和逻辑能力优秀，熟悉Excel各项分析与统计，掌握基础数据分析工具；3、良好的语言组织表达能力，做事认真细心，有上进心，有责任感，能承受工作压力，适应游戏公司的快节奏；4、熟悉游戏产品，或具有相关游戏分析相关工作经验优先。职能类别：市场分析/调研人员关键字：数据分析
数据挖掘专家（联通在线南研中心）	大数据挖掘	40-65万/年	国企	150-500人	互联网/电子商务网络游戏	南京-建邺区|5-7年经验|本科|招1人|06-09发布	上班地址：江苏省南京市建邺区江东中路359号国睿大厦2号楼17F	本科	5-7年经验	岗位职责：1、负责大数据基础架构平台的设计、技术选型，主导对应的建设实施、保证集群高效稳定运行；2、负责面向PB量级的数据查询、数据计算、数据存储以及数据模型与管理的总体架构与优化，提升数据查询的响应效率；3、负责平台数据建模和设计工作，数据抽取，数据清洗，数据建模工作，具有ETL设计与开发，数据质量保障，元数据管理，指标体系建立；4、跨团队/部门协作、系统分析并解决各类大数据平台相关的运行或数据问题。	任职要求：1、40岁以下，全日制本科及以上学历，计算机相关专业，具有CDA认证优先；2、有5年以上大数据平台架构经验，有多个数据产品开发和实施经验，牵头设计或作为主责构建过TB级数据仓库构建（含数据模型），至少2个以上中大型互联网数据仓库和数据挖掘的开发；3、熟悉BI平台架构，大数据解决方案及hadoop、Spark大数据相关技术
数据运营专员	数据分析	1-2万/月	上市公司	500-1000人	网络游戏互联网/电子商务	广州-天河区|2年经验|本科|招1人|06-16发布	上班地址：黄埔大道西122号星辉中心	本科	2年经验	岗位职责:1、对广告投放数据进行系统分析，建立分析模型，帮助业务侧提供有效的分析结果，给到业务侧数据异常告警、提醒及投放策略等；2、对公司产品数据的整理与分析；3、业务侧或产品侧需求的其他数据整理与分析；4、跟进数据监控后台的迭代及优化。	任职要求：1、本科或以上学历，有2年数据分析经验，【游戏行业背景】优先；2、熟练操作Excel等相关可视化工具，了解Mysql、Python相关技术运用，有一定的技术沉淀；3、充分的数据敏感度，能从数据表现中提炼核心结果，及时分析数据中隐含的变化和问题，针对异常数据做策略性调整；4、有强烈的责任心，对工作认真负责，自觉性强，学习能力强；5、能够承担高度的工作压力，良好的团队合作精神，踏实肯干。职能类别：大数据开发工程师业务分析专员/助理关键字：广告投放数据分析
数据分析（20届校招）	数据分析	5-8千/月	上市公司	500-1000人	网络游戏互联网/电子商务	广州-天河区|在校生/应届生|本科|招1人|06-05发布	上班地址：黄埔大道西122号星辉中心	本科	在校生/应届生	岗位职责】1.对广告投放数据进行系统分析，建立分析模型，帮助业务侧提供有效的分析结果，给到业务侧数据异常告警、提醒及投放策略等；2.对公司产品数据的整理与分析3.跟进数据监控后台的迭代及优化4.业务侧或产品侧需求的其他数据整理与分析【	任职要求】工作地点：广州1.2020届本科或以上学历，数据挖掘、机器学习、计算机、统计、数学等相关专业；2.有互联网产品数据挖掘或分析经验，有游戏行业背景优先；3.熟练使用SQL，掌握SPSS数据或者R语言等分析工具，会使用Tableau或者PowerBI类似的可视化工具；4.充分的数据敏感度，能从海量数据表现中提炼核心结果，及时分析数据中隐含的变化和问题；5、有强烈的责任心，对工作认真负责，自觉性强，学习能力强；6、能够承担高度的工作压力，良好的团队合作精神，踏实肯干。职能类别：大数据开发工程师
数据分析	数据分析	0.8-1.2万/月	民营公司	150-500人	网络游戏	广州-天河区|招若干人|06-17发布	上班地址：黄埔大道西120号高志大厦18楼	未标明	未标明	岗位职责：1、负责完成游戏运营数据的汇总工作，完成数据日报；2、负责监控游戏运营数据，发现异常能及时分析原因，提出解决方案；3、能利用源数据，进行汇总整合，形成可视化的图标；4、能与技术进行沟通，撰写需求，完善数据统计后台。	任职要求：1、熟悉手游产品，熟悉手游运营各项指标的定义，熟悉手游运营活动；2、逻辑思维强，对数据分析有强烈的兴趣和探索欲望；3、接受应届毕业生；4、有游戏产品运营经验者优先；游戏数据分析：游戏内部指标项，包括留存率，付费率，游戏数据指标。职能类别：产品专员
数据专员	数据管理或治理		民营公司	150-500人	网络游戏	上海-虹口区|招若干人|06-15发布	上班地址：高阳路133号 外滩壹零玖	未标明	未标明	岗位职责：1、负责日常数据报表制作，定期提供各项数据分析报告；2、对用户行为进行分析、挖掘，并通过分析结果，为运营提供数据支持；3、在利用现在数据分析基础上，持续改进数据收集和分析方法；4、参与用户信息库建设，搭建稳定的数据库及分析平台；5、统计、分析相关运营数据，为公司/部门的发展及业绩提供可靠的数据支持。职能类别：业务分析专员/助理关键字：数据分析数据挖掘用户分析	岗位要求：1、对数据分析及挖掘有兴趣和热情，具有良好的数据敏感度；2、了解并熟悉数据库系统SQL；3、精通office相关办公软件，尤其是Excel函数公式；4、具有良好的沟通能力、文案能力、数据分析和逻辑能力；5、较强的协调能力、执行力，工作积极主动，有责任心；6、学习能力、理解能力强，善于沟通，有责任心和团队精神；7、对游戏有一定了解，有游戏行业背景优先；8、计算机、数学或统计学相关专业优先考虑。
数据分析师	数据分析	0.8-1.2万/月	民营公司	150-500人	网络游戏互联网/电子商务	长沙|无需经验|本科|招2人|06-17发布	上班地址：麓谷企业广场A3栋3单元-5楼	本科	无需经验	1、游戏产品数据收集和分析，精准提炼数据和分析，负责日常游戏业务相关的数据整，统计和分析，撰写和总结相关分析报告；2、深入了解游戏行业，对游戏数据建立分析模型，获得用户行为动机、目的和原因；3、观测市场整合外部数据，结合游戏内用户行为，对各项目产品设计提供数据依据。	任职要求：1、本科以上学历，统计、数学等相关专业；2、有互联网产品数据挖掘或分析经验，有游戏行业背景优先，欢迎优秀应届生；3、熟练使用数据处理软件；4、严密的数学思维，突出的分析和归纳能力，优秀的沟通表达能力；5、热爱游戏，对游戏有一定认知及见解。职能类别：数据分析师关键字：数据分析
量化数据分析员	数据分析	0.8-1.5万/月	民营公司	50-150人	计算机软件网络游戏	上海-徐汇区|在校生/应届生|本科|招1人|05-15发布|英语良好|数学与应用数学	上班地址：漕泾北路331号中金国际广场A座15楼	本科	在校生/应届生	职位描述1.数据采集、维护、汇总2.对交易数据进行挖掘和分析3.参与策略研发、上线和维护4.完成其他交代的任务	职位要求：1.计算机、工程，应用数学，统计、计量等相关专业2.精通python和数据库，熟练使用pandas，scipy，scikit-learn等常用数据分析建模包3.能够及时按照要求对交易数据进行数据挖掘、统计分析并开发相应的数据分析模块，完成数量化建模、历史数据回测以及风险收益评估等工作4.对量化建模和交易感兴趣5、复旦、上海交大、同济大学优先考虑；联系人：孙***联系电话：021-60850551联系邮箱：87875774@qq.com职能类别：数据分析师
大数据分析师	大数据挖掘	2-3.5万/月	国企	150-500人	网络游戏互联网/电子商务	广州-海珠区|5-7年经验|本科|招1人|06-03发布	上班地址：沥滘地铁站广州之窗商务港	本科	5-7年经验	岗位职责：1、负责公司产品数据体系生命周期的设计、建设和维护；根据公司业务需求，对各产品的数据进行分析、数据挖掘，数据可视化等；2、定期输出专题分析报告及优化方案，对业务问题进行深度挖掘分析，为公司决策、产品方向、营销策略提供具有价值的数据支持。3、能开展专项数据分析，能迅速定位问题或发现机会，并形成数据分析报告及优化方案；	岗位要求：1、本科以上学历，统计学、经济学、数学等专业；2、五年或以上游戏数据运营或数据分析从业经历；3、具有扎实的统计学、数据分析、数据挖掘基础。熟练使用SQL语句、EXCEL，掌握SPSS、SAS等其中一种分析工具，熟悉Python或其他脚本语言优先；4、逻辑分析能力和文字表达能力及具备数据分析报告讲解能力强；5、熟悉游戏业务，精通游戏数据逻辑，理解游戏社交、生态游戏，善于把握虚拟世界交互和玩家心理。职能类别：数据分析师数据分析经理/主管关键字：大数据分析大数据数据挖掘
数据分析	数据分析	5-8千/月	民营公司	150-500人	网络游戏计算机软件	南京-浦口区|2年经验|本科|招3人|06-17发布	上班地址：高新开发区丽景路2号研发大厦A座9楼	本科	2年经验	1、负责手游数据的整理，分析工作2、产品定期的数据分析报告的及时制作3、使用办公软件等分析处理数据，得出可靠结果4、数据报告的分析能够列举出数据问题、趋势、并提供解决方案	岗位要求：1、本科以上学历，2年以上游戏数据分析/挖掘相关工作经验2、熟悉MySQL等数据库的操作，能熟练使用SQL语言3、、对手机游戏有一定程度的了解并热爱游戏4、工作负责，能够独力处理问题，有较强的学习能力5、熟练应用办公软件职能类别：市场/营销/拓展专员
数据分析	数据分析	0.8-1.5万/月	民营公司	150-500人	网络游戏计算机软件	上海-徐汇区|2年经验|本科|招3人|06-17发布	上班地址：上海徐汇区城区西岸创意园6层	本科	2年经验	1、负责手游数据的整理，分析工作2、产品定期的数据分析报告的及时制作3、使用办公软件分析处理数据，得出可靠结果4、数据报告的分析能够列举出数据问题、趋势、并提供解决方案	岗位要求：1、本科以上学历，2年以上游戏数据分析/挖掘相关工作经验2、熟悉MySQL等数据库的操作，能熟练使用SQL语言3、、对手机游戏有一定程度的了解并热爱游戏4、工作负责，能够独力处理问题，有较强的学习能力5、熟练应用办公软件职能类别：市场/营销/拓展专员
高级数据分析师 (职位编号：000359)	大数据挖掘	1-2万/月	民营公司	50-150人	网络游戏互联网/电子商务	广州-天河区|3-4年经验|招若干人|06-17发布	上班地址：天河路壬丰大厦	未标明	3-4年经验	岗位职责:岗位职责1、对各业务部门进行数据需求支持，并从数据中提出更优的改进策略；2、对用户特征、用户行为、付费等数据进行数据挖掘、统计建模分析，并将分析结果上报有价值的数据支持；3、主动分析并研究业务数据，基于数据分析成果，为管理层和业务部门提供商业策略分析和业务优化建议。	岗位要求：1、本科及以上学历，计算机、统计、数学等相关专业；2、两年及以上互联网数据分析工作经验；3、扎实的SQL数据处理技能，会使用R语言或者Python进行数据建模；4、充分的数据敏感度，能从海量数据表现中提炼核心结果，及时分析数据中隐含的变化和问题；5、优秀的分析问题和解决问题的能力，能够把合理的思路成功应用于实践；6、表达能力强，具备优秀的快速学习能力、沟通协调能力及团队精神。职能类别：大数据开发工程师关键字：数据分析建模
产品数据分析师（游戏）	数据分析	1-1.5万/月	民营公司	1000-5000人	网络游戏互联网/电子商务	上海-松江区|3-4年经验|本科|招若干人|06-16发布	上班地址：中辰路655号	本科	3-4年经验	工作职责:1.为公司不同品类产品定制数据分析方案，通过分析及挖掘数据产品的运营数据改善优化整个产品；2.针对游戏项目进行专项数据分析，包括并不限于广告分析、用户价值、流失、游戏生态、活动版本效果、用户画像分析等，为运营决策、产品方向、销售策略提供数据支持；3.负责制定数据模型的产品化策略，推动各类数据产品的研发和落地；4.关注国内外数据应用相关方向的前沿研究，设计数据个性化产品及可视化产品；5.结合业务反馈以及市场需求，提出产品改进意见，不断完善在线产品，支持各类用户对数据的复杂需求；	任职资格:1.计算机、信息管理、数学或统计学相关专业本科以上学历；2.具备良好的逻辑思考和分析能力，对数据敏感，熟悉数据收集，数据分析，数据建模和数据挖掘方法；3.熟悉数据处理，服务器构架模式，mysql数据库，对SQL操作熟练，精通数据分析、掌握数据挖掘基本原理和主要算法（决策树、聚类、关联规则、回归分析等）（待定）4.良好的团队协作能力、语言表达能力，能够协调市场部及各技术部门以确保产品按时完成并高质量上线；5.具备游戏数据产品设计、客户画像方面的数据建模经验者优先职能类别：大数据开发工程师
数据运营专员	数据分析	0.6-1万/月	民营公司	150-500人	网络游戏互联网/电子商务	武汉-洪山区|2年经验|本科|招1人|06-17发布	上班地址：武汉市关山大道光谷创意产业基地A栋12楼	本科	2年经验	岗位职责：1.对游戏进行深度剖析，了解其各个系统的核心设计思路，并建立相关的数据模型。2.对游戏内相关行为数据进行收集、建模、挖掘，并针对当前版本提供数据相关的结论和优化方向。3.准确评估运营活动效果，建立活动评测体系，为运营提供及时、高效的数据支持；4.对游戏推广数据，进行深入分析和挖掘，基于历史参考数据，制定相关的预测模型。5.完成日常的其他数据支持工作和分析工作。	任职资格：1.大学本科，两年以上游戏行业数据分析经验，数学或计算机相关专业，具有扎实的统计学基础；2.良好的逻辑思维与表达能力，善于用简单语言表述复杂结论；良好的数据敏感度，能从海量数据提炼核心结果；3.热爱游戏，丰富的游戏经历，了解各种游戏产品类型，从数据层面，深度剖析过3款以上的热门产品；4.有游戏研发公司数据运营经验者优先。职能类别：数据运营关键字：数据分析数据数据运营运营大数据
数据分析师	数据分析	1-2万/月	民营公司	50-150人	互联网/电子商务网络游戏	广州-越秀区|2年经验|本科|招1人|05-26发布	上班地址：东风东路761号丽丰中心30F	本科	2年经验	岗位职责】1.负责APP产品的日常数据分析工作，包括产品的商业化、用户、版本、社区等各个模块；2.持续完善和优化已有业务产品的数据埋点，收集、挖掘业务数据，提供各类运营BI报表及决策数据；3.持续发现产品问题及业务增长点，支撑产品、运营决策，驱动业务增长，提出数据结论和有效建议，并推动落地解决；4.通过数据分析深入挖掘用户行为、产品、体验等数据价值；5.以用户画像等数据为基础的标签体系建设，为精细化运营等应用提供模块化的服务。【	岗位要求】1.本科及以上学历，数学、统计学等相关专业优先，熟悉数据分析方法；2.具有2年以上数据分析、数据挖掘等相关工作经验，有互联网行业数据分析及数据后台搭建经验、有数据挖掘项目经验者优先；3.熟练使用SQL，掌握Python、SPSS、R、SAS等工具中的任意一种，精通Excel、PPT等软件；4.对业务有敏锐的洞察力，有较强的业务理解与分析能力，数据敏感度高，；5.热爱游戏，有一定的产品思维，逻辑清晰、表达能力佳，有较强的抗压能力和自驱力。职能类别：大数据开发工程师关键字：数据分析数据埋点数据挖掘
数据运营	数据分析	1.5-3万/月	民营公司	50-150人	网络游戏计算机软件	杭州-滨江区|3-4年经验|本科|招1人|06-05发布	上班地址：浦沿街道伟业路3号德信AI产业园B座	本科	3-4年经验	岗位职责：1.负责游戏数据分析相关工作，通过数据监控、预警、分析、挖掘工作，为游戏研发和运营提供数据支持；3.开展专题式深度研究，分析建模、数据检验、产出分析报告，指导产品调优、研发策略制定；3.基于公司内外产品、用户及市场数据的研究和分析，建立产品/用户画像系统，形成系统化的分析体系；4.负责对投放数据、运营数据、变现数据等进行数据挖掘与分析，找到可复用的通用型结论，以达到提升投放效率与变现效率的目的。	任职要求：1.本科及以上学历，数学、计算机专业优先，2年以上互联网产品数据分析挖掘工作经验；2.熟悉至少一种数据库（MySQL、Oracle等），熟悉SQL/Python相关技术优先；3.充分的数据敏感度，能从海量数据中提炼核心结论并形成专业报告，及时反馈数据中隐含的变化和问题；4.优秀的分析问题和解决问题的能力，熟悉游戏运营数据的相关表现，能够把合理的思路成功应用于实践；5.表达能力强，具备优秀的快速学习能力、沟通协调能力及团队精神。职能类别：数据运营
游戏数据分析师(J9SG1)	数据分析	1.5-2.5万/月	民营公司	150-500人	网络游戏互联网/电子商务	广州-海珠区|2年经验|本科|招1人|06-17发布	上班地址：广州市海珠区琶洲街道暄悦东街23号中悦广场（万胜围地铁站D出口）	本科	2年经验	职位描述1、为游戏设计提供有价值的数据支持，并针对游戏玩家群分析定制策略；2、深入了解游戏行业，对游戏数据建立分析模型，获得用户行为动机、目的和原因；3、研究游戏中各系统的设定，从数据中提出更优的改进策略；4、及时对游戏产品作数据分析报告，为产品提供迭代开发数据支撑；5.结合业务反馈以及市场需求，提出产品改进意见，不断完善在线产品，支持各类用户对数据的复杂需求。	职位要求1、本科或以上学历，计算机、统计、数学等相关专业；2、两年以上互联网产品数据分析挖掘经验，对数据敏感，熟悉数据收集，数据分析，数据建模和数据挖掘方法；3、熟练掌握数据分析必备的技能与工具（如:SQL/Hive/R/Python/Excel/Tableau/MATLAB等）；4、拥有手游完整项目数据分析经验，对游戏有深刻体验，对主流游戏的核心玩法、商业化设计，经济系统、社交系统等，都有一定了解者优先；5、具备游戏数据产品设计、客户画像方面的数据建模经验者优先。公司福利：【工作时间】周末双休，7.5小时工作制【薪酬体系】富有竞争力的固定月薪+全勤奖+绩效奖金+年底双薪+年终奖+期权+激励奖金+六险一金【晋升机会】只论能力不论年资，提供良好的成长路径，大神们带你快速升级【专业培训】入职培训+公司内部培训+不定期内外部分享会【生活福利】每日免费午晚餐、丰盛下午茶，免费零食饮料任君选择【节…
资深数据分析师 Experienced Data Analyst	数据分析	1.2-2万/月	外资（欧美）	50-150人	计算机软件网络游戏	成都-锦江区|5-7年经验|本科|招1人|06-17发布	上班地址：锦江区下东大街199号睿东中心B座40楼	本科	5-7年经验	岗位职责：建设与完善数据分析体系，协助优化产品，推动业务的精细化运营；基于对移动应用与游戏业务的深入理解，制定需求，收集数据，并对数据进行统计分析、可视化等工作；不断完善数据分析体系，同时建设数据分析平台，推动业务的精细化运营和自动化分析；根据分析的结论，对接公司各部门，通过数据为业务策略、产品优化提产品优化提供分析支持、优化建议和回归分析；自主检测业务的日常数据，关注数据趋势，并能够分析和解读数据异常。	任职要求：本科及以上学历，计算机科学/数学/统计学/经济学等相关专业优先至少1年数据分析相关工作经验，IT或者行业经验优先对数据，商业逻辑敏感，擅长分析、总结，能够将数据分析与业务相结合熟悉SQL，熟悉其他数据工具如Python等优先技能：数据分析，策略分析，数据挖掘，数据库管理，逻辑，时间管理等What'stherole?Analyzesoperationandmarketdatatohelpcompanymakingbusinessdecisions
数据挖掘工程师	大数据挖掘	0.8-1.2万/月	民营公司	150-500人	网络游戏互联网/电子商务	长沙|2年经验|本科|招1人|06-17发布	上班地址：麓谷企业广场A3栋3单元-5楼	本科	2年经验	1、基于大数据平台，采集、加工和挖掘业务相关的信息，优化业务分析体系2、基于海量数据环境下进行画像、标签系统等场景的挖掘开发；3、深入理解数据业务，分析用户需求，能够从用户角度推动业务发展，提升用户画像数据应用能力；4、对数据资产、业务价值评估，应用场景挖掘有一定的理解，能推动公司相关数据产品落地。	任职要求：1、大专以上学历，计算机、软件工程等相关专业；2、2年以上互联网产品数据挖掘或分析经验，有游戏行业背景优先；3、熟悉分布式架构，有hadoop/hive使用经验；4、熟悉Shell/Mysql/Python相关技术者优先；5、充分的数据敏感度，能从海量数据表现中提炼核心结果，及时分析数据中隐含的变化和问题。职能类别：数据采集工程师关键字：数据挖掘大数据算法数据建模python
游戏数据分析师	数据分析	1-1.5万/月	上市公司	500-1000人	网络游戏	广州|3-4年经验|本科|招1人|06-03发布	上班地址：广州市天河区龙口东路129号龙泽商业大厦19楼	本科	3-4年经验	岗位职责：1.基于业务逻辑，建立业务数据模型与指标体系，持续跟踪业务数据，监测业务发展态势，为业务指标提供预警、监测和解读；2.基于海量游戏用户行为数据，结合产品运营状况，负责游戏产品的数据分析与数据挖掘模型构建，帮助产品提升用户体验；3.优化产品团队在数据统计、分析、监控等方面的流程和规范，帮助产品团队成员提高数据跟踪、数据分析、数据决策的意识和能力；4、定期制作用户调研问卷	岗位要求：1.本科及以上学历，计算机、数学、统计学、机器学习等相关专业优先；2.1年以上数据分析与数据挖掘相关项目工作经验
游戏数据分析师	数据分析	0.8-1.6万/月	民营公司	150-500人	网络游戏互联网/电子商务	广州|2年经验|本科|招2人|06-17发布	上班地址：海珠区新港东路1068号中洲中心北塔808	本科	2年经验	岗位职责：1.基于业务逻辑，建立业务数据模型与指标体系，持续跟踪业务数据，监测业务发展态势，为业务指标提供预警、监测和解读；2.基于海量游戏用户行为数据，结合产品运营状况，负责游戏产品的数据分析与数据挖掘模型构建，帮助产品提升用户体验；3.清晰了解游戏项目各阶段数据监测指标，以及具备通过多维度数据指标建立分析方案能力，为项目数据优化提供清晰有效意见；4.定期了解玩家意向及搜集数据；5.提供分析报告，对公司业务的运营进行评估和建议，从数据的角度推动公司运营决策、辅助研发调优产品；6.针对项目运营各阶段版本迭代以及资料片更新，具备提前预设数据期望，并通过数据反馈确认更新结果能力。	职位要求：1.本科及以上学历，计算机、数学、统计学、机器学习等相关专业优先；2.1年以上数据分析与数据挖掘相关项目工作经验
《30万顶薪》游戏数据分析 Topgames互联网公司	数据分析	1-2万/月	民营公司	150-500人	网络游戏互联网/电子商务	广州-海珠区|1年经验|本科|招2人|04-27发布	上班地址：新港东路1068号中洲中心北塔1510	本科	1年经验	岗位职责：1.基于业务逻辑，建立业务数据模型与指标体系，持续跟踪业务数据，监测业务发展态势，为业务指标提供预警、监测和解读；2.基于海量游戏用户行为数据，结合产品运营状况，负责游戏产品的数据分析与数据挖掘模型构建，帮助产品提升用户体验；3.清晰了解游戏项目各阶段数据监测指标，以及具备通过多维度数据指标建立分析方案能力，为项目数据优化提供清晰有效意见；4.定期了解玩家意向及搜集数据；5.提供分析报告，对公司业务的运营进行评估和建议，从数据的角度推动公司运营决策、辅助研发调优产品；6.针对项目运营各阶段版本迭代以及资料片更新，具备提前预设数据期望，并通过数据反馈确认更新结果能力。	职位要求：1.本科及以上学历，计算机、数学、统计学、机器学习等相关专业优先；2.1年以上游戏数据分析与数据挖掘相关项目工作经验；3.熟练使用数据处理软件
游戏数据分析专员	数据分析	0.6-1万/月	民营公司	150-500人	网络游戏互联网/电子商务	广州-天河区|1年经验|本科|招1人|06-15发布	上班地址：广州市天河区黄埔大道西108号奥园大厦8楼	本科	1年经验	职位描述1、完成公司经营相关的日报、周报和月报；2、对各业务部门进行数据需求支持，并从数据中提出更优的改进策略；3、对用户特征、用户行为、付费等数据进行数据挖掘、统计建模分析，并将分析结果上报有价值的数据支持；4、主动分析并研究业务数据，基于数据分析成果，为业务部门提供商业策略分析和业务优化建议。	岗位要求：1、本科及以上学历，计算机、统计、数学等相关专业；2、一年及以上游戏行业数据分析工作经验；3、扎实的SQL数据处理技能，会使用R语言或者Python进行数据建模；4、充分的数据敏感度，能从海量数据表现中提炼核心结果，及时分析数据中隐含的变化和问题；5、优秀的分析问题和解决问题的能力，能够把合理的思路成功应用于实践；6、表达能力强，具备优秀的快速学习能力、沟通协调能力及团队精神。职能类别：大数据开发工程师关键字：数据挖掘数据分析师游戏数据分析统计学
数据运营	数据分析	0.6-1万/月	民营公司	500-1000人	网络游戏	杭州-萧山区|招若干人|06-10发布	上班地址：钱江世纪城保亿中心B幢39楼（地铁2号线出口）	未标明	未标明	岗位职责：1.监控上线游戏大数据，对产品进行具体数据指标提取，发现数据异常状况并分析原因，能快速定位游戏内问题2.进行产品版本更新上线、运营活动分析，评估相应版本效果，提供改善方案3.对游戏内用户行为、成长规律进行专题分析，根据用户成长模型，了解目标群体实时需求，提出策划调整方案职能类别：数据库工程师(DBA)关键字：数据运营	岗位要求：1.应届生，要求研究生学历；或有1年运营、数据分析经验，本科学历及以上2.对数值敏感，能从海量数据提炼核心结果；具备抗压能力、沟通能力、逻辑思维能力3.具备丰富的游戏经验；有心理学、市场营销、社会学基础优先
游戏数据分析师	数据分析	0.8-1.2万/月	民营公司	150-500人	网络游戏互联网/电子商务	长沙|2年经验|大专|招1人|06-17发布	上班地址：麓谷企业广场A3栋3单元-5楼	大专	2年经验	岗位职责：1.为游戏设计提供有价值的数据支持，并针对游戏玩家群分析定制策略；2.深入了解游戏行业，对游戏数据建立分析模型，获得用户行为动机、目的和原因；3.研究游戏中各系统的设定，从数据中提出更优的改进策略；4.参与内部运营游戏的数据分析工作，为产品提供迭代开发数据支撑；	岗位要求：1.大专以上学历，数据挖掘、计算机、统计、数学等相关专业；2.2年以上互联网产品数据挖掘或分析经验，有游戏行业背景优先；3.熟悉一种以上面向对象编程语言及其思想，精通SQL优先；4.熟悉分布式架构，有hadoop/hive使用经验；5.熟悉Shell/Mysql/Python相关技术者优先；6.充分的数据敏感度，能从海量数据表现中提炼核心结果，及时分析数据中隐含的变化和问题；7.热爱手机游戏，对游戏制作有一定了解者优先；职能类别：大数据开发工程师关键字：数据数据分析分析大数据数据处理数据挖掘统计数据分析师游戏手游
数据分析经理	数据分析	2-4万/月	民营公司	150-500人	网络游戏互联网/电子商务	广州-天河区|3-4年经验|本科|招1人|06-15发布	上班地址：广州市天河区黄埔大道西108号奥园大厦8楼	本科	3-4年经验	1、督促完成公司经营相关的日报、周报和月报；2、对各业务部门进行数据需求支持，并从数据中提出更优的改进策略；3、对用户特征、用户行为、付费等数据进行数据挖掘、统计建模分析，并将分析结果上报有价值的数据支持；4、主动分析并研究业务数据，基于数据分析成果，为管理层和业务部门提供商业策略分析和业务优化建议。	岗位要求：1、本科及以上学历，计算机、统计、数学等相关专业；2、三年及以上互联网数据分析工作经验；3、扎实的SQL数据处理技能，会使用R语言或者Python进行数据建模；4、充分的数据敏感度，能从海量数据表现中提炼核心结果，及时分析数据中隐含的变化和问题；5、优秀的分析问题和解决问题的能力，能够把合理的思路成功应用于实践；6、表达能力强，具备优秀的快速学习能力、沟通协调能力及团队精神。职能类别：大数据开发工程师关键字：r语言PythonSQL数据分析
数据分析师	数据分析	0.8-1.5万/月	民营公司	150-500人	网络游戏互联网/电子商务	深圳-南山区|无需经验|本科|招4人|06-17发布	上班地址：科苑大道讯美科技广场2号楼20层	本科	无需经验	岗位职责：1、负责对游戏运营的相关数据进行分析，完成从数据埋点、数据接入、验证、分析至数据可视化、专项数据分析报告输出的全套数据分析工作；2、迭代优化固定数据分析产品，提高分析工作的时效性、准确性、稳定性、灵活性；3、负责与产品、客户端、后台、测试沟通协调，并基于数据分析结果推动问题解决或游戏优化，持续关注后续数据表现及玩家反馈；	任职资格：1、性格活泼开朗，态度积极向上，富有钻研精神；2、坚实的统计基础知识，能够灵活运用统计工具解决实际问题；3、熟练掌握SQL，能够实现数据拉取整合等基础操作；熟练掌握R，能够实现数据整合、计算及结果展示;4、良好的沟通表达能力，能够使用简单通俗的语言准确、快速传递分析结果；5、缜密的逻辑思维，能够透过复杂的现象敏锐捕捉到事务的本质；6、统招本科及以上学历，统计、机器学习相关专业，经验不限，英文能力强者优先。【福利待遇】1.关注你的职业发展提供有竞争力的薪资，每年稳定涨薪，高达10个月的年终奖、额外经营奖，更有导师制度和任职资格体系，帮助你应对职业发展未来的挑战。2.为你提供全方位保障为你提供六险一金和深圳户籍，超长的带薪假期，新婚添丁津贴和各类慰问金，每年定期体检，成为你工作打拼的有力保障。3.和你一起享受生活零食水果下午茶、入职生日节日礼包，各种生日会、团建、社团、周年庆活动，…
数据分析助理	数据分析	0.8-1万/月	民营公司	150-500人	网络游戏互联网/电子商务	深圳-南山区|1年经验|本科|招若干人|06-17发布	上班地址：科苑大道讯美科技广场2号楼20层	本科	1年经验	岗位职责：1、负责对游戏运营的相关数据进行分析，完成从数据埋点、数据接入、验证、分析至数据可视化、专项数据分析报告输出的全套数据分析工作；2、迭代优化固定数据分析产品，提高分析工作的时效性、准确性、稳定性、灵活性；3、负责与产品、客户端、后台、测试沟通协调，并基于数据分析结果推动问题解决或游戏优化，持续关注后续数据表现及玩家反馈；	任职资格：1、统招本科及以上学历，统计、机器学习相关专业，经验不限，英文能力强者优先；2、坚实的统计基础知识，能够灵活运用统计工具解决实际问题；3、熟练掌握SQL，能够实现数据拉取整合等基础操作；熟练掌握R，能够实现数据整合、计算及结果展示;4、良好的沟通表达能力，能够使用简单通俗的语言准确、快速传递分析结果；5、缜密的逻辑思维，能够透过复杂的现象敏锐捕捉到事务的本质；6、性格活泼开朗，态度积极向上，富有钻研精神。关于我们：我们是一家专注海外精品手机游戏自主研发、发行和运营，致力于打造一流的产品的游戏公司。公司技术深厚，创始人、CTO（原腾讯部门总监），研发经理及技术骨干均为腾讯技术背景。从2011年公司成立至今，公司一直以来都保持着良好的发展态势：2016年初，我们完成了A轮融资，市场估值10亿；2018年，我们单款游戏便创造了过亿的年收入。在这里，我们实行一对一导师制度，热心可爱的导…
数据分析师	数据分析	0.8-1.3万/月	民营公司	150-500人	网络游戏互联网/电子商务	深圳-南山区|2年经验|本科|招若干人|06-17发布	上班地址：科苑大道讯美科技广场2号楼20层	本科	2年经验	岗位职责：1、负责对游戏运营的相关数据进行分析，完成从数据埋点、数据接入、验证、分析至数据可视化、专项数据分析报告输出的全套数据分析工作；2、迭代优化固定数据分析产品，提高分析工作的时效性、准确性、稳定性、灵活性；3、负责与产品、客户端、后台、测试沟通协调，并基于数据分析结果推动问题解决或游戏优化，持续关注后续数据表现及玩家反馈；	任职资格：1、性格活泼开朗，态度积极向上，富有钻研精神；2、坚实的统计基础知识，能够灵活运用统计工具解决实际问题；3、熟练掌握SQL，能够实现数据拉取整合等基础操作；熟练掌握R，能够实现数据整合、计算及结果展示;4、良好的沟通表达能力，能够使用简单通俗的语言准确、快速传递分析结果；5、缜密的逻辑思维，能够透过复杂的现象敏锐捕捉到事务的本质；6、统招本科及以上学历，统计、机器学习相关专业，经验不限，英文能力强者优先。【福利待遇】1.关注你的职业发展提供有竞争力的薪资，每年稳定涨薪，1~10个月的年终奖、额外经营奖，更有导师制度和任职资格体系，帮助你应对职业发展未来的挑战。2.为你提供全方位保障为你提供六险一金和深圳户籍，超长的带薪假期，新婚添丁津贴和各类慰问金，每年定期体检，成为你工作打拼的有力保障。3.和你一起享受生活零食水果下午茶、入职生日节日礼包，各种生日会、团建、社团、周年庆活动，…
数据分析	数据分析	1-1.2万/月	民营公司	150-500人	网络游戏互联网/电子商务	深圳-南山区|3-4年经验|本科|招若干人|06-17发布	上班地址：科苑大道讯美科技广场2号楼20层	本科	3-4年经验	岗位职责：1、负责对游戏运营的相关数据进行分析，完成从数据埋点、数据接入、验证、分析至数据可视化、专项数据分析报告输出的全套数据分析工作；2、迭代优化固定数据分析产品，提高分析工作的时效性、准确性、稳定性、灵活性；3、负责与产品、客户端、后台、测试沟通协调，并基于数据分析结果推动问题解决或游戏优化，持续关注后续数据表现及玩家反馈；	任职资格：1、性格活泼开朗，态度积极向上，富有钻研精神；2、坚实的统计基础知识，能够灵活运用统计工具解决实际问题；3、熟练掌握SQL，能够实现数据拉取整合等基础操作；熟练掌握R，能够实现数据整合、计算及结果展示;4、良好的沟通表达能力，能够使用简单通俗的语言准确、快速传递分析结果；5、缜密的逻辑思维，能够透过复杂的现象敏锐捕捉到事务的本质；6、统招本科及以上学历，统计、机器学习相关专业，0~3，英文能力强者优先。【福利待遇】1.关注你的职业发展提供有竞争力的薪资，每年稳定涨薪，1~10个月的年终奖、额外经营奖，更有导师制度和任职资格体系，帮助你应对职业发展未来的挑战。2.为你提供全方位保障为你提供六险一金和深圳户籍，超长的带薪假期，新婚添丁津贴和各类慰问金，每年定期体检，成为你工作打拼的有力保障。3.和你一起享受生活零食水果下午茶、入职生日节日礼包，各种生日会、团建、社团、周年庆活动，一…
游戏数据分析师	数据分析	1.2-1.8万/月	上市公司	50-150人	网络游戏	上海-闵行区|3-4年经验|本科|招若干人|05-09发布	上班地址：近铁虹桥中心合川路3111号2号楼 9楼	本科	3-4年经验	岗位描述：1、通过游戏版本数据监控、数据报表、数据分析等方法，并针对游戏玩家群分析定制策略，驱动业务优化迭代，完成目标；2、深入了解游戏行业，对游戏数据建立分析模型，获得用户行为动机、目的和原因，并对项目运营中日常数据监控分析；3、根据各类数据结果，并根据用户需求，提出与业务相关的调优解决方案，对正常以及异常用户统计异常数据，进行跟踪、查找原因，并给予解决；4、参与内部运营游戏的数据分析工作，为产品提供迭代开发数据支撑；5、配合领导安排的其他相关数据分析工作；	任职要求：1、本科以上学历，数据挖掘、计算机、统计、数学等相关专业；2、2年以上互联网产品数据挖掘或分析经验，有游戏行业背景优先；3、优秀的协调和沟通能力，能够推动数据和运营方案实施；4、熟悉一种以上面向对象编程语言及其思想，精通SQL优先；5、充分的数据敏感度，能从海量数据表现中提炼核心结果，及时分析数据中隐含的变化和问题；职能类别：其他
数据分析师	数据分析	1-1.5万/月	民营公司	150-500人	网络游戏	广州-天河区|2年经验|大专|招1人|06-17发布	上班地址：天河直街30号金中环大厦37层	大专	2年经验	工作内容：1.负责满足运营部门、研发部门所提出的数据需求2.负责游戏投放数据监控、预警、分析、挖掘工作，为广告投放优化提供数据支持3.通过数据建模分析出业务存在问题，提出可行性建议岗位职责要求：1.本科或以上学历，计算机、统计、数学等相关专业	岗位
游戏数据分析	数据分析	0.8-1.6万/月	上市公司	少于50人	网络游戏	上海-黄浦区|1年经验|本科|招1人|06-17发布	上班地址：丽园路718号智造局1期1号楼303	本科	1年经验	1、负责游戏日常数据监控、预警和分析工作，对产品调优、产品运营提供有力数据支持；2、根据公司产品运营需求，对现有数据平台进行整理完善，定期完成日、周、月数据报表；3、游戏活动以及功能分析，输出数据分析报告，为运营策略提供数据支撑和有效建议；4、主导和协同数据挖掘和用户调研，进行更深入的数据和用户研究。	任职要求：1、本科及以上学历，1年以上游戏或互联网数据分析经验；2、数据逻辑清晰、数据敏感度高，计算机、数学、统计学专业优先考虑；3、熟练使用SQL语句，熟练掌握EXCEL、SPSS、R、SAS等其中一种分析工具；4、执行力强，高效，细心，能承担压力；5、具有良好的沟通、表达能力及团队协作精神；6、热爱游戏，熟悉游戏研发或运营流程优先。职能类别：新媒体运营产品专员关键字：数据分析游戏运营手游
数据分析专员-上海浦东新区-00182	数据分析	1.2-1.5万/月	民营公司	150-500人	网络游戏计算机软件	上海|3-4年经验|本科|招1人|06-17发布	上班地址：浦东新区张江	本科	3-4年经验	岗位职责：1.负责产品投放数据整理、统计及分析；2.收集行业数据，具备数据挖掘能力；3.根据要求，提供定期或不定期的数据分析支持。	任职要求：1.本科及以上学历；2.较强的数据表单分析处理能力，熟练掌握office等办公软件，擅长使用EXCEL、PowerPoint等工具完成数据分析及报告呈现；3.逻辑思维能力强，数据敏感性高，执行力强，具有优秀的团队合作及沟通能力。职能类别：数据分析师关键字：数据游戏手游投放
高级游戏数据分析师	大数据挖掘	1.5-2万/月	民营公司	150-500人	网络游戏计算机软件	广州|3-4年经验|本科|招1人|06-17发布	上班地址：广州市天河区天河软件园科韵路园区建工路19号三楼方巨网络	本科	3-4年经验	工作职责：1、通过深入对游戏内系统的理解进行数据埋点设计，建立分析数据源；2、通过数据分析和挖掘，为游戏策划、运营提供数据分析、监控、预测支撑，提供产品数据依据；3、建立可复用的分析、预测模型，建设平台化的数据能力。	任职条件：1、3年以上游戏行业做从业经验，精通1种以上数据分析工具，有策划或运营经验优先2、良好的数据敏感度，对全生命周期的数据工作有深刻理解，包括：埋点、数据提取、数据处理、可视化、分析与建模；3、具有较强的沟通能力，能清晰、准确的在团队成员中传达自己的想法；4、本科及以上学历，数学、统计学、计算机等相关专业，有丰富的分析经验和成熟的方法论【福利概况】1、工作时间：9:30-18:302、社会保险：公司按国家和省市有关规定，为员工购买养老、医疗、工伤、失业、生育、重大疾病；3、住房公积金：公司为正式员工购买住房公积金。4、健康体检：公司每年度为正式员工安排一次免费健康体检，让您的身体得到关爱和呵护；5、带薪年假：入职满一年以上即可享受带薪年假；6、其他补贴：包餐：早餐、午餐、晚餐、下午茶；7、假期安排：公司为您提供国家法律规定的休息日、工伤假、婚假、丧假、产假等法定假期，让您快乐工作，…
高级数据分析师	大数据挖掘	1.5-2.5万/月	民营公司	150-500人	网络游戏	广州-天河区|3-4年经验|大专|招1人|06-17发布	上班地址：天河软件园建中路50号佳都国际4楼	大专	3-4年经验	岗位职责：1、负责数据体系的构建和维护，数据报表方面满足业务部门多维度数据需求，数据监控方面具备时效性和精准度；2、负责数据模型的构建和优化，基于业务场景进行数据模型的调研、设计、开发及验证工作；3、定期输出专题分析报告，对业务问题进行深度挖掘分析，为运营决策、产品方向、营销策略提供具有价值的数据支持；4、形成一套完整有效的数据分析方法论，并在团队内进行分享和互动。	任职资格：1、三年或以上互联网数据运营或数据分析从业经历，统计、数学、计算机专业等相关专业本科以上学历；2、具有扎实的统计学、数据分析、数据挖掘基础。熟练掌握SQL等相关数据提取工具技能，可熟练通过SQL独立完成相应数据分析需求，熟练掌握至少一种数据分析工具（SPSS、Python、R等），有一定的编程功底；3、有不少1年的模型构建实操经验，丰富的数据模型建立和数据化运营经验，能够搭建根据业务数据和场景需求的定制化指数模型；4、有丰富的跨团队、部门的项目资源整合能力，能够独立开展研究项目；5、良好的逻辑分析能力和文字表达能力，具备数据分析报告讲解能力；6、熟悉游戏业务，精通游戏数据逻辑，理解游戏社交、生态游戏，善于把握虚拟世界交互和玩家心理。职能类别：大数据开发工程师
高级数据分析师	大数据挖掘	1.5-2万/月	外资（非欧美）	150-500人	互联网/电子商务网络游戏	上海|2年经验|本科|招若干人|06-16发布	上班地址：上海市杨浦区大连路688号宝地广场A座12楼	本科	2年经验	岗位职责：1.独立完成游戏内的日常数据拉取需求，对业务部门进行常规的数据支持；2.熟悉游戏行业中的数据指标体系，对游戏内的数据进行监控，并能利用建模分析和数据挖掘的方式根据数据变化开展原因分析；3.参与和协助新项目的数据埋点，以全面应对游戏上线后的各类分析需求和数据挖掘；4.根据运营节点，针对性地分析游戏产品内的运营活动、市场投放等命题，得出分析结论并根据结论提出针对性的优化方案；5.能够深入游戏，根据游戏内的成长线、流失点、用户行为、数值特征等方向进行数据挖掘和专项分析，并建立统一化的数据模型；	职位要求：1.本科以上学历，热爱游戏，对游戏的理解能力强，有3年以上的游戏行业从业经验；2.了解基本数据分析方法，精通HIVE、SQL等查询语言，可以独立从数据库内取出数据；3.熟练掌握Python、R、Shell任一一门编程语言，可进行数据清洗和分析建模，并产出数据分析报告；4.有过丰富的数据挖掘经验，有通过数据挖掘方式对游戏起到积极优化作用者优先；5.具备较强的数据敏感性和逻辑思维能力，擅长从数据角度进行深入分析和挖掘6.拥有良好的协作和沟通能力，善于发现和总结问题，具备优秀的自我驱动力和团队意识；职能类别：数据分析师关键字：数据分析
高级数据分析师	大数据挖掘	1.5-2.5万/月	民营公司	500-1000人	网络游戏	广州-海珠区|5-7年经验|本科|招1人|05-24发布	上班地址：广州市海珠区新港东路618号南丰汇大厦7楼	本科	5-7年经验	岗位职责：1、对游戏数据进行分析	任职要求：1、本科及以上学历，统计学、数学及计算机等相关专业优先考虑；2、3年以上数据分析经验，有游戏行业数据分析经验优先；3、熟悉Hadoop集群，熟悉常用的Spark/Hive/Mysql/Greenplum/Hbase等计算框架和工具，有海量数据的处理和优化经验，精通SQL；4、有较强的对业务理解与分析能力，对数据敏感；5、思维缜密、清晰，注重细节；6、具备良好的沟通能力和团队合作精神职能类别：数据分析师
运营数据分析	数据分析	0.8-1万/月	民营公司	150-500人	网络游戏	上海|2年经验|本科|招1人|06-12发布	上班地址：浦东新区	本科	2年经验	1、负责游戏日常数据监控、预警和分析工作，对产品调优、产品运营提供有力数据支持；2、针对竞品，新功能，新活动的效果，进行数据分析，并提炼为产品需求；3、根据公司产品运营需求，对现有数据平台进行整理完善，定期完成日、周、月数据报表；4、游戏活动以及功能分析，输出数据分析报告，为运营策略提供数据支撑和有效建议；5、主导和协同数据挖掘和用户调研，进行更深入的数据和用户研究；	职位要求1、本科及以上学历，拥有1年以上游戏行业经验；2、数据逻辑清晰、数据敏感度高，计算机、数学、统计学专业优先考虑；3、熟练使用SQL语句，熟练掌握EXCEL；4、执行力强，高效，细心，能承担压力；5、具有良好的沟通、表达能力及团队协作精神；6、该岗位主要以运营，产品、商务为主，急需综合性人才；7、热爱游戏、需要对于手游或者棋牌类游戏的研发以及运营流程有所了解；职能类别：数据运营关键字：游戏运营
游戏数据运营	数据分析	0.6-1万/月	民营公司	150-500人	网络游戏	上海|2年经验|本科|招1人|05-13发布	上班地址：浦东新区	本科	2年经验	1、负责游戏日常数据监控、预警和分析工作，对产品调优、产品运营提供有力数据支持；2、针对竞品，新功能，新活动的效果，进行数据分析，并提炼为产品需求；3、根据公司产品运营需求，对现有数据平台进行整理完善，定期完成日、周、月数据报表；4、游戏活动以及功能分析，输出数据分析报告，为运营策略提供数据支撑和有效建议；5、主导和协同数据挖掘和用户调研，进行更深入的数据和用户研究；	职位要求1、本科及以上学历，1年以上游戏或互联网数据分析经验；2、数据逻辑清晰、数据敏感度高，计算机、数学、统计学专业优先考虑；3、熟练使用SQL语句，熟练掌握EXCEL；4、执行力强，高效，细心，能承担压力；5、具有良好的沟通、表达能力及团队协作精神；6、热爱游戏，熟悉游戏研发或运营流程优先。职能类别：游戏运营
游戏数据运营	数据分析	0.7-1.3万/月	上市公司	500-1000人	网络游戏	成都|2年经验|本科|招3人|06-17发布	上班地址：成都市高新区天府软件园C区8号楼西楼	本科	2年经验	岗位职责：1、负责游戏数据分析相关工作，通过数据挖掘和分析，给出产品调优建议和方向。2、协助搭建数据分析体系，有效监控运营数据，对于数据趋势和波动做出有效分析，帮助产品发现和定位问题；3、在游戏的各个阶段，针对版本，系统玩法，商业化系统，活动等进行专项分析，评估有效性及指导调优；4、负责数据统计后台页面开发需求的设计和页面维护5、在各个阶段和节点输出完整的数据报告6、其他游戏打点相关的执行工作	任职要求：1、2年以上游戏运营工作经验，1年以上游戏数据分析经历。2、较强的逻辑思维和数据分析能力，对数据敏感，3、熟练使用分析工具，会用SQL抓取数据，若又能熟练使用Python的优先考虑4、熟悉游戏运营各阶段数据分析内容，有游戏测试到上线数据分析经历者优先考虑；5、性格外向，善于沟通，有良好的团队协作和配合精神；6、MMO或者回合制类型游戏的资深玩家可优先考虑。职能类别：数据运营
高级数据分析师	大数据挖掘	2.5-3.5万/月	民营公司	1000-5000人	网络游戏	北京-海淀区|5-7年经验|本科|招1人|04-27发布	上班地址：新中关大厦	本科	5-7年经验	岗位职责：1、负责游戏活动数据分析以及深入挖掘，并通过数据分析对游戏运营提供数据支撑，达成任务目标，不断提升活动效果，实现精细化运营目的；2、通过数据研究和数据建模来优化产品运营业务，如盈利模型、用户体验模型，收入预测、流失预测，用户分类等；3、通过分析游戏产品及运营数据，对于游戏的玩法、数值和其他方面的优化提供可执行的优化建议；4、通过分析游戏玩家行为数据来定位游戏运营中的业务问题，同时输出相应的分析报告。	任职要求：1、本科以上学历，4年以上数据分析经验，统计学专业优先；2、热爱游戏行业，对市场/运营至少一类工作有深入理解和成功数据应用经验；3、熟练使用SQL语句、EXCEL，掌握SPSS、SAS等其中一种分析工具；4、具有一定的数据挖掘、建模、预测能力；可独立对游戏进行深入挖掘；5、良好的沟通能力、文档表达能力。职能类别：大数据开发工程师关键字：数据分析da运营数据海外游戏
高级数据分析师	大数据挖掘	2-3.5万/月	民营公司	1000-5000人	网络游戏互联网/电子商务	北京-海淀区|5-7年经验|本科|招1人|04-27发布	上班地址：融科资讯中心	本科	5-7年经验	岗位职责：1、负责游戏活动数据分析以及深入挖掘，并通过数据分析对游戏运营提供数据支撑，达成任务目标，不断提升活动效果，实现精细化运营目的；2、通过数据研究和数据建模来优化产品运营业务，如盈利模型、用户体验模型，收入预测、流失预测，用户分类等；3、通过分析游戏产品及运营数据，对于游戏的玩法、数值和其他方面的优化提供可执行的优化建议；4、通过分析游戏玩家行为数据来定位游戏运营中的业务问题，同时输出相应的分析报告。	任职要求：1、本科以上学历，4年以上数据分析经验，统计学专业优先；2、热爱游戏行业，对市场/运营至少一类工作有深入理解和成功数据应用经验；3、熟练使用SQL语句、EXCEL，掌握SPSS、SAS等其中一种分析工具；4、具有一定的数据挖掘、建模、预测能力；可独立对游戏进行深入挖掘；5、良好的沟通能力、文档表达能力。职能类别：大数据开发工程师关键字：数据游戏数据海外游戏
数据库管理员	数据库	0.8-1万/月	民营公司	1000-5000人	互联网/电子商务通信/电信运营、增值服务	成都-成华区|3-4年经验|大专|招1人|06-17发布	上班地址：猛追湾街94号339officeA座7-701	大专	3-4年经验	1.负责业务系统数据库的数据迁移、数据优化、精细化管理等工作；2.负责在业务系统开发上线阶段，规范数据库设计、数据权限管控、数据变更流程等关键环节，以促进业务数据的规范性和高质量，并与研发人员协同，对SQL、索引、数据模型的优化提出合理性建议或规范，以保障数据库整体运行效率；3.负责业务系统测试上线过程中，与数据库相关的性能分析与优化；负责快速解决业务系统正式运行中数据库出现的故障与问题，确保数据库持续稳定安全运行；4.负责撰写或维护数据库环节相关技术文档；5.积极配合解决其它部门提交的故障问题；6.负责生产数据库备份策略制定和数据恢复演习，确保数据库损坏后能快速恢复。	任职要求1.计算机相关专来毕业，3年以上相关工作经验；2.精通SQL语言的编写，能熟练编写存储过程、触发器等；3.熟悉linux操作系统
数据分析师	数据分析	0.8-1.6万/月	民营公司	50-150人	通信/电信运营、增值服务互联网/电子商务	上海-杨浦区|2年经验|本科|招若干人|06-17发布	上班地址：隆昌路619号城市概念园8号楼中区C层	本科	2年经验	岗位职责：1、业务数据梳理，及时反映数据进展，为业务提升方向提供支持；2、通过内部数据，平台数据分析，竞争对手数据，行业数据，行业趋势等的分析；3、对平台拉新、成交、留存等数据进行监控，，为运营、产品等优化提供决策依据；4、按部门要求，提供相关数据报告；5、其他数据相关工作；	任职要求：1、本科以上学历，统计学、数学等相关专业，具有2年以上电商运营数据分析经验；2、良好的沟通能力，能熟练完成抽取数据、制作图表、完成数字展示等流程，良好的适应能力及学习能力；3、熟悉数据分析与数据挖掘理论，熟悉常用的数据库，熟练地使用SQL，至少能熟练地使用一种统计和数据挖掘软件；4、能根据运营需求，对数据进行专项分析，并给出建议；5、逻辑思维严密，具备敏锐的洞察力和独立分析能力，较强的分析报告撰写能力和团队沟通协调能力。职能类别：数据分析师关键字：电商运营数据分析
数据分析师	数据分析	0.8-1.6万/月	民营公司	50-150人	互联网/电子商务通信/电信运营、增值服务	上海-杨浦区|2年经验|本科|招若干人|06-16发布	上班地址：周家嘴路3388弄8号楼北区C13室	本科	2年经验	岗位职责：1、业务数据梳理，及时反映数据进展，为业务提升方向提供支持；2、通过内部数据，平台数据分析，竞争对手数据，行业数据，行业趋势等的分析；3、对平台拉新、成交、留存等数据进行监控，，为运营、产品等优化提供决策依据；4、按部门要求，提供相关数据报告；5、其他数据相关工作；	任职要求：1、本科以上学历，统计学、数学等相关专业，具有2年以上电商运营数据分析经验；2、良好的沟通能力，能熟练完成抽取数据、制作图表、完成数字展示等流程，良好的适应能力及学习能力；3、熟悉数据分析与数据挖掘理论，熟悉常用的数据库，熟练地使用SQL，至少能熟练地使用一种统计和数据挖掘软件；4、能根据运营需求，对数据进行专项分析，并给出建议；职能类别：数据分析师关键字：数据分析师
数据专员	数据管理或治理	4-4.5千/月	民营公司	150-500人	通信/电信运营、增值服务通信/电信/网络设备	天津-南开区|1年经验|本科|招2人|06-17发布	上班地址：南开区鞍山西道212-230号	本科	1年经验	岗位职责：1、销售数据统计及分析；2、系统数据指标的跟踪及分析处理；3、及时完成数据报表；4、相关数据问题的汇总。	任职要求：1、统招本科以上，有数据统计分析工作经验者优先，年龄30岁以下，2、具有良好的口头表达能力及文字表达能力；3、具有高度责任感，认真仔细，原则性强；4、能熟练使用Office软件办公软件，精通Excel。职能类别：业务分析专员/助理销售行政助理关键字：数据统计数据分析数据报表
数据文员	数据管理或治理	4.5-6千/月	合资	50-150人	计算机软件通信/电信运营、增值服务	西安-碑林区|1年经验|大专|招6人|06-17发布	上班地址：长安北路	大专	1年经验	1、处理相关数据，对数据进行整合；2、根据各种数据，做出相应的报表资料；3、对档案进行有效及时的管理；4、完成领导安排的其他工作	任职要求：1、专科（应届生）及以上学历，理工类专业优先，2、熟练使用办公软件3、细心、有责任感、高度保密、执行力强福利：1.享有国家法定假日+五险一金2.商业保险+定期体检+带薪病假3.每月团队活动+每年国内外深度游4.每年现金节假日福利5.生日礼金+结婚礼金6.饭贴+一年四季衡温办公环境职能类别：技术文员/助理关键字：数据分析数据统计数据处理
数据库运维工程师	数据库	4.9-8千/月	国企	少于50人	互联网/电子商务通信/电信运营、增值服务	南宁|2年经验|本科|招1人|06-15发布|普通话|计算机科学与技术 计算机网络	上班地址：植物路50-1号广西壮族自治区电化教育馆	本科	2年经验	工作内容：1、支撑用户数据库系统7×24小时的稳定运行;2、完成用户部署应用系统的数据库日常运维工作，包括数据库调优；3、完成数据库日常备份及异常情况恢复工作；4、负责新系统的数据库部署工作，包括数据库安装、数据导入、系统调优等工作；5、了解现有及新增应用系统业务流程，对数据库问题进行快速定位，生成问题报告，并协调进行处理。	任职要求:1、全日制本科及以上学历，软件工程、计算机或相关专业，专业基础扎实；2、二年及以上数据库系统运维经验，具有中大型数据中心数据库系统运维经验者优先考虑；3、熟悉B/S软件系统架构，熟悉基于Linux、Windows系统的应用系统架构部署；4、熟悉关系数据库系统Oracle，MySQL等，可以独自完成数据库系统安装和部署，具有OCP、OCM资质者优先考虑；5、具备编写需求、设计、使用说明等常见软件工程文档能力；6、具备良好的沟通表达能力、责任心和团队协作能力。职能类别：技术支持/维护工程师数据库工程师(DBA)关键字：DBAOracleMySQLLinuxOCPOCM
数据库运维工程师	数据库	0.8-1.5万/月	民营公司	50-150人	计算机软件通信/电信运营、增值服务	广州-天河区|2年经验|本科|招若干人|06-17发布	上班地址：建业路华翠街68号101B	本科	2年经验	岗位职责：1.负责维护数据库系统的监控和性能优化，保障数据库的稳定2.负责数据库架构设计及落地，保障数据库平台的稳定、高效服务3.负责及时排除数据库故障，与研发团队成员紧密合作，并对数据库SQL存储过程等进行持续性能优化4.负责数据库的日常操作、安装、配置、监控、负载均衡、实时备份、恢复，版本升级和管理5.负责数据库开发支持，以及相关业务的数据建模、设计评审、SQL代码审核等	任职要求：1.计算机或相关专业，2年以上大型ORACLE数据库DBA经验2.优秀的数据库架构设计能力，精通ORACLE数据库的性能优化3.有RAC（最少2个计算节点）工作经验，熟悉ASM，熟悉Exadata4.有一定的Linux系统管理经验5.对大数据处理有经验，例如分区配置，物化视图使用，复杂巨量SQL语句优化，并发处理、参数配置6.丰富的数据库日常维护经验，擅于分析和发现问题，并提供改进方案7.参加过oracle数据库的相关培训并有相应证书者优先8.善于沟通，具备良好的团队合作精神，能够承担较大压力，具备较强的学习能力和独立解决问题的能力9.熟悉mysql、redis，mongoDB者优先考虑职能类别：数据库工程师(DBA)运维工程师关键字：数据库运维
数据库管理工程师（DBA）	数据库	1.5-2万/月	上市公司	1000-5000人	通信/电信运营、增值服务互联网/电子商务	广州-天河区|5-7年经验|本科|招1人|06-04发布	上班地址：天河区科韵路16号广州信息港A座9楼、14楼	本科	5-7年经验	工作职责：1.负责数据库系统安装、调试、优化	任职资格:1.具备在Linux、UNIX环境5年以上的ORACLE数据库管理经验，熟悉SHELL/PERL/PYTHON至少一门语言；2.熟悉Oracle运行机制和体系架构，熟悉RAC，DataGuard，OGG部署及维护。3、熟悉Hadoop实际运维部署经验，熟悉Hbase的原理及维护。4.熟悉关系数据库原理
数据库管理员	数据库	1-1.5万/月	合资	1000-5000人	通信/电信运营、增值服务	北京-西城区|3-4年经验|本科|招若干人|06-16发布	上班地址：西便门内大街53号甲段中国移动研究院	本科	3-4年经验	岗位职责：1、负责数据库系统的日常维护和监控，包括监控、备份、权限管理、安全等；2、负责数据库系统的建设，做好数据库的安装、升级打补丁工作；3、规范数据库设计，负责性能优化，分析运行瓶颈，并提供改进方案；4、排查数据库运行中出现的问题，保证数据库的稳定、安全、连续运行；5、负责自动化运维平台的建设；	任职要求：1、本科或以上学历，计算机或相关专业，2、至少两年以上Oracle或mysql工作经验；3、精通Oracle数据库的运行机制和体系架构；4、熟悉Oracle、Mysql数据库的管理，扩容，备份，性能调优，sql优化，故障处理；5、熟悉MySQL高可用解决方案；6、熟悉Linux管理，熟悉shell、Python、Perl等至少一种语言；7、有良好的沟通能力和团队协作精神，能够承受较大的工作压力，有良好的沟通表达及文档编写能力；8、有OCP证书优先。职能类别：数据库工程师(DBA)
后台数据分析师（高薪）	数据分析	6-8千/月	民营公司	50-150人	通信/电信运营、增值服务	武汉|1年经验|本科|招8人|06-16发布	上班地址：光谷世贸中心	本科	1年经验	职位职责：1.搭建各业务线社区生态指标体系，监控和优化各环节风险指标，完善数据归因体系；2.在海量数据中挖掘规律，通过数据分析、数据工具驱动产品、策略改进，推进分析结果落地；3.负责内容审核业务数据的汇总、分析、输出、沉淀；4.分析、制定、输出相关各个队列和新的模块的考核维度和方向的输出；5.针对每月的业务数据、考勤数据、排班数据、行为数据做归宗、分析、数据绩效；	职位要求：1.本科及以上学历，数学、统计学相关专业优先，有扎实的统计和数据挖掘理论基础；2.有数据分析经验，有内容生态相关数据分析经验者优先；3.熟练使用SQL/Python/R/Excel/Tableau等数据分析和统计分析工具加分；4.敏锐的公司产品相关行业技术发展趋势把握能力，和宏观分析判断决策能力；薪资待遇：1、合理优厚的薪金：基本工资（4000元/月）+绩效奖金+补贴+年终奖+优秀员工激励奖金等
数据运营	数据分析	6-8千/月	民营公司	少于50人	通信/电信运营、增值服务	合肥-蜀山区|2年经验|本科|招若干人|06-17发布	上班地址：安徽广电大厦13楼	本科	2年经验	岗位职责：1.负责公司产品端用户数据和业务端基本数据统计，关注数据变化情况，输出日/周/月报表；及时发现问题并同步相关人员，追踪数据变化原因并解决；2.参与相关数据后台需求讨论，并协助相关部门人员完善数据后台建设；3.完成相关指定数据统计需求；4.跟进产品新版本升级的每日数据情况，实时数据，升级速度，覆盖量级等；同时协助评估该版本的业务端数据情况；5.密切关注行业发展变化，分析与洞察并提出应对策略，推动业务发展。	职位要求：1.本科及以上学历，2年以上互联网数据分析工作经验，应用数学、统计学等相关专业优先；2.有较强的数据分析和专业能力，精通Excel，PPT，熟练掌握SQL/hive数据库工具；3.有较强的学习能力及沟通协作能力，善于理解业务需求、发现并解决问题。职能类别：数据运营
数据分析专员	数据分析	3.5-4.5千/月	上市公司	10000人以上	互联网/电子商务通信/电信运营、增值服务	合肥-蜀山区|1年经验|招2人|06-10发布	上班地址：国家电子商务基地2期1栋2层泰盈科技集团	未标明	1年经验	岗位职责：1、具备各类数据的整理，汇总和分析处理工作。2、能够从数据库中导出并整理核实数据，根据一定的要求进行统计分析。3、能够进行业务数据收集整理，结合数据库中数据根据项目要求对多种数据进行深度组合分析、挖掘、深度分析和建模。4、能够制作项目KPI数据，进行交叉分析，给出解决方案建议。5、能够根据根据要求向运营部门提供各类准确数据，制作各种日报，周报及月报。6、能够及时与运营人员及客户沟通，提供优化方案。7、有很强的数学逻辑思惟能力及统计分析能力8、能熟练使用Excel等办公软件，具备熟练使用各种数据分析、数据挖掘工具软件9、有良好的内外部沟通能力和团队合作精神；能承受较大工作压力；具有认真细致的工作作风	任职要求：1、大专或以上学历，数学，统计学，计算机信息类等相关专业2、能熟练使用Excel等办公软件。3、有其他呼叫中心工作经验。职能类别：其他关键字：数据分析数据专员
数据分析师 主管	数据分析	4.5-6千/月	上市公司	10000人以上	互联网/电子商务通信/电信运营、增值服务	合肥-蜀山区|招若干人|06-10发布	上班地址：国家电子商务基地2期1栋2层泰盈科技集团	未标明	未标明	岗位职责：1、具备各类数据的整理，汇总和分析处理工作。2、能够从数据库中导出并整理核实数据，根据一定的要求进行统计分析。3、能够进行业务数据收集整理，结合数据库中数据根据项目要求对多种数据进行深度组合分析、挖掘、深度分析和建模。4、能够制作项目KPI数据，进行交叉分析，给出解决方案建议。5、能够根据根据要求向运营部门提供各类准确数据，制作各种日报，周报及月报。6、能够及时与运营人员及客户沟通，提供优化方案。7、有很强的数学逻辑思惟能力及统计分析能力8、能熟练使用Excel等办公软件，具备熟练使用各种数据分析、数据挖掘工具软件9、有良好的内外部沟通能力和团队合作精神；能承受较大工作压力；具有认真细致的工作作风	任职要求：1、大专或以上学历，数学，统计学，计算机信息类等相关专业2、能熟练使用Excel等办公软件。3、有其他呼叫中心工作经验。职能类别：系统工程师
数据分析师	数据分析	6-8千/月	民营公司	50-150人	通信/电信/网络设备通信/电信运营、增值服务	南京-建邺区|2年经验|本科|招1人|06-17发布	上班地址：庐山路江苏省联通公司	本科	2年经验	1、主要负责公司运营数据收集、统计、对接，完成公司日常数据分析报告；2、根据局方项目要求，完成指定的项目数据统计工作，并及时更新，完善数据，优化已有表格，提升数据质量；3、协助完成日常数据类统计制作，确保数据准时准确的提交；4、日常数据的提取及分析，出具分析报告；5、完成上级交代的任务与公司临时安排的其他工作。	岗位要求：1、要求本科，对数据敏感，***；2、熟练电脑操作，Excel、Word等能熟练使用，会数据库者优先；3、工作仔细，认真负责，思路清晰，条理性好；4、具有良好的语言表达能力，和团队协作能力。薪酬福利：1、五险一金、双休，法定节假日正常休息；2、带薪病假，生日福利，高温费，节假日福利，体检福利、定期旅游及团建活动；3、上班地址：地铁二号线元通站附近；4、每周下午茶时间。职能类别：数据分析师
数据管理咨询顾问	数据管理或治理	1.5-2万/月	民营公司	150-500人	通信/电信运营、增值服务电气/电力/水利	北京-西城区|3-4年经验|大专|招2人|06-14发布	上班地址：北新华街29号昌盛大厦	大专	3-4年经验	岗位职责：1、负责数据中台在数据资产管理、数据质量管理、数据安全管理等数据治理各领域的管理咨询工作；2、负责数据治理项目的前期规划、方案编制及实施阶段的咨询工作；3、负责制定数据标准、数据管理体系和流程	任职要求：1、3年以上数据治理项目经验背，具备数据治理咨询管理工作的独立完成能力2、了解数据治理及数据资产管理体系框架内容，熟悉数据架构、元数据、主数据、数据质量、数据安全、数据生命周期等一个或多个数据治理专项领域知识；3、熟练掌握数据治理/数据资产管理的咨询方法论，具备数据管理咨询和业务需求分析经验，熟悉数据资产管理和服务的政策、组织和流程等管理机制。职能类别：专业顾问
高级数据分析师	大数据挖掘	1.2-1.8万/月	民营公司	150-500人	通信/电信运营、增值服务批发/零售	东莞-南城区|3-4年经验|本科|招1人|06-17发布	上班地址：莞太路21号美佳大厦A座三楼	本科	3-4年经验	岗位职责：1、负责或者参与大数据产品、数据解决方案（如大数据风控、智能营销、用户画像等）的规划、设计和落地，包括需求管理、产品设计、开发/测试跟进、产品上线和持续优化；负责相关产品在内外部的培训和推广使用；2、对数据产品生命周期负责，参与产品运营和优化，达成阶段性业务目标；3、深入了解业务和产品流程，通过数据分析或挖掘方法发现业务痛点问题，制定相关数据解决方案并推进实施，推动数据化和自动化运营；4、推进数据体系的建设和维护，包括数据采集、数据监控、数据仓库建设等。	任职要求：1、3年以上产品或数据分析经验，2年以上大数据风控、精准营销、推荐系统或数据平台等任意一个相关产品的规划设计和项目实施经验优先2、主导过大数据风控、精准营销、推荐系统或数据平台等中型数据产品项目经验；3、有主导过大型数据分析或数据挖掘项目经验；4、掌握主流的统计分析和机器学习算法并熟练运用；精通SQL查询语句以及Python/R等主流数据挖掘工具；熟悉Linux开发环境，有较强的算法开发实现能力；职能类别：数据分析师
数据管理岗	数据管理或治理	5-8千/月	上市公司	1000-5000人	通信/电信运营、增值服务通信/电信/网络设备	广州-天河区|1年经验|大专|招1人|06-17发布	上班地址：广汕一路715号点动星宇创意园2号楼607	大专	1年经验	岗位职责:1、负责中心数据资源的收集、登记、分配、分析管理；2、基于业务逻辑，建立业务数据模型与指标体系，持续跟踪业务数据，监测业务发展态势，为业务指标提供预警、监测和解读；3、优化数据统计、分析、监控等方面的流程和规范，帮助业务团队成员提高数据跟踪、数据分析、数据决策的意识和能力；4、根据数据分析、提取、定期编制分析报告、结算报告，从数据的角度给出资源拓展（广告引流+渠道拓展）方案，为中心数据资源拓展提供决策支持。	岗位要求:1、1年以上工作经验；2、本科或以上学历，理工科专业优先；3、熟练掌握office办公软件，尤其是精通Excel；4、熟练使用常用的数据统计工具；5、具有较强的逻辑思维能力和分析判断能力，对数据敏感；6、文案表达清楚流畅、条理分明、简洁扼要，能有效利用图文提高文案展示职能类别：数据分析师关键字：数据分析数据管理
数据分析员	数据分析	5-8千/月	上市公司	1000-5000人	通信/电信运营、增值服务通信/电信/网络设备	广州-天河区|1年经验|本科|招1人|06-17发布	上班地址：广汕一路715号点动星宇创意园2号楼607	本科	1年经验	岗位职责：1、负责中心数据资源的收集、登记、分配、分析管理；2、基于业务逻辑，建立业务数据模型与指标体系，持续跟踪业务数据，监测业务发展态势，为业务指标提供预警、监测和解读；3、优化数据统计、分析、监控等方面的流程和规范，帮助业务团队成员提高数据跟踪、数据分析、数据决策的意识和能力；4、根据数据分析、提取、定期编制分析报告、结算报告，从数据的角度给出资源拓展（广告引流+渠道拓展）方案，为中心数据资源拓展提供决策支持。	任职要求：1、1年以上工作经验；2、本科或者以上学历，理工科专业优先；3、熟练掌握office办公软件，尤其是精通Excel；4、熟练使用常用的数据统计工具；5、具有较强的逻辑思维能力和分析判断能力，对数据敏感；6、文案表达清楚流畅、条理分明、简洁扼要，能有效利用图文提高文案展示职能类别：业务分析专员/助理大数据开发工程师关键字：数据大数据数据处理数据挖掘统计数据分析师
中级数据库管理员（DBA）	数据库	1.5-2万/月	外资（非欧美）	1000-5000人	互联网/电子商务通信/电信运营、增值服务	北京-丰台区|5-7年经验|本科|招1人|06-17发布	上班地址：南四环西路186号汉威国际广场四区12号楼	本科	5-7年经验	1、数据库系统维护监控数据库各项指标，提前预防未来可能发生的风险；2、开发数据库相关各项监控脚本检查数据库相关日志，确保服务器稳定运行解决现网系统的数据库问题，定位突发问题，迅速处理问题、故障3、数据库备份策略的定制、部署、实施、调整；验证数据库备份的有效性、可用性；4、完成项目全过程中数据库的规划、部署、安装、调整、下线等工作5、完成适于数据库的Proc、Trigger、Func等开发完成数据库文档输入输出存储、带库、光纤交换机的软硬件管理；6、管理数据库用户，控制和监控用户对数据库的存取访问，完成数据库补丁升级完成数据库定期版本升级；7、数据库性能优化根据现网运行情况抓取低性能Sql及问题，针对问题优化现网运行8、根据性能报告和运行状态给出Sql调优方法，9、根据系统资源使用率调整数据库参数评审应用版本Sql，对性能低下的版本Sql进行优化10、根据应用需求对数据库架构进行调整、优化。	任职条件；1、具有5年及以上数据库运维工作经验，熟悉主流数据库系统（Oracle、MySQL、SQLServer）的安装与日常维护；2、熟悉Oracle数据库安装和配置，升级相关产品，具备较好的数据库表结构设计能力，熟悉JDBC、ODBC等数据库访问接口；3、熟悉Shell或Perl等脚本语言，并能进行脚本程序开发4、具有数据库管理和维护经验及数据库故障解决能力；5、熟悉索引和SQL语句的优化及服务器的性能参数调整。6、熟悉Netapp、HP等存储，HP带库、光纤交换机的软硬件管理职能类别：数据库工程师(DBA)
数据专员	数据管理或治理	5-7千/月	上市公司	5000-10000人	通信/电信运营、增值服务	新疆|1年经验|大专|招1人|06-16发布	上班地址：乌鲁木齐	大专	1年经验	岗位职责：1、根据区域业务需要整理各类型数据，定期发布数据报告，支撑业务运作2、有效承担区域和总部数据接口，进行日常的数据反馈与跟进	岗位要求：1、大专及本科以上学历2、熟练运用办公软件3、较强的责任心和工作执行力4、良好的沟通和团队协作能力、数据采集分析能力职能类别：业务分析专员/助理关键字：数据分析数据专员业务分析
运营数据分析专员	数据分析	0.8-1.2万/月	上市公司	5000-10000人	通信/电信运营、增值服务	北京-海淀区|1年经验|大专|招2人|06-16发布	上班地址：融科资讯中心	大专	1年经验	岗位职责：1.按照业务指标进行数据统计分析，能够为整个团队及时、准确地披露业务的运作情况；2.与团队密切配合，通过专项分析，输出专项数据报告及各维度例行销售报告，为各业务模块的决策和产品方向规划提供数据支持，为业务流程的优化，提供有效的数据支持；3.熟练使用PSI、workplace、PRM、客户评估等系统，及时、准确地维护评估系统基础数据4.销售系统数据运维，提升数据质量，数据质量问题的发现，看护及跟踪处理；	招聘要求：1.具有1-2年及以上销售运营数据分析相关工作经历，熟练使用Excel等数据统计分析及office工具；2.较强的责任心，对数据敏感，具备较强的数据整理、分析、处理能力及表格操作技能；3.对商业和业务逻辑敏感，具备系统性思维，良好逻辑分析能力及沟通能力；4.具备以下条件者优先录取：计算机、统计学、数学等相关专业，或者熟悉SQL等数据查询语言，R、Python等统计分析工具职能类别：数据运营业务分析专员/助理关键字：数据分析数据数据运营运营大数据
DBA数据库管理员	数据库	1.2-1.8万/月	民营公司	150-500人	计算机软件通信/电信运营、增值服务	杭州-西湖区|2年经验|本科|招1人|06-17发布	上班地址：天堂软件园D幢12层	本科	2年经验	1、MySQL数据库规划、设计、监控维护、升级、备份、镜像、容灾；2、数据库服务器及数据仓库服务器的安装部署、性能调优、安全运行、容灾方案制定等；3、对数据库进行管理，负责数据库运维及监控；4、对线上mysql数据库的操作进行审核、调优及故障处理5、对数据库性能分析与调优，排错，保证数据安全；	任职要求：1、计算机相关专业本科及2年以上MySQL相关经验；2、熟悉MySQL数据库体系结构和工作原理；3、精通MySQL复制的搭建，熟悉SQL编写；4、掌握TiDB、MySQL、MongoDb或其他数据库的运行机制和体系架构5、掌握数据库的高可用和动态扩展方案6、熟悉Linux系统，有一定编程功底和平台建设经验7、有数据库开发、ETL、数据挖掘、数据分析等经验的优先8、熟悉python等脚本语言优先9、有电商或互联网等行业经验的优先10、工作态度认真负责，能承受一定的工作压力，具有良好的沟通能力和团队协作能力职能类别：数据库工程师(DBA)关键字：DBA数据仓库MySQL
数据运营专员	数据分析	4.5-6千/月	合资	50-150人	计算机软件通信/电信运营、增值服务	西安-碑林区|1年经验|大专|招6人|06-17发布	上班地址：长安北路	大专	1年经验	1、整个平台的数据采集、管理、监测、分析，并保证数据的完整性及准确性；2、根据数据部门与各业务部门之间的数据流通体系，对各业务部门提出的各类数据需求进行审核、整理、输出；3、根据用户数据分析结果，建立数据体系，并对业务运营优化提出建议；	岗位要求：1、大专及以上学历，统计与分析学相关专业优先；2、对数据敏感；3、有电子商务、新零售行业经验者优先；4、善于进行用户调研和数据分析。公司福利：上班时间9：00—12：00；13：00—18：00，并提供以下福利：1、年终奖：公司每年根据业绩情况，依据员工的工作表现和对公司贡献的大小，发放相应的奖金；2、过节福利：传统节假日，如春节、端午节及中秋节公司发放过节费；3、年休：入职工作满一年的员工，享有5天的年假；4、培训：公司给员工组织和提供深造、培训的机会；5、旅游活动、体检福利：转正员工享有。职能类别：数据库工程师(DBA)关键字：数据分析数据运营
系统运营数据分析专员	数据分析	0.8-1.2万/月	上市公司	5000-10000人	通信/电信运营、增值服务	深圳-龙岗区|1年经验|大专|招2人|06-16发布	上班地址：天安云谷	大专	1年经验	岗位职责：1.按照业务指标进行数据统计分析，能够为整个团队及时、准确地披露业务的运作情况；2.与团队密切配合，通过专项分析，输出专项数据报告，为各业务模块的决策和产品方向规划提供数据支持，为业务流程的优化，提供有效的数据支持；3.沉淀数据分析方法及统计需求，将临时需求提炼固化成it需求并落地，提高分析效率；4.销售系统数据运维，提升数据质量，数据质量问题的发现，看护及跟踪处理；	任职资格：1.具有1-2年及以上销售运营数据分析相关工作经历，熟练使用Excel等数据统计分析及office工具；2.较强的责任心，对数据敏感，具备较强的数据整理、分析、处理能力及表格操作技能；3.对商业和业务逻辑敏感，具备系统性思维，良好逻辑分析能力及沟通能力；4.计算机、统计学、数学等相关专业优先；5.熟悉SQL等数据查询语言，R、Python等统计分析工具的优先；职能类别：数据运营关键字：数据分析系统分析数据数据运营运营
数据分析师(成都）	数据分析	5-8千/月	民营公司	50-150人	通信/电信运营、增值服务专业服务(咨询、人力资源、财会)	成都-武侯区|1年经验|本科|招若干人|06-11发布	上班地址：成都市武侯区高升桥路1号中国移动四川分公司	本科	1年经验	岗位职责：（1）负责对公司各类业务数据根据需要定期进行采集、统计、评估并完成数据分析；（2）根据业务需求，对数据进行清洗分析，并提供分析报告；（3）根据公司需要，定期编制数据报表，针对数据分析及报表数据结果提出问题并给出解决、改进建议；职能类别：数据库工程师(DBA)大数据开发工程师	任职要求（1）擅长使用SQL，Excel处理数据，掌握Python\R\Matlab\VBA\C#\JAVA一种或多种开发语言；（2）对数据分析有强烈兴趣，具数据敏感度，有较强的数据处理、分析能力，有良好的学习能力和强烈的进取心；（3）具有数据建模能力、有Shell脚本编写能力者更佳；（4）工作细致、有耐心、条理清晰、逻辑思维能力强。（5）本科以上学历，计算机，统计，数学与应用数学，信管等相关专业优先考虑，可接受出差者优先考虑，
数据采集开发工程师	数据采集	1.5-2.2万/月	民营公司	1000-5000人	通信/电信运营、增值服务通信/电信/网络设备	上海-长宁区|3-4年经验|本科|招5人|06-17发布	上班地址：长宁路	本科	3-4年经验	岗位职责：1.负责完成外部业务系统的数据的对接、采集；2.根据数据采集标准化规范，完成数据规范化清洗、预处理、入库3.负责数据采集相关的ETL开发及维护；4.负责采集数据的质量监控的开发、部署和维护工作；5.协助完成数据仓库的模型的标准制定，实施，监督工作。	任职要求：1、三年以上BI工作经验，至少一年以上数据建模工作，熟悉一种建模工具；2、精通java、Python语言，两年以上开发经验；3、精通Hadoop，hive，spark，sqoop等；4、精通MySQL等主流数据库的应用设计、性能调优及存储过程的开发具有2年以上ETL相关开发经验；5、对ETL有较深刻的认识，对于数据的定义有独到理解，熟悉至少一种ETL工具；6、拥有良好的代码习惯，要求结构清晰，注释清晰，命名规范，逻辑性强，代码冗余率低，尤其是习惯写开发文档。职能类别：数据库工程师(DBA)关键字：BIJavaPythonETLHadoop
数据分析工程师	数据分析	1.1-2万/月	国企	5000-10000人	通信/电信运营、增值服务通信/电信/网络设备	广州-天河区|3-4年经验|本科|招1人|06-09发布	上班地址：龙口东路5号龙晖大厦	本科	3-4年经验	工作职责：1、负责公司可视化数据管理平台、定时数据报表、数据清单输出等工作任务，保障数据的准确性、一致性、稳定性、及时性；2、负责跟进产品业务实际需要，完成数据统计、数据标签、数据模型等开发工作，开发完善数据分析工具；3、深入研究大数据行业前沿相关技术和产品，包括计算框架设计开发、数据可视化框架落地和优化等；4、负责数据治理、数据统计、数据可视化等方面操作流程和文档的组织管理；	任职条件：1、全日制本科及以上学历，3年以上大数据分析工作经验，精通数据模型和数据治理相关能力2、掌握Python/Java/Shell/scala/等相关语言，能使用shell或python脚本编写自动化工作，有开源BI实践经验者优先；3、熟练掌握Kylin，Hive、Spark、Flink、Kafka、Redis，mysql等大数据通用技术栈开发经验。4、熟悉各类模型分类与回归算法，熟悉各类变量筛选与降维算法，精通机器学习、人工智能算法者优先；5、负责数据治理、数据统计、数据可视化等方面操作流程和文档的组织管理；6、具备良好的业务理解能力和沟通能力，良好的团队合作精神，有较强的执行能力；上班时间：周一-周五9:00-18:00，周末双休职能类别：数据分析师
业务数据分析师	数据分析	1-2万/月	合资	500-1000人	通信/电信运营、增值服务	广州|3-4年经验|本科|招若干人|06-17发布	上班地址：天河区科韵路16号信息港A栋6层	本科	3-4年经验	岗位职责：设计数据仓库模型和所需组件，并提供技术支持；设计和开发相关分析解决方案和数据产品，以提高运营效率；协同其他部门进行业务管理报表设计和开发，以满足业务需求；进行数据、人工智能、机器学习和数据产品等多领域创新、数据开发及分析活动。	任职要求：计算机科学、统计学、数学、信息管理学等相关学历；三年数据管理、分析和可视化工作经验；具有处理多来源复杂数据、进行数据库营销和数据库管理的经验；精通数据分析和可视化工具，如PowerBI、FinBI和Tableau等；良好的分析和解决问题能力；具备大数据技术（如Hadoop、Spark等）相关经历者优先考虑。职能类别：大数据开发工程师关键字：数据分析数据库业务
数据分析支撑	数据分析		国企		通信/电信运营、增值服务	河源|本科|招若干人|06-17发布		本科	未标明	职位描述：1.负责数据的收集、统计、分析、报送及管理工作；2.负责根据业务需求，编制报表模型，并及时完成报表数据统计及分析处理工作，为业务运营推广提供数据支撑；3.负责数据的安全管理，及时做好各类数据及报表的备份工作，做好归档、保管工作，做好信息数据的保密工作。	任职要求：1.2020届普通高等院校本科及以上学历；2.计算机、通信相关专业，专业成绩排名前30%；3.熟练使用PowerPoint＼Word＼Excel软件等，具备较好的数据分析能力，严谨仔细、逻辑思维能力强；4.具备良好的沟通、协调能力和执行力，具备强烈的责任心，刻苦敬业，勇于面对困难和压力，勤于学习；5.有运营商、互联网公司实习经历优先，具有计算机、通信相关资质证书及相关比赛奖项优先。职能类别：大学/大专应届毕业生储备干部
大数据运营高级经理（运营工程师）	大数据挖掘	1.5-2万/月	民营公司	50-150人	通信/电信/网络设备通信/电信运营、增值服务	武汉-武昌区|3-4年经验|本科|招1人|06-17发布	上班地址：徐东大街111号徐东嘉园B座603室	本科	3-4年经验	职位描述：1.负责运营商DPI数据的价值挖掘，负责日常数据和场景流量统计分析，分析业务和流量趋势，挖掘并提炼当前商业化业务的问题（包括但不限于流量端、交易端、业务端2.面向行业客户营销、风控等场景梳理标签体系，针对具体分析业务方向，从数据库中提取相关数据，深度分析并最终产出分析报告3.向数据开放团队提需求，明确标签规则或依据4.向客户的使用效果负责，根据数据分析的结果，和各业务方确定解决方案，并推动执行，反馈效果，持续迭代，对其指标增长负责1.数据行业背景，3年以上数据平台产品或数据项目经验，擅长业务需求分析、数据分析、数据管理，熟悉各类商业BI软件、数据分析软件。2.有较强的数据理解力，逻辑性强，有一定的数据统计和运营分析能力。能匹配相应的业务场景，并将场景化思维贯穿在产品设计实现中；3.熟悉运用SQL，对前端BI、底层DB有足够的了解，熟悉数据可视化领域；4.了解数仓或大数据体系下的…	职位描述：1.负责运营商DPI数据的价值挖掘，负责日常数据和场景流量统计分析，分析业务和流量趋势，挖掘并提炼当前商业化业务的问题（包括但不限于流量端、交易端、业务端2.面向行业客户营销、风控等场景梳理标签体系，针对具体分析业务方向，从数据库中提取相关数据，深度分析并最终产出分析报告3.向数据开放团队提需求，明确标签规则或依据4.向客户的使用效果负责，根据数据分析的结果，和各业务方确定解决方案，并推动执行，反馈效果，持续迭代，对其指标增长负责1.数据行业背景，3年以上数据平台产品或数据项目经验，擅长业务需求分析、数据分析、数据管理，熟悉各类商业BI软件、数据分析软件。2.有较强的数据理解力，逻辑性强，有一定的数据统计和运营分析能力。能匹配相应的业务场景，并将场景化思维贯穿在产品设计实现中；3.熟悉运用SQL，对前端BI、底层DB有足够的了解，熟悉数据可视化领域；4.了解数仓或大数据体系下的…
数据分析师	数据分析	6-8千/月	民营公司	150-500人	通信/电信运营、增值服务互联网/电子商务	武汉-东湖新技术产业开发区|3-4年经验|本科|招2人|05-19发布	上班地址：软件园东路1号软件园F4栋11层	本科	3-4年经验	1、搭建完善的服务数据监控及运营分析体系，实现全链路指标监控；2、深入理解业务逻辑及业务数据，对海量服务数据进行深度分析挖掘，分析异常指标原因并产出结论，为业务运营提供合理的优化建议和方案；3、独立承担复杂分析任务，擅于运用各类数据分析技术，实施深度数据诊断，形成分析报告，支持业务决策；4、提炼数据分析思路、经验和成果，结合模型、算法，形成数据化、产品化沉淀。	任职资格：1、统计、数学、计算机本科及以上学历，三年及以上相关工作经历；2、具备丰富的数据分析挖掘经验，并能灵活运用于实践；3、具备优秀的逻辑思考能力，能独立撰写思路清晰的分析报告；4、具备优秀的跨部门沟通协调能力，能够协调部门内外的资源快速解决问题；5、掌握SQL等代码编写，熟悉常用算法模型，如聚类、关联和分类等，熟练操作Excel、R等工具；6、英语听说读写流利，能作为工作语言者优先。职能类别：大数据开发工程师
大数据分析工程师	大数据挖掘	20-30万/年	外资（非欧美）	150-500人	互联网/电子商务通信/电信运营、增值服务	杭州-西湖区|5-7年经验|硕士|招1人|06-17发布	上班地址：教工路1号	硕士	5-7年经验	岗位职责：组建大数据领域技术团队，带领数据技术团队实现数据价值输出	岗位要求：1.工业心理学或相关专业，硕士及以上学历，5年以上相关工作经验；2.具备良好的数据敏感度和业务视野，能够敏锐的捕获数据价值和产品机会；3.熟悉互联网或数据产品整体实现过程；4.具备良好的沟通能力和文字表达能力，有较强的团队协作能力；5.有大数据相关行业工作经验者优先。职能类别：数据库工程师(DBA)
数据运营专员	数据分析	6-7千/月	民营公司	150-500人	计算机软件通信/电信运营、增值服务	杭州-西湖区|1年经验|大专|招1人|06-17发布	上班地址：天堂软件园D幢12层	大专	1年经验	1、协助业务同事完成线上线下的营销工作，参与涉及到的参数配置，数据提交等工作。2、对业务数据进行收集、整理汇总、分析，定期维护相关数据，准时准确提供各类报表和统计数据。3、能根据已有数据进行统计，比较，分析，为业务员以及财务对账结算提供数据依据。4、以目标为导向，主动从业务角度出发，利用数据发现业务问题，并提出具体、可落地的优化方案，推动业绩增长。5、协助其他部门完成一些临时性工作，包括数据查询，疑问解答等。	任职要求：1、大专以上学历，统计学、数学、计算机等相关专业有限。2、熟悉ERP类数据管理系统，有相关系统的运营操作经验。3、熟练掌握数据处理类工具（excel
大数据分析岗（高级）	大数据挖掘	6-8千/月	国企	1000-5000人	通信/电信/网络设备通信/电信运营、增值服务	佛山|1年经验|本科|招若干人|05-27发布	上班地址：佛山市禅城区文华中路13号	本科	1年经验	岗位职责：1、负责网络覆盖、网络效能、LCSMR等网络支撑数据的分析2、负责O+B数据分析，包括B2I、O2O等市场支撑数据的分析；3、负责话务数据、用户位置等运营数据的分析挖掘。4、负责天眼平台的数据制作和维护。	任职资格：1.学历学位：国民教育本科及以上；国民教育专科：与岗位相关工作领域5年及以上或取得相关专业初级及以上职称或三级及以上职业资格或通过本专业领域高难度、高级别考试认证的，如CCIE、CCSP、HCIE、H3CIE、OCP、PMP、RHCE认证等或获得集团总部、省级及以上政府特殊表彰奖励或作为***作者，在省级专项刊物、报刊发表学术论文中专/高中/职高/技工学校（非高级工）等同类学历：与岗位相关工作领域10年及以上或取得相关专业初级及以上职称或三级及以上职业资格或通过本专业领域高难度、高级别考试认证的，如CCIE、CCSP、HCIE、H3CIE、OCP、PMP、RHCE认证等或获得集团总部、省级及以上政府特殊表彰奖励或作为***作者，在省级专项刊物、报刊发表学术论文2.专业知识：通信工程、工商管理、市场营销、人力资源、统计学、物联网等专业3.专业工作经验：与岗位相关领域工作1年及以上…
数据运营工程师	数据分析	0.8-1.6万/月	民营公司	150-500人	计算机软件通信/电信运营、增值服务	南京-建邺区|2年经验|本科|招1人|06-17发布	上班地址：奥体大街69号新城科技园	本科	2年经验	岗位职责：1、熟悉linux系统，并能够熟练操作基本命令；熟练使用shell、perl、python等至少一门脚本语言；2、熟悉SQL语句与基本操作，熟悉mysql、oracle数据库并能够解决基本问题；3、熟悉Hadoop、Spark、Strom、newSQL等的相关生态圈；4、熟悉zookeeper，redis等相关no-sql，es等全文检索数据库，kafka等队列服务，logstash等数据迁移工具，spark流式计算工具，hive，spark-sql等离线计算，hbase，opentsdb等列数据库，对相关中间件有运维经验者优先；5、负责数据运行质量监控，数据质量问题跟进解决；6、负责业务运行质量监控，业务质量问题跟进解决；7、参与数据质量、业务质量方案制定、实施；8、负责质量相关文档编写、规范制定；9、负责ETL流程设计及开发，包括数据清洗、加载、转换、建模，对ETL的质量及…	任职要求：1、计算机或相关专业本科以上学历，2年以上工作经历;2、良好的沟通能力和团队协作精神，严谨的工作态度与高质量意识；3、有技术热情，善于学习新的知识，动手能力强，有进取心。职能类别：数据运营
数据分析师	数据分析	0.8-1.3万/月	民营公司	150-500人	通信/电信运营、增值服务计算机软件	北京|2年经验|本科|招1人|06-17发布	上班地址：北京市西城区宣武门西大街28号院大成广场西座7门1106号	本科	2年经验	工作内容：熟练操作项目组数据库，包括数据清洗、入库、分析、提取等操作；使用数据库完成日常运营工作，包括运营日报、月报等工作；使用数据库完成特定工作，如用户评分、项目对账、数据分析等；完成其他项目组安排的工作。	任职要求：统计学、应用数学、计算机、传播学、社会学等相关专业，本科及以上学历；具备统计与分析思维，具有良好的理解能力和沟通能力；精通MYSQL、Python；熟练使用linux操作系统使用优先；熟悉电信、联通、移动等运营商的计费系统或CRM系统者优先；有电信业务数据建模工作经验者优先；有网站分析、SEM、网络口碑、社交数据分析、文本挖掘、大型咨询公司等工作经验一至两年以上的最优。职能类别：数据分析师
数据分析师	数据分析	7-9千/月	民营公司	150-500人	通信/电信运营、增值服务计算机软件	上海|2年经验|本科|招1人|06-15发布	上班地址：上海徐汇区桂林路406号华鑫中心1号楼第7层	本科	2年经验	工作内容：熟练操作项目组数据库，包括数据清洗、入库、分析、提取等操作；使用数据库完成日常运营工作，包括运营日报、月报等工作；使用数据库完成特定工作，如用户评分、项目对账、数据分析等；完成其他项目组安排的工作。	任职要求：岗位要求：1.统计学、应用数学、计算机、传播学、社会学等相关专业，本科及以上学历；2.具备统计与分析思维，具有良好的理解能力和沟通能力；3.精通MYSQL、Python；并具备一年以上经验；熟练使用linux操作系统使用优先；4.熟悉电信、联通、移动等运营商的计费系统或CRM系统者优先；有电信业务数据建模工作经验者优先；5.有网站分析、SEM、网络口碑、社交数据分析、文本挖掘、大型咨询公司等工作经验一至两年以上的最优。职能类别：数据分析师
人力资源助理（数据分析）6680 (职位编号：OPPO006680)	数据分析	0.5-1万/月	合资	10000人以上	通信/电信运营、增值服务互联网/电子商务	深圳-南山区|2年经验|招若干人|06-03发布	上班地址：中国华润大厦	未标明	2年经验	岗位职责:1、负责HR数据处理、各类基础数据报表/分析报表管理输出；2、负责制定并完善HR数据维护标准，优化数据维护流程，监控数据质量；3、负责HR数据统计分析、数据价值挖掘；4、严格基于流程操作，提供专业数据分析报告，保障服务质量，持续提升交付效率和服务体验。	任职资格:1、本科学历，1-3年工作经验；2、具有一定数据处理基础，对数据敏感，熟练使用excel等数据处理工具；3、有相关数据分析经验，保密意识强，对信息安全管理规范有一定了解。职能类别：人事专员
大数据分析岗	大数据挖掘	7-9千/月	国企	1000-5000人	通信/电信/网络设备通信/电信运营、增值服务	佛山|无需经验|本科|招1人|05-27发布	上班地址：佛山市禅城区文华中路13号	本科	无需经验	岗位核心职责：1、负责网络覆盖、网络效能、LCSMR等网络支撑数据的分析2、负责O+B数据分析，包括B2I、O2O等市场支撑数据的分析；3、负责话务数据、用户位置等运营数据的分析挖掘。4、负责天眼平台的数据制作和维护。岗位	任职要求：1.学历学位：国民教育本科及以上；国民教育专科：与岗位相关工作领域5年及以上或取得相关专业初级及以上职称或三级及以上职业资格或通过本专业领域高难度、高级别考试认证的，如CCIE、CCSP、HCIE、H3CIE、OCP、PMP、RHCE认证等或获得集团总部、省级及以上政府特殊表彰奖励或作为***作者，在省级专项刊物、报刊发表学术论文中专/高中/职高/技工学校（非高级工）等同类学历：与岗位相关工作领域10年及以上或取得相关专业初级及以上职称或三级及以上职业资格或通过本专业领域高难度、高级别考试认证的，如CCIE、CCSP、HCIE、H3CIE、OCP、PMP、RHCE认证等或获得集团总部、省级及以上政府特殊表彰奖励或作为***作者，在省级专项刊物、报刊发表学术论文2.专业知识：通信工程、工商管理、市场营销、人力资源、统计学、物联网等专业3.专业工作经验：与岗位相关领域工作1年及以上…
数据运营	数据分析	0.7-1.3万/月	上市公司	5000-10000人	通信/电信运营、增值服务	杭州|1年经验|大专|招1人|06-16发布	上班地址：杭州	大专	1年经验	工作内容：1、日常竞争数据统计、汇总和维护，包含电商销售中各维度数据；2、每日竞品利益点监控；3、周期性的产品数据统计工作及汇总；4、及时响应数据需求并反馈数据，部分时间节点需做实时销售监控	岗位要求：大专及以上学历，具有1-3年电商或手机行业相关经验者优先考虑；熟练使用EXCEL等office办公软件，具有数据相关编程者优先考虑，对数据敏感；主动思考，对数据运营及数据分析工作感兴趣吃苦耐劳，能接受因工作需要的特殊加班情况。在这里，你将可以：1、享受法定的五险一金，另外可享受补充商业保险；2、享有定期体检、节日礼物、夜宵等多项福利；3、我们运营的商品主要为科技类手机数码商品，您将参与我们的百万量级粉丝平台的相关运营工作，施展个人才能。备注，此岗位是人力外包岗位，与华为合作公司签署劳动合同，介意者勿投。职能类别：数据运营业务分析专员/助理关键字：数据专员助理分析数据分析数据运营数据统计
数据文员	数据管理或治理	3.5-4.5千/月	民营公司	50-150人	通信/电信运营、增值服务多元化业务集团公司	广州-天河区|1年经验|中专|招2人|06-17发布	上班地址：广州市天河区棠东东路43号创客谷大厦308室	中专	1年经验	工作内容：1.利用excel处理公司的业务数据；2.及时反馈公司数据存在的问题；3.定期汇报数据进展情况和自己的工作计划，提出改进意见。	职位要求：熟练的Excel操作能力，懂函数优先等。工作细心、耐心、敬业，对待任务积极认真，有条理有计划。职能类别：文员
游戏数据分析总监	数据分析	0.8-1.5万/月	民营公司	50-150人	通信/电信运营、增值服务	广州-天河区|3-4年经验|大专|招1人|06-12发布	上班地址：华穗路406号保利克洛维中景大厦A座1912	大专	3-4年经验	岗位职责：1、负责对合作游戏产品的数据进行监控，定时输出数据报告，建立可复用的分析、预测模型，建设平台化的数据；2、负责协同游戏运营部门从数据报告中发现问题、定位原因，并提出合理的建议。3、通过数据分析和挖掘，为游戏策划、运营提供数据分析、监控、预测支撑，提供产品数据依据；负责提供分析报告，对公司业务的运营进行评估和建议，从数据的角度推动公司运营决策、辅助研发调优产品。	任职要求：1、3年以上游戏行业做从业经验，精通1种以上数据分析工具；2、良好的数据敏感度，对全生命周期的数据工作有深刻理解，包括埋点、数据提取、数据处理、可视化、分析与建模；3、热爱游戏行业，对数据敏感，能够快速理解数据所承载的业务逻辑对互联网怏速变革高度敏感，理解新一代用户的特点。职能类别：数据库工程师(DBA)关键字：数据分析游戏
运营支撑（数据分析）	数据分析	6-8千/月	国企	1000-5000人	通信/电信/网络设备通信/电信运营、增值服务	广州-天河区|1年经验|本科|招1人|06-17发布	上班地址：珠江西路11号 广东全球通大厦	本科	1年经验	职责描述：1.负责项目/业务相关的数据运营工作，对数据输出的及时性、准确性、有效性负责。2.熟练使用各类数据分析工具，负责日常业务数据处理，能独立开展汇总、统计、分析等工作，并按时准确完成相关报表（日、周、月、季报等数据汇报）。3.根据产品、业务、运营等部门的专题分析需求，撰写相关数据分析报告。4.负责业务各类数据的监控和效益跟踪，根据业务发展需求不断完善业务数据指标体系，提高数据产出效率。5.能独立开展业务专项问题分析，为运营决策和拓展提供数据支持。6.具备良好的PPT技巧及工作汇报能力。7.认真执行领导交办的其他任务。	任职要求：1、能熟练使用Excel分析处理大量复杂数据。2、具备编写SQL查询数据库的实际应用能力、能熟练使用Python语言者优先考虑。3、能熟练运用SAS、SPSS等专业统计分析工具者优先考虑。4、有数据分析、挖掘、清洗和建模的经验者优先。5、熟悉常用的数据分析方法。6、具有数据分析总结能力，能独立完成专题研究、方案或报告。7、具有通信运营商业务数据分析工作经验者优先考虑。8、能接受出差或驻点工作。职能类别：数据分析师
数据专员	数据管理或治理	4.5-6千/月	合资	少于50人	互联网/电子商务通信/电信运营、增值服务	苏州-工业园区|1年经验|大专|招2人|06-17发布|普通话	上班地址：星湖街328号创意产业园16栋B502室	大专	1年经验	1、通过数据监控、数据报表、数据分析等方法，帮助管理内容运营链条的各类关键数据，驱动业务优化迭代，完成目标；2、能够理解内容、产品、用户和场景，通过数据分析洞察业务关联；3、根据各类数据结果，并根据业务需求，提出运营或产品解决方案，推动业务落地；4、完成内容运营数据获取、数据报表、数据分析、数据建模等各类数据产品；5、完成领导安排的其他工作。	任职要求：1.大专以上学历；2.有责任心、耐心、细心；3.良好自身修养及从业素质；欢迎优秀应届毕业生加入职能类别：业务分析专员/助理统计员关键字：数据分析专员
数据分析师（0023030405）	数据分析	1-1.5万/月	合资	1000-5000人	通信/电信运营、增值服务互联网/电子商务	上海-静安区|2年经验|大专|招1人|06-17发布	上班地址：威海路755号文新报业大厦8楼	大专	2年经验	职位描述：1、根据品牌方发展策略	任职要求：1、本科及以上学历，1年以上数据营销工作经验（CRM、数据银行等）；2、熟悉数据银行，能够利用数据银行，分析提炼用户特征，基于用户画像及运营需求，提供运营建议；3、有丰富的网络推广经验，擅长客户消费心理分析，能及时抓住目标客户心理需求；4、有敏锐的数据意识与商业洞察，具备较强的数据分析能力，能够基于数据分析结果，提出合理的运营建议；5、优秀的沟通表达与团队协作能力，有耐心和激情，能理解并适应电商行业的工作节奏和压力。职能类别：数据分析师数据运营
数据运营	数据分析	5-7千/月	民营公司	50-150人	通信/电信运营、增值服务互联网/电子商务	广州-越秀区|1年经验|本科|招1人|06-05发布	上班地址：中山二路3号粤运大厦	本科	1年经验	岗位职责】1、负责公司业务相关数据运营工作，包括统计提取、清洗处理，并形成相关报表，对数据及时、准确、有效性负责。2、监控日常数据，积极发现问题并上报预警，主动提供运营优化调整建议。3、了解掌握产品、渠道、推广、转化等业务流程与逻辑，推动数据监控锚点丰富工作，持续优化各项报表体系。4、优化数据分析体系，为业务的运营优化决策提供数据支撑。5、负责公司业务相关的数据分析相关工作。【	任职要求】1、本科或以上学历，数学、统计学等相关专业，一年以上数据清洗处理工作经验。2、需熟练运用Excel函数及数据透视等，掌握SQL或spss等数据处理工具。3、积极主动，思维活跃，良好的沟通能力和职业素养。4、有良好的逻辑思维能力，对数据敏感。分析总结能力佳，能独立完成专题报告。5、有通信运营商运营支撑、或其他ToC类网站数据分析工作经验者优先。职能类别：数据分析师数据运营关键字：数据分析运营excesql经营分析数据运营
数据分析师	数据分析	4.5-6千/月	上市公司	10000人以上	互联网/电子商务通信/电信运营、增值服务	合肥-蜀山区|无需经验|招若干人|06-10发布	上班地址：国家电子商务基地2期1栋2层泰盈科技集团	未标明	无需经验	岗位职责：1、搜集、挖掘、整理、统计各项业务运营数据指标，2、编制、维护日常数据报表（日报，周报，月报等）；3、负责基础数据的清洗、过滤及处理；4、负责派发、统计、分析公司各项业务数据情况；5、对各项业务数据变动趋势进行跟踪和分析，及时发现问题并提供解决方案；6、其他工作安排。	任职资格：1、大专及以上学历，数学、统计、数理统计、信息技术等相关专业优先考虑；2、一年以上数据统计工作经验；3、具有较强的独立分析及判断能力，对数字非常敏感；4、熟练使用办公软件，精通Office，会使用VBA编程功能优先，熟练使用各种常用函数；5、较强逻辑思维能力，较高水平的信息整合、文字加工能力；6、有类似工作经验优先。薪资待遇：4k，月休6-8天团队介绍高薪的团队，接近行政版的工作时间，合理的周末单双休。天时地利人和都给你，剩下的期待你的发挥！电子商务公司氛围好年度旅游公司介绍1、美国纳斯达克上市公司2、亚太地区领先的呼叫中心及电子商务专家3、全国员工超过2万人；20多家各地机构4、天猫、淘宝、顺丰、滴滴、OFO、携程等等那么多你离不开的产品，客服那端都可能是我们哦泰盈科技集团，是中国***一家在美国纳斯达克上市的服务外包型公司，目前集团员工数超过职能类别：业务分析专员/助理关键…
数据分析师+提供住宿	数据分析	0.8-1万/月	上市公司	10000人以上	互联网/电子商务通信/电信运营、增值服务	合肥-包河区|招若干人|06-10发布	上班地址：要素大市场5楼	未标明	未标明	岗位职责：1、搜集、挖掘、整理、统计各项业务运营数据指标，2、编制、维护日常数据报表（日报，周报，月报等）；3、负责基础数据的清洗、过滤及处理；4、负责派发、统计、分析公司各项业务数据情况；5、对各项业务数据变动趋势进行跟踪和分析，及时发现问题并提供解决方案；6、其他工作安排。	任职资格：1、大专及以上学历，数学、统计、数理统计、信息技术等相关专业优先考虑；2、一年以上数据统计工作经验；3、具有较强的独立分析及判断能力，对数字非常敏感；4、熟练使用办公软件，精通Office，会使用VBA编程功能优先，熟练使用各种常用函数；5、较强逻辑思维能力，较高水平的信息整合、文字加工能力；6、有类似工作经验优先。薪资待遇：4k，月休6-8天团队介绍高薪的团队，接近行政版的工作时间，合理的周末单双休。天时地利人和都给你，剩下的期待你的发挥！电子商务公司氛围好年度旅游公司介绍1、美国纳斯达克上市公司2、亚太地区领先的呼叫中心及电子商务专家3、全国员工超过2万人；20多家各地机构4、天猫、淘宝、顺丰、滴滴、OFO、携程等等那么多你离不开的产品，客服那端都可能是我们哦泰盈科技集团，是中国***一家在美国纳斯达克上市的服务外包型公司，目前集团员工数超过职能类别：业务分析专员/助理关键…
数据分析师	数据分析	0.8-1万/月	民营公司	150-500人	通信/电信运营、增值服务计算机软件	宁波|1年经验|本科|招3人|06-17发布	上班地址：宁波市高新区星海北路翡翠湾10号楼	本科	1年经验	1、为业务提供准确可靠的数据查询支持；2、数据报表的设计与开发；3、与业务部门沟通梳理数据指标逻辑；4、负责运营等部门数据分析报告的编写工作；	任职要求:1、本科及以上学历，计算机、数学或统计学相关专业；2、1年以上数据分析类工作经验；3、精通SQL语句；4、掌握至少1种报表开发工具；5、掌握python、R等常用的数据分析工具；6、逻辑清晰、善于沟通、对数据有较高的敏感性。职能类别：数据分析师数据分析经理/主管
数据运营专员	数据分析	0.7-1万/月	合资	50-150人	通信/电信运营、增值服务互联网/电子商务	上海-长宁区|2年经验|大专|招1人|06-17发布	上班地址：江苏路500号	大专	2年经验	岗位描述1.负责日常数据报表输出，搭建业务数据报表的框架，并提出实际可操作落地方案；2.负责通过业务数据，发现运营中的问题并不断改进运营方法，提供相关决策依据；3.负责公司日常经营报表数据的整理和制作和分析，各项销售环节进行分析和预测；4.负责各渠道的投入和产出、各门店的引流和转化专项分析；5.协助开发运维资源安排，整合管理项目设备数据，输出经营分析及相关报告；6.与各个部门协调沟通，与产品，研发，大数据平台沟通数据需求。	岗位要求：1、2年以上工作经验，有清晰的运营规划理念。2、精通运用excel及其他数据分析类工具。3、有一定的电信业务知识积累，有电信产业行业经验者优先。4、做事积极主动，擅长沟通对接。职能类别：新媒体运营关键字：数据运营数据分析
大数据运营专员	大数据挖掘	0.8-1万/月	民营公司	少于50人	通信/电信运营、增值服务计算机软件	上海-静安区|1年经验|本科|招2人|06-17发布	上班地址：江场三路238号309	本科	1年经验	工作内容1.为产品运营团队提供数据分析和用户与产品的推荐数据支持；2.负责整理各业务数据，对多种数据源的进行深度诊断性组合分析、挖掘、深度分析和建模，对相关数据进行深度挖掘分析；3.参与实际的推荐营销业务，通过分析、建模用户的各项特征数据，构建规则、模型来挖掘营销产品最相关的用户群；4.深入理解业务，发现业务特征潜在机会，并给出有效的行动建议；5.对公司业务的运营进行评估和建议，从数据的角度推动公司运营决策、产品方向和运营。	任职要求任职资格：1.全日制本科、计算机、统计和数学等相关专业；2.熟练使用SQL语言进行数据分析工作；3.除Excel外，精通一门数据分析工具，熟悉hive数据库结构，python者优先；4、应届毕业生也可4.具备良好的沟通能力和表达能力，有独立开展业务调研、数据分析、报告编写的经验，对解决具有挑战性问题充满激情。职能类别：网站运营专员大数据开发工程师关键字：大数据工程师
数据挖掘工程师（运营）	大数据挖掘	1.5-3万/月	民营公司	少于50人	通信/电信运营、增值服务计算机软件	上海-静安区|3-4年经验|本科|招1人|06-17发布	上班地址：江场三路238号309	本科	3-4年经验	岗位描述：1.为产品运营团队提供数据分析和用户与产品的推荐数据支持；2.负责整理各业务数据，对多种数据源的进行深度诊断性组合分析、挖掘、深度分析和建模，对相关数据进行深度挖掘分析；3.参与实际的推荐营销业务，通过分析、建模用户的各项特征数据，构建规则、模型来挖掘营销产品最相关的用户群；4.深入理解业务，发现业务特征潜在机会，并给出有效的行动建议；5.对公司业务的运营进行评估和建议，从数据的角度推动公司运营决策、产品方向和运营。	任职资格：1.全日制本科及以上学历，985/211优先；计算机、统计和数学等相关专业；2.2年以上数据分析经验，有过海量数据分析经验优先，有保险行业或游戏行业大数据分析经验者优先；3.熟练使用SQL语言进行数据分析工作；4.除Excel外，精通一门数据分析工具，熟悉hive数据库结构，python者优先；5.有用户行为分析经验、熟悉用户标签、画像者优先；6.对常用的机器学习算法，特征选择方法，数据建模过程有深入理解，熟悉常用数据挖掘算法(如分类，聚类，回归，神经网络等)及其原理；7.具备良好的沟通能力和表达能力，有独立开展业务调研、数据分析、报告编写的经验，对解决具有挑战性问题充满激情。职能类别：大数据开发工程师数据建模工程师
数据挖掘工程师（运营）	大数据挖掘	1.5-3万/月	民营公司	150-500人	通信/电信运营、增值服务互联网/电子商务	苏州-工业园区|2年经验|本科|招1人|05-28发布	上班地址：苏州工业园区星湖街328号 创意产业园6-301单元	本科	2年经验	岗位描述：1.为产品运营团队提供数据分析和用户与产品的推荐数据支持；2.负责整理各业务数据，对多种数据源的进行深度诊断性组合分析、挖掘、深度分析和建模，对相关数据进行深度挖掘分析；3.参与实际的推荐营销业务，通过分析、建模用户的各项特征数据，构建规则、模型来挖掘营销产品最相关的用户群；4.深入理解业务，发现业务特征潜在机会，并给出有效的行动建议；5.对公司业务的运营进行评估和建议，从数据的角度推动公司运营决策、产品方向和运营。	任职资格：1.全日制本科及以上学历，985/211优先；计算机、统计和数学等相关专业；2.2年以上数据分析经验，有过海量数据分析经验优先，有游戏行业大数据分析经验者优先；3.熟练使用SQL语言进行数据分析工作；4.除Excel外，精通一门数据分析工具，熟悉hive数据库结构，python者优先；5.有用户行为分析经验、熟悉用户标签、画像者优先；6.对常用的机器学习算法，特征选择方法，数据建模过程有深入理解，熟悉常用数据挖掘算法(如分类，聚类，回归，神经网络等)及其原理；7.具备良好的沟通能力和表达能力，有独立开展业务调研、数据分析、报告编写的经验，对解决具有挑战性问题充满激情。职能类别：大数据开发工程师
数据分析师	数据分析	5-7千/月	国企	500-1000人	计算机软件通信/电信运营、增值服务	成都|2年经验|大专|招1人|06-17发布	上班地址：高新区神仙树北路14号	大专	2年经验	1、根据相关业务和行业背景，负责数据收集整理，对多种数据源进行深度分析、设计、开发、评估模型，做出有效的分析报告；2、负责海量样本数据的提取、分析、挖掘和总结；3、制定数据分析与监控策略，对数据进行跟踪监测，分析提炼数据应用价值点；4、在大数据平台中，将相关分析方法，进行技术实现；5、协助大数据应用相关的数据分析挖掘方案设计，完成方案设计报告；	职位要求：1、大学专科及以上，计算机软件、统计及数学相关专业；2、二年以上工作经验，并至少两年电信行业工作经验及经营分析系统、数据挖掘或业务支撑系统项目建设经验；3、熟悉多种数据源深度诊断性组合分析、挖掘和建模、数据分析、数据挖掘以及常用算法；4、熟练掌握Oracle、SQL等常用分析工具及相关编程语言；5、具备一定的报告撰写能力，思维逻辑清晰，能从数据中提炼核心结果，并能形成有力的数据结果报告；6、具备统计分析基本知识，至少从事过1个以上数据分析项目；职能类别：数据分析师关键字：数据分析师数据挖掘大数据数据分析
大数据分析师—企信大数据部	大数据挖掘	1-1.4万/月	国企	1000-5000人	通信/电信/网络设备通信/电信运营、增值服务	广州-番禺区|2年经验|本科|招1人|06-17发布	上班地址：迎宾路大石段519号 农行科技园	本科	2年经验	岗位职责：1、负责数据分析，对业务问题进行深入分析，为业务的策略、产品优化提供数据支持2、负责数据提取，统计，清洗，分析，可视化等数据分析处理工作3、负责产品及方案的数据维度深度分析、规划，配合产品经理规划数据产品、并利用数据进行初步的可行性验证；4、负责大数据模型和算法的开发、调试和修改，并配合研发人员实施落地。5、负责数据分析报告的撰写。	职位要求：1.本科以上学历，数学、统计、计算机相关专业，两年以上数据统计分析工作经验，有银行金融行业工作背景优先；2.熟悉数据分析挖掘算法有一定了解，掌握Python语言。3.熟悉HADOOP及spark，进行数据分析处理及建模分析；4.熟悉使用常用统计分析及可视化工具软件（如：SPSS、SAS、SQL、Tableau等）；5.对Office工具精通，EXECl、PPT能熟练运用；6.对数据敏感，有较好的逻辑思维能力，能独立编写数据分析报告；7.工作严谨、责任心强，能承受工作压力职能类别：数据建模工程师数据分析师
数据分析师	数据分析	6-8千/月	国企	150-500人	通信/电信运营、增值服务	南京-建邺区|1年经验|本科|招3人|06-17发布|计算机信息管理 信息科学技术	上班地址：南京市建邺区江东中路49号	本科	1年经验	岗位职责：负责客户问题采集、客户问题预测、数据分析、数据监测、客户评价等相关日常工作；开展客户行为、属性专项分析，数据支持各渠道业务分析报告；负责客户问题分析模型的搭建；规划、完善各类客户问题数据统计并完成相关分析报告；整理归纳各类问题分析，形成有效数据及分析库。应聘者经过审核、面试、复试、体检合格后，与外包公司建立劳动关系、签订劳动合同。请投递简历后等待面试通知。（短信或电话通知本人，请保持手机通讯畅通）职能类别：数据分析师咨询热线/呼叫中心服务人员关键字：数据分析数据挖掘	计算机专业、信息技术、数据分析、统计学专业本科及以上学历；为人踏实，做事认真、细心、耐心，具有良好的沟通及解决问题的能力，逻辑思维能力较强；熟练掌握OFFICE办公软件，特别是EXCEL\PPT\SQL等工具的应用，有相关数据模型建设和大型分析项目经验者优先。主要
小鹏汽车数据运营高级专员	大数据挖掘	1-1.2万/月	民营公司	5000-10000人	通信/电信运营、增值服务	肇庆|1年经验|大专|招2人|06-02发布	上班地址：四会市建设路与荔园街交叉口东南	大专	1年经验	工作职责：1、负责团队自动驾驶数据标注相关业务的数据分析及策略输出，提供及时有效的分析结果和策略方案，推进业务目标达成。2、基于业务理解，搭建团队运营数据分析体系，监控业务开展健康度，能从数据发现问题，指出问题，通过数据挖掘增长潜力。3、根据对团队的业务及行业洞察，通过设计数据报表、数据产品，并不断迭代，为业务团队提供日常数据支持，推动业务发展。4、与开发团队合作，推动团队数据分析模块的系统化、可视化、自动化、产品化。5、组织业务团队进行数据产品理念、技能、工具的培训，不断提升团队数据能力基础。	任职资格：1、本科及以上学历（优秀者可放宽至大专），计算机、统计学、数学等相关专业优先，工作经验2年以上，有互联网运营、业务数据分析、一线团队运营管理相关工作经验优先；2、有较强的数据分析和专业能力，精通多种数据分析方法和可视化工具，精通Excel，PPT等；3、有较强的学习能力、沟通协作能力、执行能力。善于理解业务需求、发现并解决问题；4、有较强的自我驱动能力，热爱人工智能行业，对自动驾驶有浓厚兴趣者优先。薪酬福利：每月平均薪酬：10000入职购买五险一金，有年终奖、每月都有团建活动、节假日礼品、入职即享5天年假；包工作餐；工作时间：行政班，周末及国家法定节假日正常休息。上班地点：前期：肇庆市四会市建设路与荔园街交叉口东南肇庆小鹏汽车有限公司后期：肇庆市四会市将军大街与龙湖大道交叉口北300米小鹏汽车智能科技产业园职能类别：数据运营数据分析师关键字：数据分析运营数据运营统计
数据运营高级专员（肇庆）	大数据挖掘	8-8.3千/月	民营公司	5000-10000人	通信/电信运营、增值服务专业服务(咨询、人力资源、财会)	肇庆|3-4年经验|本科|招1人|05-28发布	上班地址：四会市建设路与荔园街交叉口东南肇庆小鹏汽车有限公司	本科	3-4年经验	工作职责：1、负责团队自动驾驶数据标注相关业务的数据分析及策略输出，提供及时有效的分析结果和策略方案，推进业务目标达成。2、基于业务理解，搭建团队运营数据分析体系，监控业务开展健康度，能从数据发现问题，指出问题，通过数据挖掘增长潜力。3、根据对团队的业务及行业洞察，通过设计数据报表、数据产品，并不断迭代，为业务团队提供日常数据支持，推动业务发展。4、与开发团队合作，推动团队数据分析模块的系统化、可视化、自动化、产品化。5、组织业务团队进行数据产品理念、技能、工具的培训，不断提升团队数据能力基础。	任职资格：1、本科及以上学历（优秀者可放宽至大专），计算机、统计学、数学等相关专业优先，工作经验2年以上，有互联网运营、业务数据分析、一线团队运营管理相关工作经验优先；2、有较强的数据分析和专业能力，精通多种数据分析方法和可视化工具，精通Excel，PPT等；3、有较强的学习能力、沟通协作能力、执行能力。善于理解业务需求、发现并解决问题；4、有较强的自我驱动能力，热爱人工智能行业，对自动驾驶有浓厚兴趣者优先。薪酬福利：1、每月平均薪酬：83002、入职购买五险一金，3、有年终奖、每月都有团建活动、节假日礼品、入职即享5天年假；4、包工作餐；工作时间：行政班，周末及国家法定节假日正常休息。上班地点：前期：肇庆市四会市建设路与荔园街交叉口东南肇庆小鹏汽车有限公司后期：肇庆市四会市将军大街与龙湖大道交叉口北300米小鹏汽车智能科技产业园职能类别：数据分析师关键字：数据分析数据运营
大数据分析工程师—企信大数据部	大数据挖掘	1-1.4万/月	国企	1000-5000人	通信/电信/网络设备通信/电信运营、增值服务	广州-番禺区|3-4年经验|本科|招1人|06-17发布	上班地址：迎宾路大石段519号 农行科技园	本科	3-4年经验	职位描述：1、负责数据分析，对业务问题进行深入分析，为业务的策略、产品优化提供数据支持2、负责数据提取，统计，清洗，分析，可视化等数据分析处理工作3、负责产品及方案的数据维度深度分析、规划，配合产品经理规划数据产品、并利用数据进行初步的可行性验证；4、负责大数据模型和算法的开发、调试和修改，并配合研发人员实施落地。5、负责数据分析报告的撰写。	岗位要求：1.本科以上学历，数学、统计、计算机相关专业，两年以上数据统计分析工作经验，有银行金融行业工作背景优先；2.熟悉数据分析挖掘算法有一定了解，掌握Python语言。3.熟悉HADOOP及spark，进行数据分析处理及建模分析；4.熟悉使用常用统计分析及可视化工具软件（如：SPSS、SAS、SQL、Tableau等）；5.对Office工具精通，EXECl、PPT能熟练运用；6.对数据敏感，有较好的逻辑思维能力，能独立编写数据分析报告；7.工作严谨、责任心强，能承受工作压力职能类别：数据分析师数据建模工程师
数据分析师实习生（西安）	数据分析	2-2.5千/月	民营公司	50-150人	通信/电信运营、增值服务专业服务(咨询、人力资源、财会)	西安|在校生/应届生|招若干人|06-11发布	上班地址：锦业一路与丈八四路交汇处中国移动	未标明	在校生/应届生	工作职责：1、负责数据分析及应用支撑，编写数据需求。对数据进行探索性分析。2、提供业务相关的数据支撑服务，参与数据挖掘工作，提升数据挖掘技能	职位要求1、计算机、统计、应用数学等相关专业，熟悉Mysql/DB2等常用数据库，熟练使用SQL;2、掌握数据分析基本理论方法，熟悉数据挖掘常用算法，能够熟练使用Python/R语言者;3、较好的结构化思维能力，对数据较为敏感；4、工作态度积极主动，学习意愿和能力较强。职能类别：数据库工程师(DBA)大数据开发工程师关键字：数据分析数据处理
数据库运维工程师	数据库	0.7-1.4万/月	合资	500-1000人	计算机软件通信/电信运营、增值服务	杭州|招若干人|06-08发布	上班地址：杭州市文三西路118号杭州电子商务大厦15层	未标明	未标明	职位描述：1.数据库架构设计，业务表设计和优化；2.SQL语句性能优化，存储过程编写；3.不同平台及产品之间数据迁移。	任职要求：1.一年以上相关工作经验；2.有大型应用的Oracle、Sybase、SQLServer数据库开发或实施经验；3.熟悉Linux操作系统，熟悉数据库安装配置和调优，熟悉PowerBuilder开发工具；4.有上进心，勤奋，有责任心；5.具有良好的表达力，善于沟通，有团队协作意识；职能类别：数据库工程师(DBA)系统工程师关键字：数据库Sybase运维工程师linux
数据分析工程师	数据分析	0.8-1万/月	国企	5000-10000人	通信/电信运营、增值服务通信/电信/网络设备	杭州|2年经验|本科|招1人|06-11发布	上班地址：滨江区华数数字电视产业园（长江路与天马路交叉口）	本科	2年经验	岗位职责：1、熟练掌握常用SQL语言，熟练操作ORACLE、MySQL等关系型数据库2、熟悉存储过程、触发器等数据库开发，具备分析数据和批量处理数据的能力3、熟悉数据仓库架构及原理，能独立进行数据仓库数据建模4、掌握Hadoop、Hive、Hbase等大数据相关工具优先5、掌握Java/Python/R等编程语言优先6、2年以上相关工作经验	任职资格：1、能独立承担数千万级的数据分析工作2、参与过大型项目，具有丰富的团队经验，有较强资源整合能力，能够独立开展项目研究3、具有较强的判断与决策能力，计划和执行能力4、良好的沟通能力、团队精神及抗压能力，为人诚实可靠、品行端正5、全日制本科以上学历，计算机相关专业职能类别：数据分析师数据建模工程师
数据管理员	数据管理或治理	4.5-6千/月	民营公司	150-500人	通信/电信运营、增值服务互联网/电子商务	北京-丰台区|1年经验|本科|招2人|06-13发布|普通话|计算机科学与技术	上班地址：北京市丰台区北京西站北广场瑞尔威写字楼A1座	本科	1年经验	工作职责：日常数据统计，查询管理等。技术要求：能够熟练掌握oracle	数据管理员，性别不限，学历：本科，年龄：20--35岁，薪金：面议。
数据库管理员DBA	数据库	1-2.5万/月	国企	50-150人	通信/电信运营、增值服务	武汉|3-4年经验|本科|招若干人|06-11发布|计算机科学与技术	上班地址：武汉市	本科	3-4年经验	工作内容1、负责数据库的日常操作、配置、监控、备份容灾等管理；2、根据业务需求优化数据库存储结构；3、通过数据库日常检查，进行系统优化；4、协助开发人员，设计表、存储过程、关键SQL语句等；5、维护ETL流程，负责数据仓库搭建和报表开发二、	任职资格1、硕士研究生学历或211院校本科以上，计算机科学技术、软件工程等；2、数据库相关工作经验3年以上；3、熟悉Linux系统，能编写Shell或Python脚本；4、掌握数据库主从原理，高可用、迁移、备份、恢复、性能监控；5、熟悉Oracle/mysql/SQLServer数据库机制、熟悉表结构和SQL优化；6、熟练掌握MYSQL数据库维护、存储过程开发；7、学习和理解能力强，具有一定的系统分析及独立解决问题的能力。三、劳动合同签订单位中国移动通信集团设计院有限公司职能类别：数据库工程师(DBA)
数据分析	数据分析	1-1.5万/月	国企	500-1000人	计算机软件通信/电信运营、增值服务	杭州-江干区|3-4年经验|本科|招若干人|06-11发布	上班地址：五福天星龙大厦B座22楼	本科	3-4年经验	岗位职责：1、对电信海量数据进行分析，利用机器学习相关技术，从数据中挖掘潜在的问题和商业价值，规划、设计基于挖掘模型的解决方案；2、挖掘用户在网站上的搜索、浏览等行为特征，支持业务部门的数据化运营；3、数据分析报告的撰写：总结提炼数据分析过程，形成数据分析结论和建议报告。	任职要求：1、3年以上数据分析经验，熟练使用SQL，熟悉机器学习相关算法，统计分析方法和流程等，熟练掌握1种以上主流挖掘工具的使用；2、具备独立进行数据挖掘建模和专题数据分析的能力，3、熟悉电信行业相关业务，对大数据精确营销和服务熟悉者优先；4、有良好的沟通和表达能力；有较强的文字功底、善于总结和提炼。职能类别：其他
BOM数据管理工程师 (MJ000691)	数据管理或治理	0.8-1.2万/月	上市公司	1000-5000人	互联网/电子商务通信/电信运营、增值服务	深圳-南山区|2年经验|本科|招1人|04-29发布	上班地址：南山区学苑大道1001号南山智园A1栋	本科	2年经验	岗位职责1.负责制定产品主数据管理规范、流程和制度，并负责其推广和应用2.负责ERP系统的数据维护，如产品BOM的新增、维护、更新，确保BOM的及时性，满足生产及采购；3.负责物料信息及产品BOM数据的审核，并对产品BOM数据的质量进行监控，保证产品数据准确率	岗位要求1.专科以上学历，熟悉Office、PLSQL等电脑办公软件，有使用过”oracle””金蝶”等ERP系统者优先；2.熟悉产品的BOM组成结构，精通BOM从编制、审批、入ERP系统、变更维护的整个过程及作业细节，熟悉产品的BOM版本、派生产品BOM管理工作；3.能依据OEM需求表、基于现有原型产品，编制的OEM定制BOM；4.熟悉网络产品行业者优先；5.认真仔细、有条理，团队协助意识较强，有一定的沟通、协调能力；具有很强的责任心，能够适应较快的工作节奏。职能类别：项目工程师关键字：BOM
数据运营专员	数据分析	6-9千/月	民营公司	150-500人	互联网/电子商务通信/电信运营、增值服务	上海-徐汇区|在校生/应届生|本科|招10人|06-03发布	上班地址：宜山路700号普天信息产业园A6栋	本科	在校生/应届生	岗位描述：1、负责公司相关产品的业务数据分析；2、根据业务发展情况，提出数据埋点，收集数据，根据埋点数据分析业务；3、结合部门业务运营策略，独立分析，并指导运营策略调整；4、针对异常数据及应用进行详细分析并输出优化建议和策略；5、对后台数据每日整理，输出有效数据分析及异常反馈沟通处理；	岗位要求：1、本科及以上学历，2020年毕业，数学，应用数学，统计或者计算机相关专业；2、熟练使用各类办公软件（Excel、ppt等），有数据建模经验优先；3、数字敏感度高，思维逻辑清晰，有较好的数据分析能力；4、沟通、协调及学习能力强，工作积极主动。职能类别：数据运营关键字：数据分析数据数据运营运营
数据运营专员	数据分析	6-8千/月	上市公司	150-500人	互联网/电子商务通信/电信运营、增值服务	上海-徐汇区|在校生/应届生|本科|招10人|06-05发布	上班地址：宜山路700号普天信息产业园A6栋	本科	在校生/应届生	岗位描述：1、负责公司相关产品的业务数据分析；2、根据业务发展情况，提出数据埋点，收集数据，根据埋点数据分析业务；3、结合部门业务运营策略，独立分析，并指导运营策略调整；4、针对异常数据及应用进行详细分析并输出优化建议和策略；5、对后台数据每日整理，输出有效数据分析及异常反馈沟通处理；	岗位要求：1、本科及以上学历，2020年毕业，数学，应用数学，统计或者计算机相关专业；2、熟练使用各类办公软件（Excel、ppt等），有数据建模经验优先；3、数字敏感度高，思维逻辑清晰，有较好的数据分析能力；4、沟通、协调及学习能力强，工作积极主动。职能类别：数据运营关键字：数据分析数据运营数据
数据库设计师	数据库	1-1.5万/月	民营公司	150-500人	计算机软件通信/电信运营、增值服务	南京-秦淮区|5-7年经验|大专|招1人|06-12发布	上班地址：建邺路98号鸿信大厦12楼	大专	5-7年经验	岗位职责：1、数据库结构设计、部署、升级、容量规划、故障诊断、备份、容灾、优化；2、数据库设计评审、SQL审核、发布、项目组开发支持工作；3、技术创新、知识管理、相关前瞻性技术研究等相关工作。	任职要求：1、精通一种关系型数据库（DB2
数据分析（用户运营）	数据分析	0.7-1.5万/月	民营公司	10000人以上	通信/电信运营、增值服务通信/电信/网络设备	深圳-龙岗区|1年经验|本科|招若干人|06-17发布	上班地址：深圳市龙岗区坂田街道天安云谷	本科	1年经验	岗位职责：1.负责对自服务数据的统计、评估与分析	岗位要求：1、有1-3年的互联网数据分析、网站分析或统计分析工作经验，有一定互联网产品或运营经验；2、能独立完成数据分析报告（从数据提取至报告完成的完整流程）；3、能熟练使用Excel、SPSS、SAS，Python等分析工具/语言。（该岗位为外包编制，请投递知悉）职能类别：数据分析师关键字：数据采集需求分析
数据专员（0023030407）	数据管理或治理	0.8-1万/月	合资	1000-5000人	通信/电信运营、增值服务互联网/电子商务	上海-静安区|3-4年经验|大专|招1人|05-16发布	上班地址：威海路755号文新报业大厦8楼	大专	3-4年经验	职位描述：1.接收平台数据，汇总制作数据报表，利用专业数据分析方法，提供各类数据报表给各业务模块；2.根据市场营销活动中对消费者数据的分析研究，对营销活动提出合理化建议；3.定期向部门经理、主管汇报部门整体运营数据情况，给予管理者提供决策支持；4.完成领导交办的其他工作。	任职要求：1.大专以上学历，有3年左右数据分析，整理的经验；2.有较强的数据敏感度，能熟练使用数据分析工具（Excel等）
数据运营	数据分析	4.5-6千/月	民营公司	50-150人	通信/电信运营、增值服务	重庆-渝北区|3-4年经验|本科|招1人|06-17发布	上班地址：光电园渝兴广场V客部落D4栋8-2	本科	3-4年经验	岗位职责：1、负责移动业务销售数据的收集、整理、统计；2、负责业务部门数据需求支持工作，完成日、周、月度各项销售统计、整理工作；3、统计业务人员业绩、单量等相关数据，通过数据分析，提出策略方案优化；4、负责部门内部事务与各部门的联络、汇报、沟通、协调、配合；5、根据上级领导和各种不同政策的指示和指导方针做好相关工作准备，协调内外部资源。	任职要求：1、数学、统计学、计算机等相关专业，本科及以上学历；2、2年数据分析工作经验，有通信行业相关工作经验者优先；3、能独立完成行业经营分析报告者优先；4、具备良好的汇报和图表展现能力；5、学习能力强，逻辑清晰，执行力强；6、具备良好的沟通协调能力、有耐心、有责任心、能承受一定的工作压力；7、工作细心、耐心，具有出色的逻辑能力和对数据的敏感度。工作地点：渝北区光电园渝兴广场V客部落D4栋8-2工作时间：周一到周五9点-5点半，周末双休，节假日正常放假薪酬福利：1、基本工资+绩效奖金2、带薪年假+五险职能类别：数据分析师数据运营关键字：数据分析数据数据管理统计分析
数据开发/数据分析工程师	数据分析	0.8-1万/月	上市公司	500-1000人	计算机软件通信/电信运营、增值服务	兰州|2年经验|本科|招1人|06-12发布|计算机科学与技术 软件工程	上班地址：城关区平凉路282号在地图中查看，天润大厦1401	本科	2年经验	岗位职责】1、负责公司应用软件数据库报表开发、存储过程设计、代码开发；2、参与数据分析挖掘的详细设计及代码编写工作；3、系统的数据收集、补录、报告文档编写、资料整理；4、维护及增进已有客户关系，解决客户提出的问题及要求；5、完成领导安排的其他各项临时工作。【	任职要求】1、本科学历，具有2年以上的软件项目实施经验，电信行业优先考虑；2、能够熟练使用oracle数据库，plsql工具软件及常用办公软件；3、学习能力强，能快速学习公司产品业务流程，达到面向客户服务的要求；4、具备独立分析和解决问题的能力，对数据敏感、理解业务；5、具备良好的沟通能力和团队协作能力、工作认真负责，有较强的抗压能力。职能类别：软件工程师
中国移动数据分析师	数据分析	0.8-1万/月	民营公司	150-500人	通信/电信运营、增值服务	杭州-江干区|1年经验|本科|招若干人|06-17发布|信息安全	上班地址：香樟路2号泛海国际中心B座（华厦银行大楼）	本科	1年经验	工作职责：1、移动不良信息及垃圾信息的处理、上报工作2、日常骚扰、涉案、涉诈相关数据的查询、治理等工作3、移动数据统计及分析工作，及集团公司要求的各类反数据的分析及反馈4、完成领导交办的其他工作	工作要求：1、研究生学历，男女不限2、年龄25-35周岁之间3、热爱数据分析工作，热爱通信行业4、有相关工作经验者优先考虑5、能熟练运用各类办公软件薪酬及福利待遇：1、月均8000-100002、入职即交五险一金，节假日福利齐全3、双休，享法定节假日工作地点：江干区钱江新城泛海国际B座面试地址：杭州市天目山路46号宁波大厦705室咨询热线：0571-88829190职能类别：数据分析师关键字：数据信息分析
风控 （数据分析） 专员	数据分析	4.2-7.5千/月	国企	1000-5000人	外包服务通信/电信运营、增值服务	苏州-吴中区|1年经验|本科|招1人|06-17发布	上班地址：出口加工区吴淞江大道天运广场5号楼7楼705室	本科	1年经验	1、根据公司风控管理原则和方法建模，建立风险监控体系；2、对于市场风险实时监控；3、调整和维护风控数据，及时发现异常数据并对原因进行分析；4、负责出具日、周、月风控管理报告。5、对数据进行筛选和整理，提高项目数据分析效率6、进行系统及运营等数据分析挖掘工作7、完成日、月合规检查，并提交工作报告8、对项目决策提供数据支持，并通过对数据分析进行风险预警。	任职要求：1、熟练掌握数学建模能力，熟练使用EXCELVBA编程；2、具备很强的数据分析能力，数据敏感性强，熟练运用EXCEL等工具对数据进行分析；3、理工类本科以上学历（数学、物理、统计、工程、经济等相关专业）；4、具备一定的市场风险管控知识和经验；5、具备一定的黑色产业大宗商品交易知识、经验；6、工作主动性强，富有团队精神。职能类别：数据分析师关键字：数据分析风控
通信信令数据分析工程师	数据分析	1.5-2万/月	民营公司	1000-5000人	通信/电信运营、增值服务	海口|5-7年经验|本科|招1人|06-15发布	上班地址：海南省海口市龙华区金龙路88号	本科	5-7年经验	工作职责:负责移动通信底层数据采集系统的信令数据分析和维护工作。	任职资格:基本要求：1、熟悉Linux操作系统下的软件开发，精通Java（java经验5年）；2、熟悉运营商软（UU）、硬采（S1-MME等）解析，关联相关经验者优先；3、熟悉运营商的UU和S1口的软/硬采集的规范和流程，包含UU口软采（全量MR，RRC连接/管理信令，PHR
数据运营经理 (职位编号：002404)	数据分析	2-2.8万/月	合资	1000-5000人	计算机软件通信/电信运营、增值服务	广州-番禺区|5-7年经验|本科|招1人|06-08发布	上班地址：石北工业路644号巨大创意产业园19栋3楼	本科	5-7年经验	岗位职责:1负责电信运营商的行业咨询、基于数据的运营策划等工作；2参与售前支持，挖掘客户在业务运营、数据分析相关的需求和商机；3基于客户需求和产品规划，输出商业分析、运营方案；4参与项目交付，指导运营方案落地，对运营效果负责；5提供深入的分析服务，输出数据统计、运营分析报告，并形成运营案例库；6负责运营案例的全国、全球的推广，使用数据不断为客户创造价值；	任职资格:1、熟悉中国电信业务和市场运营内容，具有5年以上电信行业工作经验者优先；2、有良好的沟通、访谈、文案技能，熟悉咨询服务项目的运作模式和运作流程，在咨询服务工作经验者优先，有相关项目管理经验者优先；3、具备良好的客户需求理解能力、善于发现、分析和解决问题；技能要求4、有数据分析能力，熟悉数据分析和数据挖掘工具（SPSS、Python、SAS等）5、具备运营商的业务运营、5G数据运营、电商平台的数据运营咨询经验者优先6、具备高度的责任心、善于思考、积极主动、抗压能力强职能类别：数据分析经理/主管数据运营
业务咨询师（数据运营方向）	数据分析	1.8-2.5万/月	合资	1000-5000人	计算机软件通信/电信运营、增值服务	广州-番禺区|5-7年经验|本科|招若干人|05-12发布	上班地址：广州市番禺区石北工业路644号巨大创意园19栋3楼	本科	5-7年经验	岗位职责：1、负责电信运营商的行业咨询、基于数据的运营策划等工作；2、参与售前支持，挖掘客户在业务运营、数据分析相关的需求和商机；3、基于客户需求和产品规划，输出商业分析、运营方案；4、参与项目交付，指导运营方案落地，对运营效果负责；5、提供深入的分析服务，输出数据统计、运营分析报告，并形成运营案例库；6、负责运营案例的全国、全球的推广，使用数据不断为客户创造价值。	岗位要求：1、熟悉中国电信业务和市场运营内容，具有5年以上电信行业工作经验者优先；2、有良好的沟通、访谈、文案技能，熟悉咨询服务项目的运作模式和运作流程，在咨询服务工作经验者优先，有相关项目管理经验者优先；3、具备良好的客户需求理解能力、善于发现、分析和解决问题；4、有数据分析能力，熟悉数据分析和数据挖掘工具（SPSS、Python、SAS等）；5、具备运营商的渠道运营、电商平台的数据运营咨询经验者优先；6、具备高度的责任心、善于思考、积极主动、抗压能力强；7、能适应国内、国际出差。职能类别：专业顾问关键字：业务咨询数据运营
IT&数据运营	数据分析	0.8-1万/月	上市公司	5000-10000人	通信/电信运营、增值服务	北京|2年经验|本科|招1人|06-17发布	上班地址：北京	本科	2年经验	岗位职责：1、负责融合产品PSI系统融合权限管理、产品适配管理，及在IT侧的需求落实、问题解决；2、负责推进Dashboard、MH运营系统支撑会议及SMR常规运营分析，满足业务发展诉求。3、负责地区部及融合SMR运作、数据支撑、问题收集监控管理；4、负责产品/渠道进销存日报/周报提取分析输出，负责间接渠道发货/收入月报输出；5、负责推进零售匹配可视化，不同品类、渠道层级、客户的数据诉求落实及问题解决；6、负责PSIST、SO数据质量提升，监控各渠道ST数据质量、各产品SO数据质量，对产品/渠道进销存数据质量的分析通报、提升管理；职能类别：网络工程师(IT工程师)关键字：数据管理IT系统	岗位要求：1、本科以上学历；2、具备IT系统、数据管理从业经验2年以上；3、有通信、电子、计算机等行业或学历背景优先
数据分析助理	数据分析	4.5-6千/月	合资	50-150人	计算机软件通信/电信运营、增值服务	西安-碑林区|1年经验|大专|招6人|06-16发布	上班地址：长安北路	大专	1年经验	1）、基于业务需求开展业务系统试用，参与分析挖掘高价值业务数据，提供专项分析报告；2）、负责根据业务需要梳理产品功能需求、业务流程需求；3）、主动与业务方沟通，深入理解用户需求，发掘业务痛点，从数据角度分析业务中存在的问题，提出可执行的建议。	岗位要求：1）、统招专科及以上学历，理工科相关专业；2）、具有优秀的数据、信息搜集能力和分析能力；有良好的数据敏感度，对业务有较好的理解能力，能够从海量数据中挖掘数据价值；3）、良好的数据思维、分析能力、逻辑思维能力，熟悉数据库技术；4）、有良好的沟通能力，具备出色的规划、执行力，强烈的责任感，以及优秀的学习能力。职能类别：大数据开发工程师业务分析专员/助理关键字：数据大数据数据处理数据挖掘数据分析师统计
金融数据分析（定期涨薪+补助）	数据分析	6-8千/月	民营公司	50-150人	通信/电信运营、增值服务	武汉-洪山区|1年经验|本科|招10人|06-16发布	上班地址：光谷金融港B14	本科	1年经验	岗位职责：1、负责贷后催收运营数据的收集、整理和分析；2、参与贷后催收相关项目的推进，为项目提供基础数据，并能独立进行相关数据的分析，根据分析结果，提出问题点及解决方向；3、负责项目及日常运营相关报表的开发及维护；4、了解运营成本分的拆分及计算5、负责日常运营费用预算模型的建立	任职要求：1.本科及以上学历，数学、统计、计算机等理工类专业优先2.熟练使用Excel、SQL、Python等工具进行数据处理和分析3.有一定数据建模能力，善于从数据中挖掘问题4.在银行、互联网金融公司有催收数据及业务分析经验者优先5.有较强的逻辑分析能力和数据敏感性，工作严谨，认真负责6.具有创新意识，具有较强的沟通协调能力和团队合作能力7.能承受一定的工作压力，渴望在快节奏的创业公司提升自己，创造价值福利待遇：8小时工作，月休8天，五险一金，茶歇室，团建，奖金，年假等等，待遇面谈。职能类别：金融/经济研究员关键字：金融
数据工程师	大数据挖掘	1-2万/月	民营公司	50-150人	通信/电信运营、增值服务计算机服务(系统、数据服务、维修)	杭州-滨江区|5-7年经验|本科|招1人|06-17发布|计算机科学与技术 数学与应用数学	上班地址：滨江区西兴街道聚工路11号创伟科技园	本科	5-7年经验	工作内容1根据不同的运维工作场景，从数据采集，数据处理，数据分析，到数据展示，构建数据分析体系。2利用各类数据分析工具（SAS、SPSS、R、Python等）及方法论，构建各种分析和预测模型，通过对原始告警数据的关联性分析，实现告警收敛与故障预测。3跟踪和分析运维相关数据，发现当前运维工作中潜在的不足，出具数据分析报告（以PPT形式为主），为后续运维服务优化提供数据支撑，完善业务指标体系。4定期主导重大事故复盘，对运维中存在的问题点、困难点，给出数据支持、分析报告。	岗位要求：1，统计学、数学、计算机、电子信息等相关专业毕业，全日制本科以上学历，有2年以上数据分析经验，有IT项目经验佳。1有一定的领导能力，具备良好的组织协调及沟通理解能力，工作态度积极，抗压性强。2精通SQL等数据查询语言，至少掌握一种统计分析软件（SAS
数据分析师	数据分析	4.5-5千/月	民营公司	少于50人	通信/电信运营、增值服务计算机软件	南京-雨花台区|1年经验|大专|招1人|05-14发布	上班地址：江苏省南京市雨花台区郁金香软件大厦A区201室	大专	1年经验	日常工作：1、业务退订、退费2、业务数据查询汇总（每日新增、退订数据）3、业务数据提交开通，及数据分析。月度工作：1、协助财务，统计各个业务在网、新增及退订数据（分不同开通方式）2、协助项目组，统计各个业务发展数据	任职资格1、具有大专或大专以上学历；2、对数字敏感，熟练操作各种表格；3、善于沟通，具有一定的抗压能力；4、吃苦耐劳，具有良好的服务意识和团队协作精神。职能类别：其他
信息专员	数据管理或治理	6-8千/月	合资	50-150人	计算机软件通信/电信运营、增值服务	西安-碑林区|1年经验|大专|招6人|06-17发布	上班地址：长安北路	大专	1年经验	1、负责部门业务数据统计分析工作，确保各项数据精准度，且按时完成各项数据反馈工作；2、负责部门各项资料归档工作，以及直属领导安排的内勤事务；3、完成上级委派的其他临时性工作。?	岗位要求：1、大专及以上学历，理工类相关专业；2、具备较强的数据分析汇总能力，能够熟练使用办公软件；3、为人正直、诚实，工作认真细致，主动性强、责任心强；4、具备严谨的工作作风及良好的团队合作精神。福利待遇：1、上班时间9:00至17:30；2、入职即享五险一金；3、享有国家法定节假日，带薪年假；4、享有1年2次的调薪调级机会，员工生日会、免费体检等多种福利；5、晋升空间大；职能类别：网络工程师(IT工程师)关键字：信息专员统计
数据分析实习生(0023020801)	数据分析	200元/天	外资（非欧美）	500-1000人	通信/电信运营、增值服务互联网/电子商务	上海-静安区|硕士|招1人|05-29发布	上班地址：威海路755号文新报业大厦8楼	硕士	未标明	1、协助部门完成数据整理及统计工作2、协助完成相关数据分析类工作3、其他日常工作	职位要求：1、掌握R语言，能熟练操作Office办公软件，精通Excel和PPT2、学习能力强，工作细致，有责任心3、2019、2020年毕业的在校研究生岗位福利：1、日薪200元2、公司氛围好，提供转正机会，有大牛带教职能类别：实习生研究生关键字：R语言
数据分析师	数据分析	4-8千/月	上市公司	500-1000人	计算机软件计算机服务(系统、数据服务、维修)	长春|3-4年经验|本科|招1人|06-16发布	上班地址：高新区越达路1188号，嘉诚大厦	本科	3-4年经验	职责描述：1.数据治理需求梳理规划：通过业务部门反馈或数据现状梳理调研，收集数据治理需求，并定期进行需求汇总筛选，形成数据治理工作规划；2.数据标准、管理规范制定：基于数据现状和问题，制定/定期修订数据标准规范、数据认责管理相关制度，设计数据标准管理的组织与流程；3.数据标准落地：负责数据标准培训宣贯，推动和跟进数据标准在源头业务系统中的落标，推动在业务制度规范中贯彻数据标准要求；4.主数据管理：负责主数据分类、识别、规范制定，完善主数据覆盖范围。设计主数据管理系统需求、各业务系统间数据同步机制等；5.数据质量管理：协同数据质量管理岗基于数据标准设计数据质量评估方案，并落地至数据质量系统形成数据标准落地情况的监控规则；6.数据治理平台建设：收集数据资产管理平台的数据治理模块相关需求，并对相关模块的内容进行初始化和后期维护。	任职要求：1.全日制本科及以上学历，信息技术、数统类相关专业，具备主数据管理、数据标准管理、数据质量管理等3年以上相关工作经验；2.1年以上数据仓库/数据库开发经验，熟悉关系型数据库编程技术、数据建模方法论；3.具备业务系统需求分析、业务流程分析相关经验、熟悉地产业务流程、系统和数据现状者优先；4.具备金融、互联网、地产行业的集团级数据治理项目经验者优先；5.逻辑思维能力强，具备良好的文档规范性编撰能力；6.具备优秀的沟通表达能力和跨部门协同能力；7.能接受出差者优先。职能类别：数据分析师关键字：sqlpython
情报信息分析员	大数据挖掘	1-1.5万/月	民营公司	500-1000人	计算机软件计算机服务(系统、数据服务、维修)	杭州-余杭区|3-4年经验|本科|招1人|06-12发布	上班地址：文一西路海创大厦A座222室	本科	3-4年经验	工作职责：1.分析挖掘：对多数据源数据进行挖掘分析，建模分析并优化，帮助业务线发现、分析和解决问题；通过数据分析工作，不断给公司商业决策提供数据依据；分析数据波动及异常原因，给出合理的建议方案并推动改善落地；2.数据策略：数据驱动决策，通过数据分析结果，为决策提供支持；通过数据挖掘分析客户的行为特征和分类，为业务实践提供数据依据；3.数据报告：根据实际业务要求，完成深入的专项数据分析并形成分析报告；业务日数据汇总;4.数据产品：根据业务需要，搭建定制化数据报表；整合全公司数据体系，优化指标体系及数据产品，搭建数据平台、可视化工具，提高数据的使用效率。	任职资格：1.本科以上学历，计算机或者数学相关方向，熟练掌握概率论与数理统计相关方面的知识；2.3年以上数据分析相关经验，有互联网行业数据建模分析经验者优先；3.熟练掌握SQL语言，熟悉oracle、mysql数据库的使用，能够使用Python进行文本处理，数理统计与制图，有R、matlab、spss经验者优先；4.逻辑思维严密，具有优秀的分析能力和报告展示能力，具有商业嗅觉和对业务的敏锐度5.抗压力强，具有团队合作精神职能类别：数据分析师关键字：情报分析师数据分析
数据工程师	大数据挖掘	1.8-3.6万/月	国企	150-500人	计算机软件计算机服务(系统、数据服务、维修)	北京|3-4年经验|本科|招5人|06-16发布	上班地址：北京市	本科	3-4年经验	岗位职责：1．负责基于分布式数据库技术跟踪，参与分布式数据库的规划、设计、开发、运维工作；2．负责基于分布式数据库进行各类结构/非结构化的数据接入、数据清洗、数据加工、数据整合、数据分析等数据开发工作；	任职要求：1．软件开发、计算机技术相关专业；2．三年以上分布式数据库开发和运维相关工作经验，熟练使用常见的分布式数据库组件，如Spark、ES、HBase、Hive等，有相关的维护和优化经验；3．有扎实的编程基础，至少精通一种开发语言，如C/C++、Java、Python等语言；4．具有较强的工作责任心和团队合作意识，抗压能力强，具有较强的分析问题和解决问题的能力，有良好的沟通能力。职能类别：数据库工程师(DBA)大数据开发工程师关键字：分布式数据库数据清洗加工整合分析
数据分析师（高级）	大数据挖掘	2-2.5万/月	国企	50-150人	计算机服务(系统、数据服务、维修)计算机软件	北京-朝阳区|8-9年经验|本科|招1人|06-11发布	上班地址：北四环东路73号未来广场西侧写字楼	本科	8-9年经验	l结合公司业务场景及数据平台需求，进行数据分析数据模型的设计、优化及改进工作；l负责数据平台项目的技术选型、设计、开发、优化等工作；l关注业界前沿技术趋势，通过对开源软件进行调研与评估，并引入以改善公司现有技术平台；l前瞻性的规划某个领域的架构设计，容量，和应急预案；l基于业务数据的规模、应用场景选择合适的大数据系统架构l负责公司数据需求的整理及分析；l参与数据平台的设计及优化；l深入理解数据平台架构，发现并解决重大故障及性能瓶颈；l与事业部其他部门密切合作，完成数据的整合及需求服务；l利用数据治理等手段，提升公司数据资产质量，发掘数据价值；分析数据库性能，优化数据库参数和物理结构等，提出深层优化方案，确保方案全面有效，保障数据系统稳定运行	任职要求：计算机、统计学、数据分析、数理分析相关专业，本科以上学历；具备7年及以上专业工作经验；l精通数据挖掘、数据建模等知识技能；l熟悉大规模数据挖掘、机器学习技术等。熟悉设计时序类、预测类及事件类的大数据预测模型。l有设计复杂分布式系统的能力，熟悉数据结构和算法，拥有丰富的工程经验，完成从设计模型到技术产品的转化；l精通计算机科学、统计学、数学等知识；精通数据挖掘算法、数据分析、数据结构等知识；精通关系型数据库ORACLE/MYSQL，精通非关系型数据库；精通AIX/Linux等主流操作系统；对大数据Hadoop生态系统的各种技术较为了解，有实施过大数据系统经验。熟悉Spark分布式数据迭代，Hbase数据库，Hive数据仓库工具者等。优秀的学习能力、对数据结构、算法分析、操作系统、网络等计算机基础具备扎实的功底；善于分析业务、能将复杂的业务需求转化为数据/数学模型，对大数据处理和分…
数据服务工程师	大数据挖掘	1-1.5万/月	民营公司	少于50人	计算机软件计算机服务(系统、数据服务、维修)	南京-栖霞区|3-4年经验|本科|招2人|06-16发布|计算机信息管理 计算机应用	上班地址：南京市栖霞区紫东路2号紫东创意园D15	本科	3-4年经验	工作职责:1、完成公司数据类项目的实施与开发任务；2、根据实际数据项目需求，设计实现方案并落地。	任职资格:1、计算机、通信等相关专业，本科以上，至少3年以上数据服务开发相关经验；2、熟悉数据仓库产品，对数据处理、维度建模、数据分析等有深刻的认识和实战经验，如Hadhoop/Spark/Storm/MPP数据应用开发经验：3、至少掌握一门开发语言，Java/Python；4、有数据挖掘/机器学习/数据建模经验者优先；5、具备良好的沟通能力。职能类别：数据库工程师(DBA)软件工程师关键字：数据工程师数据挖据数据建模机器学习
数据工程师	大数据挖掘	1-1.5万/月	国企	150-500人	通信/电信/网络设备计算机服务(系统、数据服务、维修)	上海-闵行区|2年经验|本科|招2人|05-23发布	上班地址：虹翔二路39号对面空管小区	本科	2年经验	参与建设数据中台；负责数据抽取ETL工作，进行数据的萃取和整理；负责数据预处理、数据清洗、数据处理、数据导入、数据校验相关开发工作；负责数据脱敏等工作；参与数据治理工作，参与构建数据模型；参与推动数据资产落地，推动数据价值变现。	任职要求:大学本科以上学历，计算机相关专业；具有数据ETL工作经验，熟悉ETL技术；精通SQL语句，精通主流数据库技术，如oracle、Sqlserver、PostgeSQL等；熟悉一门以上脚本语言(shell/perl/python等)，熟悉java/C/C++等开发语言一种及以上。职能类别：大数据开发工程师
数据治理工程师(J10326)	数据管理或治理	1-1.5万/月	合资	1000-5000人	计算机软件计算机服务(系统、数据服务、维修)	武汉-武汉经济开发区|3-4年经验|本科|招3人|06-16发布	上班地址：创业路16号华源商务广场A座3层联友科技	本科	3-4年经验	工作职责:1、负责或指导数据治理解决方案规划服务	任职资格:1、熟悉数据库的开发，如Oracle、Mysql2、熟悉Hadoop平台的开发；3、有数据仓库或者大数据平台开发实施经验4、有数据管理体系实施经验5、有数据治理类项目经验6、熟悉DCMM、DAMA数据管理模型优先7、计算机、大数据等专业全日制本科或以上学历
数据工程师	大数据挖掘	0.7-1.2万/月	民营公司	50-150人	计算机服务(系统、数据服务、维修)专业服务(咨询、人力资源、财会)	北京-朝阳区|1年经验|硕士|招1人|06-16发布	上班地址：建华南路17号柏联大厦	硕士	1年经验	（1）负责开发维护产业经济数据库、能源电力数据库、环境气象数据库、公司金融数据库、全球研究报告数据库。（2）负责开发维护与外部数据资源的数据接口，以及数据导入程序。（3）负责完成数据ETL工作，包括但不限于存储过程编写。（4）负责开发基于微观电力数据和宏观经济指标的多源数据融合平台，支撑政府管理及企业经营决策系统开发。（5）与研究部门合作完成支撑深度业务分析的数据挖掘模型的设计开发。	任职要求：（1）计算机类专业全日制硕士研究生，有经济类教育背景的优先。（2）具有1-3年实际工作经验，有能源（电力）行业数据采集、处理、分析经验者优先。（3）掌握Oracle数据库系统原理和体系结构，熟悉PL/SQL编程，实现较复杂的增删改查、存储过程、触发器、视图、函数等功能操作。（4）熟练掌握至少一门编程语言，熟悉Java或Python职能类别：大数据开发工程师
数据分析师-实习生	数据分析	1.5-2千/月	上市公司	50-150人	专业服务(咨询、人力资源、财会)计算机服务(系统、数据服务、维修)	成都-高新区|在校生/应届生|硕士|招2人|06-10发布	上班地址：科园二路10号航利中心3-2-10-1	硕士	在校生/应届生	1、负责数据采集、清洗、转换工作；2、负责基础数据统计和计算工作；3、负责数据图表制作、数据报告撰写或数据可视化设计等；4、负责公司数据中心的基础数据维护，包括数据采集渠道、数据抽取和筛选规则等；5、参与公司产品研发支撑工作；6、在校参与过网站、软件和大数据竞赛项目的优先；7、完成上级交办的其他任务；	任职资格：1、全日制在读硕士，数学、统计学、管理科学等相关专业；2、熟练使用excel、word等office工具，掌握SPSS、SQL使用，能够使用Python、R、SAS优先录用；3、良好的逻辑思维、沟通理解、抗压能力；4、有大型企业数据分析、数据运营经验者优先；5、可全职实习期时间至少不低于六个月。职能类别：数据分析师数据建模工程师关键字：数据分析大数据数据处理统计
DBA数据库管理员	数据库	6-8千/月	民营公司	500-1000人	计算机软件计算机服务(系统、数据服务、维修)	武汉|2年经验|大专|招2人|04-28发布	上班地址：武汉市武昌区积玉桥临江大道96号武汉万达中心3802-3806	大专	2年经验	1、负责数据标准调研、梳理，完成最终数据标准、调研提纲、调研报告文档输出；2、负责数据整合调研，数据整合文档方案制定，方案汇报；3、负责数据分析，抽取，数据检查、核对及数据整合技术文档编写；4、负责对客户需求进行分析、根据需求编写数据报表、图表需要的SQL脚本；5、根据项目实施的需要，与第三方厂家进行沟通，确定数据集成的具体方案。	岗位要求：1.本科及以上学历，二年以上数据库开发或DBA工作经验；2.熟悉Oracle、PostgreSQL、MYSQL等数据库的使用、优化及内部运行机制，熟悉sql优先；3.精通SQL、PL/SQL开发，精通SQL性能调优；4.熟悉Shell/Perl/Python等脚本语言；5.熟悉Linux、虚拟化、公有云运维；职能类别：数据库工程师(DBA)
ETL数据分析工程师	数据分析	4.5-6千/月	民营公司	150-500人	计算机软件计算机服务(系统、数据服务、维修)	呼和浩特|2年经验|大专|招1人|06-16发布	上班地址：内蒙古财经大学	大专	2年经验	岗位职责：1、负责数据标准调研、梳理，完成最终数据标准、调研提纲、调研报告文档输出；2、负责数据整合调研，数据整合文档方案制定，方案汇报；3、负责数据分析，抽取，数据检查、核对及数据整合技术文档编写；4、负责对客户需求进行分析、根据需求编写数据报表、图表需要的SQL脚本；5、根据项目实施的需要，与第三方厂家进行沟通，确定数据集成的具体方案。	任职要求：1、大专及以上学历，计算机相关专业，2年以上ETL项目开发和实施工作经验，熟练使用kettle等ETL工具者优先；2、熟悉高校信息化建设、熟悉高校教务、学工、科研、人事等业务流程（此项为必要条件）；3、熟悉数据模型、ETL开发设计、数据仓库系统管理
数据库管理员	数据库	1-1.5万/月	民营公司	50-150人	计算机软件计算机服务(系统、数据服务、维修)	北京|3-4年经验|本科|招3人|06-12发布	上班地址：北京市海淀区复兴路17号国海广场	本科	3-4年经验	1）负责数据库系统日常管理2）负责参与项目的数据库设计3）负责数据库系统部署方案的计划、设计及实施4）负责监控和优化数据库的性能	职位要求：1）本科及以上学历，计算机或相关专业；2）两年以上Oracle数据库的开发管理维护经验及项目实施经验；3）精通Oracle数据库的设计和优化，PL/SQL编程；4）掌握主流数据建模工具软件和方法；5）熟练使用数据库监控、调优工具6）熟悉RAC数据库的安装与维护职能类别：数据库工程师(DBA)
数据分析及开发工程师	数据分析	1.2-1.9万/月	民营公司	150-500人	计算机服务(系统、数据服务、维修)	深圳-福田区|3-4年经验|本科|招1人|06-16发布	上班地址：益田路6003-4号荣超商务中心A座	本科	3-4年经验	职位描述：数据报表制作。提取数据，清洗整理数据，并制作数据报表。数据采集和数据清洗，数据分析库的建设和开发（能够搭建和维护大数据分析库）。数据分析和数据挖掘，使用SQL、Python、Excel等工具，制作数据分析报告。数据类工具和数据系统的开发。数据验证，能够从数据逻辑和业务逻辑中发现数据问题，确保数据成果（报表、分析报告等）中数据的准确性。数据方案设计，如数据埋点方案的设计，等。数据指标梳理（属于数据治理、数据中台建设的一部分）。承担其他数据工作（如数据文档编写，等）。专业技能：本科及以上学历，计算机类相关专业背景，在数据分析和挖掘、数据开发等某一领域有3年以上实际工作经验。有良好的程序开发基础，熟练python等编程语言。至少掌握ORACLE、MYSQL等主流数据库中的一种，精通SQL以及SHELL脚本开发。熟悉机器学习开源框架（TensorFlow、Caffe、MXNet，等），…	职位描述：数据报表制作。提取数据，清洗整理数据，并制作数据报表。数据采集和数据清洗，数据分析库的建设和开发（能够搭建和维护大数据分析库）。数据分析和数据挖掘，使用SQL、Python、Excel等工具，制作数据分析报告。数据类工具和数据系统的开发。数据验证，能够从数据逻辑和业务逻辑中发现数据问题，确保数据成果（报表、分析报告等）中数据的准确性。数据方案设计，如数据埋点方案的设计，等。数据指标梳理（属于数据治理、数据中台建设的一部分）。承担其他数据工作（如数据文档编写，等）。专业技能：本科及以上学历，计算机类相关专业背景，在数据分析和挖掘、数据开发等某一领域有3年以上实际工作经验。有良好的程序开发基础，熟练python等编程语言。至少掌握ORACLE、MYSQL等主流数据库中的一种，精通SQL以及SHELL脚本开发。熟悉机器学习开源框架（TensorFlow、Caffe、MXNet，等），…
数据分析师	数据分析	0.8-1.2万/月	民营公司	50-150人	计算机服务(系统、数据服务、维修)	重庆-渝中区|3-4年经验|大专|招5人|05-08发布	上班地址：英利国际	大专	3-4年经验	岗位职责1.业务分析：为业务线建立数据支持体系，定期完成数据分析报告，通过数据为业务优化提供效果评估及数据决策；2.目标监测：测算业务目标，跟进和监督各业务目标完成情况，通过数据实况提供改进策略。3.体系搭建：负责搭建公司内部数据分析.汇报和展示体系，组织监控.分析业务和运营数据，支撑数据化运营。通过对项目数据的研究分析，为项目业务及服务提出建议方案；4.深度挖掘足球数据，监测和分析运营数据；5.负责进行同业信息收集与分析，并能输出差异化指导策略。6.领导临时交办的其他事项。补充说明本科及以上学历优秀人才可放宽精算学，数学或统计学相关专业毕业，金融行业工作经验优先考虑；1年以上数据分析的经验，有微软MOS认证资格证优先考虑（优秀者可放宽至应届毕业生）1.较强的逻辑分析能力和文档写作能力；2.对数据敏感，擅长分析挖掘，可将数据灵活运用于运营决策；3.可以熟练使用Excel，SQL，独立且高…	岗位职责1.业务分析：为业务线建立数据支持体系，定期完成数据分析报告，通过数据为业务优化提供效果评估及数据决策；2.目标监测：测算业务目标，跟进和监督各业务目标完成情况，通过数据实况提供改进策略。3.体系搭建：负责搭建公司内部数据分析.汇报和展示体系，组织监控.分析业务和运营数据，支撑数据化运营。通过对项目数据的研究分析，为项目业务及服务提出建议方案；4.深度挖掘足球数据，监测和分析运营数据；5.负责进行同业信息收集与分析，并能输出差异化指导策略。6.领导临时交办的其他事项。补充说明本科及以上学历优秀人才可放宽精算学，数学或统计学相关专业毕业，金融行业工作经验优先考虑；1年以上数据分析的经验，有微软MOS认证资格证优先考虑（优秀者可放宽至应届毕业生）1.较强的逻辑分析能力和文档写作能力；2.对数据敏感，擅长分析挖掘，可将数据灵活运用于运营决策；3.可以熟练使用Excel，SQL，独立且高…
数据运营	数据分析	6-8千/月	民营公司	50-150人	计算机服务(系统、数据服务、维修)	广州-天河区|1年经验|大专|招5人|06-16发布|普通话良好|计算机科学与技术 软件工程	上班地址：棠东东路御富科贸园D座402	大专	1年经验	岗位职责：1.主要负责运营数据处理，数据分析和数据可视化工作；2.互联网行业，银行等数据开发及数据对接工作；3.对公司运营数据的整理和分析；职能类别：数据分析师BI工程师关键字：数据分析数据运营统计大数据	职位要求：1.计算机、统计学、市场营销、金融学或有过数据分析相关的工作经验；2.3年以上工作经验，1年以上数据业务经验，有过软件方面的项目经验者优先考虑；3.能熟练excel/SQL/Hive/oracle/linux具有对数据敏感，热爱数据方面的工作者；
数据分析（QC） (职位编号：JU002SH)	数据分析	1.5-2万/月	外资（非欧美）	50-150人	互联网/电子商务计算机服务(系统、数据服务、维修)	上海-普陀区|5-7年经验|本科|招1人|06-16发布	上班地址：新会路中环现代大厦10层	本科	5-7年经验	职位描述：工作内容1）数据需求对接、审核、优先级判定及数据质量核验；2）执行质量控制和数据检查，确保收集和/或转换的数据符合质量目标3）负责提升并把控数据质量，保证数据完整性，一致性，规范性，主要包含数据流转，数据清洗，数据校验，数据分析报表等工作。4）跟踪并持续思考提高数据质量的方法，包括测量和质量程序的实施5）负责数据质量任务的分配6）出具详细的数据质量检查报告	职位要求1）有数据治理项目经验（作为项目负责人或核心成员参与过2个以上数据治理项目的实施工作）2）掌握数据治理相关方法和知识，了解数据质量管理、数据标准管理、企业级数据建模、主数据管理等方法；熟悉数据治理工具，例如datastage、Informaticca、Kettle、普元等3）有hadoop项目经验优先4）英语阅读能力5）对电子商务平台的熟悉和兴趣6）有在压力下工作的能力和取得成功的强烈动力。7）有使用Java语言的优先。职能类别：数据治理工程师
数据库运维工程师	数据库	8-12万/年	合资	50-150人	计算机服务(系统、数据服务、维修)互联网/电子商务	贵阳|2年经验|本科|招2人|06-15发布	上班地址：观山湖区黔灵山路357号德福中心A4栋20层	本科	2年经验	岗位职责：1.据客户云数据库资源需求情况，引导客户进行云数据库部署；2.负责数据库产品日常维护（含监控）和异常处理；3.参与系统平台数据库产品的规划、设计、实施，优化数据库建设方案；4.进行数据库性能分析、调优及排错；5.为其他团队提供数据库技术支撑，如Oracle数据库改造等。	技能要求：1.计算机相关专业本科以上学历，2年以上数据库开发及使用经验；2.熟悉关系数据库原理，熟悉数据库系统的规划、安装、配置和性能调试；3.熟悉Oracle、MySQL、SQLServer、DB2等主流数据库，了解数据库集群部署、虚拟化存储、云上部署等新技术；4.有较强沟通能力、应变能力、责任心、对人热情、良好的团队合作精神；5.熟悉操作系统、网络知识，有网络集成和业务系统云化迁移经验者优先；6.具有政府信息化行业、上市公司经验者优先。职能类别：数据库工程师(DBA)技术文档工程师关键字：大数据运维云上贵州云平台
数据分析师	数据分析	1-1.5万/月	创业公司	150-500人	计算机软件计算机服务(系统、数据服务、维修)	武汉-洪山区|3-4年经验|本科|招1人|06-16发布	上班地址：光谷软件园A2栋5层	本科	3-4年经验	职位描述：1、对医疗数据进行定期统计和分析及数据挖掘。利用一定的建模技术或挖掘技术对医疗数据进行挖掘，使数据产生价值；2、根据需求从研发、项目等部门收集数据，并协助技术和产品部开发数据平台。3、根据客户需求，定制化产出数据分析报告。4、熟悉数据统计分析或挖掘技术，推动统计分析模型的建立和完善，为运营决策提供支持；5、根据数据分析和对业务形态的理解，对产品、服务、营销等活动提出合理化建议；6、领导及各部门数据需求等临时专项等工作。	岗位要求：1、本科以上学历，统计学、应用数学、计算机等相关专业优先；2、熟练掌握和运用相关数据分析软件，至少掌握SAS、SPSS、R、MATLAB、Excel等统计工具中的两种；3、具备较强的逻辑思维能力、决策判断力及较强的学习能力；4、能熟练使用office办公软件，能独立开展数据分析和报告编写工作；5、有海量的数据分析经验，熟悉数据模型、数据算法、数据建模者优先；6、有较强的数据敏感度，良好的沟通协调能力，能承受一定的工作压力职能类别：大数据开发工程师市场分析/调研人员
数据分析专员	数据分析	12-16万/年	国企	50-150人	交通/运输/物流计算机服务(系统、数据服务、维修)	北京-朝阳区|招1人|05-19发布	上班地址：安定5号院8号楼外运大厦	未标明	未标明	岗位职责1.负责稽核业务相关数据统计分析工作，基于对业务理解，创建相关数据指标、模型，编写业务数据分析报告；2.负责数据分析相关系统日常运维，数据模型优化，数据综合分析及应用等工作；3.负责数据质量管理体系制度建设，梳理业务数据信息及管理要求，优化完善数据质量管理标准及规范；4.负责业务数据分析系统需求、流程优化及数据接口相关工作；5.结合业务实际，总结业务问题，提出业务系统完善、升级需求。二、	任职要求1.大学本科及以上学历，统计学、信息管理与信息系统、计算机等相关专业；2.具备基本的数据库管理知识，熟练使用SQL，了解SPSS、Python等数据分析软件；3.具有一定的数据分析、建模能力，较好的数据、图表呈现能力；4.良好的学习能力和沟通协调能力，能熟练使用office办公软件，能独立分析和解决问题；5.有收费公路行业从业经验者优先。职能类别：其他其他关键字：事业单位国企交通运输
数据分析师/助理	数据分析	4-8千/月	合资	50-150人	医疗设备/器械计算机服务(系统、数据服务、维修)	广州-越秀区|1年经验|大专|招2人|06-16发布	上班地址：广州市越秀区东风东路745号紫园商务大厦512-513	大专	1年经验	1、负责公司产业数据库及资讯数据库：数据及信息收集、整理、入库；2、对已有数据和外部合作数据进行深度加工，充分利用好数据分析的专业软件；3、深入研究数据呈现的各种方式：产业地图、柱状图、雷达图等，***程度使得数据可视化；4、将各种途径收集到的非标数据，通过标准化处理，整理成可以统计分析的量化数据。	任职要求：1、大专及以上学历，数学、统计学、计算机等相关专业，优秀应届毕业生亦可；2、精通Excel的运用，熟悉SPSS、Python等相关工具；3、具有数据统计分析、熟悉药品、医疗器械行业者优先；4、工作细致认真，具有强烈的责任心。职能类别：大数据开发工程师数据库工程师(DBA)关键字：数据分析大数据数据处理数据挖掘统计数据分析师
数据分析师	数据分析	0.6-1.3万/月	合资	50-150人	医疗设备/器械计算机服务(系统、数据服务、维修)	广州-越秀区|1年经验|硕士|招1人|06-16发布	上班地址：广州市越秀区东风东路745号紫园商务大厦512-513	硕士	1年经验	1、负责公司产业数据库及资讯数据库：数据及信息收集、整理、入库；2、对已有数据和外部合作数据进行深度加工，充分利用好数据分析的专业软件；3、深入研究数据呈现的各种方式：产业地图、柱状图、雷达图等，***程度使得数据可视化；4、将各种途径收集到的非标数据，通过标准化处理，整理成可以统计分析的量化数据。	任职要求：1、大专及以上学历，数学、统计学、计算机等相关专业，优秀应届毕业生亦可；2、精通Excel的运用，熟悉SPSS、Python等相关工具；3、具有数据统计分析、熟悉药品、医疗器械行业者优先；4、工作细致认真，具有强烈的责任心。职能类别：数据分析师数据分析经理/主管关键字：数据分析大数据数据处理数据挖掘统计数据分析师sql
DBA 数据库管理员	数据库	1.5-2万/月	外资（非欧美）	150-500人	计算机服务(系统、数据服务、维修)计算机软件	上海|3-4年经验|本科|招1人|05-04发布	上班地址：上海市徐汇区漕河泾新兴技术开发区田州路99号10号楼1-2楼	本科	3-4年经验	职位描述：岗位职责：1.负责产品数据库相关的规划、设计、建设、管理；2.负责项目中的数据库调优；3.负责数据库系统的迁移等工作；4.负责数据库系统部署方案的规划、设计和实施，参与项目设计，对数据库整体架构提出建议；5.公司交办的其他任务。	任职要求：1.本科及以上学历，计算机相关专业2.精通SQLServer，设计、维护、调优及备份恢复经验；充分理解数据库设计，熟悉一定的数据架构设计，数据库分库分表规则；3.有主流数据库迁移经验；4.精通互联网主流数据库集群系统的架构、原理、部署方式及优缺点；5.沟通能力较好，思路清晰，抗压能力强；6.有云计算(Aliyun/AzureRDS)经验者优先；7.有MySQL数据库迁移经验者优先。职能类别：数据库工程师(DBA)
数据分析师 (职位编号：07)	数据分析	10-20万/年	国企	50-150人	计算机软件计算机服务(系统、数据服务、维修)	成都-武侯区|2年经验|本科|招2人|04-29发布|数学与应用数学 信息与计算科学	上班地址：二环路南二段17号	本科	2年经验	岗位职责：1、负责定期收集、统计、汇总、分析机场、航司等的运营数据、财报等;2、对各类数据进行分析，定期出具分析报告；3、收集客户数据需求，归纳提炼出数据统计需求，提出数据需求方案进行产品化；4、收集公司软件产品线数据需求，归纳提炼出数据统计需求，支撑产品线功能。5、基于公司数据中心对现有数据开展分析，协助构建数据服务功能；6、对于重大事件，策划相关数据内容，提供数据可视化内容支持；7、完成领导安排的其他任务。	岗位要求：1、本科以上学历，数学、统计学等相关专业；2、两年以上数据分析经验，民航相关从业经验者优先；3、熟练使用PPT、EXCEL等Office软件和SPSS、SAS等数据分析软件，熟练进行数据可视化；4、对数据敏感，擅于发现、收集、甄别有价值的各类信息，具备良好的数据分析能力、思维逻辑能力、决策判断力；5、有很强的自我学习能力，良好沟通表达和理解能力，具备快速的应变能力和良好的判断力，善于发现问题、解决问题；6、勤奋踏实、热爱创新、富有激情，工作积极主动、有强烈的责任感，有良好的抗压能力和团队合作精神。职能类别：数据分析师
数据库运维工程师	数据库	1-1.4万/月	国企	50-150人	计算机软件计算机服务(系统、数据服务、维修)	武汉|5-7年经验|本科|招2人|06-13发布	上班地址：硚口区宝丰路6号香溢大酒店7楼	本科	5-7年经验	岗位职责：1、监控并记录数据库运行状态；2、数据类事件工单及监控异常处理；3、数据模型管理；4、数据库配置管理、安全管理、应急管理；5、定期数据库备份、恢复、优化等日常运维；6、数据ETL接口维护；7、数据库等系统的日常巡检、配置变更、故障处理等工作，并能编写相关技术服务报告。8、负责处理相关系统紧急故障，保障生产系统的稳定运行；9、负责数据库运维项目总结与项目过程材料编制及汇报。	任职要求：1、本科以上学历，计算机相关专业；5年以上相关工作经验；2、熟悉db2/ORACLE数据库，并具有5年以上大型数据中心db2/ORACLE数据库运维管理经验
数据分析工程师	数据分析	0.8-2万/月	上市公司	150-500人	计算机软件计算机服务(系统、数据服务、维修)	武汉-东湖新技术产业开发区|2年经验|本科|招2人|05-29发布	上班地址：光谷大道南园一路当代梦工场1栋601室	本科	2年经验	1、负责数据ETL，数据特征的发现，数据可视化	任职要求：1、精通Python，熟练使用Numpy，Pandas和Scipy2、熟悉Mysql和SQLServer数据库3、熟悉Linux4、熟悉常用数据挖掘算法其他要求：1、本科以上学历，数学或者计算机相关专业2、本科学历要求两年以上相关工作经验，研究生以上学历要求一年以上相关工作或者相关课题研究经验职能类别：数据库工程师(DBA)大数据开发工程师关键字：数据分析数据工程师
规划和土地数据管理（只需应届生或工作经验一年内）	数据管理或治理	0.8-1万/月	事业单位	50-150人	计算机服务(系统、数据服务、维修)计算机软件	上海-黄浦区|在校生/应届生|本科|招2人|06-09发布	上班地址：北京西路95号	本科	在校生/应届生	组织业务数据需求分析，充分理解用户数据需求，编写数据需求分析报告；综合项目建设需求，制定业务流和数据流同步的数据更新规则；根据用户提出的数据处理、分析比对、查询统计、入库等需求，完成相关数据处理工具、处理标准、处理结果的开发需求制订、业务流程设计、数据结果反馈等工作；梳理各类数据资源，形成数据资源编目；结合空间数据治理要求，建立相关数据标准、技术标准的规则。	任职要求全日制985/211大学本科及以上学历，地理信息技术、土地、规划管理等相关专业；具备大学英语6级（cet-6）证书；应届生、工作1-2年都可，有熟悉ARCGIS、AUTOCAD软件操作经验优先，党员优先；具有项目文档写作能力、组织协调能力以及管理能力，熟练使用OFFICE套件。职能类别：数据分析师
数据专员/文员/助理	数据管理或治理	3-5千/月	外资（非欧美）	50-150人	计算机软件计算机服务(系统、数据服务、维修)	苏州-工业园区|无需经验|大专|招若干人|06-16发布	上班地址：东长路88号2.5产业园	大专	无需经验	工作目标:根据SOP要求，采集数据；对未采集到的数据进行及时反馈；对采集到的数据按照SOP要求进行处理，并检查质量；对通过质量检查要求的数据准确、及时的交付客户并制作和提交相关报表。主要职责:数据处理1.对项目数据进行收集、登记、录入上载和统计；2.对项目数据进行格式整理，特例处理；3.对项目数据进行校对复核，调整删除；4.按照项目进度，完成数据准时、准确、完整的交付；	职位要求:1、熟悉Excel办公软件操作；2、工作细心、有耐心；岗位福利：双休9：00-18：00缴纳园区社保公积金法定节假日、带薪年假、带薪病假...餐费补贴，创新园班车团队活动经费......职能类别：行政专员/助理关键字：文员助理行政
数据管理员	数据管理或治理	6-8千/月	民营公司	150-500人	计算机服务(系统、数据服务、维修)计算机软件	无锡-无锡新区|3-4年经验|大专|招1人|04-23发布	上班地址：龙山路4号融智大厦E座22楼	大专	3-4年经验	1、负责数据库的建立、监控、备份、恢复、安全运营等基本工作；2、负责源数据接收、分析成果数据及最终成果数据的归档入库管理；3、负责分析成果数据、最终成果数据的编译和分发；4、负责数据的备份及安全管理。	岗位要求：1、3年以上工作经验，大专以上学历、地理信息系统、测绘相关专业优先；2、有较强的数据管理经验，熟练操作数据库、CAD、GIS等工具。职能类别：数据库工程师(DBA)关键字：数据管理
数据专员	数据管理或治理	4-6千/月	民营公司	少于50人	计算机服务(系统、数据服务、维修)互联网/电子商务	杭州-西湖区|大专|招3人|06-16发布	上班地址：三墩镇	大专	未标明	岗位职责1、完成每天数据筛选2、擅于寻找数据规律、对数据进行分析3、将筛选的数据进行归类，准确地进行数据标注4、熟练使用Excel(数据筛选、分类、合并)5、按时按质完成各项数据，协助上级领导进行各项数据分析。	岗位要求1、大专及以上学历2、工作经验不限3、细心、耐心、责任心，擅于总结，对工作负责，热情4、有解决问题的能力、抗压能力试用期后，能力优异者，快速晋升。职能类别：数据库工程师(DBA)产品/品牌专员关键字：信息数据专员数据审核数据处理数据数据专员专员
数据分析师	数据分析	1-1.5万/月	上市公司	150-500人	计算机服务(系统、数据服务、维修)计算机软件	北京-东城区|3-4年经验|本科|招1人|06-12发布	上班地址：北京东城区新保利大厦	本科	3-4年经验	职位描述：1	职位要求:1，数学、统计学、计算机软件等相关专业本科或以上学历，从事数据分析职位1年以上；2，熟练使用tableau进行数据统计分析。3，熟悉Python及SQL语言；掌握相关的数据分析工具。4，熟悉自然语言处理NLP，了解常见的数据挖掘算法；5，具有良好的团队协作能力、语言表达能力，客观严谨的态度；6，主动性强，有较强的责任心，积极向上的工作态度，优秀的团队合作精神。职能类别：数据库工程师(DBA)
数据挖掘 数据分析工程师（大数据）	大数据挖掘	1.5-2.8万/月	民营公司	500-1000人	计算机软件计算机服务(系统、数据服务、维修)	广州|3-4年经验|本科|招5人|06-04发布|计算机应用 软件工程	上班地址：广州市越秀区东风东路745号紫园商务大厦1801	本科	3-4年经验	职位描述：1)负责为客户构建数据分析与数据挖掘业务分析体系，数据类挖掘、分析的整体架构设计与规划，挖掘并充分发挥数据的价值，促进客户业务发展；2)建立客户业务的数据分析模型来指导业务的发展，对数据库信息进行深度挖掘和有效利用，充分实现数据的商业价值；3)对数据进行深度分析关联，以数据为依托预制精准的分析方案，对数据进行有效分析和评估；深入挖掘客户业务需求，构建、开发、验证、评估各类数据挖掘算法模型；研究、创新、开发和实践新技术应用。	岗位要求：1)计算机、数学、统计学等相关专业本科以上学历；2)至少3年以上的数据处理、分析工作经验，有丰富的大数据分析项目经验，并在项目中担任重要角色，金融行业或电信运营商行业数据类项目（大数据平台或数据仓库）经验者优先；3)熟悉数据结构、主流算法和设计模式；4)熟练掌握数据开发和挖掘工具的使用，包括但不限于Sql/R/Python/Hive/SAS/SPSS/RapidMiner/finereport；有熟练使用finereport经验者优先；5)对数据挖掘技术的发展有较深入的了解和追踪，对技术市场有一定的敏感度，能为公司的技术发展及产品应用提供决策性的建议；6)具备对新技术有较强的学习和独立解决疑难技术问题的能力；7)工作认真、作风严谨、责任心强；具备较强的组织协调能力，善于沟通，服从工作安排，能承受一定工作压力；5年以下工作经验者勿扰。职能类别：数据库工程师(DBA)算法工程师关键…
大数据运营产品经理	大数据挖掘	1.2-2.4万/月	民营公司	150-500人	计算机软件计算机服务(系统、数据服务、维修)	杭州-西湖区|3-4年经验|本科|招1人|05-31发布	上班地址：西斗门路3号天堂软件园D幢17楼	本科	3-4年经验	岗位职责：1、参与或者主导数据产品的调研	任职资格：1、本科及以上学历
数据分析师	数据分析	1-1.5万/月	合资	10000人以上	计算机软件计算机服务(系统、数据服务、维修)	深圳-南山区|1年经验|本科|招1人|06-15发布	上班地址：大族激光大厦	本科	1年经验	岗位职责：1、构建全面、准确、能反映业务线特征的整体指标体系；2、对多种数据进行深度诊断分析、挖掘；3、报表系统自动化搭建，报表可视化和自动化；4、调研数据需求，进行数据专题分析，针对数据纬度、分析指标等数据体系搭建工作。	岗位要求：1.大学本科学历，条件优秀者可适当放宽到大专2.有一年及以上的数据分析经验，熟练使用sql等数据查询语句。3.善于学习和接受新鲜事务。4.工作认真细致，有较好的沟通能力和团队合作精神。职能类别：大数据开发工程师关键字：数据分析数据分析师sqlpython
数据库管理/实习生+双休	数据库	3-5千/月	民营公司	150-500人	互联网/电子商务计算机服务(系统、数据服务、维修)	沈阳|大专|招5人|06-16发布	上班地址：和平区	大专	未标明	工作内容：1、协助开发人员进行系统数据库的规划、设计、实施，优化数据库物理建设方案；2、对数据库进行管理，负责数据库应用系统的运营及监控；3、对系统数据库的定期维护和异常处理；4、配合上级进行的数据处理、查询，统计和分析工作。	任职资格：1、可接受应往届实习生，理工科专业优先考虑；2、会基础的SQL能掌握基本的CRUD；3、工作细心、善于学习，善于沟通。职能类别：数据库工程师(DBA)大学/大专应届毕业生
数据工程师	大数据挖掘	7-9千/月	国企	50-150人	计算机服务(系统、数据服务、维修)专业服务(咨询、人力资源、财会)	广州-越秀区|1年经验|本科|招1人|06-15发布	上班地址：东风中路509号东照大厦2210室	本科	1年经验	岗位职责：1.负责公司项目的数据库设计、ETL设计、ETL开发及相关数据代码开发工作实施；2.配合公司营销部门提出的数据产品需求，提供技术支持；3.协助公司项目售前工作的开展；4.根据人民银行检查要求，配合数据统计工作；5.负责公司已有项目数据类运维工作；	任职要求：1.本科以上学历，计算机、软件相关专业；2.熟悉主流的数据库，如：Mysql、Oracle；3.熟悉主流的ETL工具，如：Kettle、DastaStage。4.具有1年以上工作经验，有大数据开发、数据可视化开发经验优先考虑；5.有良好的分析和解决问题能力，逻辑思维清晰严谨；6.有良好的团队精神、敬业精神和沟通协调能力，能主动学习钻研与工作相关的知识和技术；7.有良好的口头和书面表达能力。公司福利：上班时间：5天8小时工作制。薪酬回报：有竞争力的薪酬体系，包括基本工资、绩效奖金、福利补贴、项目奖金、股权激励等。职业发展：完善的管理和专业"双通道"职业发展体系。员工培训：完善的在职培训体系，涵盖研发、技术、销售、管理等多方面的培训及实战演练。福利制度：五险一金，生日礼物，节假日福利，人才入户优享政策，高层次人才优享政策。假期安排：享有法定节假日、婚假、产假、带薪病假，带薪年假等假…
数据工程师	大数据挖掘	15-20万/年	国企	50-150人	计算机服务(系统、数据服务、维修)专业服务(咨询、人力资源、财会)	佛山-顺德区|2年经验|本科|招2人|06-15发布	上班地址：大良街道国泰南路3号保利商贸中心3栋1302-1303	本科	2年经验	岗位职责：1.负责公司项目的数据库设计、ETL设计、ETL开发及相关数据代码开发工作实施；2.配合公司营销部门提出的数据产品需求，提供技术支持；3.协助公司项目售前工作的开展；4.根据人民银行检查要求，配合数据统计工作；5.负责公司已有项目数据类运维工作；	任职要求：1.本科以上学历，计算机、软件相关专业；2.熟悉主流的数据库，如：Mysql、Oracle；3.熟悉主流的ETL工具，如：Kettle、DastaStage。4.具有1年以上工作经验，有DBA、大数据开发、数据可视化开发经验优先考虑；5.有良好的分析和解决问题能力，逻辑思维清晰严谨；6.有良好的团队精神、敬业精神和沟通协调能力，能主动学习钻研与工作相关的知识和技术；7.有良好的口头和书面表达能力。公司福利：上班时间：5天8小时工作制（双休）。薪酬回报：有竞争力的薪酬体系，包括基本工资、绩效奖金、福利补贴、项目奖金、股权激励等。职业发展：完善的管理和专业"双通道"职业发展体系。员工培训：完善的在职培训体系，涵盖研发、技术、销售、管理等多方面的培训及实战演练。福利制度：五险一金，生日礼物，节假日福利，人才入户优享政策，高层次人才优享政策。假期安排：享有法定节假日、婚假、产假、带薪病…
数据运营	数据分析	6-8千/月	民营公司	少于50人	互联网/电子商务计算机服务(系统、数据服务、维修)	广州-天河区|1年经验|大专|招若干人|06-16发布	上班地址：广州市天河区盈科智谷7栋202	大专	1年经验	岗位职责：1、负责数据运营维护，依规范梳理数据，并确保数据的准确性和及时性；2、分析运营数据，对工作中遇到的问题进行总结和汇报，能够为运营规则、产品优化提供改进方案和建议；3、完成上级安排的其他事项；4、有团队合作精神，敢于挑战。	任职要求：1、大专及以上学历，工作经验不限，优秀应届生可接受；2、具有较强的团队协作能力，有挑战精神；3、对数据敏感，有一定的数据分析能力，逻辑思维清晰。职能类别：网站运营专员
数据运营专员	数据分析	4.5-6千/月	民营公司	少于50人	互联网/电子商务计算机服务(系统、数据服务、维修)	深圳-南山区|在校生/应届生|大专|招3人|06-16发布	上班地址：沙河西路	大专	在校生/应届生	岗位职责：1、负责数据运营维护，依规范梳理数据，并确保数据的准确性和及时性；2、分析运营数据，对工作中遇到的问题进行总结和汇报，能够为运营规则、产品优化提供改进方案和建议；3、完成上级安排的其他事项；4、有团队合作精神，敢于挑战。	任职要求：1、大专及以上学历，工作经验不限，应届生优先；2、具有较强的团队协作能力，有挑战精神；3、对数据敏感，有一定的数据分析能力，逻辑思维清晰。职能类别：业务分析专员/助理关键字：数据运营实习生
数据分析师（可视化）	数据分析	1-1.3万/月	民营公司	150-500人	计算机软件计算机服务(系统、数据服务、维修)	成都|3-4年经验|本科|招2人|05-19发布	上班地址：成都市高新区中海国际F座1609	本科	3-4年经验	负责大数据平台各可视化报表的开发及交付；挖掘数据价值，辅助决策支持及运营优化；1.负责基于大数据平台的数据可视化研发工作如DashBoard、图表展现、数据门户、数据分析的页面交互；2.研发通用数据可视化产品应用于数据分析、数据挖掘和快速的可视化过程，增强数据的可视化展现与分析能力3.挖掘数据本身的价值，直观展现数据体现的信息，并能应用于应用实践或对外提供有价值的数据产品4.开发数据可视化引擎及其相关工具和应用；5.跟踪数据可视化领域的最新发展，调研相关技术，整理形成专业知识库。	技能要求：1、熟练使用FineReport/FineBI开发可视化分析报表;2、熟悉PowerBI、Tableau、Excel等BI工具进行数据分析的优先;3、熟悉mysql、SQLService语法及基本使用；4、熟悉Vue、Angular、React等至少一种前端框架；5、掌握ECharts、D3.js、Highcharts等可视化框架优先；6、了解SparkSQL/HiveSQL/并能进行数据开发的优先；7、有数据分析、数据平台工作经验者优先；任职要求：对数据敏感，学习能力强，具有优秀的分析问题解决问题能力；具备3年以上报表开发、数据分析或可视化大屏开发相关工作经验；计算机、统计学、计量经济学或者数学等相关专业本科及以上学历；诚实有信、有责任感、保密意识、团队合作精神；职能类别：软件工程师大数据开发工程师关键字：数据分析可视化
数据挖掘分析师	大数据挖掘	1.5-2万/月	上市公司	1000-5000人	计算机软件计算机服务(系统、数据服务、维修)	北京-海淀区|3-4年经验|本科|招1人|06-16发布|计算机科学与技术 软件工程	上班地址：北京市海淀区西北旺东路10号院中关村软件园二期东区18号楼神州信息大厦	本科	3-4年经验	岗位职责：1、负责行业数据分析项目工作，配合项目经理完成项目需求调研，编制需求说明书和工作方案；2、沟通客户实际分析需求，完成相关数据抽取、数据清洗、数据探索、数据建模分析等工作；3、按要求完成数据分析报告、建模报告、数据报表等；4、参与数据ETL和数据仓库治理，参与大数据分析和挖掘。	岗位要求：1、全日制本科及以上学历，3年以上数据挖掘分析工作经验，计算机、数学等专业优先；2、能够承担与产品经理沟通、理解产品需求等任务，将实际需求转化成分析需求；3、精通Oracle、PostgreSQL、SqlServer等语言，至少熟悉使用SAS、R、SPSS、Python、SmartMining等一种工具；4、熟悉数据分析过程，能够独立完成数据抽取、数据处理、数据建模、数据分析报告、数据报表等任务；5、具有良好的逻辑分析能力、文档撰写能力、沟通能力、团队合作能力。优先条件：1、农业、通信、金融行业相关数据维护、数据分析挖掘项目经验优先；2、有BI数据可视化工具使用经验优先；3、熟悉Linux、Unix等操作系统优先。职能类别：数据分析师关键字：ETL数据挖掘数据分析sasrPython
数据文员	数据管理或治理	3-4.5千/月	民营公司	150-500人	房地产计算机服务(系统、数据服务、维修)	昆明-五华区|无需经验|大专|招1人|06-16发布	上班地址：学府路690号金鼎科技园17号平台猪八戒昆明园区C座2楼	大专	无需经验	工作职责1、负责房地产相关政策、经济数据等搜集分析、负责系统数据模块的数据维护和更新工作；2、处理办公室日常行政事务。二、	任职要求1、大专及以上学历，经济类、管理类、地产类等相关专业；2、做事认真负责，具有较强的责任感；3、具有良好的团队精神，执行能力强；4、有房地产市场分析、行政等相关工作经验优先职能类别：文员市场分析/调研人员关键字：办公室文员文职客服内勤行政
数据分析师	数据分析	1.5-2万/月	外资（非欧美）	150-500人	计算机服务(系统、数据服务、维修)计算机软件	杭州|3-4年经验|本科|招2人|06-16发布	上班地址：滨江区	本科	3-4年经验	岗位职责：1、负责开展日常数据分析工作，编写分析报告及报表；2、负责开展大数据、商业智能等数据分析产品的业务功能测试；3、负责开展数据质量验证测试；4、协助处理数据产品使用问题及咨询；5、协助整理优化数据产品功能及数据指标体系优化需求。	任职要求：1、熟练掌握EXCEL；2、3年以上数据产品建设或数据分析工作经验；3、有SAS、R、Python等主流分析工具使用经验优先；4、有大数据、数据仓库、报表等商业智能类系统项目业务测试经验优先；5、有银行或者金融行业从业经历优先。职能类别：数据库工程师(DBA)大数据开发工程师
java数据库设计师	数据库	4.5-6千/月	民营公司	150-500人	计算机软件计算机服务(系统、数据服务、维修)	成都-温江区|1年经验|本科|招1人|06-16发布	上班地址：成都温江区光华大道三段1868号2幢1单元19层1909号	本科	1年经验	1.据项目要求，负责数据库相关产品的开发、设计工作2.参与项目的需求分析等工作	岗位要求：1.熟悉OracleRDS应用系统功能开发，能编写过程、函数、触发器等2.有良好的合作与沟通能力、诚实敬业、学习能力强职能类别：大数据开发工程师
高级数据分析师	大数据挖掘	0.8-1万/月	民营公司	50-150人	计算机服务(系统、数据服务、维修)	广州-天河区|2年经验|本科|招5人|06-16发布|普通话良好|数学与应用数学 信息与计算科学	上班地址：棠东东路御富科贸园D座402	本科	2年经验	岗位职责：1、主要负责运营数据处理，数据分析和数据可视化工作；2、互联网行业，银行等数据开发及数据对接工作；3、对公司运营数据的整理和分析；4、逻辑思维能力较强，对数字敏感度较强，能快速理解业务数据及较强的分析能力；职能类别：数据分析师BI工程师关键字：大数据统计数据处理sql数据挖掘	职位详情：1、1-3年相关工作经验；全日制统招本科以上学历，有统计学、数学、计算机、财务管理等相关专业优先考虑；2、能掌握简单的SQL语句及mysql；3、能熟练使用excel等数据统计整理工具，常用函数及数据透视表；4、能熟练Hive/oracle/linux具有对数据敏感，热爱数据方面的工作者；
数据分析师	数据分析	4.5-6千/月	民营公司	50-150人	金融/投资/证券计算机服务(系统、数据服务、维修)	海口|1年经验|大专|招若干人|05-30发布	上班地址：琼山区国瑞写字楼C座1010室	大专	1年经验	岗位职责1、根据需求从技术等部门收集数据，并协助技术开发数据平台；2、熟悉数据统计分析或挖掘技术，推动统计分析模型的建立和完善，为运营决策提供支持；3、根据数据分析和对业务形态的理解，对产品、服务、营销等活动提出合理化建议的建议；4、领导及各部门数据需求等临时专项等工作。	任职资格1、计算机、数学、统计学及相关专业专科以上学历;2、熟悉Python等数据分析工具和语言；3、有独立思考分析和解决问题的能力。职能类别：其他关键字：数据分析员
数据运营专员	数据分析	0.6-1万/月	民营公司	少于50人	计算机硬件计算机服务(系统、数据服务、维修)	福州-鼓楼区|1年经验|本科|招2人|06-12发布	上班地址：东街43号新都会财经广场19F	本科	1年经验	岗位职责：1.负责统计电商平台内各项目的日常运营数据及活动数据，制作相关数据报表；2.根据项目多维数据，分析项目运营状况，为运营提供支持与建议；3.制定各业务数据标准，各维度数据自动化规格输出；4.参与项目销售预测、活动策划、日常运营等相关工作。二、	任职要求：1.本科及以上学历，数学、统计等专业背景优先；2.1年以上互联网公司数据运营、策略运营相关经验；3.熟练使用Excel、SQL、神策等分析工具，有过网站流量分析经验；具备较好的数据敏感意识、逻辑分析思维；4.强大的自驱力，良好的跨部门沟通及资源整合能力，能够独立推进项目。职能类别：数据分析师电商运营
数据工程师	大数据挖掘	4.5-5.5千/月	上市公司	500-1000人	计算机软件计算机服务(系统、数据服务、维修)	广州-海珠区|本科|招4人|05-09发布	上班地址：琶洲新村11栋31-32楼（万胜围地铁站D出口）	本科	未标明	岗位职责：1.熟悉高校行业业务流程、数据模型，负责高校各部门需求调研、数据调研、辅助高校数据标准构建、数据质量管控体系构建；2.完成负责模块的数据分析、数据转换等数据治理工作；3.完成数据需求分析、共数；4.数据检核规则梳理并上线；5.完成资源目录、并上线；6.梳理编码并上线。	岗位要求：1.了解数据仓库2.熟悉linux命令可独立完成安装程序、简单脚本编辑、防火墙配置等；3.至少熟练掌握一种数据库技术；4.对数据治理有了解(数据质量、元数据、数据分层架构)；5.问题持续跟进、主动解决问题；6.工作细心、有耐心和良好的沟通能力。职能类别：软件工程师
数据工程师	大数据挖掘	4-6千/月	上市公司	500-1000人	计算机软件计算机服务(系统、数据服务、维修)	贵阳|1年经验|本科|招2人|04-28发布	上班地址：观山湖区诚信北路8号绿地联盛国际叁，4号楼15层1519	本科	1年经验	岗位职责：1.熟悉高校行业业务流程、数据模型，负责高校各部门需求调研、数据调研、辅助高校数据标准构建、数据质量管控体系构建；2.完成负责模块的数据分析、数据转换等数据治理工作；3.完成数据需求分析、共数；4.数据检核规则梳理并上线；5.完成资源目录、并上线；6.梳理编码并上线。	岗位要求：1.本科以上学历，计算相关专业，了解数据仓库；2.熟悉linux命令可独立完成安装程序、简单脚本编辑、防火墙配置等；3.至少熟练掌握一种数据库技术；4.对数据治理有了解(数据质量、元数据、数据分层架构)；5.问题持续跟进、主动解决问题；6.工作细心、有耐心和良好的沟通能力。职能类别：软件工程师关键字：大数据Java
数据分析师	数据分析	0.7-1.2万/月	民营公司	500-1000人	计算机软件计算机服务(系统、数据服务、维修)	郑州|5-7年经验|本科|招1人|06-16发布	上班地址：郑州	本科	5-7年经验	岗位职责:1、深入了解业务，挖掘业务问题和痛点，通过分析提供数据和运营策略支持；2、规范常规数据报表，提供业务重点的数据视角，辅助业务管理深入；3、善于整理数据和分析数据，总结数据的波动情况，对异常数据进行及时预警，定期形成相关的报表；4、结合业务需求，进行相关数据的提取、过滤和分析；任职要求:1、本科以上学历，3年以上数据运营经验；2、有学习能力、执行能力强、抗压性强，良好的沟通及表达能力、较好的运营思维、善于从复杂数据中找重点；3、熟练使用SQL语句、精通Excel等，会建数据模型，较高的数据敏感度；4、有责任心、团队合作精神、敬业精神，灵活性及坚韧性；5、懂数据挖掘算法优先；职能类别：其他关键字：数据分析	技能要求：数据挖掘，Python，R语言，数据建模数据分析师
数据分析师	数据分析	2-2.5万/月	国企	1000-5000人	计算机软件计算机服务(系统、数据服务、维修)	北京-昌平区|5-7年经验|本科|招若干人|06-10发布	上班地址：沙河镇西沙屯桥西中国石油数据中心（昌平）	本科	5-7年经验	岗位职责：1.负责数据仓库及应用项目建设（报表、分析指标）需求调研、业务沟通、数据分析；2.负责数据仓库及应用项目的系统与业务系统的接口设计和确认工作；3.负责应用分析模块的模型和展现设计；4.监控业务数据及核心指标，及时发现业务数据异常，并给出合理的解释；5.及时反馈工作中发现的各种数据质量问题，推动相关小组提高数据记录的精确性；6.整理需求说明书和数据调研报告；7.负责用敏捷BI工具开发报表和展现。	岗位要求：1.具有3年以上数据模型经验相关工作经验，熟悉常用数据治理，能够针对客户公司数据进行数据治理；2.具有参与元数据管理、数据标准管理、数据质量管理、数据资产管理、数据仓库和商务智能管理中两个以上数据管理项目；3.在数据架构、数据模型、数据标准、数据质量、元数据、主数据、数据标准、数据治理、数据管控方面有一定的项目经验，团队骨干和项目经理优先；4.熟悉及掌握数据标准、数据质量、元数据管理等基本概念及实施方法论；5.熟悉元数据、数据质量、数据标准化、数据治理，有能源行业相关实施经验的优先；6.具有良好的服务意识、沟通能力、团队协作和敬业精神，抗压能力强。职能类别：数据分析师
高级数据库设计工程师	数据库	1.2-2.4万/月	民营公司	500-1000人	计算机软件计算机服务(系统、数据服务、维修)	杭州-余杭区|5-7年经验|本科|招2人|06-16发布	上班地址：正元智慧大厦	本科	5-7年经验	岗位职责：1.开发：能熟练利用SQL完成数据库的增删改查的基本操作，能用PL/SQL完成及逻辑实现；2.管理：能完成数据库的安装、部署、参数调试、备份恢复、数据迁移等系统相关的操作能完成分配用户、控制权限、表空间划分等管理相关工作，能进行故障定位、问题修复等数据库诊断修复相关工作。3.优化：深入理解数据库的运行原理，利用各类工具及手段发现并解决数据库存在的性能问题，提升数据库运行效率；4.设计：深入理解业务需求和数据库原理，合理高效地完成数据库的模型建设，设计出各类表及索引等数据库对象，让后续应用开发高效稳定。	任职要求：1.本科及以上学历，计算机相关专业毕业，具备5年以上相关工作经验；2.深入理解业务需求和数据库原理，合理高效地完成数据库的模型建设；3.设计出各类表及索引等数据库对象，让后续应用开发可以高效稳定；4.有mysql经验优先。职能类别：数据库工程师(DBA)
数据分析助理（项目专员）	数据分析	5-7千/月	民营公司	50-150人	计算机服务(系统、数据服务、维修)计算机软件	莆田|1年经验|大专|招1人|06-16发布	上班地址：荔城区 中国移动莆田分公司办公大楼	大专	1年经验	岗位职责1、协助业务数据收集及汇总处理，形成业务报表；2、处理海量级数据，完成业务各项指标统计及分析，输出运营报表或分析报告，并完成产品相关数据对接；3、协助市场数据收集分析，了解市场竞争动态；4、完成领导交办的其他工作。	任职要求：1、本科及以上学历，计算机、IT、通信、数学、统计学等相关专业优先；2、熟练使用SqlServer等数据处理工具，熟练使用OFFICE办公软件，有良好的语言表达能力和材料组织能力；4、具备极强的责任心和服务意识，执行力强，有良好的逻辑思维能力和沟通交流能力。职能类别：项目执行/协调人员关键字：SQL数据分析运营商项目支撑项目专员技术服务SQLsever
数据分析实习生	数据分析	120元/天	民营公司	50-150人	计算机服务(系统、数据服务、维修)计算机软件	广州-天河区|在校生/应届生|本科|招1人|06-17发布	上班地址：黄埔大道平云路163号广电科技大厦903	本科	在校生/应届生	岗位职责：1、协助业务数据收集及汇总处理，形成业务报表；2、处理海量级数据，完成业务各项指标统计及分析，输出运营报表或分析报告，并完成产品相关数据对接；3、协助市场数据收集分析，了解市场竞争动态；4、完成领导交办的其他工作。	任职要求：1、本科及以上学历，计算机、IT、通信、数学、统计学等相关专业优先；2、熟练使用一般数据处理工具，熟练使用OFFICE办公软件，有良好的语言表达能力和材料组织能力；4、具备极强的责任心和服务意识，执行力强，有良好的逻辑思维能力和沟通交流能力。职能类别：实习生关键字：数据分析Excel统计学数学
数据库管理员DBA	数据库	0.8-1.5万/月	上市公司	5000-10000人	计算机软件计算机服务(系统、数据服务、维修)	成都-高新区|3-4年经验|本科|招1人|06-15发布	上班地址：人民南路	本科	3-4年经验	岗位职责：1、负责业务系统数据库的维护/管理（数据库日常维护，数据库性能监控和调优，备份恢复、性能优化、日志分析、数据迁移、解决突发和疑难问题，系统数据安全以及权限管理）；2、负责数据库系统部署方案的规划、设计和实施，参与项目设计，对数据库整体架构提出建议；3、安装部署维护管理ORACLE全线产品如：OracleRAC、OracleDataguard、OracleGoldenGate、Weblogic等；4、根据开发人员的设计，审核并创建数据库存储结构、数据库对象；5、负责对应用程序进行审查，监控、优化数据库性能；	任职要求：1、计算机专业本科以上学历，3年以上大型oracle数据库管理工作经验；2、熟悉Liunx、AIX、HP-UNIX操作系统，熟悉Shell脚本；3、理解Oracle数据库体系结构，基础扎实，熟练各部分的管理；4、熟悉Oracle的备份与恢复技术，熟悉各种情况下的恢复；5、熟悉安装，包括RAC及补丁安装
数据库管理专家(J11423)	数据库	1-2万/月	合资	1000-5000人	计算机软件计算机服务(系统、数据服务、维修)	郑州-二七区|3-4年经验|本科|招2人|06-07发布	上班地址：郑州市二七区安康路5号院1号楼1303室	本科	3-4年经验	工作职责:1.数据库的管理和维护，包含不限于oracle、MySQL、MongoDB，Redis，hadoop等；并负责相关数据库产品的安装部署和实施规划。2.提高数据可用性（容灾，备份），优化线上数据库性能，以及线上权限管理和分配；3.优化数据库开发维护规范，并做出相应的解读、培训，规范线上、线下数据库结构、权限及调用；4.负责数据库自动化运维流程规划和实现；协助业务系统规划与设计工作，对应用架构和数据库系统提出合理建议。	任职资格:1.计算机或相关专业，大学本科以上学历；2.2年以上DBA相关工作经验；精通oracle架构和原理，熟悉mysql数据库架构和运维操作，了解MongoDB等非关系型数据库的特点；了解Redis，Memcache等内存数据库及缓存系统的原理及实现，熟悉hadoop家族相关产品的特点和应用场景，并熟悉这些产品的安装部署。3.具备较强数据库设计、优化能力，并能根据业务需求，提供高可用、高性能、可扩展的数据库解决方案；4.熟悉Python/shell/Perl脚本语言中的一种或多种，熟悉shell常见命令；5、如有项目需要，能够适应经常出差；6、工作周期紧时，能够按时保质保量完成工作。7、需要接受一定的加班工作。职能类别：其他
数据分析员	数据分析	6-8千/月	民营公司	50-150人	计算机软件计算机服务(系统、数据服务、维修)	上海-长宁区|1年经验|本科|招若干人|06-11发布|英语良好	上班地址：凯旋路166号凯旋坊创意园8幢1楼B座	本科	1年经验	岗位职责：1、负责数据的整理、校对、统计、分析、核查、跟踪工作；2、对数据进行统计分析，发掘实际现象的潜在联系及其本质，为决策提供数据基础、决策依据；3、完成数据分析项目过程中的数据提取、数据分析、数据展示工作；4、开发并持续完善公司各项业务数据的统计分析模型，确保其准确性、实用性及可衡量性。5、第三方数据整理和更新维护	职位要求：1.理工科专业，统计类专业优先，大专及以上学历，一年左右；2.熟练使用excel等数据透视表和office办公软件；3.热爱数据分析工作，有数据分析经历和互联网从业经历优先；4.较好的沟通协作能力，思路清晰，有责任心，喜欢并善于学习职能类别：网络工程师(IT工程师)数据库工程师(DBA)关键字：数据分析Excle数据库
数据服务专员	数据分析	0.8-1万/月	民营公司	150-500人	互联网/电子商务计算机服务(系统、数据服务、维修)	湖州|2年经验|本科|招2人|06-11发布	上班地址：浙江省湖州市吴兴区苕溪西路185号双子大厦	本科	2年经验	职责描述：1.在政府项目现场，使用阿里云大数据平台产品处理数据，协助客户处理日常政务数据集成、分析、统计事务；2.为数据局政府客户，在对接其他部门、公司、单位数据时，提供会议现场咨询和技术方案支持；3.协助政府客户整理数据治理、分析方面的报告文档，为智慧城市、智慧政务项目提供技术和业务支持。	岗位要求：1.有至少一年政府、国企、或事业单位从业经验，了解政府机构办事流程和业务；2.熟练掌握SQL查询语句使用，有阿里云MAXCOMPUTE或HIVE使用经验者优先；3.至少掌握Python或java其中一门脚本语言，并能够使用该门语言完成日常数据处理、统计工作；4.语言表达及沟通能力出色，气质亲和，形象仪表出众者优先；5.有上进心，做事有始有终，对工作有责任心，人品良好。职能类别：电商专员关键字：大数据BI智慧城市
数据工程师	大数据挖掘	0.6-1.2万/月	民营公司	150-500人	计算机软件计算机服务(系统、数据服务、维修)	广州|1年经验|本科|招1人|06-09发布	上班地址：广州高新技术开发区科学城科学大道162号创意大厦B2栋七楼	本科	1年经验	岗位职责：1、负责园林局应用系统的数据（1.5TB）管理，对已入库数据进行维护；2、定期对数据进行审核，保证数据的准确性和合理性，并推动数据完善。3、对林业局的数据进行数字化、ArcGIS开发、地图数据矢量化和编辑工作。	任职要求：1、精通ArcGIS、AutoCad软件操作；2、测绘、地理信息系统等相关专业本科或本科以上学历；一年以上相关工作经验；3、园林相关行业经验优先。职能类别：系统分析员
初级数据分析员	数据分析	4-6千/月	民营公司	50-150人	计算机服务(系统、数据服务、维修)计算机软件	合肥-包河区|无需经验|招4人|06-15发布	上班地址：安徽省合肥市包河区绿地赢海大厦	未标明	无需经验	1、负责日常采购、外协数据的收集、整理和统计月度、年度分析报告确保数据的真实性、完整性；2、定期、准时提交分析报告，监控采购数据，解读数据的波动，从而发现问题，提出相应的解决方案，为领导决策提供数据参考；3、对数据进行梳理及存档，以及各种临时性数据的整理和分析；4、深入采购、外协，理解业务运作逻辑，利用数据分析手段，通过数据挖掘和分析，为管理层提供决策支持；5、编报各类统计数据分析报表，整合汇总、综合分析，按时为上司提供可行性的报告。	任职要求：1、专科以上学历，数学、统计学、计算机等专业优先；2、工作细致耐心，责任心强，理解力强，能够灵活处理项目过程中各种问题;3、逻辑思维能力强，耐心细致，工作态度严谨，注重细节善于发现细节问题；4、良好的数据采集、处理、分析能力；对数字具有敏锐的洞察力
数据分析	数据分析	2-4万/月	国企	150-500人	计算机软件计算机服务(系统、数据服务、维修)	北京|3-4年经验|本科|招5人|06-16发布	上班地址：北京市	本科	3-4年经验	岗位职责：1、从事数据分析和服务，对数据进行深度分析和挖掘，创建大数据分析流程，进行数据探索分析，构建分析模型，输出数据分析报告；2、负责机器学习/深度学习相关算法的设计、开发和性能优化；3、对数据产品进行开发及部署维护，包括但不限于：数据处理、特征提取、模型部署、线上监控、评估调优等工作。4、参与专题分析与数据产品的设计，制作产品原型，协同开发团队完成用户交互与数据可视化展示设计。	任职要求：1、统计学、计算机、数学等相关专业，具有较强的数据建模及数据挖掘能力，具有3年以上大数据分析经验，具有快递、电商、金融等行业经验者优先；2、精通Python、C++、Java、R等至少一种编程语言，精通数据库语言，如SQL、Hive等；4、熟悉Hadoop，Spark等开源大数据技术，机器学习、深度学习等主流模型算法；5、具有良好的逻辑思维能力、优秀的文笔功底和和较强的语言表达能力，能熟练地编写专题分析和数据产品介绍资料。职能类别：大数据开发工程师关键字：机器学习深度学习数据分析数据挖掘
数据库运维工程师	数据库	1-1.5万/月	民营公司	50-150人	通信/电信/网络设备计算机服务(系统、数据服务、维修)	上海-浦东新区|招2人|06-15发布	上班地址：卡园三路	未标明	未标明	岗位职责:1、负责数据库环境建设、维护、安全管理。2、负责数据库环境变更、故障异常分析处理；3、负责数据库日常运行状况监控、容量规划、架构设计等。4、对运行的数据库进行性能分析和优化，并推进优化工作的有效实施。5、支持技术咨询，部分售前交流和文档编写。	任职资格：1、熟悉ORACLE、SQLSERVER等主流数据库，具有2年以上数据库管理及数据集成项目经验；2、精通数据库的安装配置，故障处理，备份恢复操作，能够独立完成数据库日常管理和运维工作；3、熟悉计算机相关Windows/Linux/UNIX操作系统、Oracle、SQL等数据库的配置和维护4、能够熟练运用RAC/DATAGUARD/GOLDENGATE/STREAMS等高可用技术5、有良好的实施方案撰写能力和丰富的实施经验。6、具有良好的逻辑分析能力、沟通能力和协调能力；7、有OCP证书优先职能类别：数据库工程师(DBA)
数据分析员	数据分析	4-5千/月	民营公司	少于50人	计算机软件计算机服务(系统、数据服务、维修)	常州|2年经验|本科|招1人|06-16发布	上班地址：常州市武进区天安数码城C座303-2室	本科	2年经验	1、协助部门领导制订市场计划及各类调研的组织和执行；2、负责线下客户数据的市场调研并进行数据统计和分析，提交分析报告；3、负责各类数据的整理、汇总和分析处理工作，为公司经营决定提供数据支持。	任职要求：1、统计学、数学、计算机、经济学等相关专业本科以上学历；2、对数据敏感，有1-2年及以上市场调研经验，热爱市场工作。3、具有敏锐的洞察力及分析判断能力，独立完成分析报告的编写，善于思考，责任感强，擅长与人沟通；4、熟练使用常用办公软件和数据分析工具，能接受出差。职能类别：数据分析师数据分析经理/主管关键字：数据分析统计数据分析师大数据
数据库管理员（天津）	数据库	0.6-1.2万/月	外资（非欧美）	1000-5000人	计算机服务(系统、数据服务、维修)计算机软件	天津-西青区|3-4年经验|本科|招1人|06-16发布	上班地址：微电子工业园区	本科	3-4年经验	工作职责】1.负责企业数据库运维管理，为开发者提供数据库技术支持；2.针对ORACLE数据库故障进行快速处理；3.负责MES等应用访问数据库SQL的评审和调优；4.使用脚本语言进行开发，提升数据库运维自动化水平。职能类别：数据库工程师(DBA)关键字：数据库dba数据库工程师	任职资格】1.学历背景：正规院校本科学历，计算机相关专业；2.工作经验：具有至少2年的ORACLE运维管理经验，能够熟练使用HPUX或LINUX操作系统；具有数据库类证书（OCP
数据库运维工程师	数据库	1.5-2万/月	上市公司	1000-5000人	计算机服务(系统、数据服务、维修)计算机软件	北京-朝阳区|5-7年经验|大专|招1人|05-11发布	上班地址：安定路35号安华发展大厦8层（地铁10号线安贞门站）	大专	5-7年经验	岗位职责：1.负责数据库环境建设、维护、安全管理和故障处理；2.做好数据库容灾，负载，调优工作；3.负责数据库日常运行状况监控、容量规划、架构设计等；4.对运行的数据库进行性能分析和优化，并推进优化工作的有效实施；	任职资格：1、计算机相关专业本科以上学历，3年以上集成项目经验；2、精通/熟悉ORACLE数据库的运行机制和体系架构，有丰富的性能优化与故障处理经验；3、精通/熟悉Oracle的RAC、DG、OGG等相关技术。有较强的学习能力、独立分析问题与迅速解决问题能力；4、具有较强的学习能力、团队协作能力，积极主动，能承受较大工作压力；5、可接受出差，可接受加班，抗压能力良好。职能类别：数据库工程师(DBA)
DBA数据库管理员	数据库	0.7-1.5万/月	民营公司	150-500人	计算机服务(系统、数据服务、维修)计算机软件	杭州-西湖区|1年经验|大专|招1人|06-15发布	上班地址：文三路508号天苑大厦21层绿云科技	大专	1年经验	工作职责：1.数据库和操作系统日常运维、数据备份、恢复、实施等2.对数据库进行容量规划、架构设计，提高业务高可用性和容灾能力3.熟练掌握数据库的各项技术：包括监控、性能调优、备份恢复、故障诊断等4.负责数据库相关工作的整体规划、设计和实施，对数据库整体架构提出建议5.完善当前的数据库运维体系，为公司的数据库服务稳定性负责	任职资格：1、全日制计算机相关专业本科以上学历，具备3年以上数据库管理维护和优化经验;2、对MySQL数据库运行机制、InnoDB体系结构、事务和锁有深入理解，有SQL优化经验，熟悉MySQL的高可用、迁移、扩容、负载均衡、备份恢复、性能监控、故障诊断等，熟练使用pt工具;3、熟悉NoSQL技术，如Redis/Codis、MongoDB等，并对集群方案有一定的了解;4、具有高度责任心、品行端正，严格遵守职业操守，具有较强的承压能力、团队精神和积极的工作态度;5、有OCM、OCP证书优先职能类别：其他关键字：DBA
数据库运维工程师	数据库	1-2万/月	民营公司	150-500人	计算机硬件计算机服务(系统、数据服务、维修)	佛山-顺德区|1年经验|大专|招1人|06-16发布	上班地址：顺德区	大专	1年经验	工作职责/内容：1、负责公司关系型、非关系型数据库的监控，备份，性能优化及故障处理等；2、数据库分库分表方案的设计、实施及数据迁移；3、负责根据项目需求设计并制定数据库解决方案；4、负责数据库中间件的相关测试、维护及管理工作；5、制定并不断完善数据库的运维规范、开发规范及安全规范。任职标准/要求：1、计算机相关专业专科及以上，有三年以上MySQL工作经验；2、掌握MYCAT中间件，分布式数据库、MYSQL高可用集群及异地容灾集群的搭建和使用；3、精通SQL语句、视图、存储过程；4、熟悉查询优化、索引优化、锁、服务器优化；5、熟悉数据库的备份策略、监控策略、性能测量策略；6、具备对数据库各种监控日志、性能测量报告进行分析并给出优化方案的能力；7、熟悉数据库的高可用技术（不限于：备份、镜像、快照、事务复制、日志传送、故障转移群集等）；8、能设计大型数据库结构，撰写规范的技术文档；9、具有数据…	工作职责/内容：1、负责公司关系型、非关系型数据库的监控，备份，性能优化及故障处理等；2、数据库分库分表方案的设计、实施及数据迁移；3、负责根据项目需求设计并制定数据库解决方案；4、负责数据库中间件的相关测试、维护及管理工作；5、制定并不断完善数据库的运维规范、开发规范及安全规范。任职标准/要求：1、计算机相关专业专科及以上，有三年以上MySQL工作经验；2、掌握MYCAT中间件，分布式数据库、MYSQL高可用集群及异地容灾集群的搭建和使用；3、精通SQL语句、视图、存储过程；4、熟悉查询优化、索引优化、锁、服务器优化；5、熟悉数据库的备份策略、监控策略、性能测量策略；6、具备对数据库各种监控日志、性能测量报告进行分析并给出优化方案的能力；7、熟悉数据库的高可用技术（不限于：备份、镜像、快照、事务复制、日志传送、故障转移群集等）；8、能设计大型数据库结构，撰写规范的技术文档；9、具有数据…
数据库管理员	数据库	6-8千/月	民营公司	50-150人	互联网/电子商务计算机服务(系统、数据服务、维修)	东莞-松山湖区|2年经验|大专|招1人|05-15发布	上班地址：松科苑9栋203号	大专	2年经验	岗位职责：1.根据项目具体要求，承担数据库开发工作2.负责数据库的日常维护工作，如安装配置，性能监控，故障诊断、排除，性能调优；3.负责数据库的备份还原、复制、镜像等容灾方案的制定、实施及完善；4.负责数据库的安全管理、帐户权限管理；5.负责编制与数据库相关的技术文档和数据库设计文档；6.为研发部门提供技术支持，积极主动的解决数据库开发过程中的关键问题和技术难题；	任职要求：1.2年以上Oracle/MySQLDBA工作经验；2.精通SQL语句，具备较强的sql语句优化经验；3.具备较强的技术文档撰写能力，具备较强的沟通协作能力；4.责任心强，为人正直、诚信，能够承担责任，承受工作压力，有较强的团队合作精神和敬业精神；职能类别：数据库工程师(DBA)关键字：数据库
数据治理工程师	数据管理或治理	1-3万/月	民营公司	50-150人	计算机服务(系统、数据服务、维修)计算机软件	广州-天河区|3-4年经验|本科|招若干人|06-16发布	上班地址：棠下涌西路69号天辉大厦803	本科	3-4年经验	岗位职责：（此岗位东莞上班）1、负责组织开展数据治理的建设规划、制度建设、应用推广等工作；2、负责数据治理类项目的开展实施，梳理数据资产，提高业务系统的数据质量；3、负责制定、维护数据管理体系、流程及相关管理办法；4、负责数据资产管理平台的建设与维护；5、跟踪行业进展及市场动态，不断创新完善设计方法论和解决方案。	岗位要求：1、大学本科及以上学历，计算机、软件工程等相关专业；2、3年以上数据管理或应用开发经验，熟悉离线数仓，实时数仓架构相关知识；3、熟悉数据治理体系，具有数据分级分类、数据标准、数据质量、数据安全、数据服务等基础知识；4、具有较强的工作责任心，良好的沟通和协调能力，严谨、细致、踏实的工作作风和积极主动的工作态度；5、具有金融或者政务行业元数据、主数据、交易数据等类型数据资产生命周期管理的实操经验优先；6、具有大型互联网项目数据数仓建设、数据清洗、数据分析等经验优先；7、具有数据治理、数据仓库、大数据平台建设经验者优先。职能类别：数据治理工程师
数据工程师	大数据挖掘	0.8-1.2万/月	外资（欧美）	1000-5000人	计算机软件计算机服务(系统、数据服务、维修)	北京|1年经验|本科|招若干人|05-13发布	上班地址：海淀区西小口路66号东升科技园北领地A2楼	本科	1年经验	工作职责:1）学科资源数据库的设计及数据日常维护2）负责数据更新工具的设计与维护工作3）负责数据安全存储及备份工作，避免数据损坏或丢失4）学科数据分析方法的设计与统筹协调工作	任职资格:1）统招本科及以上学历，计算机相关专业，一年以上工作经验2）掌握常用数据库开发、运维管理：Mysql、MongoDB、Oracle等2．熟练掌握一门开发语言：Java、Python、Perl3．熟悉Linux系统常规shell处理命令，灵活运用shell做文本处理和系统操作职能类别：数据库工程师(DBA)
数据库运维工程师	数据库	0.6-1.2万/月	上市公司	500-1000人	计算机软件计算机服务(系统、数据服务、维修)	福州-马尾区|招2人|06-16发布	上班地址：江滨东大道366号	未标明	未标明	1、负责客户数据库的日常运维、数据生命、周期清理、数据迁移、版本升级	岗位要求：1、大专及以上学历2、熟悉oracle、GP、postgres、mysql至少一种职能类别：技术支持/维护工程师数据库工程师(DBA)关键字：oraclemysql数据库
建模工程师	大数据挖掘	2-4万/月	创业公司	少于50人	计算机服务(系统、数据服务、维修)	上海-黄浦区|2年经验|硕士|招若干人|05-02发布	上班地址：淮海中路627号	硕士	2年经验	岗位职责数据科学家负责零售和供应链数据相关算法的设计和实现，包括线上及线下数据对机器学习算法和实践有深入的了解，包括了解业务需求，进行高级数据分析，设计算法，提供算法规范以及相应的调整/调整准则数据科学家还应与开发人员和数据工程师紧密合作，以最终将算法实现为产品根据业务目标分析各种数据集，找到数据特征并为其创建适当的高级模型。包括业务用例的分析，数据清洗，数据的预处理，特征提取，模型选择、机器学习及测试，算法的验证以及算法的最终交付。不断优化模型以提高其准确性及性能等。	任职要求统计学硕士以上学历，机器学习，统计学，预测算法和/或相关专业。具有工业、快消或供应链相关行业的建模、算法、机器学习等两年以上相关经验熟悉R和/或Python编程，可以使用R/Python使用线性回归，模式识别，机器学习方法来创建分析程序。具有基本的SQL知识和技能，可以编写SQL查询以从数据存储库DB中检索数据。熟悉Spark上的Scala编程。具有软件工程方面的知识和经验者优先。具有数据可视化和表示能力。具有开发各种操作/策略的数据驱动分析模型的经验。团队合作者，愿意与同事一起工作。职能类别：推荐算法工程师图像算法工程师关键字：建模工程师算法工程师
数据分析员，数据研究员	数据分析	4.5-6千/月	民营公司	50-150人	计算机服务(系统、数据服务、维修)计算机软件	合肥-包河区|在校生/应届生|大专|招1人|06-15发布	上班地址：安徽省合肥市包河区绿地赢海大厦	大专	在校生/应届生	岗位职责1、收集、挖掘和整理数据，并做结构化处理；2、根据公司商业模型，内部数据收集并进行数据分析和深度挖掘，预测和分析结果，撰写、发布数据分析报告；3、负责其他业务部门的数据需求提取，定期跟踪业务部门重点工作的进展，并确保数据报告准确性和有效性。	职位要求1、本科或以上学历，社会学/市场营销/数学专业/统计学/心理学/经济学等相关专业优先；2、较强的总结归纳与文字表达能力，或对市场经济、数据解读有较强兴趣和敏感性；3、有团队合作精神和意识，责任心强；4、具有同等岗位工作经验者优秀考虑、优秀应届生可放宽条件职能类别：大数据开发工程师
数据分析师	数据分析	1.2-2.4万/月	民营公司	50-150人	计算机服务(系统、数据服务、维修)计算机软件	苏州-工业园区|2年经验|硕士|招若干人|06-13发布	上班地址：星湖街328号创意产业园7-8F	硕士	2年经验	负责用户行为分析，对大数据进行分析，挖掘各类用户特征，使用统计建模方法分析用户；根据业务逻辑变化，设计相应分析模型并支持业务分析工作开展；基于公司业务数据，挖掘数据价值，负责各类画像标签、数据源整合，并提出产品解决方案;能够从业务需求出发，对业务数据进行深挖分析，发现其中的用户和商业价值，寻找产品切入点；主动思考数据产品使用过程中的问题，并通过各种渠道收集用户反馈信息，规划产品升级迭代方案；	任职要求：两年以上数据分析/挖掘相关工作经验；具备大数据的处理能力，掌握hive、SQL等相关数据提取；积极主动，具备团队意识，具有高度的责任心，能够承受较强的工作压力；对数据与业务方面有足够敏感性，有较强的逻辑分析能力，有较强的独立思考能力；职能类别：大数据开发工程师关键字：hiveSQL分析模型
数据分析师	数据分析	0.8-1.2万/月	民营公司	少于50人	计算机服务(系统、数据服务、维修)互联网/电子商务	武汉-洪山区|1年经验|本科|招2人|06-16发布|普通话|统计学 计算机科学与技术	上班地址：光谷大道70号现代世贸中心A座2007	本科	1年经验	1.对运营数据进行监控分析，根据数据情况快速有效的定位问题并提出解决方案；2.对所运营的内容进行深入思考和分析，相关数据的收集、整理，形成专业分析报告和实施建议，并提供数据分析支持；3.完善数据分析标准体系与分析模型，并向业务人员提出需求；4.整理分析营销运营指标，量化指标，搭建多维数据，分析用户来源、行为路径、转化率等运营核心数据，给各职能人员提供数据反馈和建议；5.理解业务运作逻辑，利用数据分析手段，及时发现业务流程中存在的问题，进行原因分析，提出解决方案并与业务人员沟通达成共识；6.从业务运作视角出发，对数据监测系统进行功能优化，通过各类数据分析发现业务趋势，输出公司所需的报告，反馈至各业务人员进行落地。	任职资格：1.计算机、统计学、会计、数学相关专业本科及以上学历；2.熟悉数据库基本编程及SQL语言，熟悉海量数据处理和性能优化；3.熟练使用Python语言中Pandas数据分析包；4.较强的数据处理能力，熟练操作Excel，掌握Access等数据处理工具，以及其他Word、Powerpoint等Office办公软件；5.具有1年以上咨询公司、运营商经营企划/数据分析等相关工作经验；6.掌握数据分析基本流程，要有敏锐的数据感觉，良好的快速学习吸收能力。职能类别：大数据开发工程师关键字：数据分析
高级数据分析师	大数据挖掘	2-4万/月	国企	150-500人	计算机软件计算机服务(系统、数据服务、维修)	北京|本科|招5人|06-16发布	上班地址：北京市	本科	未标明	岗位职责：1.负责对邮政各板块业务的数据支持工作，对业务数据进行深度分析和挖掘，创建大数据分析流程，进行数据探索分析，构建分析模型，输出数据分析报告；2.对公司专题分析与数据产品需求进行开发及部署维护，包括但不限于：数据处理、特征提取、模型部署、线上监控、评估调优等工作。	岗位要求：1.统计学、计算机、数学等相关专业本科及以上学历，具有较强的数据建模及数据挖掘能力；2.具有3年以上相关行业数据分析经验，能主导并擅长用多种分析手段和建模方法解决实际业务问题；3.对数据驱动业务有深入理解，对数据与业务方面有足够敏感性，具有较强结构化思维、逻辑分析能力、独立思考能力和沟通执行力；4.精通Python、C++、Java等至少一种编程语言，精通数据库语言，如SQL、Hive等；5.熟悉机器学习、深度学习等主流模型算法；6.具有快递、电商、金融行业业务经验者优先；有从0到1的完整数据产品开发经验者优先。职能类别：大数据开发工程师算法工程师关键字：数据分析数据挖掘
高级数据分析师	大数据挖掘	1.5-2万/月	民营公司	50-150人	计算机软件计算机服务(系统、数据服务、维修)	成都-高新区|5-7年经验|本科|招若干人|06-16发布	上班地址：天晖南街169号中航城市广场416室	本科	5-7年经验	1、负责项目的数据需求调研、数据质量治理、数据分析及数据挖掘建模等工作；建立有效的分析模型，为政府类客户的应用及业务发展提供决策支持；2、根据政府的实际业务要求，与团队内其他成员共同设计完成数据分析平台，建立数据分析的流程，规范和方法；共同探索用户洞察，综合运用定性、定量的多种研究方法，深刻理解用户，研究用户不断变化的诉求，研究行业同类产品的数据，分析研究用户的喜爱相关性，输出用户需求分析和满足用户需求的方向和方法；3、对交付部门进行数据需求支持，挖掘分析主题，开展数据分析工作，基于数据分析成果，为管理层和交付部门提供维护策略分析和业务优化建议，持续改进；4、基于海量数据运行数据分析，制定多维度获取相关数据的策略；通过对数据和业务的挖掘，持续给出优化、升级方案；完成上级交办的其他工作。	任职要求：1、大学本科及以上学历；统计学、应用数学、计算机等相关专业；5年以上数据统计分析、数据挖掘、数据算法等相关工作经验；2、能熟练使用SQL、SPSS、SAS等统计相关软件或工具，会数据建模者优先考虑；擅长数据分析，对数据具有足够的敏感性、对数据分析极为细心，熟悉数据建模知识、数据挖掘理论，掌握数据分析体系方法，统计方法；3、熟悉数据产品的设计、开发流程，有类似业务分析场景经验，对数据分析思路开阔；4、熟悉聚类、决策树、回归、朴素贝叶斯算法、SVM、神经网络等算法，有实际的算法开发经验和建模经验优先；精通Excel，掌握Python、R、SAS、SPSS等任一数据分析工具；熟悉SQL脚本编写快速准确进行数据提取和处理，为决策提供数据支撑；有hadoop进行分布式数据处理经验，对hbase、hive操作熟练；熟悉storm或spark流计算开发技术，实际开发过实时数据应用者优先逻辑思…
数据分析（周末双休五险一金） (职位编号：02)	数据分析	3-6千/月	民营公司	50-150人	计算机软件计算机服务(系统、数据服务、维修)	本溪|1年经验|大专|招1人|05-15发布	上班地址：明山区北地本钢文化中心对面互联网+文化中心	大专	1年经验	岗位职责：1、采集、整理、分析网络信息、公共信息、市场与行业信息、商用客户信息等；2、建立公司商用情报数据库；3、协助上级对市场进行调研分析，并形成调研报告；4、收集策划活动的市场信息、用户信息，分析用户需求并及时反馈，以协助制定或调整策划方案；5、整合各项数据指标，进行用户分析，并提交相关数据报告及整改、优化的建议；6、其他相关的数据分析工作。	任职要求：1、本科以上学历，具备一年以上数据分析工作经验；2、熟练使用办公软件，熟练操作数据分析软件；3、善于收集和研究各类行业信息、市场信息，具备敏锐的洞察力；4、逻辑思维清晰，善于沟通，组织协调能力强。薪资福利：1、早8:00晚17:00，周末双休，享有国家法定节假日；2、正式入职后缴纳五险，满一年缴纳公积金，并享有工龄工资；3、在基本工资基础上享有绩效工资，多劳多得，付出和收入成正比。电话：024-4286577713188211185职能类别：市场分析/调研人员业务分析专员/助理关键字：商业分析业务分析市场分析市场调研市场拓展数据分析网络营销分析市场
数据分析专员	数据分析	6-8千/月	民营公司	少于50人	互联网/电子商务计算机服务(系统、数据服务、维修)	广州-番禺区|1年经验|本科|招3人|06-16发布	上班地址：广州市番禺区厦滘商业大厦	本科	1年经验	1.熟练地使用数据分析相关的语言例如SQL、R等，具备一定的分析能力，熟悉数据库基本原理和结构，独立且高效地完成数据的提取及分析；2.良好的数据可视化敏感度和能力，能熟悉掌握帆软、Powerbi等某一种数据展现工具；	任职要求：1、大专学历以上(计算机专业，有金融行业背景优先）；2、对数字敏感，善于从数据中发现问题，对业务有理解、分析、判断和优化能力；3、熟悉使用SASS、R语言、SPSS等至少一种数据分析工具。职能类别：数据库工程师(DBA)关键字：数据分析；
数据运维/数据分析	数据分析	0.8-1.5万/月	民营公司	150-500人	计算机软件计算机服务(系统、数据服务、维修)	上海|3-4年经验|大专|招1人|04-30发布	上班地址：上海市虹梅路1801号A座18F	大专	3-4年经验	岗位职责：1.负责离线/实时数据的校验、加工处理、特征提取，保证数据质量2.基于海量数据进行业务分析，发掘数据商业价值，产出分析报告3.部门数据产品(项目)的日常监控运维?	任职要求：1.一年以上数据处理（分析，挖掘）经验2.细心，有耐心并且对数据敏感，能够熟练使用sql进行数据处理，有大规模数据处理工具（hive
数据分析师	数据分析	0.7-1.5万/月	民营公司	500-1000人	计算机服务(系统、数据服务、维修)计算机软件	上海-浦东新区|本科|招1人|06-16发布	上班地址：招商局大厦2114	本科	未标明	岗位职责：*分析交易、系统等运维数据，编写数据分析报告，对数据趋势进行归纳总结，并能根据分析结果提出策略建议，做出逻辑清晰的分析报告	任职要求：*统招本科及以上学历，数学统计、计算机等相关专业，硕士学历优先；*具备数据分析的基础，对相关算法有过学习和了解，有数据分析经验优先；*熟练操作SQL，有一定的编程功底，掌握数据分析工具优先（SPSS、SAS、R等）；*敏锐的数据洞察能力，善于从数据中发现、归纳数据规律；*工作积极主动，具有较强的抗压能力，能够承受较大强度的工作。职能类别：高级软件工程师
大数据挖掘工程师	大数据挖掘	1-1.5万/月	上市公司	150-500人	计算机服务(系统、数据服务、维修)计算机软件	南京|3-4年经验|本科|招1人|06-16发布	上班地址：南京市浦口区团结路99号南京软件园孵鹰大厦A座14F（十号线近江浦））	本科	3-4年经验	岗位职责：1、设计、开发用户生命周期模型及其他模型；2、从海量数据中提取关键信息，挖掘有效特征；3、与开发团队合作，在数据平台上实现预测和分析模型；4.、能够对复杂系统进行数据建模，并通过机器学习或优化算法在工程上快速实现，提供整体解决方案。	职位要求1.计算机、统计、自动化、数学等相关专业本科及以上学历；2.熟悉机器学习、语音识别、图像处理、模式识别、分布式计算相关技术；2.精通一门编程语言(Java\python\C++等)，对数据结构和算法设计有较为深刻理解；3.优秀的分析问题和解决问题的能力，很好的沟通和表达能力，对解决具有挑战性问题充满激情；4.三年以上数据挖掘、分析、建模，工程实践经验。职能类别：高级软件工程师关键字：大数据挖掘数据挖掘大数据分析大数据开发算法工程师
大数据分析师--ZN	大数据挖掘	1.5-2.5万/月	民营公司	500-1000人	计算机软件计算机服务(系统、数据服务、维修)	广州|3-4年经验|本科|招1人|06-16发布	上班地址：广州市越秀区东风东路745号紫园商务大厦1801	本科	3-4年经验	1、负责数据分析，对业务问题进行深入分析，为业务的策略、产品优化提供数据支持2、负责数据提取，统计，清洗，分析，可视化等数据分析处理工作3、负责产品及方案的数据维度深度分析、规划，配合产品经理规划数据产品、并利用数据进行初步的可行性验证；4、负责大数据模型和算法的开发、调试和修改，并配合研发人员实施落地。5、负责数据分析报告的撰写。	职位要求：1.本科以上学历，数学、统计、计算机相关专业，3年以上数据统计分析工作经验，有金融行业、能源行业工作背景优先；2.熟悉数据分析挖掘算法有一定了解，掌握Python语言。3.熟悉HADOOP及spark，进行数据分析处理及建模分析；4.熟悉使用常用统计分析及可视化工具软件（如：SPSS、SAS、SQL、Tableau等）；5.对Office工具精通，Excel、PPT能熟练运用；6.对数据敏感，有较好的逻辑思维能力，能独立编写数据分析报告；7.工作严谨、责任心强，能承受工作压力职能类别：数据分析师数据分析经理/主管
数据分析师-sj	数据分析	0.8-1.5万/月	民营公司	500-1000人	计算机软件计算机服务(系统、数据服务、维修)	广州|3-4年经验|大专|招1人|06-04发布|计算机科学与技术 计算机应用	上班地址：广州市越秀区东风东路745号紫园商务大厦1801	大专	3-4年经验	职位描述：1、负责行业数据挖掘、分析工作，配合项目经理完成项目需求分析；2、沟通客户实际分析需求，将客户需求准确转化为可执行的数据模型，针对不同的应用场景，负责编写数据挖掘算法及对其的优化；3、完成相关数据抽取、数据清洗、数据探索、数据建模分析，并对数据模型进行优化；4、按要求完成数据分析报告、建模报告。	岗位要求：1、统计学、数学相关专业；2、熟悉MYSQL、Oracle等常用数据库，有一定的SQL编写及优化能力；3、有扎实的编程基础，至少熟练使用SAS、R、Python、SPSS等任意一种分析工具并具有实际工作经验和能力；4、对数据分析流程和常用挖掘算法熟悉，能独立完成数据挖掘、分析项目；5、具有较强的主动性及学习能力；6、至少3年及以上工作经验。优先条件：有电力营销和综合能源业务经验或其相关的数据分析挖掘经验者优先。职能类别：高级软件工程师算法工程师关键字：大数据数据分析数据挖掘数据仓库BIHadoop机器学习数据集市统计分析算法
数据分析intern(J10620)	数据分析	2-3千/月	外资（非欧美）	500-1000人	计算机软件计算机服务(系统、数据服务、维修)	苏州-工业园区|招7人|06-01发布	上班地址：新平街388号腾飞创新园塔楼C9楼	未标明	未标明	工作职责:1、通过不同的数据标注工具对相应源数据进行标注;2、通过手工测试提高样本数据质量;3、涉及数据逻辑关系梳理等分析类工作。4、一周需出席三天时间。	任职资格:1、为人勤奋、自律，有耐心，有逻辑分析能力和快速学习能力;2、熟练使用计算机，熟悉office办公软件;3、抗压能力强，接受新事物快，对数据敏感，有数据处理工作经验者优先;4，具有较强的英文阅读能力者优先;5、大二或大三在校生，有理科或法律等相关专业背景优先。职能类别：其他
数据采集专员	数据采集	4-6千/月	民营公司	150-500人	金融/投资/证券计算机服务(系统、数据服务、维修)	杭州-江干区|在校生/应届生|大专|招若干人|06-15发布	上班地址：新加坡科技园2号楼17楼	大专	在校生/应届生	岗位职责：1、负责依据数据采集流程和规范对公司数据库及终端产品、定制产品的数据内容进行维护与更新；2、负责国内外上市公司、股票、基金、债券、外汇、期货、宏观、行业等各类金融相关数据的收集、整理、分类、深加工；3、针对负责维护的数据，***时间进行检查，保证数据准确性、及时性及完整性；4、针对工作过程中发现的缺陷、优化建议等进行记录并及时向上级反馈。	任职资格：1、金融学、经济学、财会审计、统计、数学、信息管理等相关专业；2、大专及以上学历，0-3年工作经验，有数据收集、统计经验优先；3、计算机操作熟练，会办公自动化，熟悉SQL语言者优先；4、具有较强的文字理解能和逻辑思维能力，有较强的学习能力，归纳能力；5、吃苦耐劳，有责任心，勤奋踏实，能够根据工作需要接受早晚班；6、对金融行业有浓厚兴趣，熟悉证券市场，致力于成为一名优秀的金融从业者。【福利待遇】同行业领先的薪资待遇良好的发展平台：高速发展行业+国内领先企业+优秀企业文化+内部转岗/晋升+母公司内推系统的人才培训：入职培训+随岗培训+拓展培训规范的福利保障：五险一金完善的薪酬体系：基本工资+绩效工资+用餐补贴+班次补贴+年终奖职能类别：电脑操作员/打字员关键字：数据录入文员
数据分析员	数据分析	4-6千/月	民营公司	150-500人	金融/投资/证券计算机服务(系统、数据服务、维修)	杭州-江干区|在校生/应届生|大专|招若干人|06-15发布	上班地址：新加坡科技园2号楼17楼	大专	在校生/应届生	岗位职责：1、负责依据数据采集流程和规范对公司数据库及终端产品、定制产品的数据内容进行维护与更新；2、负责国内外上市公司、股票、基金、债券、外汇、期货、宏观、行业等各类金融相关数据的收集、整理、分类、深加工；3、针对负责维护的数据，***时间进行检查，保证数据准确性、及时性及完整性；4、针对工作过程中发现的缺陷、优化建议等进行记录并及时向上级反馈。	任职资格：1、金融学、经济学、财会审计、统计、数学、信息管理等相关专业；2、大专及以上学历，0-3年工作经验，有数据收集、统计经验优先；3、计算机操作熟练，会办公自动化，熟悉SQL语言者优先；4、具有较强的文字理解能和逻辑思维能力，有较强的学习能力，归纳能力；5、吃苦耐劳，有责任心，勤奋踏实，能够根据工作需要接受早晚班；6、对金融行业有浓厚兴趣，熟悉证券市场，致力于成为一名优秀的金融从业者。【福利待遇】同行业领先的薪资待遇良好的发展平台：高速发展行业+国内领先企业+优秀企业文化+内部转岗/晋升+母公司内推系统的人才培训：入职培训+随岗培训+拓展培训规范的福利保障：五险一金完善的薪酬体系：基本工资+绩效工资+用餐补贴+班次补贴+年终奖职能类别：电脑操作员/打字员关键字：数据录入文员
部门数据处理文员	数据管理或治理	4-6千/月	民营公司	1000-5000人	互联网/电子商务计算机服务(系统、数据服务、维修)	东莞|无需经验|大专|招若干人|06-06发布	上班地址：东莞市塘厦镇平山区188工业大道26号（中控智慧产业园）	大专	无需经验	1、深度参与部门工作，学习业务，实施数据记录、收集、整理；2、录入核对采购相关数据表单，统计汇总并分析采购数据；3、完成上级安排的其他任务；	任职要求：1、大专及以上学历，财务管理，数学，统计学等相关专业优先，从事文职相关工作经验优先；2、做事积极主动，工作细致认真，具备较强的责任感；3、能熟练使用WORD、EXCEL、WPS等办公软件操作；4、对数据敏感度高，思维敏捷，分析能力强；职能类别：其他关键字：数据录入数据处理
数据库管理工程师 (职位编号：9)	数据库	10-30万/年	国企	50-150人	计算机软件计算机服务(系统、数据服务、维修)	乌鲁木齐|5-7年经验|本科|招若干人|06-15发布	上班地址：乌鲁木齐天山区光华大厦	本科	5-7年经验	1、负责数据中心数据库的规划设计、管理维护、状态巡检、参数调优、数据备份、故障处理工作，保障系统的健康稳定运行；2、负责数据整体架构设计，系统备份方案、负载均衡、容灾方案、安全方案的设计和实施；3、配合系统架构师进行数据库建模；4、制定、编写标准化的数据库备份、恢复的方案并推广；5、新技术的研究，常见故障诊断、系统优化文档编写，定期给公司运维团队做专题分享；6、对运维人员进行数据库方面的运维指导，定期对运维人员进行数据库维护方面知识的培训；7、使用shell、python编写自动化运维工具，优化运维流程；8、完成上级交办的其它工作。	任职要求：1、大学本科及以上学历，5年以上数据库开发相关经验，具有Unix/Linux操作系统的操作管理经验；2、具备快速定位故障原因能力，具备丰富的故障处理经验；3、熟练掌握Linux操作系统，熟悉shell、perl、python任意一种脚本语言；4、精通oracle数据库性能优化，有项目优化的理论及实践经验；5、熟悉Zabbix等监控工具，能进行监控实施布置；6、精通ORACLEDBA日常运维工作：备份恢复，运行监控，补丁安装；7、精通RAC，Dataguard，OGG；8、有五年以上Oracle（Linux/Unix平台RAC架构)的实际运维经验；9、有较强的心理素质
电商数据分析员	数据分析	0.8-1万/月	外资（欧美）	500-1000人	互联网/电子商务计算机服务(系统、数据服务、维修)	上海-静安区|1年经验|本科|招2人|06-03发布	上班地址：威海路228号上海招商局广场4层	本科	1年经验	1、追踪正在上线的广告活动，确保广告活动数据的获取，给到品牌方线上活动的咨询与建议；2、所负责的项目广告活动的数据汇总和整合；3、与项目团队成员合作，完成电商广告活动的数据与其它数字媒体广告活动的数据的整合和分析，从而实现媒体预算的整合优化。	工作要求:1、全日制本科及以上学历；2、市场营销、电子商务、数学、统计学、计算机相关专业、熟悉Excel软件使用；3、有电商媒体投放广告或者数字媒体投放广告经验的优先4、对数据有一定的敏感度，对新技能的学习持积极主动的5、具备一定的英语水平，能够进行流利的英语口语和书面的沟通职能类别：市场/营销/拓展专员关键字：线上营销电商推广市场推广
数据采集工程师	数据采集	1-1.5万/月	民营公司	少于50人	计算机服务(系统、数据服务、维修)	东莞-南城区|3-4年经验|大专|招1人|06-16发布	上班地址：天安数码城C2栋2单元1003	大专	3-4年经验	岗位职责：1.负责公司数据采集系统的配套硬件、设备、电控程序开发、选型、测试、维护与正常使用。2.调研用户生产设备信息、设计现场生产及时通讯数据采集应用场景，规划实时数据采集方案。3.通过硬件/软件或第三方传感器实现用户数据采集需求，协助嵌入式软件编程、硬件调试，确保实现设备、物料、工作岗位的生产数据与online系统的实时对接。4.协助项目组按用户要求实现在线数字化协同系统的实施与运作，确保达成用户需求。5.熟悉制造业数字化在线生产需求、工业互联网运行原理，定期关注行业发展趋势，提供工业互联网前沿技术优化与升级建议。6.协助团队按期保质保量完成相关项目工作。	任职资格：1.自动化控制、工业自动化、计算机等相关工程类专业，5年以上相关工作经验。2.熟悉三菱
数据运营	数据分析	0.8-1.6万/月	民营公司	150-500人	互联网/电子商务计算机服务(系统、数据服务、维修)	马鞍山|2年经验|本科|招10人|05-23发布	上班地址：花山区霍里山大道软件园A楼九层	本科	2年经验	岗位职责：1、负责部分功能模块的数据挖掘以及验证；2、每日监测并分析相关数据，为产品提供方向和思路的调整；3、能够协助产品人员对相关产品进行设计和优化；4、为产品方向提供决策支持；5、负责产品的数据分析统计，通过数据对产品提出优化建议。	招聘要求及条件：1、全日制本科及以上学历，电子自动化、经济学、统计学相关专业优先；2、具备良好的沟通能力、逻辑思维能力；3、对数据敏感者优先；4、抗压能力强者优先。职能类别：大数据开发工程师关键字：数据挖掘分析
（供应链）Oracle数据库优化	数据库	1-1.5万/月	国企	500-1000人	计算机软件计算机服务(系统、数据服务、维修)	北京-海淀区|3-4年经验|本科|招3人|05-10发布|英语良好|计算机科学与技术 软件工程	上班地址：羊坊店路9号京门大厦C座10层（北京西站附近）	本科	3-4年经验	1、日常oracle数据库的监控、管理和故障处理；2、oracle数据库查询优化和oracle数据库参数优化；3、维护数据一致性，数据库扩容，架构调整；	任职要求：1、本科或以上学历；2、3年以上ORACLE数据库优化相关工作经验；3、了解存储过程，对shell、pyhton有一定了解；4、精通oracle数据库的运行，Oracle数据库的日常管理及监控；5、精通oracle安装，性能优化，故障处理，日常备份与恢复，能够独立设计数据库备份恢复方案；6、精通PLSQL，能进行SQL优化和存储过程的优化；7、熟悉MYSQL等其它数据库维护者优先；8、善于沟通，有良好的团队合作精神、高度的工作责任心和敬业精神。职能类别：数据库工程师(DBA)关键字：数据库
数据库运维工程师	数据库	1-1.5万/月	民营公司	50-150人	计算机服务(系统、数据服务、维修)	深圳-南山区|招1人|06-16发布	上班地址：科技园北区松坪山路5号嘉达研发大厦A座11层	未标明	未标明	1.负责公司用户单位的Oracle数据库和RAC集群系统的日常变更、升级、数据迁移和安全管理	岗位要求：1.要求通过OracleOCP认证考试；2.专科以上学历，信息管理、计算机应用等相关专业优先；3.有3年以上IT相关工作经验，2年以上数据库维护管理经验；4.熟悉Linux及AIX系统的基本配置操作；5.熟悉Oracle数据库和RAC集群安装、维护、优化等工作
数据分析助理	数据分析	4.5-6千/月	民营公司	50-150人	计算机服务(系统、数据服务、维修)计算机软件	合肥-包河区|在校生/应届生|大专|招3人|06-15发布	上班地址：安徽省合肥市包河区绿地赢海大厦	大专	在校生/应届生	岗位职责：1、根据公司规定，及时储备各类数据，并根据业务经营节奏，团队经营习惯，合理分配数据给团队使用；2、负责追踪各类数据的使用指标：数据使用率、拨次、产能等，及时预警关键指标，努力达成公司制定的各项指标；3、根据数据管理办法，及时处理各类数据申请个案；4、建立和完善数据分析报表，为业务一线团队，提供专业的数据分析和数据报表支持。	岗位要求：1、大专及以上学历2、有同业经验，金融学，统计学专业优先录取3、有一定的办公软件处理技能4、有责任心，能够积极主动完成各项工作；5、具备良好的总结及语言表达能力；职能类别：项目主管
数据挖掘工程师	大数据挖掘	2-3万/月	民营公司	150-500人	互联网/电子商务计算机服务(系统、数据服务、维修)	深圳-南山区|3-4年经验|本科|招1人|06-03发布	上班地址：高新南7道深圳软件园T2-B 5楼	本科	3-4年经验	岗位职责：1、运用数据挖掘、统计学习的理论和方法，深入挖掘和分析数据，并设计实现相应的算法；2、大规模数据的分类、聚类、关联等算法的比较研究；3、对用户与客户的行为进行分析，负责用户与客户行为分析的目标确定、数据采集、分析模型设计；4、指导开发人员完成算法实现，必要时独自完成算法设计与实现。	岗位要求：1、计算机、数学或统计学相关专业学士以上学位，三年以上工作经验；2、具有海量数据挖掘及分析相关项目经验，参加过完整的数据挖掘项目；3、精通各种数据挖掘算法及其原理，能根据业务场景，建立挖掘模型，选择最合适和高效的算法并实现；4、精通SQL，熟练使用Python或R语言，有sas/matlab/SPSS经验者优先；有Nosql/Hadoop等开发经验者优先；5、具有一定的算法设计和实现能力；6、对数据敏感、对技术敏感，有研究的意识和直觉者更佳；7、性格积极乐观，诚信，有较强的语言表达能力；具备强烈的进取心、求知欲及团队合作精神。职能类别：数据库工程师(DBA)关键字：数据挖掘数据分析
数据治理工程师	数据管理或治理	1-1.5万/月	民营公司	少于50人	计算机软件计算机服务(系统、数据服务、维修)	广州|3-4年经验|大专|招2人|06-16发布	上班地址：广州市天河区高普路138号西座304（京华大夏）	大专	3-4年经验	岗位描述：1、大专以上，计算机相关专业毕业，拥有3年以上的数据处理经验。2、熟悉ETL数据流程，并熟练使用相关ETL工具，如KETTLE，XDATA等。3、掌握ORACLE、MYSQL等主流数据库的应用于开发。4、对数据有敏锐的触觉，可以准确发现数据的缺陷并给与相应的解决方案。5、了解数据清洗、数据业务应用。职能类别：ETL开发工程师数据治理工程师关键字：ETL	1.负责项目数据的治理2.负责数据ETL的程序编写3.负责数据业务应用的SQL编写4.具备独立处理数据，敏锐发现数据问题等能力。
银行数据分析岗	数据分析	4-5千/月	民营公司	10000人以上	计算机服务(系统、数据服务、维修)计算机软件	成都-高新区|招11人|05-27发布	上班地址：成都市高新区天府四街（银泰城附近）	未标明	未标明	岗位职责：1、对员工通话时间、通话量、业绩等数据进行整理；2、对数据进行分析，异常数据进行汇报和跟踪；	任职要求：1、熟练使用Excel表格及Excel常用公式；2、有一定数据分析能力，对数据敏感；3、大专及以上学历，有客服中心或电销中心数据分析岗经验的优先；4、踏实认真，细心仔细，抗压能力强；职能类别：电脑操作员/打字员其他关键字：周末双休五险一金数据分析节假福利
数据工程师	大数据挖掘	0.5-1万/月	民营公司	150-500人	批发/零售计算机服务(系统、数据服务、维修)	广州-天河区|1年经验|本科|招1人|06-16发布	上班地址：科韵路26号测绘大厦三楼南方测绘广州分公司	本科	1年经验	主要是基础数据建库的实施工作，做基础地形数据建库、专题数据(规划、地籍、管线、房产)建库工作，以及后续的不动产登记数据整合工作，摄影测量4D数据的生产，三维模型的建立等。	岗位要求：1.测绘、地理信息、遥感、土地管理相关专业；2.熟悉CAD/南方cass软件，熟练操作其基本功能；3.了解ARCGIS软件功能，会基本的一些操作；4.学校有过数字化地形测图的经验，熟悉cass八大类地形地貌；5.有过数字化测图、数据建库经验者优先考虑；6.工作态度端正，认真踏实，有耐心。职能类别：测绘/测量关键字：GIS地理信息系统
保险行业数据分析岗	数据分析	0.7-1.3万/月	上市公司	1000-5000人	计算机服务(系统、数据服务、维修)计算机软件	北京-海淀区|1年经验|本科|招3人|04-27发布	上班地址：知春路紫金数码园3号楼	本科	1年经验	工作职责：1.指导保险行业项目主题分析工作的开展方向和分析实施，协助推动分析成果的业务应用，组织业务应用效果后评估工作；2.负责对保险行业项目业务数据进行清洗、整理、分析与挖掘以及数据字典等相关文档的维护；3.负责完成业务部门提出的提数要求，并整理提数需求，完善数据分析平台的报表功能，为业务部门提供及时的数据支持；4.推动数据标准的落地，监控项目实施过程中数据规范的执行；5.负责研究数据分析的***和成果，推动在经营管理、营销管理、产品定价、风险管理等方面数据支撑能力的提升。	任职要求：1.1年及以上保险行业项目数据分析相关工作经验；2.全日制本科及以上学历，计算机、应用数学、信息管理或统计学相关专业；3.熟练使用HQL\SQL，能够用SAS\Python\R进行建模，具备大数据处理能力，熟练使用Hadoop\Spark;4.精通底层数据架构技术以及应用层数据分析和算法的基本概念，能够运用数据提供产品解决、业务运营及决策问题；5.具有大型项目或系统建设的经验，有流量分析系统、管理决策系统、经营分析系统建设经验者优先。6.无保险项目经验请勿投递简历。职能类别：大数据开发工程师关键字：数据清洗数据分析HQLSQLSAS\Python\RHadoop\Spark
数据运营（南京）	数据分析	0.8-1.6万/月	民营公司	150-500人	互联网/电子商务计算机服务(系统、数据服务、维修)	马鞍山|在校生/应届生|本科|招30人|05-23发布	上班地址：花山区霍里山大道软件园A楼九层	本科	在校生/应届生	岗位职责(1)负责部分功能模块的数据挖掘以及验证；(2)每日监测并分析相关数据，为产品提供方向和思路的调整；(3)能够协助产品人员对相关产品进行设计和优化；(4)负责产品的数据分析统计，通过数据对业务各环节提出优化建议。	招聘要求及条件(1)全日制本科及以上学历，数理、经济学、统计学等相关专业优先；(2)具备良好的沟通能力、逻辑思维能力；(3)对数据敏感者优先；(4)抗压能力强者优先。职能类别：数据库工程师(DBA)
数据分析工程师	数据分析	20-30万/年	国企	50-150人	计算机服务(系统、数据服务、维修)	台州|3-4年经验|本科|招1人|06-09发布	上班地址：黄岩区东城街道黄椒路259号	本科	3-4年经验	1.负责面向各业务条线，与业务部门沟通，根据用户需求，分析处理业务相关数据；2.负责专项数据的业务逻辑分析和数据挖掘，构建数据挖掘模型；3.负责大数据应用、数据采集加工、数据分析等领域的开发工作；4.参与大数据应用项目的建设，包括项目开发及项目管理等工作。	任职资格1.本科以上学历计算机相关专业，3年以上公安，政府相关行业工作经验者优先；2.熟悉java、掌握scala/shell等脚本语言、熟悉Linux操作系统；3.熟悉Hadoop生态圈中的hdfs、hive、kafka、spark、hbase等技术；4.熟悉数据仓库、大数据等领域专业知识；5.具备企业和大型应用的元数据管理/数据治理，数据架构设计工作经验；6.思维缜密、逻辑性强、具有优秀的抗压能力和挑战精神，良好的团队协作精神。职能类别：数据治理工程师数据分析师
数据分析师	数据分析	0.8-1.5万/月	合资	50-150人	计算机服务(系统、数据服务、维修)互联网/电子商务	上海-杨浦区|3-4年经验|本科|招若干人|06-16发布	上班地址：昆明路518号北美广场A座1109	本科	3-4年经验	1、与客户沟通，理解、细化客户的数据分析需求，了解客户对数据需求背后的目的，更好地为客户提供解决方案。需求范围包括：企业网络舆情、品牌网络口碑、消费者洞察、社会化运营数据、产品体验和创新等；2、根据商业背景和相关行业背景，搭建清晰的研究框架，设计研究方案，将客户需求落地；3、基于多维大数据以及不同数据特点，使用公司自有大数据分析工具，洞悉数据背后的信息，满足客户的分析需求；结合自身和团队的研究经验，基于数据洞察结果提出合理的解决方案和意见，提升数据价值；4、承担分析报告撰写的主笔工作。	任职条件：1、本科以上学历；2、有2年以上的咨询公司、广告/公关公司或大型企业市场研究或用户研究部门工作背景；3、对制造、快消、互联网、零售等行业及商业模式有一定的了解，对数据有较高的敏锐性；4、具备数据操作能力，熟练使用excel，熟练使用SPSS等至少一种统计软件；5、具备独立完成PPT制作，报告撰写能力；6、良好的沟通与表达能力，能与客户对接需求。职能类别：大数据开发工程师
高级数据分析师	大数据挖掘	0.8-1.3万/月	合资	50-150人	计算机服务(系统、数据服务、维修)互联网/电子商务	成都|5-7年经验|本科|招1人|06-16发布	上班地址：高新区交子大道88号AFC中航国际广场A座802	本科	5-7年经验	岗位职责：1、与客户沟通，理解、细化客户的数据分析需求，了解客户对数据需求背后的目的，更好地为客户提供解决方案。需求范围包括：企业网络舆情、品牌网络口碑、消费者洞察、社会化运营数据、产品体验和创新等；2、根据商业背景和相关行业背景，搭建清晰的研究框架，设计研究方案，将客户需求落地；3、基于多维大数据以及不同数据特点，使用公司自有大数据分析工具，洞悉数据背后的信息，满足客户的分析需求；结合自身和团队的研究经验，基于数据洞察结果提出合理的解决方案和意见，提升数据价值；4、承担分析报告撰写的主笔工作。	任职资格：1、本科以上学历；2、有5年以上的咨询公司、广告/公关公司或大型企业市场研究或用户研究部门工作背景；3、对制造、快消、互联网、零售等行业及商业模式有一定的了解，对数据有较高的敏锐性；4、具备数据操作能力，熟练使用excel，熟练使用SPSS等至少一种统计软件；5、具备独立完成PPT制作，报告撰写能力；6、良好的英文写作能力，能撰写英文分析报告；7、良好的沟通与表达能力，能与客户对接需求。职能类别：市场分析/调研人员关键字：数据分析解决方案
数据分析师	数据分析	0.6-1万/月	合资	50-150人	计算机服务(系统、数据服务、维修)互联网/电子商务	成都|3-4年经验|本科|招1人|06-16发布	上班地址：高新区交子大道88号AFC中航国际广场A座802	本科	3-4年经验	岗位职责：1、与客户沟通，理解、细化客户的数据分析需求，了解客户对数据需求背后的目的，更好地为客户提供解决方案。需求范围包括：企业网络舆情、品牌网络口碑、消费者洞察、社会化运营数据、产品体验和创新等；2、根据商业背景和相关行业背景，搭建清晰的研究框架，设计研究方案，将客户需求落地；3、基于多维大数据以及不同数据特点，使用公司自有大数据分析工具，洞悉数据背后的信息，满足客户的分析需求；结合自身和团队的研究经验，基于数据洞察结果提出合理的解决方案和意见，提升数据价值；4、承担分析报告撰写的主笔工作。	任职资格：1、本科以上学历；2、有3年以上的咨询公司、广告/公关公司或大型企业市场研究或用户研究部门工作背景；3、对制造、快消、互联网、零售等行业及商业模式有一定的了解，对数据有较高的敏锐性；4、具备数据操作能力，熟练使用excel，熟练使用SPSS等至少一种统计软件；5、具备独立完成PPT制作，报告撰写能力；6、良好的英文写作能力，能撰写英文分析报告；7、良好的沟通与表达能力，能与客户对接需求。职能类别：市场分析/调研人员关键字：数据分析解决方案
地图数据采集员（外业）	数据采集	0.6-1万/月	民营公司	少于50人	计算机服务(系统、数据服务、维修)建筑/建材/工程	广州-天河区|无需经验|大专|招3人|06-16发布|普通话熟练	上班地址：华观路天虹科技园I栋（8栋）205、207房	大专	无需经验	1、数据采集工作，依据采集图纸、采集计划及采集品质进行现场数据采集，整理形成包含照片和数据的采集日报进行提交；2、数据质检，对采集的成果进行实地抽查质检；3、完成上级领导交办的其他工作。	任职要求：1、能熟练使用手机和相机，会使用电脑及常用办公软件；2、能够适应长期出差，吃苦耐劳，具有强烈的工作责任心；3、有团队精神和积极的工作态度；4、有相关地图采集类经验的优先。薪酬：薪酬架构：按件计酬（正常每人6000-1000元/月）福利待遇：1、工作环境：扁平化的管理、横/纵向晋升机会、交通便利的工作地点、和谐的团队、公平的竞争、活跃的氛围、高校人才交流平台；2、职业规划：公司注重人才培养，提供内、外部培训，以奖励的方式鼓励员工考各类资格证书，鼓励并尽全力帮助员工评定市级/省级职称；3、薪酬绩效：公司提供有竞争力的薪资，灵活的调薪制度，及时发放的年终奖金，项目奖金，绩效奖金等；4、保险：除六险一金（养老保险、工伤保险、医疗保险、生育保险、失业保险、重大疾病险、公积金）外，公司购买高额集体意外险；5、每年组织一次旅游（国内或国外）；6、每年一次免费体检（正规医院全身体检）和每周一次…
地图数据采集员	数据采集	0.6-1万/月	民营公司	少于50人	计算机服务(系统、数据服务、维修)建筑/建材/工程	广州-天河区|在校生/应届生|中专|招3人|06-16发布|普通话熟练	上班地址：华观路天虹科技园I栋（8栋）205、207房	中专	在校生/应届生	1、数据采集工作，依据采集图纸、采集计划及采集品质进行现场数据采集，整理形成包含照片和数据的采集日报进行提交；2、数据质检，对采集的成果进行实地抽查质检；3、完成上级领导交办的其他工作。	任职要求：1、能熟练使用手机和相机，会使用电脑及常用办公软件；2、能够适应长期出差，吃苦耐劳，具有强烈的工作责任心；3、有团队精神和积极的工作态度；4、有相关地图采集类经验的优先。薪酬：薪酬架构：按件计酬（正常每人6000-1000元/月）福利待遇：1、工作环境：扁平化的管理、横/纵向晋升机会、交通便利的工作地点、和谐的团队、公平的竞争、活跃的氛围、高校人才交流平台；2、职业规划：公司注重人才培养，提供内、外部培训，以奖励的方式鼓励员工考各类资格证书，鼓励并尽全力帮助员工评定市级/省级职称；3、薪酬绩效：公司提供有竞争力的薪资，灵活的调薪制度，及时发放的年终奖金，项目奖金，绩效奖金等；4、保险：除六险一金（养老保险、工伤保险、医疗保险、生育保险、失业保险、重大疾病险、公积金）外，公司购买高额集体意外险；5、每年组织一次旅游（国内或国外）；6、每年一次免费体检（正规医院全身体检）和每周一次…
Python数据采集工程师 (职位编号：5)	数据采集	4.5-8千/月	民营公司	50-150人	计算机软件计算机服务(系统、数据服务、维修)	苏州-工业园区|1年经验|大专|招1人|06-16发布	上班地址：仁爱路166号亲民楼	大专	1年经验	1、原始数据（Excel、word文件）的提取、入库；2、负责各渠道网站（公开、非公开）非结构化数据的采集、清洗、入库；3、负责采集数据的测试，维护并升级测试用例，保证数据库数据的准确性和可利用性；	任职要求：1、熟练使用Excel（常用公式和透视表）；2、熟悉关系型数据库，如MySQL，熟练使用SQL语句;3、了解python语言，会使用常见的Python采集库有应用经验佳；4、对数据敏感，逻辑清晰，善于发现数据中的问题；5、为人踏实、工作细心、认真负责、按规则办事；6、应届毕业生亦可；职能类别：数据库工程师(DBA)Python开发工程师关键字：数据采集
数据工程师	大数据挖掘	0.8-2万/月	民营公司	150-500人	计算机软件计算机服务(系统、数据服务、维修)	杭州|本科|招2人|05-22发布	上班地址：杭州市文三路90号东部软件园科技大厦20楼	本科	未标明	工作内容1、基于hadoop平台进行开发分布式计算的开发；2、与数据研究人员密切配合，进行数据算法的开发实现，共同完成项目目标。职能类别：数据库工程师(DBA)	岗位要求1、本科以上学历，计算机相关专业2、良好的数据结构和算法基础，具有较强的开发，系统实现能力；3、精通Java/Python/R至少一种语言，有实际的项目开发经验；4、有数据挖掘或机器学习项目经验优先。5、富有团队精神、良好的沟通协调能力，积极性高，执行力强
高级数据分析师(014423) (职位编号：digitalchina014423)	大数据挖掘	1.2-2万/月	外资（非欧美）	10000人以上	计算机服务(系统、数据服务、维修)计算机硬件	武汉-江夏区|3-4年经验|本科|招1人|06-16发布	上班地址：光谷大道61号光谷智慧园22栋	本科	3-4年经验	岗位职责:1、分析理解客户需求及业务数据，通过深度分析进行数据价值挖掘2、提取、处理业务数据，通过数据分析和挖掘方法，建立模型，分析关键因素，给出直观的结论及业务洞见3、实现算法的工程落地与持续提升；参与机器学习的架构开发优化。	任职资格:1、3年以上的数据挖掘、算法项目经验；对数据有敏锐的嗅觉，善于发现数据中的相关性。2、熟练掌握sql、python或R语言。3、熟悉常用机器学习算法，如logisticregression
数据分析师(014424) (职位编号：digitalchina014424)	数据分析	1-1.5万/月	外资（非欧美）	10000人以上	计算机服务(系统、数据服务、维修)计算机硬件	武汉-江夏区|1年经验|本科|招3人|06-16发布	上班地址：光谷大道61号光谷智慧园22栋	本科	1年经验	岗位职责:1、分析理解客户需求及业务数据，通过深度分析进行数据价值挖掘2、提取、处理业务数据，通过数据分析和挖掘方法，建立模型，分析关键因素，给出直观的结论及业务洞见3、实现算法的工程落地与持续提升；参与机器学习的架构开发优化。	任职资格:1、1年以上的数据挖掘、算法项目经验；对数据有敏锐的嗅觉，善于发现数据中的相关性。2、熟练掌握sql、python或R语言。3、熟悉常用机器学习算法，如logisticregression
数据挖掘工程师	大数据挖掘	0.7-1.6万/月	民营公司	50-150人	计算机服务(系统、数据服务、维修)互联网/电子商务	杭州-余杭区|在校生/应届生|本科|招若干人|04-18发布|数学与应用数学 信息与计算科学	上班地址：临平西子国际2幢17楼	本科	在校生/应届生	岗位职责1、深入理解产品业务的方向和战略，进行相关业务数据的采集、处理和开发；2、负责对海量业务数据进行分析，挖掘用户行为特征，构建用户精准运营或营销的指标体系；3、使用Hadoop	任职资格：1、重点本科（985、211）或以上学历，计算机、统计和数学、力学等相关专业；2、两年以上数据仓库开发（ETL）或者互联网、银行、金融等行业的数据分析/挖掘相关方面工作经验
运营管理部数据分析员	数据分析	10-16万/年	国企	50-150人	交通/运输/物流计算机服务(系统、数据服务、维修)	北京-朝阳区|2年经验|本科|招2人|05-19发布|统计学 工商管理	上班地址：安定5号院8号楼外运大厦	本科	2年经验	岗位职责：1.负责全国高速公路联网收费客服相关系统的日常数据收集、统计、分析，定期按日、周、月完成统计分析报告，支撑业务决策及执行落地；2.负责对业务数据日常监控，及时发现系统异常、业务异常等情况，反馈相关部门沟通原因，推动优化改进；3.负责针对业务中的专项问题进行数据分析、原因挖掘和结果反馈协助推进客服相关系统的数据体系化、标准化建设，收集整理各业务方反馈的数据需求，撰写需求说明书，优化完善系统功能；4	岗位要求：1．具有1年以上客户服务、线上运营或数据分析岗位等相关工作经验，具有高速公路运营管理、一卡通等相关业务工作经验者优先；2．具有严谨认真的工作习惯、清晰的逻辑思维能力和较强的数据敏感度和洞察力；3．熟练使用Excel、PPT、Word等办公软件；4．35周岁以下，专业不限，统计学、数学、计算机相关专业优先；5．具备良好的跨团队沟通能力，抗压能力和执行能力。职能类别：其他其他关键字：国企事业单位
数据分析师	数据分析	6-8千/月	民营公司	50-150人	计算机服务(系统、数据服务、维修)计算机软件	合肥|3-4年经验|本科|招1人|06-15发布	上班地址：市区，客户现场研发维护	本科	3-4年经验	1.深入了解业务，建立基于业务场景的数据分析需求，解决各类数据分析问题；2.基于业务需求，定期向合作客户提供数据分析报告；3.收集客户数据需求，归纳提炼出数据统计需求，提出数据需求方案进行产品化；4.策划和执行相关数据内容，提供数据可视化内容支持；5.了解电商，物流等其它行业业务经验优先；6.有培训行业，或带过新人优先	岗位要求：1.本科以上学历，数学、统计学等相关专业；有咨询行业、民航相关从业经验者可优先考虑；2.熟练使用PPT、EXCEL等Office软件和SPSS、python等数据分析软件，熟练进行数据可视化；职能类别：数据分析师大数据开发工程师关键字：数据分析SPSS
数据分析	数据分析	0.5-1万/月	国企	150-500人	互联网/电子商务计算机服务(系统、数据服务、维修)	成都-高新区|1年经验|本科|招1人|05-08发布	上班地址：成都市高新区天府一街535 号两江国际	本科	1年经验	工作内容：1、负责宏观类数据加工处理分析。运用ETL进行数据规范化，并上传至数据库系统，负责数据库产品内容维护与更新工作。2、负责微观类数据分析工作。运用Python、MYSQL、R、STATA等工具进行微观数据清洗，数据分析与数据挖掘工作。3、能够结合项目需求，进行数据建模与分析，运用SPSS、R、SAS等统计分析软件进行数据分析、数学建模，撰写数据分析报告。	任职要求：1、本科及以上学历，统计学、数量经济学、数学等相关专业。2、1年以上数据分析相关工作经验，熟悉常用的数据分析方法。3、具备数据清洗的基本理论知识，熟悉数据清洗流程。同时具有统计学知识更佳。4、熟悉至少一种计算机语言R、VBA、Python、SQL语言及Excel、Mysql、SPSS、SAS、MATLAB等数据分析软件。职能类别：数据分析师关键字：数据建模数据分析师大数据统计
数据分析助理	数据分析	3-6千/月	合资	少于50人	计算机服务(系统、数据服务、维修)互联网/电子商务	北京-朝阳区|无需经验|大专|招若干人|06-16发布	上班地址：北京市朝阳区三间房南里4号院2049文创园E18	大专	无需经验	岗位职责】：1、根据项目要求，整理、汇总、分类项目所需信息，跟进客户项目需求和对接；2、操作公司软件系统，按需提供客户要求功能点、数据结果，并保证效果；3、对公司系统里的数据做分类或调整处理。【	任职要求】：1、熟练操作Excel，办公软件大专以上学历，应届毕业生优先；2、学习能力强，细心、耐心；3.对数据敏感，具有一定的文字功底；4、关注互联网，对互联网上的信息动态有浓厚兴趣。职能类别：数据分析师业务分析专员/助理关键字：分析数据大数据数据处理数据挖掘统计
数据分析师	数据分析	6-9千/月	民营公司	150-500人	计算机服务(系统、数据服务、维修)计算机软件	成都-高新区|3-4年经验|本科|招1人|05-26发布	上班地址：成都市高新区天晖南街169号中航城市广场11层1号	本科	3-4年经验	岗位职责：1、负责部门相关数据分析并完成相关数据分析报告输出；2、以数据为驱动力，针对部门数据运营近期及长期目标制定业务分析指标体系，并协助推动业务部门落实具体目标；3、负责对信息系统进行源数据的管理及流程优化管理；4、关注行业相关方向的前沿研究，收集、整理各渠道、各业务线、各客户触点的数据，能够顺利开展并挖掘相关市场信息，输出行业研究报告；5、完成上级临时安排的其他工作。	任职要求：1、全日制本科以上学历，统计学、经济学专业优先；2、三年以上相关工作经验，有数据分析经验优先；3、熟练使用EXCEL、PPT、WORD、SPSS、Mysql等工具；4、具有一定数据爬取、采集的技术手段；5、有较强的沟通能力、严谨的逻辑思维以及数据敏感性并具有优秀的报告讲解能力；6、工作耐心细致、有责任心，有较强的服务意识、团队意识和保密意识；7、附上数据分析类思维导图或数据报告类的作品尤佳。*我们注重员工的成长与发展，不仅给予优秀员工完善的晋升通道，提供内部竞聘和空缺岗位试岗机会，还为员工提供不同的发展规划建议，培训机会和职称申报辅导。下一个“大王”“大师”可能就是你！*我们倡导效率工作模式，注重每一次沟通的质量，珍惜每一分在岗时间，不鼓励加班，朝九晚六，周末双休*我们践行人性化管理模式，交通不畅或者雨天情况上班适当弹性，更有丰富多样的小小带薪假期（如法定假期错峰1-3H提前下…
大数据分析师(J11317)	大数据挖掘	1-1.6万/月	合资	1000-5000人	计算机软件计算机服务(系统、数据服务、维修)	厦门|2年经验|本科|招2人|05-28发布	上班地址：湖里区岐山北路508号艾德航空工业园二期创新中心A栋8~10楼	本科	2年经验	工作职责:负责电力行业海量数据分析与挖掘，包括电力看经济、电力市场分析、客户服务优化、业务优化等大数据应用：1、对商业和业务逻辑敏感，具备数据价值洞察能力，能够分析客户诉求，把握业务痛点，提出分析思路，制定分析方案。2、对数据敏感，熟练掌握数据观测、数据检验、数据清洗相关技术与方法，发现数据问题，并提出处理策略，进行数据清洗处理。3、掌握数据分析技术与方法，运用BI分析、机器学习、文本处理等相关技术，充分结合业务需求，开展数据分析工作，不断迭代提出数据分析方向，推进项目目标的实现。4、具备数据分析报告编制能力，基于数据分析工作，提出分析结论，采用直观有效的数据可视化方式，编制数据分析报告，开展项目汇报。5、数学、统计学和计算机等理论与技术基础扎实，熟练使用excel、Python等分析工具，文字功底扎实的优先。6、具有海量数据挖掘、分析相关项目实施经验，在金融、电信、移动、政务等行业参加…	任职资格:1、具有海量数据挖掘、分析相关项目实施经验，在金融、电信、移动、政务等行业参加过完整的数据分析挖掘项目并有成功案例的优先。2、具备业务咨询、数据分析咨询等咨询能力或经验的优先。职能类别：数据分析师
数据分析师G05292	数据分析	1.5-2.5万/月	外资（非欧美）	5000-10000人	互联网/电子商务计算机服务(系统、数据服务、维修)	北京|2年经验|本科|招1人|06-12发布	上班地址：北京市海淀区西北旺东路10号院西区8号楼新浪总部大厦	本科	2年经验	岗位职责：1.为业务部门提供数据支持分析统计报表；2.跟产品，运营，编辑等业务部门沟通数据需求，规划梳理落地数据产品指标体系，建立数据分析体系；3.数据异常情况撰写分析报告，并推进解决方案落地实施。	任职要求：1.两年以上相关工作经验；2.对数据敏感，突出的数据分析和解决问题的能力。本科以上学历，数学、计算机等相关专业优先；3.善于沟通，能够深入了解业务、挖掘业务问题和痛点，有扎实的数理统计功底；4.熟练使用常见的数据分析工具：hive，SQL、Excel等；5.能使用python/R/SPSS进行数据分析。职能类别：数据分析师关键字：数据分析
消防数据采集员五险双休急聘	数据采集	3-4.5千/月	民营公司	50-150人	建筑/建材/工程计算机服务(系统、数据服务、维修)	昆明|大专|招3人|05-26发布	上班地址：昆明市五华区西园北路72号(龙美园餐厅三楼)	大专	未标明	岗位职责：1、负责客户单位信息、消防设施、设备的数据采集；2、对采集的数据进行核实，相关数据电子化及存档；3、负责客户单位鸟瞰图的拍摄；4、档案的建立、维护及更新。二、	任职要求：1、大专及以上学历，消防工程、建筑、机电等相关专业毕业，有消防行业工作经验优先考虑；2、熟练使用AUtoCAD，有一定的绘图基础；3、工作积极主动，有较强的团队合作能力和敬业精神；4、能适应短期出差。三、薪资待遇：1、薪资待遇：综合收入3000-4000+五险+双休+中餐补贴+生日福利2、地址：五华区西园北路72号大理公馆三楼职能类别：智能大厦/综合布线/安防/弱电关键字：智慧消防数据采集档案管理
高级数据分析师	大数据挖掘	1.5-2.5万/月	国企	1000-5000人	计算机软件计算机服务(系统、数据服务、维修)	深圳-南山区|3-4年经验|本科|招1人|06-07发布	上班地址：深圳市南山区侨香路4068号智慧广场D栋5-8楼	本科	3-4年经验	岗位职责描述：1、负责电力信息化项目规划、可研等项目前期的业务咨询工作。2、根据信息化系统提供的业务运行数据编写分析报告。3、与客户进行沟通协调，正确、全面了解客户需求，为客户提供咨询解决方案；职能类别：数据分析师	岗位要求：1.计算机、统计、应用数学等相关专业本科以上学历；2、扎实的代码开发能力，熟悉shell、python或其他脚本语言中的任意一门；3、熟练使用数据库同步、日志采集工具；4、精通hadoop、HDFS、Hbase、Hive等技术；5、精通flink、storm或sparkstreaming等流式或流批一体处理框架中的一种或多种；6、熟练掌握数据仓库建模和ETL设计方法论；7、有数据敏感度，能从海量数据中提取核心结论，并用清晰且简洁的方式呈现结论。
大数据分析师	大数据挖掘	2-2.5万/月	国企	5000-10000人	计算机软件计算机服务(系统、数据服务、维修)	北京|3-4年经验|本科|招2人|05-30发布	上班地址：北京市海淀区中关村科学院南路新科祥园甲6号	本科	3-4年经验	岗位职责：1、负责大数据实时、离线分析处理；2、面向业务目标，从数据模型、数据分布、数据传输、数据存储等方面进行大数据系统的开发；3、负责数据仓库建设、设计、优化和落地；4、负责数据ETL开发、数据平台建设、ETL数据准确性验证及ETL任务的优化；5、数据仓库需求调研和需求分析。	任职要求：1、统招本科及以上学历，计算机相关专业；2、熟悉常用开源分布式系统，精通Hadoop/Hive/Spark/Storm/Hbase/Kafka/Flume组件中的至少四个以上；3、参与过完整的数据采集、数据清洗整理、分析和建模等工作；4、有大规模分布式系统开发、维护经验，有故障处理能力，源码级开发能力；5、熟悉Linux开发环境，熟练掌握至少一种编程语言（Java/Python/SHELL/Scala）；6、有较强的逻辑思维能力，善于分析、归纳、快速定位并解决问题；7、有数据分析工具平台的开发经验者优先；8、具有良好的学习能力、时间和流程意识、沟通协作能力。职能类别：数据分析师关键字：大数据分析
数据分析专员/BI工程 师	数据分析	0.7-1.5万/月	民营公司	少于50人	计算机软件计算机服务(系统、数据服务、维修)	深圳-福田区|1年经验|本科|招若干人|06-16发布	上班地址：车公庙天安数码城	本科	1年经验	1、报表处理：基于公司内部数据系统，做行业数据统计、分析、建模、可视化呈现；2、模型设计：数据预处理、特征提取、数据挖掘、简单算法模型设计；3、常规行业数据采集及管理；4、完成上级安排的其他任务等。1、	任职资格任职要求：1、本科或以上学历，数学与应用数学、统计学、计算机等相关专业，具有数据分析经验者优先；2、熟练数据分析工具，至少熟练掌握一种数据统计和数据挖掘软件（如Excel/Python/SPSS/SQL语言等工具）；3、抗压能力强，有较强的需求理解能力和分析思路，具有良好协作沟通能力，工作积极、热情、认真细心，有较强的学习能力。职能类别：数据分析师BI工程师关键字：数据分析大数据数据处理数据挖掘统计
数据分析师	数据分析	6-8千/月	民营公司	1000-5000人	计算机服务(系统、数据服务、维修)计算机软件	合肥-蜀山区|2年经验|本科|招2人|05-14发布	上班地址：合肥蜀山区科大讯飞语音产业基地	本科	2年经验	职位职责：1、负责业务运营相关数据进行收集和整理，构建业务指标体系，确保指标能够反映业务发展，并且统一数据查询口径；2、建立日常监控体系并维护监测数据报表，及时更新并长期监控；3、负责对于重点数据的深入挖掘分析，能够从分析中发现问题并为业务提供方向建议；	任职要求：1、本科及以上学历，统计学、数学、计算机、信息管理相关专业优先；熟练使用sql和excel及其他分析工具；有一定研发基础；2、有研发背景优先；3、对数据敏感，对于精细化运营实践有自己的理解，掌握数据可视化和基本统计方法；4、具备良好的逻辑思考、业务理解和沟通表达能力，能够站在业务视角审视、发现并快速解决问题。职能类别：数据分析师关键字：数据分析大数据数据处理数据挖掘sql数据分析师
AI数据分析实习生	数据分析	180元/天	创业公司	少于50人	互联网/电子商务计算机服务(系统、数据服务、维修)	上海-杨浦区|在校生/应届生|招若干人|06-15发布	上班地址：大学路322号	未标明	在校生/应届生	工作职责：1、根据标注规则，对各类项目数据进行标注、筛选、整理工作。并保证标注数据的数量与质量;2、依据数据规划要求，对各类金融信息素材进行收集整理；3、对标注的数据进行总结、分析，提供相关改进建议；4、对所处理的数据进行组内审核；5、上级安排的其他工作。	岗位要求：1、学历专科以上，语言，财务，金融相关专业优先；2、工作细致认真，责任心强，工作有条理，细致、认真，办事严谨；3、熟悉基本办公软件，电脑操作熟练。4、每周至少能提供3天的出席时间。5、有数据方面工作经验者优先。职能类别：大数据开发工程师关键字：人工智能数据标注数据分析
数据分析师	数据分析	1-1.5万/月	民营公司	少于50人	计算机软件计算机服务(系统、数据服务、维修)	郑州-金水区|3-4年经验|硕士|招2人|05-14发布	上班地址：金成时代广场	硕士	3-4年经验	职位信息1	任职要求:1、985或211院校毕业，应用数学和应用统计学专业优先录取；2、从事证券金融相关行业优先录取；3、有2年以上Django/Flask/SpringBoot/SpringMVC项目经验；4、熟练Python/Java、SQL、Shell语言，掌握Django、DRF、Flask等开发框架，Spring/MyBatis技术体系；5、熟练操作常用数据库（Mysql、Mongodb、Redis），熟悉Html，CSS，JavaScript前端技术；6、有使用Hadoop/Hive/HBase/Spark/Elasticsearch/Kafka/Flume经验，进行海量数据处理经验者优先；职能类别：软件工程师关键字：数据工程师数据分析师
数据分析师	数据分析	1-1.5万/月	民营公司	少于50人	计算机软件计算机服务(系统、数据服务、维修)	郑州-金水区|3-4年经验|硕士|招2人|05-14发布	上班地址：金成时代广场	硕士	3-4年经验	职位信息1	任职要求:1、985或211院校毕业，金融工程、金融数学、应用数学、统计相关等理工科专业，研究生及以上学历优先；2、具备较强的数据处理、分析能力，熟练运用MATLAB、C++、Python、R等分析软件；3、熟练Python/Java、SQL、Shell语言，熟练操作常用数据库（Mysql、Mongodb、Redis）；4、有2年以上Django/Flask/SpringBoot/SpringMVC项目经验；5、熟悉Django、DRF、Flask等开发框架技术的优先；6、熟悉Html，CSS，JavaScript前端技术的优先；7、有使用Hadoop/Hive/HBase/Spark/Elasticsearch/Kafka/Flume经验，进行海量数据处理经验者优先；职能类别：软件工程师关键字：数据工程师数据分析师
数据分析师	数据分析	1-1.5万/月	民营公司	少于50人	计算机软件计算机服务(系统、数据服务、维修)	郑州-金水区|3-4年经验|硕士|招2人|05-14发布|数学与应用数学	上班地址：金成时代广场	硕士	3-4年经验	职位信息1	任职要求:1、985或211院校毕业，金融工程、金融数学、应用数学、统计相关等理工科专业，研究生及以上学历优先；2、具备较强的数据处理、分析能力，熟练运用MATLAB、C++、Python、R等分析软件；3、熟练Python/Java、SQL、Shell语言，熟练操作常用数据库（Mysql、Mongodb、Redis）；4、有2年以上Django/Flask/SpringBoot/SpringMVC项目经验；5、熟悉Django、DRF、Flask等开发框架技术的优先；6、熟悉Html，CSS，JavaScript前端技术的优先；7、有使用Hadoop/Hive/HBase/Spark/Elasticsearch/Kafka/Flume经验，进行海量数据处理经验者优先；职能类别：软件工程师关键字：数据工程师数据分析师
数据库管理工程师	数据库	0.6-1万/月	国企	1000-5000人	计算机服务(系统、数据服务、维修)	合肥-高新区|2年经验|本科|招1人|06-16发布	上班地址：望江西路与文曲路交口创新产业园B2区	本科	2年经验	1、负责Oracle数据库日常运维、监控、管理工作，保障系统的健康稳定运行；2、负责数据库的高可用性部署、系统安装、配置管理以及性能调优；3、对数据库运行状况进行监控，负责Oracle数据库应急故障处理、性能优化、安装实施工作，及时对故障进行处理，并分析故障原因，记录解决文档；4、负责Oracle数据库其它相关技术支持工作；5、负责对Oracle业务生产数据维护。	任职要求：1、本科及以上学历，计算机及相关专业；2、有一年以上DBA相关经验为佳，有OCP证书者优先；3、具体Oracle数据库不同平台及不同版本的安装、迁移、升级；4、具有OracleRMAN备份和恢复、GoldenGate实施维护能力；5、熟悉Linux操作系统操作；6、具有较强的工作计划性和实施执行能力，服从安排，能够适应较大工作压力；7、具有较强的沟通能力、分析思考问题能力、学习能力、团队协作能力、责任心，积极主动，耐心细致.职能类别：数据库工程师(DBA)
大数据分析师	大数据挖掘	2-2.5万/月	民营公司	1000-5000人	计算机服务(系统、数据服务、维修)计算机软件	上海-浦东新区|5-7年经验|本科|招2人|06-16发布	上班地址：浦电路地铁站对面浦发银行	本科	5-7年经验	1.收集业务部门的数据分析需求，设计数据分析、数据挖掘模型；完成数据整理、分析与建模工作，及时提供业务方支持。2.应用机器学习等方法，从海量客户用卡数据中挖掘潜在的规律与关系。3.针对风控等业务场景及相关数据进行分析研究，有效洞察业务机会核瓶颈。	任职要求：1.至少4-5年代码开发、数据仓库与数据分析(BI)相关工作经验，大数据分析经验3年以上，客户行为分析与客户画像经验者优先；2.HiveSQL开发基础知识扎实，Hive/Hbase/Spark至少精通一项；3.开发语言Java/Python/Scala熟练掌握一项，能直接进行开发；4.沟通交流良好，有独立负责项目经验者优先；5.责任心、抗压能力、学习能力较强。职能类别：大数据开发工程师关键字：BIHiveSQLJavaPythonScala大数据分析
数据挖掘分析工程师	大数据挖掘	1-1.5万/月	民营公司	1000-5000人	计算机服务(系统、数据服务、维修)计算机软件	上海-浦东新区|2年经验|本科|招2人|06-16发布	上班地址：浦电路地铁站对面浦发银行	本科	2年经验	岗位职责：1.收集业务部门的数据分析需求，设计数据分析、数据挖掘模型；完成数据整理、分析与建模工作，及时提供业务方支持。2.应用机器学习等方法，从海量客户用卡数据中挖掘潜在的规律与关系。3.针对风控等业务场景及相关数据进行分析研究，有效洞察业务机会核瓶颈。	岗位要求：1.数学、统计、计算机等相关理科毕业，全日制本科及以上学历。2.三年以上海量数据下数据挖掘和算法实施相关工作经验。3.熟悉运用python或者spark进行数据建模，熟悉hive、hadoop大数据处理技术的优先考虑。4.有金融行业、风险防控等领域经验的优先考虑。职能类别：数据库工程师(DBA)关键字：数据分析建模数据挖掘hivesqlpythonspark
数据分析师	数据分析	1-1.5万/月	民营公司	150-500人	计算机软件计算机服务(系统、数据服务、维修)	福州-鼓楼区|3-4年经验|本科|招2人|06-09发布|计算机科学与技术	上班地址：福州市鼓楼区软件园B区	本科	3-4年经验	1.负责数据收集、整理、分析、报表及数据分析体系搭建；2.善于数据挖掘，可以从数据中发现规律和变化，承接业务部门数据需求；3.可以独立承担从需求沟通、数据分析至报告编写等全流程的数据分析工作。	岗位要求：1..熟练的数据查询和处理技能，熟悉Oracle、MySQL等数据库，精通SQL；2.具备代码实现能力；3.具有国网生产、营销、运监等系统的相关工作经验，熟悉相关业务；4.有很强的分析问题和解决问题的能力，有强烈的责任心；5工作积极主动
初级数据分析工程师	数据分析	6-9千/月	民营公司	50-150人	计算机软件计算机服务(系统、数据服务、维修)	福州-鼓楼区|2年经验|本科|招2人|06-16发布	上班地址：软件园c区40栋1层	本科	2年经验	岗位职责：1.负责数据收集、整理、分析、报表及数据分析体系搭建；2.善于数据挖掘，可以从数据中发现规律和变化，承接业务部门数据需求；3.可以独立承担从需求沟通、数据分析至报告编写等全流程的数据分析工作。	任职要求：学历：全日制本科及以上专业：计算机等相关专业工作经验：3年以上的数据分析经验职称或职业资格：无其他要求：1..熟练的数据查询和处理技能，熟悉Oracle、MySQL、PostgreSql等数据库，精通SQL；2.具备Python代码实现能力、熟悉pandas、numpy、matplptlib等模块，完成数据清洗、可视化、建模等操作；3.熟悉Tableau或者PowerBI
数据分析师	数据分析	4.5-6千/月	民营公司	1000-5000人	计算机服务(系统、数据服务、维修)计算机硬件	北京|1年经验|本科|招若干人|05-26发布	上班地址：北京市海淀区长春桥11号万柳亿城大厦2号（A座）16层	本科	1年经验	岗位职责：1、每日收集、统计各类数据；2、根据不同需求进行数据的整理和分析，出具简单的分析报告；3、整理分析各类财务数据，进行验证和预测；4、协助各部门制作年度、月度预算，并进行验证和管理；5、分析数据变动中发现的问题点，及时分析并提出原因分析报告；	岗位要求：1、数学、数理统计学、经济学、等相关专业，本科及以上学历，持统计证、会计从业资格证等以上者优先；2、良好的沟通能力和文字表达能力，较好的部门协作能力；3、对数据敏感，有较强的数据整理、统计和分析能力及逻辑思维能力；4、能够熟练使用各类办公软件，精通Excel、PPT等工具，进行数据分析；5、认真细致，责任心强，有良好的团队精神及职业操守，能接受加班并能够承受较大的工作压力。职能类别：数据库工程师(DBA)市场分析/调研人员
数据分析工程师（GFYY1fml）(J12012)	数据分析	1.2-2万/月	上市公司	5000-10000人	计算机软件计算机服务(系统、数据服务、维修)	北京|3-4年经验|本科|招2人|06-05发布	上班地址：北京市朝阳区来广营高科技产业园创达三路东方国信大厦	本科	3-4年经验	工作职责:1、深入理解业务，利用算法对数据进行数据挖掘；2、基于平台利用数据挖掘、机器学习等方式对数据进行分析；3、整理分析报告，提供决策性数据；	任职资格:1、计算机，数学，统计等相关专业本科或以上学历。2、通过机器学习、深度学习等技术，帮助客户建立数据挖掘模型，解决实际业务问题；3、负责基础算法库、建模工具和建模框架的开发工作，不断对已有算法、工具和框架进行优化，提升数据挖掘效率。4、优秀的编码与代码控制能力
急聘 数据服务工程师6人	大数据挖掘	0.8-1.2万/月	民营公司	150-500人	计算机软件计算机服务(系统、数据服务、维修)	南京-栖霞区|2年经验|大专|招6人|06-16发布|计算机科学与技术	上班地址：紫东国际创意园	大专	2年经验	岗位职责：1、负责数据项目交付工作，根据项目经理安排的工作按时按量完成交付。2、负责客户测产品功能演示，产品使用咨询，数据需求对接等。3、沟通表达能力良好，能够接受出差。	岗位要求：1、具备1年以上的数据开发经验；2、熟悉数据仓库产品，对数据处理、维度建模、数据分析等有深刻的认识和实战经验，如Hadoop/Spark/Storm/MPP数据应用开发经验；3、对大数据、云计算、开源软件、数据仓库类产品有一定的深度与广度的认识；4、至少掌握一门开发语言，Java/Python；5、具备良好的沟通能力和设计文档编写能力。职能类别：数据治理工程师
数据分析师	数据分析	3.5-5千/月	民营公司	50-150人	计算机软件计算机服务(系统、数据服务、维修)	惠州|1年经验|中专|招1人|05-19发布	上班地址：惠州市惠城区	中专	1年经验	岗位职责1、根据要求收集，整理，保存医用耗材及耗材招投标数据，以及相关法律法规信息；2、对耗材相关数据进行检测，保证数据的准确性和完整性；确保数据在系统内被正确应用和展示。3、对收集到的数据按指定方法进行分析汇总、统计和总结，生成对应的报表；4、领导安排的其他工作。【	工作要求】1、对数字的敏感度强，对大量的信息有相应的处理能力；2、熟练运用WORD，EXCEL等常用办公软件，文笔佳；3、医学/药学/护理等相关专业优先，熟悉招投标流程者优先；4、思维敏捷，有耐心，具备团队合作精神；5、工作责任心强，能吃苦耐劳者优先。6、一年以上相关经验。职能类别：临床数据分析员关键字：分析数据处理统计
网络数据采集系统工程师	数据采集	1-2万/月	上市公司	150-500人	计算机服务(系统、数据服务、维修)计算机软件	南京|3-4年经验|本科|招2人|06-16发布	上班地址：南京市浦口区团结路99号南京软件园孵鹰大厦A座14F（十号线近江浦））	本科	3-4年经验	岗位职责：1.负责网络数据采集系统的开发与维护；2.相关技术的持续研究及新功能开发；3.根据项目需求	岗位要求：1.3年以上运维系统开发经验；2.熟悉TCP/IP协议栈；3.熟悉基本网络设备，及IDS、IPS、WAF、SOC、日志审计等安全设备；4.熟悉snmp、wmi、syslog等数据采集手段；5.熟悉各类主机、网络、存储、数据库、中间件等的监控手段；6.有开源网管系统安装、运维、调优经验者优先。职能类别：系统工程师关键字：数据采集系统工程师
数据挖掘分析工程师	大数据挖掘	1-1.5万/月	民营公司	50-150人	计算机服务(系统、数据服务、维修)计算机软件	上海-徐汇区|2年经验|本科|招1人|06-16发布	上班地址：上海市徐汇区定安路55号万科中心A座502室	本科	2年经验	岗位职责：1.参与工业领域的数字化改造与智能化工作；2.根据业务需求，收集、整理工业领域相关数据；3.独立完成数据可视化、数据分析建模、模型优化等相关工作；4.为数据展示工具等相关产品提供数据支持。	岗位要求：1.国内外优秀大学本科及以上学历，统计学，数学，计算机等相关专业；2.两年以上数据分析相关工作经历，有大数据分析、工业领域数据分析经验者优先；3.熟练掌握聚类、分类、回归、关联分析等常用的数据挖掘方法；4.熟练运用Hive/SQL/Python3等数据处理及分析工具；5.逻辑思维较强，对数据敏感，善于从数据中发现问题，并形成基于数据的分析结论；6.工作认真细致，具有良好的学习能力和沟通能力。职能类别：数据库工程师(DBA)软件工程师
数据分析师	数据分析	0.8-1.2万/月	上市公司	500-1000人	计算机软件计算机服务(系统、数据服务、维修)	广州|1年经验|本科|招若干人|06-15发布	上班地址：广州中山大道天河软件园（科韵园区）建工路1号南天大厦5层	本科	1年经验	工作职责：1.参与数据分析(BI商业智能)相关系统的开发实施；2.进行数据分析模型开发、报表开发、数据可视化工作；3.进行数据导入、导出、数据计算等处理过程的开发工作。	任职要求：1、熟悉HTML、JS前端语言；2、熟悉主流的大型数据库及数据库编程，如：oracle、mysql等；3、熟悉主流的中间件、Tomcat等；4、熟悉主流操作系统AIX、Linux等；5、熟悉EasyUI、JQuery等前端框架。6、沟通能力强职能类别：数据分析师
临床数据管理员	数据管理或治理	2-3千/月	民营公司	500-1000人	医疗/护理/卫生计算机服务(系统、数据服务、维修)	上海-徐汇区|在校生/应届生|本科|招5人|06-16发布	上班地址：上海市徐汇区桂菁路7号华东理工科技园G园1号楼7-8F	本科	在校生/应届生	工作职责：1.临床数据采集系统界面测试、系统配置测试；2.执行日常数据清理，包括质疑管理以及人工核查；3.执行外源性数据的一致性核查，包括但不限于：严重不良事件、中心实验室信息等；4.执行文件归档；5.数据导出测试；6.执行预定的QC工作。	任职资格1.应届生或无临床相关工作经验的非应届人员或有1年左右工作经验；2.医药、临床或生命科学相关背景本科学位及以上；3.英文4级或以上（或等资质水平）；职能类别：临床研究员关键字：临床数据分析数据临床研究
数据分析师（环境工程）	数据分析	0.9-1.5万/月	民营公司	少于50人	计算机软件计算机服务(系统、数据服务、维修)	广州-番禺区|3-4年经验|本科|招1人|06-16发布	上班地址：青蓝街28号创智园3栋208	本科	3-4年经验	1、参与数据分析相关的项目设计、开发工作；2、探索并发掘业务中使用数据的痛点，推进数据的落地与应用；3、编制业务需求文档和软件技术文档。	任职资格：1、大学本科及以上学历，2年以上相关工作经验优先；2、熟练掌握Python、SQL；3、较强的数据敏感度，对分析结果有独立的思考，能准确的定义问题并提出解决方案；4、良好的沟通能力、逻辑分析能力和文字表达能力；5、熟悉数据挖掘和机器学习的常用模型、策略、算法，能自行通过搜索解决问题;6、环境工程相关专业和有相关的实施经验优先考虑职能类别：数据分析师关键字：数据分析大数据数据处理数据分析师环境工程
高级数据分析工程师	大数据挖掘	1-1.3万/月	国企	150-500人	计算机软件计算机服务(系统、数据服务、维修)	嘉兴|2年经验|本科|招2人|06-16发布	上班地址：嘉兴港区东方大道509号新经济园35幢	本科	2年经验	岗位职责1、基于智慧化工园区业务需求，规划分析思路，完成从数据提取、数据清洗、数据分析和报告产出的整个流程，为业务问题原因排查及解决方案提供数据支撑；2、在深入理解智慧化工园区业务基础上，结合业务目标和问题，构建分析模型，为数据化运营提供系统化的解决方案；3、主动分析并研究业务数据，基于数据分析结果，为管理层和业务部门提供策略分析和管理优化建议；4、基于业务分析经验，将关键分析思路进行产品化。职能类别：运维工程师关键字：数据分析数据挖掘数据分析师数据分析	1、统计学、数学、计算机信息类、数据挖掘等相关专业，本科及以上学历；2、对数据敏感，具有缜密的逻辑思维能力及优秀的书面总结及口头表达能力；3、责任心强，细致认真，能承受较强的工作压力，热爱数据分析工作；4、熟练使用Excel、PPT、R/python、SQL，有较好的文字、数据、图表呈现能力；5、熟悉常用数据挖掘算法（如分类、聚类、回归等及其原理），并具备相关项目经验；6、3年以上数据分析工作经验，熟悉化工园区安全环保物流等业务者优先。
数据分析工程师 (MJ001301)	数据分析	1-1.5万/月	上市公司	5000-10000人	计算机服务(系统、数据服务、维修)计算机软件	北京|在校生/应届生|本科|招2人|06-16发布	上班地址：神州信息大厦	本科	在校生/应届生	岗位职责：1、深刻理解业务目标，梳理业务数据，围绕数据进行建模和挖掘工作；2、模型算法的设计和工程实现；3、结合具体业务场景，对数学模型及算法进行优化调整。	任职资格：1、计算机科学、软件工程、统计学、数学等相关专业本科/硕士学历；2、具备扎实的计算机理论基础，对数据结构及算法有较强的功底；3、熟悉JAVA或Python语言，熟练运用SQL，有使用数据分析工具软件的经验；4、熟悉机器学习、深度学习算法，有实际建模经验；5、对主流的大数据、数据库、BI、数据仓库技术及理论有基本的了解；6、关注细节，对数据敏感，具备良好的数据分析能力和逻辑推理能力；7、较好的沟通交流能力、合作精神及主动工作精神。职能类别：数据分析师
数据库管理工程师	数据库	15-25万/年	国企	50-150人	交通/运输/物流计算机服务(系统、数据服务、维修)	北京-朝阳区|招2人|05-19发布	上班地址：安定5号院8号楼外运大厦	未标明	未标明	岗位职责1、数据表结构设计；2、数据库SQL语句、存储过程等的设计、优化；3、数据准确性、系统性能测试。	任职要求1、计算机或相关专业本科以上学历；2、3年以上数据库规划或开发经验，熟练掌握Oracle数据库相关功能；3、具有较好的沟通能力、团队协作能力；4、具有python编程经验者优先5、阿里云相关产品经验职能类别：数据库工程师(DBA)项目主管关键字：国企事业单位交通行业互联网
数据库管理员	数据库	1-1.5万/月	上市公司	500-1000人	计算机服务(系统、数据服务、维修)	西安-雁塔区|2年经验|大专|招4人|06-04发布	上班地址：天谷七路88号新加坡腾飞科汇城西楼13楼1301室	大专	2年经验	岗位职责负责腾讯云数据库产品的售后技术支持，确保客户业务正常运行；解决排除客户使用数据库产品中遇到的问题及故障，制定相关的技术实施方案；职能类别：数据库工程师(DBA)关键字：DBASQL	岗位要求1.3年以上DBA经验
数据分析专员	数据分析	10-15万/年	民营公司	10000人以上	通信/电信/网络设备计算机服务(系统、数据服务、维修)	深圳-南山区|1年经验|本科|招1人|04-26发布	上班地址：深圳市南山区白石路3609号深圳湾科技生态园9栋B座15楼	本科	1年经验	1.收集相关数据，统计分析全球各区域的业务数据并给出相关建议；2.定期输出周报月报季度报告等，监控异常情况；3.负责各个区域产能的分析和监控，进行人效分析和人力成本分析，并跟进优化方案的实施；4.进行系统的数据管理，定期从售后系统获取导出部门所需相关数据并进行处理；5.负责对接售后系统人员，反馈和提出相关的系统需求和问题；6.负责对接和处理部门分配的其他运营监控等事宜；	任职要求：1.大学本科及以上学历，数学、统计等相关专业优先；2.逻辑思路清晰，有快速的学习能力及良好的沟通能力；3.熟练使用Excel、SQL等工具；4.工作积极性强，踏实肯干，富有责任感，工作细致、严谨，有团队精神。职能类别：业务分析专员/助理统计员
大气污染防治工程师（数据分析）	数据分析	6-8千/月	民营公司	150-500人	环保计算机服务(系统、数据服务、维修)	鹰潭|1年经验|本科|招1人|06-16发布	上班地址：区域办事处	本科	1年经验	岗位职责：1、对大气环境中非常规监测和常规监测，进行数据收集、处理及实时分析，参与现场排查工作，判断污染来源，为污染源巡查、治理提供针对性管控意见；2、结合考核目标，对常规分析、现场工作、管控效果进行总结提炼，可独立完成撰写日报、周报、月报等；3、负责与客户沟通数据，为工作开展提供数据支撑，对实况、成效情况进行汇报，协调引导客户需求，协助做分析决策；4、项目数据的整理记录、有序归档；5、配合项目需求，输出其他类型数据，以及完成工作中上级交办的其他事项。	任职要求：1、本科学历，大气科学类/环境科学/环境工程相关专业，1年以上工作经验，大专学历有2年以上工作经验者亦可考虑；2、有良好的团队合作精神及沟通能力，逻辑能力及语言组织表达能力，善于提炼总结分析；3、良好的数据处理及分析能力，熟练运用PPT、Excel、Word等办公软件；4、对工作细心、耐心，积极性高且有较强的责任心；5、有较强的抗压能力，能适应中长期出差；6、有数据分析整理汇经验报者优先，有政府项目对接、合作经验者优先；7、有上进心者和对尖端大气科学领域知识渴望学习者优先考虑。职能类别：环保工程师
大气污染防治工程师（数据分析）	数据分析	0.8-1万/月	民营公司	150-500人	环保计算机服务(系统、数据服务、维修)	湘潭|1年经验|本科|招10人|06-16发布	上班地址：湘潭区域办事处	本科	1年经验	岗位职责：1、对大气环境中非常规监测和常规监测，进行数据收集、处理及实时分析，参与现场排查工作，判断污染来源，为污染源巡查、治理提供针对性管控意见；2、结合考核目标，对常规分析、现场工作、管控效果进行总结提炼，可独立完成撰写日报、周报、月报等；3、负责与客户沟通数据，为工作开展提供数据支撑，对实况、成效情况进行汇报，协调引导客户需求，协助做分析决策；4、项目数据的整理记录、有序归档；5、配合项目需求，输出其他类型数据，以及完成工作中上级交办的其他事项。	任职要求：1、本科学历，大气科学类/环境科学/环境工程相关专业，1年以上工作经验，大专学历有2年以上工作经验者亦可考虑；2、有良好的团队合作精神及沟通能力，逻辑能力及语言组织表达能力，善于提炼总结分析；3、良好的数据处理及分析能力，熟练运用PPT、Excel、Word等办公软件；4、对工作细心、耐心，积极性高且有较强的责任心；5、有较强的抗压能力，能适应中长期出差；6、有数据分析整理汇经验报者优先，有政府项目对接、合作经验者优先；7、有上进心者和对尖端大气科学领域知识渴望学习者优先考虑。职能类别：环保工程师关键字：大气污染污染分析环境工程环境科学大气科学气象
数据分析工程师	数据分析	6-8千/月	民营公司	150-500人	环保计算机服务(系统、数据服务、维修)	无锡|1年经验|本科|招2人|06-16发布	上班地址：无锡市菱湖大道200号	本科	1年经验	岗位职责：1、对大气环境中非常规监测和常规监测，进行数据收集、处理及实时分析，参与现场排查工作，判断污染来源，为污染源巡查、治理提供针对性管控意见；2、结合考核目标，对常规分析、现场工作、管控效果进行总结提炼，可独立完成撰写日报、周报、月报等；3、负责与客户沟通数据，为工作开展提供数据支撑，对实况、成效情况进行汇报，协调引导客户需求，协助做分析决策；4、项目数据的整理记录、有序归档；5、配合项目需求，输出其他类型数据，以及完成工作中上级交办的其他事项。	任职要求：1、本科学历，大气科学类/环境科学/环境工程相关专业，1年以上工作经验，大专学历有2年以上工作经验者亦可考虑；2、有良好的团队合作精神及沟通能力，逻辑能力及语言组织表达能力，善于提炼总结分析；3、良好的数据处理及分析能力，熟练运用PPT、Excel、Word等办公软件；4、对工作细心、耐心，积极性高且有较强的责任心；5、有较强的抗压能力，能适应中长期出差；6、有数据分析整理汇经验报者优先，有政府项目对接、合作经验者优先；7、有上进心者和对尖端大气科学领域知识渴望学习者优先考虑。职能类别：环境影响评价工程师
大气污染防治工程师（数据分析）	数据分析	6-8千/月	民营公司	150-500人	环保计算机服务(系统、数据服务、维修)	徐州|1年经验|大专|招3人|06-16发布	上班地址：沛县区域办事处	大专	1年经验	岗位职责：1、对大气环境中非常规监测和常规监测，进行数据收集、处理及实时分析，参与现场排查工作，判断污染来源，为污染源巡查、治理提供针对性管控意见；2、结合考核目标，对常规分析、现场工作、管控效果进行总结提炼，可独立完成撰写日报、周报、月报等；3、负责与客户沟通数据，为工作开展提供数据支撑，对实况、成效情况进行汇报，协调引导客户需求，协助做分析决策；4、项目数据的整理记录、有序归档；5、配合项目需求，输出其他类型数据，以及完成工作中上级交办的其他事项。	任职要求：1、本科学历，大气科学类/环境科学/环境工程相关专业，1年以上工作经验，大专学历有2年以上工作经验者亦可考虑；2、有良好的团队合作精神及沟通能力，逻辑能力及语言组织表达能力，善于提炼总结分析；3、良好的数据处理及分析能力，熟练运用PPT、Excel、Word等办公软件；4、对工作细心、耐心，积极性高且有较强的责任心；5、有较强的抗压能力，能适应中长期出差；6、有数据分析整理汇经验报者优先，有政府项目对接、合作经验者优先；7、有上进心者和对尖端大气科学领域知识渴望学习者优先考虑。职能类别：环保工程师环境影响评价工程师
大气污染防治工程师（数据分析）	数据分析	6-8千/月	民营公司	150-500人	环保计算机服务(系统、数据服务、维修)	荆州|1年经验|本科|招2人|06-16发布	上班地址：区域办事处	本科	1年经验	岗位职责：1、对大气环境中非常规监测和常规监测，进行数据收集、处理及实时分析，参与现场排查工作，判断污染来源，为污染源巡查、治理提供针对性管控意见；2、结合考核目标，对常规分析、现场工作、管控效果进行总结提炼，可独立完成撰写日报、周报、月报等；3、负责与客户沟通数据，为工作开展提供数据支撑，对实况、成效情况进行汇报，协调引导客户需求，协助做分析决策；4、项目数据的整理记录、有序归档；5、配合项目需求，输出其他类型数据，以及完成工作中上级交办的其他事项。	任职要求：1、本科学历，大气科学类/环境科学/环境工程相关专业，1年以上工作经验，大专学历有2年以上工作经验者亦可考虑；2、有良好的团队合作精神及沟通能力，逻辑能力及语言组织表达能力，善于提炼总结分析；3、良好的数据处理及分析能力，熟练运用PPT、Excel、Word等办公软件；4、对工作细心、耐心，积极性高且有较强的责任心；5、有较强的抗压能力，能适应中长期出差；6、有数据分析整理汇经验报者优先，有政府项目对接、合作经验者优先；7、有上进心者和对尖端大气科学领域知识渴望学习者优先考虑。职能类别：环保工程师
大气污染防治工程师（数据分析）	数据分析	0.8-1万/月	民营公司	150-500人	环保计算机服务(系统、数据服务、维修)	长沙|3-4年经验|本科|招1人|06-16发布	上班地址：区域办事处	本科	3-4年经验	岗位职责：1、对大气环境中非常规监测和常规监测，进行数据收集、处理及实时分析，参与现场排查工作，判断污染来源，为污染源巡查、治理提供针对性管控意见；2、结合考核目标，对常规分析、现场工作、管控效果进行总结提炼，可独立完成撰写日报、周报、月报等；3、负责与客户沟通数据，为工作开展提供数据支撑，对实况、成效情况进行汇报，协调引导客户需求，协助做分析决策；4、项目数据的整理记录、有序归档；5、配合项目需求，输出其他类型数据，以及完成工作中上级交办的其他事项。	任职要求：1、本科学历，大气科学类/环境科学/环境工程相关专业，1年以上工作经验，大专学历有2年以上工作经验者亦可考虑；2、有良好的团队合作精神及沟通能力，逻辑能力及语言组织表达能力，善于提炼总结分析；3、良好的数据处理及分析能力，熟练运用PPT、Excel、Word等办公软件；4、对工作细心、耐心，积极性高且有较强的责任心；5、有较强的抗压能力，能适应中长期出差；6、有数据分析整理汇经验报者优先，有政府项目对接、合作经验者优先；7、有上进心者和对尖端大气科学领域知识渴望学习者优先考虑。职能类别：数据分析师
数据分析师	数据分析	12-24万/年	民营公司	50-150人	计算机软件计算机服务(系统、数据服务、维修)	广州|2年经验|本科|招2人|04-23发布	上班地址：广州市科学城科学大道99号 科汇金谷 科汇二街13号 华软大厦	本科	2年经验	岗位职责：1.负责大数据基础平台、数据分析系统架构设计和开发；2.负责制定数据建模、数据处理、数据运维和数据安全等架构规范并落地实施；3.设计并实现数据仓库、数据挖掘、BI等数据系统建设、开发；4.负责跟踪、分析数据，满足产品和运营需求；5.编写分析结果报告，提出改进建议。	岗位要求：1.计算机、软件工程、信息管理、应用数学等理工科相关专业统招本科以上学历，至少2年以上的大数据平台架构工程经验；2.深入理解云计算、大数据产品和数据分析相关技术和实现方法，并具有相关项目经验；3.精通SparkStream
数据分析实习生	数据分析	120元/天	外资（欧美）	150-500人	计算机服务(系统、数据服务、维修)计算机软件	上海|招若干人|06-17发布	上班地址：上海市黄浦区保屯路399号4楼	未标明	未标明	职位描述：1、协助客户处理问题，对于报告异常情况与客户及同事进行及时有效的沟通2、常规报告的数据审核及提供3、对内部系统的使用以及数据的导入4、为市场营销中心的工作提供支持等	任职要求：1、对市场调查行业感兴趣，对数据敏感，具有一定的数据分析能力2、熟练操作office办公软件3、具有良好的沟通能力，团队协作能力强，能与同事进行良好的合作及与客户进行沟通4、严谨认真，工作踏实，有市场及数据相关实习经验优先考虑职能类别：大数据开发工程师
BI数据分析师	数据分析	0.8-1.5万/月	合资	150-500人	计算机软件计算机服务(系统、数据服务、维修)	西安-高新技术产业开发区|3-4年经验|本科|招1人|06-16发布	上班地址：丈八四路神州数码科技园11&12层	本科	3-4年经验	工作职责：?实施数据访问方法，并与数据访问和可视化工具集成，在数据治理模型中实现自助数据访问。?定义和构建数据提取、集成和报告解决方案，以支持CIM项目的制造厂软件系统需求。?与最终用户协作，收集需求，设计和构建从概念到实施的技术解决方案。?在软件项目中创建、记录和实施架构设计。教育和经验：?计算机相关专业两年以上工作经验。?有半导体/FPD/LED相关行业经验优先。要求：?基本原则、理论和概念的有限使用和/或应用。?统计和数据分析技术的基本知识。?熟悉ASP.NET或AngularJS软件编码优先。?熟悉HTML5、CSS3和JavaScript软件语言。?熟悉SQLServer和Oracle数据库。?熟悉Web服务和RESTfulAPI开发。?在数据建模、ETL开发和数据仓库方面的经验优先。?有使用Tableau和/或PowerBI和/或FineReport（FineBI）构建工具的…	工作职责：?实施数据访问方法，并与数据访问和可视化工具集成，在数据治理模型中实现自助数据访问。?定义和构建数据提取、集成和报告解决方案，以支持CIM项目的制造厂软件系统需求。?与最终用户协作，收集需求，设计和构建从概念到实施的技术解决方案。?在软件项目中创建、记录和实施架构设计。教育和经验：?计算机相关专业两年以上工作经验。?有半导体/FPD/LED相关行业经验优先。要求：?基本原则、理论和概念的有限使用和/或应用。?统计和数据分析技术的基本知识。?熟悉ASP.NET或AngularJS软件编码优先。?熟悉HTML5、CSS3和JavaScript软件语言。?熟悉SQLServer和Oracle数据库。?熟悉Web服务和RESTfulAPI开发。?在数据建模、ETL开发和数据仓库方面的经验优先。?有使用Tableau和/或PowerBI和/或FineReport（FineBI）构建工具的…
数据分析师（征信公司）	数据分析	8-12万/年	国企	50-150人	计算机服务(系统、数据服务、维修)互联网/电子商务	义乌|本科|招2人|05-14发布	上班地址：义乌	本科	未标明	岗位职责：1、负责信用数据统计分析、数据挖掘、数据特征的提取和分析等；2、负责对数据挖掘结果在产品中的应用等；3、负责产品建模等；4、负责竞争分析及建议等。岗位素质：1、本科以上学历，统计学、计量经济、计算机、金融等相关专业优先。2、熟练掌握和运用相关数据分析软件。3、具备较强的逻辑思维能力、决策判断力及较强的学习能力。4、熟悉SQL语言，并掌握数据库（如Oracle、MySQL等）的测试方法。5、具备优秀的文档编辑和数据统计分析能力。职能类别：软件工程师数据库工程师(DBA)关键字：数据分析大数据	岗位职责：1、负责信用数据统计分析、数据挖掘、数据特征的提取和分析等；2、负责对数据挖掘结果在产品中的应用等；3、负责产品建模等；4、负责竞争分析及建议等。岗位素质：1、本科以上学历，统计学、计量经济、计算机、金融等相关专业优先。2、熟练掌握和运用相关数据分析软件。3、具备较强的逻辑思维能力、决策判断力及较强的学习能力。4、熟悉SQL语言，并掌握数据库（如Oracle、MySQL等）的测试方法。5、具备优秀的文档编辑和数据统计分析能力。职能类别：软件工程师数据库工程师(DBA)关键字：数据分析大数据
数据分析	数据分析	0.8-1.2万/月	民营公司	50-150人	计算机服务(系统、数据服务、维修)计算机软件	上海-闵行区|3-4年经验|本科|招1人|05-29发布|普通话|统计学	上班地址：上海市吴中路1439号莱茵虹景大厦B座	本科	3-4年经验	岗位描述：1、梳理业务需求，根据需求提出数据采集方案；2、根据管理要求，制定数据分析和数据建模的方案；3、探索、建立、优化、测试和发布数据分析的模型和相应结果；4、定期输出相关数据分析项目的报告。	任职要求：1、本科及以上学历，统计学、应用数学等相关专业优先；2、熟练操作EXCEL，熟悉MYSQL语言；3、2-5年数据分析相关工作经验者优先；4、熟悉R、SPSS、SAS、Python等至少1种分析软件；6、较强的数据敏感度、逻辑分析能力和文档写作能力。职能类别：大数据开发工程师
数据分析经理 (职位编号：digitalchina014444)	数据分析	30-40万/年	外资（欧美）	10000人以上	计算机服务(系统、数据服务、维修)计算机硬件	广州|3-4年经验|硕士|招1人|06-16发布	上班地址：广州科学城科学大道247-249号总部经济区A7栋	硕士	3-4年经验	岗位职责:1．能独立完成数据导入、数据诊断、数据汇总、数据分析及建模、BI分析报告；2．参与负责项目实施过程中数据分析框架设计，确定分析思路，并且根据数据分析的结果战略性地对企业未来的业务发展和运营提供相应的建议和意见，并形成方案；3．有过担任数据实施项目项目经理经历，独立完成项目内部管理和外部管理，负责数据分析项目实施过程中风险控制和管理，并获得客户高度客户满意；4．对行业有一定理解，可以辅助完成解决方案、技术投标。	任职资格:1.工作年限在2-3年以上的数据分析行业经验和项目管理经验;2.硕士及以上学历，数学、统计、经济学、商业分析、计算机等相关专业；3.精通熟练应用SAS、SQL、Python、Tableau等数据分析及可视化软件，能利用自己精通的方法自如的提取、转换、处理数据；4.精通常用数据挖掘基本算法和数学模型，有大量数据搜集、整理分析与推断预测的经验；5.具备良好的沟通理解、管理和组织能力、逻辑思维能力及解决问题的能力。职能类别：其他
数据分析运营	数据分析	0.8-1.2万/月	民营公司	500-1000人	计算机软件计算机服务(系统、数据服务、维修)	杭州-余杭区|3-4年经验|本科|招2人|05-22发布	上班地址：文一西路1382号遥望大厦601	本科	3-4年经验	岗位职责：1、负责客户数据收集、统计、整理、汇总，并根据数据做相对应的数据分析；2、通过主动的数据分析，为业务部门提供数据反馈和建议，来帮助各个业务方发掘改进产品和业务的机会；3、对业务部门提供日常数据支撑和监测，分析和定位问题，优化关键运营策略，推动整体业务完善，提升服务水平。	职位要求：1、出色的分析和解决问题的能力，数据敏感度高，善于运用图表有效表达分析观点，逻辑思维缜密，能独立思考；2、熟练使用数据分析工具，精通Excel、PPT，具备优秀的数据分析能力；3、有良好的团队合作能力，并具备良好的服务意识；4、有优秀的人际沟通能力、策划落地能力、执行能力;5、本科以上学历，有三年以上相关工作经验。职能类别：数据运营关键字：数据运营
数据分析师	数据分析	1.2-2万/月	民营公司	150-500人	计算机服务(系统、数据服务、维修)	长沙|2年经验|大专|招2人|06-16发布	上班地址：长沙市 开福区 湘域湘域智慧广场 东塔3楼	大专	2年经验	岗位职责：1.根据需求搭建分析用数据库环境;2.标准化数据录入，数据清洗、转换;3.数据挖掘、分析;4.协助完成数据分析结果等文档撰写。	岗位要求：1.掌握Python，熟悉使用Pandas、Numpy等数据分析库;2.熟悉数据库软件（MSSQL，MySQL，Oracle）等;3.对于数据分析有热情和兴趣，注重细节，有责任心;4.良好的沟通和学习新事物的能力。职能类别：数据分析师关键字：数据数据分析师python
商业数据分析师	数据分析	4-7千/月	民营公司	50-150人	计算机服务(系统、数据服务、维修)计算机软件	西宁|1年经验|本科|招2人|06-16发布	上班地址：青海西宁城东区经济技术开发区昆仑东路48号	本科	1年经验	岗位职责1.从事运营商行业（移动、电信、联通）市场调查、分析研究，协助业务数据收集及汇总处理，形成业务报表	任职要求：1、本科及以上学历，计算机、IT、通信、数学、统计学、心理学、社会学、通讯工程等相关专业优先；2.一年以上通讯运营商市场、数据分析研究经验，有独立负责项目经验；3、熟练使用SqlServer等数据处理工具，熟练使用OFFICE办公软件，有良好的语言表达能力和材料组织能力；4、具备极强的责任心和服务意识，执行力强，有良好的逻辑思维能力；5.具备较好的内外部沟通能力，对内能够协调公司各部门之间的关系，对外能够做好常规的客户沟通及服务工作。职能类别：调研员咨询员关键字：数据分析运营商市场调研调研咨询大数据
金融数据采集( 晚班）	数据采集	5-5.5千/月	民营公司	500-1000人	计算机服务(系统、数据服务、维修)计算机软件	深圳-福田区|无需经验|本科|招2人|06-16发布|金融学 经济学	上班地址：梅林阁南三楼	本科	无需经验	岗位职责：1、负责证券市场基础数据及财务数据收集、加工及分析；2、负责数据的二次审核及确认。	任职要求：1，经济，金融，会计类专业，大学统招本科。2，了解证券市场基础知识，通过证券从业资格考试优先。3，工作细心，认真负责，学习能力强，逻辑思维能力强。薪资：试用期3个月，试用期工资5K，转正后5.5K福利：可提供住宿（宿舍在上梅林），购买社保上班时间：18:00-24:00，五天制工作地点：深圳市福田区梅林路梅林阁南三楼302(入职之后可能会先派去华强北上步工业区证券公司1-2个月，之后工作地点主要在梅林。合者约见，请勿来访）职能类别：行政专员/助理关键字：证券金融会计
数据工程师	大数据挖掘	1-2万/月	民营公司	50-150人	通信/电信运营、增值服务计算机服务(系统、数据服务、维修)	杭州-滨江区|5-7年经验|本科|招1人|06-16发布|计算机科学与技术 数学与应用数学	上班地址：滨江区西兴街道聚工路11号创伟科技园	本科	5-7年经验	工作内容1根据不同的运维工作场景，从数据采集，数据处理，数据分析，到数据展示，构建数据分析体系。2利用各类数据分析工具（SAS、SPSS、R、Python等）及方法论，构建各种分析和预测模型，通过对原始告警数据的关联性分析，实现告警收敛与故障预测。3跟踪和分析运维相关数据，发现当前运维工作中潜在的不足，出具数据分析报告（以PPT形式为主），为后续运维服务优化提供数据支撑，完善业务指标体系。4定期主导重大事故复盘，对运维中存在的问题点、困难点，给出数据支持、分析报告。	岗位要求：1，统计学、数学、计算机、电子信息等相关专业毕业，全日制本科以上学历，有2年以上数据分析经验，有IT项目经验佳。1有一定的领导能力，具备良好的组织协调及沟通理解能力，工作态度积极，抗压性强。2精通SQL等数据查询语言，至少掌握一种统计分析软件（SAS
电子地图数据分析	数据分析	2.6-6千/月	民营公司	150-500人	计算机服务(系统、数据服务、维修)	长沙-岳麓区|招20人|05-22发布	上班地址：高新开发区中电软件园	未标明	未标明	岗位职责通过公司专业培训后，在专业的地图软件平台上进行数据的添加、更新、过滤、升级与修改；参照规范的原则，对地图存在的错误信息进行更新，提高地图数据的准确性与完善性；处理各来源的数据，使用网络核实、电话核实等方式，提交更新正确数据。二、	岗位要求1、专业要求：测绘、计算机应用、电子信息科学、信息与计算科学、地理信息系统、电子商务等理工科专业优先；2、对导航与空间信息服务事业感兴趣、有较丰富的地图产品使用经验；诚信，有责任心，工作细致、能够承受压力，愿意接受挑战；3、主观能动性强，逻辑思维能力强，需要一定的阅读理解能力；4、会使用计算机、office等办公软件，有驾驶证的优先；5、有较强的学习能力，团队意识。三、待遇福利：1、朝气蓬勃的创业团队，良好的职业发展平台，公司免费提供岗前培训；2、积极融洽、充满人文关怀和幸福感的工作环境；3、安静舒适、家电齐全的员工宿舍；4、基本工资+绩效工资+各项补助+项目奖励+年终奖励。职能类别：其他
不动产数据整合项目经理	数据分析	4.5-6千/月	上市公司	1000-5000人	计算机软件计算机服务(系统、数据服务、维修)	云南省|5-7年经验|本科|招1人|06-03发布|测绘工程	上班地址：云南	本科	5-7年经验	岗位职责：1、负责不动产登记数据整合建库技术设计、工作流程制定、项目技术总结；2、负责不动产登记数据整合项目的现场实施和管理；3、负责不动产登记数据整合建库的质量管控；4、负责不动产登记数据整合建库预算、成本管控；5、负责不动产登记数据整合建库的业务指导培训。	任职要求：1、测绘、土地资源管理、地信专业，本科及以上学历，5年以上相关工作经验，数据整合经验1年以上；2、有不动产登记数据整合建库管理经验；3、能够熟练使用相关测绘仪器和地理信息软件（Arcgis、CAD、南方CASS、超图等）；4、具有编写不动产登记数据整合建库技术方案和技术报告能力，熟知不动产登记数据整合建库的流程和运作方法；5、参与过土地调查、地籍调查、土地承包经营权确权等类似项目者优先考虑。薪资待遇：1、薪资：基本工资+补助，每年普调一次薪资，每月15号按时发工资从不拖欠！！2、福利：社保：五险一金，意外险福利：端午、中秋、春节传统节日发放现金、礼品、购物卡等假期：按照国家法定节假日执行职能类别：测绘/测量
不动产数据整合项目经理	数据分析	4.5-6千/月	上市公司	1000-5000人	计算机软件计算机服务(系统、数据服务、维修)	广西|大专|招5人|06-03发布|测绘工程 遥感科学与技术	上班地址：广西	大专	未标明	岗位职责：1、负责不动产登记数据整合建库技术设计、工作流程制定、项目技术总结；2、负责不动产登记数据整合项目的现场实施和管理；3、负责不动产登记数据整合建库的质量管控；4、负责不动产登记数据整合建库预算、成本管控；5、负责不动产登记数据整合建库的业务指导培训。	任职要求：1、测绘、土地资源管理、地信专业，本科及以上学历，5年以上相关工作经验，数据整合经验1年以上；2、有不动产登记数据整合建库管理经验；3、能够熟练使用相关测绘仪器和地理信息软件（Arcgis、CAD、南方CASS、超图等）；4、具有编写不动产登记数据整合建库技术方案和技术报告能力，熟知不动产登记数据整合建库的流程和运作方法；5、参与过土地调查、地籍调查、土地承包经营权确权等类似项目者优先考虑。薪资待遇：1.薪资：基本工资+补助，每年普调一次薪资，每月15号按时发工资从不拖欠！！2.福利：社保：五险一金，意外险福利：端午、中秋、春节传统节日发放现金、礼品、购物卡等假期：按照国家法定节假日执行职能类别：测绘/测量关键字：测绘不动产项目经理
业务数据分析师	数据分析	6-8千/月	民营公司	50-150人	计算机服务(系统、数据服务、维修)	深圳-南山区|2年经验|本科|招5人|06-16发布|普通话熟练|计算机科学与技术 软件工程	上班地址：盛威大厦	本科	2年经验	1、负责业务分析、大数据分析、挖掘；2、负责大数据的收集、处理、整合及数据建模；3、负责大数据相关技术的研究及应用。	任职要求：1、精通各种数据挖掘算法及其原理，能根据业务分析专题，建立挖掘模型，选择最合适和高效的算法并实现；2、熟练使用R/Mahout/SPSS/SAS其中某一种或多种分析软件；3、熟悉Hadoop的体系架构和运行原理，熟悉Hadoop的MapReduce原理，有使用python/shell/java的MapReduce开发实战经验者优先；4、具有海量数据采集及分析相关项目经验，互联网分析挖掘经验、文本挖掘经验，微博数据可视化和图片识别经验者优先；5、具备较强的数据解读能力，业务沟通能力。职能类别：数据分析师BI工程师关键字：大数据市场分析数据处理市场调研
销售数据分析	数据分析	0.8-1万/月	民营公司	50-150人	计算机服务(系统、数据服务、维修)	广州-天河区|2年经验|本科|招3人|06-16发布|普通话熟练|数学与应用数学 信息与计算科学	上班地址：棠东东路御富科贸园D座402	本科	2年经验	岗位职责：1、负责业务分析、大数据分析、挖掘；2、负责大数据的收集、处理、整合及数据建模；3、负责大数据相关技术的研究及应用。	任职要求：1、精通各种数据挖掘算法及其原理，能根据业务分析专题，建立挖掘模型，选择最合适和高效的算法并实现；2、熟练使用R/Mahout/SPSS/SAS其中某一种或多种分析软件；3、熟悉Hadoop的体系架构和运行原理，熟悉Hadoop的MapReduce原理，有使用python/shell/java的MapReduce开发实战经验者优先；4、具有海量数据采集及分析相关项目经验，互联网分析挖掘经验、文本挖掘经验，微博数据可视化和图片识别经验者优先；5、具备较强的数据解读能力，业务沟通能力。职能类别：数据分析师关键字：MySQL
数据库管理员	数据库	0.8-1万/月	民营公司	50-150人	计算机服务(系统、数据服务、维修)	广州-天河区|2年经验|大专|招3人|06-16发布|粤语良好|市场营销 会计信息系统	上班地址：棠东东路御富科贸园D座402	大专	2年经验	岗位职责：1、负责管理数据库系统的设计和开发，分布式集群部署、负载均衡及数据安全；2、负责数据监控、性能调优、复制、备份、恢复等数据管理；3、负责不同类型数据库方面的前瞻性技术研究；	任职要求：1、计算机、统计学、电子信息、自动化等相关专业，大专以上学历；2、2年以上数据库调优、采集、数据处理工具优先；3、精通python、mysql、SQLServer、Oracle其中几种工具；4、熟悉数据仓库的存储和建模工作；5、积极乐观，善于沟通，有团队精神；职能类别：数据库工程师(DBA)软件工程师关键字：数据库sql数据库管理员mysql
数据分析员（亚马逊广告）	数据分析	0.5-1万/月	民营公司	150-500人	互联网/电子商务计算机服务(系统、数据服务、维修)	长沙-岳麓区|无需经验|本科|招1人|06-16发布	上班地址：道通科技工业园软件生产楼9楼	本科	无需经验	岗位职责：1.监控广告数据，对渠道及广告创意表现进行分析与总结，持续优化推广策略；2.过对相关数据及竞争对手的分析，建立搜索引擎市场营销模型，优化广告的曝光量、点击率、转化等，实现广告投放效益***化；3.学习掌握业务需求，对现有的数据支撑工具改进优化。	岗位要求：1.本科以上学历，统计学或相关专业优先，接受应届生；2.统计基础扎实，熟练掌握SQL及Excel，对数据库有较好的理解。职能类别：数据分析师关键字：数据分析数据处理统计数据分析师
数据分析师	数据分析	1-1.5万/月	外资（非欧美）	少于50人	计算机服务(系统、数据服务、维修)仪器仪表/工业自动化	杭州-江干区|2年经验|本科|招若干人|06-16发布|普通话一般|计算机科学与技术 电子信息工程	上班地址：下沙经济技术开发区金沙大道606号	本科	2年经验	[[[本职缺为新成立之子公司：杭州兆宇互联信息技术有限公司所开设]]]透过乙太网采集到各式传感与设备数据（温度、流量、电流、计数、液位...），储存於数据库之中须熟悉数据库相关操作、架构设计与开发(SQL	任职要求：计算机科学、信息科技、统计相关专业，全日制本科或以上学历；逻辑思维能力强，强烈的数据敏感度，具备敏锐的洞察力和独立分析能力有一定的数据分析方法论的知识，职业生涯规划目标清晰，有极强的自驱力加分项目：熟悉各式工业乙太网通讯协议（MODBUS/232/485/OPC...）；熟悉git代码版本管理机制熟悉pytorch
急聘 数据分析师工程师	数据分析	1-1.5万/月	民营公司	50-150人	计算机软件计算机服务(系统、数据服务、维修)	深圳-福田区|3-4年经验|本科|招2人|06-05发布	上班地址：紫荆道2号创想科技大厦4AB	本科	3-4年经验	1、负责分布式网络爬虫系统设计，搭建系统框架，开发分布式网络爬虫系统；2、完成数据采集爬取、解析提取、清洗入库等数据生产工作；3、研究网页特点和规律，对网页信息进行分类、抽取、数据清洗、存储结构等研发和优化工作；4、负责领域知识的定向爬取、深度提取和挖掘；5、对数据进行清洗、整理、去重及合并等工作；6、具有海量高并发和全网数据爬取经验；	任职资格：1、本科学历，计算机相关专业，3年以上的软件开发经验；2、熟悉Python语言，精通网络爬虫开发，有反屏蔽经验更佳；3、熟悉XML、HTML、JavaScript、JSON技术；4、熟悉Mahout/R/MLLib中的一种算法框架；5、有一定的架构设计能力，有很强的分析、解决问题的能力；6、熟悉scrapy或selenium，熟悉mysql，mongodb等数据库，有数据库调优经验优先。职能类别：数据分析师关键字：数据分析数据挖掘数据分析师
大数据部-大数据分析师	大数据挖掘	1.5-2万/月	民营公司	150-500人	计算机服务(系统、数据服务、维修)计算机硬件	长春-高新技术产业开发区|3-4年经验|本科|招3人|06-16发布	上班地址：硅谷大街高新栖乐荟A座10层1005室	本科	3-4年经验	工作职责：1.负责大数据分析模型生命周期管理及模型调优；2.负责数据质量管理、数据建模管理。3.指导并协助同事解决日常工作中的问题；4.对系统存在的问题进行跟踪和定位并及时解决；5.严格执行工作计划，主动汇报并高效完成任务保证部门及个人工作目标实现职能类别：数据库工程师(DBA)关键字：大数据工程师	任职要求：1.计算机或相关专业本科以上学历，5年以上工作经验。2.精通数据分析各类方法及其适用场景和使用方法。3.熟悉使用至少一种数据分析平台：SparkML、PyTorch，并能使用数据分析平台针对业务场景熟练使用分类、聚类、回归等算法进行模型应用，具有SparkML项目经验者优先。4.熟悉至少一门开发语言：Python、Scala。5.熟悉特征工程相关原理、方法，能使用数据分析平台独立完成特征选择、特征值处理相关工作，具有SparkML项目经验者优先。6.具有良好的口头和书面表达能力。7.具有较强的学习能力，责任心强，具有良好的沟通能力及团队协作意识。
大数据部-大数据分析师	大数据挖掘	1.5-2万/月	民营公司	150-500人	计算机服务(系统、数据服务、维修)计算机硬件	长春-高新技术产业开发区|5-7年经验|本科|招3人|06-16发布	上班地址：硅谷大街高新栖乐荟A座10层1005室	本科	5-7年经验	工作职责：1.负责大数据分析模型生命周期管理及模型调优；2.负责数据质量管理、数据建模管理。3.指导并协助同事解决日常工作中的问题；4.对系统存在的问题进行跟踪和定位并及时解决；5.严格执行工作计划，主动汇报并高效完成任务保证部门及个人工作目标实现。职能类别：数据库工程师(DBA)关键字：大数据工程师	任职要求：1.计算机或相关专业本科以上学历，5年以上工作经验。2.精通数据分析各类算法及其适用场景和使用方法。3.熟练使用至少一种数据分析工具：SparkMLlib、Tensorflow、PyTorch。4.熟悉至少一门开发语言：Java、Python、Scala。5.具有良好的口头和书面表达能力。6.具有较强的学习能力，责任心强，具有良好的沟通能力及团队协作意识。7.有大数据分析项目经验者优先。
数据分析师	数据分析	0.8-1万/月	外资（欧美）	1000-5000人	计算机软件计算机服务(系统、数据服务、维修)	北京|硕士|招1人|05-13发布	上班地址：海淀区西小口路66号东升科技园北领地A2楼	硕士	未标明	工作职责:1、通过统计和数据挖掘算法优化经营效果，向决策层提供战略决策数据支持，规范化数据分析流程，完成销售管理体系建模；2、完成公司业务相关数据挖掘、数据统计、分析工作；3、配合业务部门外出讲解方案；4、完成领导交代的其他工作；1、数据驱动运营，数据分析得到有价值的信息，为公司运营决策、产品方向、运营策略提供数据支持；2、开发并持续完善公司各项业务数据的统计分析模型，确保其准确性、实用性及可衡量性。数据分析、	任职资格:1、熟练使用excel（常用公式、数组、透视表、制图）2、熟练使用sql语句（查询语句为主，少量动态处理）3、了解VBA语句（面向Excel可以做批处理）4、较强的信息获取能力（沟通+逻辑推导）5、具备较强的文字功底，通过图文结合方式清晰展现分析成果；6、需要具备良好的沟通、理解与语言表达能力。执行力强、学习能力强【优先】一年以上运营工作经验（数字化运营），经管系应届毕业生（电子商务专业、mis专业优先）有销售运营、数据产品、数据统计、绩效专员的工作经验优先职能类别：业务分析专员/助理关键字：数据分析sql
数据分析师（ERP方向）	数据分析	0.6-1.5万/月	民营公司	少于50人	计算机服务(系统、数据服务、维修)互联网/电子商务	深圳|2年经验|本科|招若干人|06-16发布	上班地址：深圳市南山区科苑路6号科技苑大厦12层	本科	2年经验	岗位职责：1、商业智能项目数据分析项目实施，参与售前、培训、项目实施与客户服务工作；2、快速理解业务流程，并对数据进行加工提炼，呈现简单、直观的数据图表，用数据表达关键信息和业务问题；3、参与行业大数据产品解决方案研发。	任职要求：1、本科及以上，统计学、金融、财务等相关专业者；2、熟悉ERP产品如财务、供应链、生产等基础企业管理流程和理论，具备SAP、金蝶、用友等行业ERP行业实施经验；3、优秀的沟通和表达能力、逻辑思维严密，具备敏锐的洞察力和独立分析能力，适应短期出差；4、熟练使用office软件、SQL/Oracle熟练、VBA熟练者优先；5、熟悉BI产品、Python、R语言者或系统分析经验优先。职能类别：系统分析员ERP实施顾问关键字：PowerBIERP实施顾问数据分析数据挖掘金蝶
业务数据分析员-CDN（咪咕） (MJ002083)	数据分析	7-8千/月	上市公司	5000-10000人	计算机服务(系统、数据服务、维修)计算机软件	上海-浦东新区|1年经验|大专|招1人|06-16发布	上班地址：云桥路636号	大专	1年经验	岗位职责：1、负责协助数据同事完成数据处理工作；2、负责基础数据导出、有简单的数据分析能力；3、协助形成分析报告，提供数据支持，确保准确性、实用性及可衡量性；4、支持日常数据分析需要，涵盖流量、用户等数据的分析；5、上级交待的其他任务。	岗位要求：1、专科及以上学历，***计算机专业，对数据敏感；2、精通excel操作，细心谨慎，有一定的抗压能力；3、掌握linux的基本操作命令，了解SQL基本用法；4、有团队协作精神，能独立完成工作，思维敏捷，责任心强。职能类别：数据分析师关键字：数据分析数据
数据分析师	数据分析	1-2.5万/月	民营公司	50-150人	计算机软件计算机服务(系统、数据服务、维修)	广州-天河区|3-4年经验|本科|招1人|06-16发布	上班地址：广州市天河区建工路9 号4楼B2B6	本科	3-4年经验	岗位职责：1、对客户的业务场景及问题进行深度挖掘分析，设计数据分析应用；2、挖掘数据背后的业务发展方向、规律、短板，为业务提供数据决策依据；3、针对具体的业务事件，研究业务开拓中的局限性或亮点，进行数据分析并提出优化方案或提炼可复制的模板；4、数据研究与分析，通过挖掘数据的内在关系，发现运营与推广中的问题，并推动问题的解决；	任职要求：1、本科及以上学历，数学、统计学及信息与计算科学专业，3年以上数据分析经验；2、具有扎实的统计学、数据分析、数据挖掘基础，能独立完成相应数据分析需求；3、精通数据分析方法，熟悉python进行数据分析工作，熟悉深度学习、机器学习和数据挖掘算法；4、对数据敏感，具备优秀的信息整合和分析能力，能够形成清晰的业务观点和前瞻判断；5、有零售、快消、交通、金融、制造等行业经验优先考虑。职能类别：数据分析师关键字：数据分析数据处理
高级数据分析师	大数据挖掘	0.8-1.5万/月	国企	少于50人	互联网/电子商务计算机服务(系统、数据服务、维修)	深圳-龙岗区|3-4年经验|本科|招2人|06-08发布|数学与应用数学	上班地址：深圳市龙岗区平湖街道海吉星物流园海吉星电商大厦23楼2301	本科	3-4年经验	岗位职责：1研究企业数据，进行数据挖掘和用户行为分析，为公司运营方向提出方案和建议。2通过先进的技术手段、科学的数据建模方式，对大数据进行挖掘、研究、分析、创新和优化；3和软件工程师对接，提出研发需求，并指导建立数据挖掘系统，协助完成模型系统的设计、测试和优化。4设计移动平台功能，开发新产品5完成领导交代的其他工作事项。	岗位要求：1、大学本科及以上学历，数学、统计学、等相关专业；2、3年以上数据挖掘或数据分析工作经验，有互联网、大数据行业从业经验者优先；3、熟悉SAS、SPSS、SQL、MATALAB等至少一种数据处理工具；4、具备良好的沟通能力和业务素质，能独立构建模型完成分析工作；5、具有良好的数据敏感度，对数据挖掘工作积极主动、有持久的热情和兴趣；职能类别：科研人员
数据分析师	数据分析	6-8千/月	民营公司	500-1000人	计算机服务(系统、数据服务、维修)互联网/电子商务	福州-马尾区|本科|招1人|06-15发布	上班地址：儒江西路1号新大陆科技园弘卓楼	本科	未标明	岗位职责：1、熟悉产品，监控产品核心数据指标，及时、准确定位产品运营问题；2、提供数据分析报告、建立数据分析模型，为运营决策、市场策略等工作提供数据支持；3、深度挖掘用户数据，搭建、完善用户数据模型。	任职要求：1、本科及以上学历，统计学、数学、经济、计算机等相关专业；2、对数字有强烈的敏感度，具备较强的数据分析及问题的解决能力；3、熟悉excel等办公软件，熟练掌握SQL语言，能用各种应用软件进行数据分析及综合数据处理，如Python、R语言、SPSS等；4、具备很强的统筹能力和沟通能力，良好的团队精神，为人细心，责任心强；5、1-3年数据工作经验者优先。职能类别：数据库工程师(DBA)关键字：数据数据分析
数据分析 (MJ001765)	数据分析	1-1.5万/月	上市公司	1000-5000人	计算机软件计算机服务(系统、数据服务、维修)	北京-海淀区|3-4年经验|本科|招1人|06-15发布	上班地址：中关村软件园一期启明星辰大厦	本科	3-4年经验	岗位职责1.负责业务数据分析，识别、搜集、整理各类内外部信息，竞品信息，完成市场及行业等研究报告；2.负责业务需求分析，对业务需求有敏锐的洞察，并将其文档化输出；3.负责用户行为调研，通过海量数据的挖掘和分析，形成报告；4.具有良好的商业敏感度，娴熟的大数据提取处理能力及数据可视化展现技能。	岗位要求：1.本科及以上学历，计算机或统计学等理工科专业背景优先；2.1年以上工作经验，对数据敏感，有优秀数据分析能力，BAT、信息安全行业优先；3.对新工具和技术有学习能力，有良好的文案撰写和演讲表达能力；4.能快速理解业务，有良好的团队协作和沟通协调能力。职能类别：数据分析师
初级数据运营师	数据分析	3-4.5千/月	民营公司	50-150人	计算机服务(系统、数据服务、维修)计算机软件	合肥-包河区|在校生/应届生|大专|招3人|06-15发布	上班地址：安徽省合肥市包河区绿地赢海大厦	大专	在校生/应届生	岗位职责：1、采集整理公众号与其小说产品所有运营数据，并对数据进行处理和分析，需要能处理每日大量的数据量。2、提供数据分析报告、建立数据分析模型，为运营决策、市场策略等工作提供数据支持。	任职要求：1、数学，统计学，信息科学等相关专业专科及以上学历，具有1年以上数据分析、数据运营工作经验者优先考虑2、熟练使用Excel、PPT等办公软件，良好的数据敏感度和逻辑思维，能从海量数据中提炼核心结果，有数据处理分析与建模经验；3、具有良好的沟通、团队协作能力，能高效的与技术和运营团队进行沟通，有第三方数据公司背景优先；职能类别：新媒体运营
不动产数据整合文员	数据分析	3-4.5千/月	民营公司	150-500人	计算机服务(系统、数据服务、维修)建筑/建材/工程	三明|无需经验|大专|招10人|06-08发布	上班地址：沙县凤岗街道金鼎城新华都五楼	大专	无需经验	岗位职责：1、负责不动产数据的整合工作，包括数据扫描、补录登记信息、数据的编制整合、存档工作；2、完成上级领导指派的其他工作任务。岗位条件：1、20-30岁左右，大专及以上学历，专业不限，经验不限；2、熟练掌握OFFICE	岗位职责：1、负责不动产数据的整合工作，包括数据扫描、补录登记信息、数据的编制整合、存档工作；2、完成上级领导指派的其他工作任务。岗位条件：1、20-30岁左右，大专及以上学历，专业不限，经验不限；2、熟练掌握OFFICE
数据分析专员	数据分析	0.6-1万/月	民营公司	少于50人	电子技术/半导体/集成电路计算机硬件	无锡-滨湖区|1年经验|本科|招1人|06-16发布	上班地址：湖滨路688号华东大厦A区	本科	1年经验	工作内容：1、负责项目数据的收集、归档，优化数据运营相关的报表模板；2、负责完成数据的统计、分析和报表制作；3、协助部门完成其他数据建设和梳理工作；4、协助项目管理部的日常运营和活动组织。	任职要求：1、本科及以上学历，统计学相关专业优先；2、有数据分析工作经验，对数据敏感，熟悉数据分析处理的相关工具；3、具备较强的沟通能力和独立解决问题的能力。职能类别：数据分析师数据运营
数据运营专员	数据分析	0.6-1万/月	民营公司	少于50人	电子技术/半导体/集成电路计算机硬件	无锡-滨湖区|1年经验|本科|招1人|06-16发布	上班地址：湖滨路688号华东大厦A区	本科	1年经验	工作内容：1、负责项目数据的收集、归档，优化数据运营相关的报表模板；2、负责完成数据的统计、分析和报表制作；3、协助部门完成其他数据建设和梳理工作；4、协助项目管理部的日常运营和活动组织。	任职要求：1、本科及以上学历，统计学相关专业优先；2、有数据分析工作经验，对数据敏感，熟悉数据分析处理的相关工具；3、具备较强的沟通能力和独立解决问题的能力。职能类别：数据运营
python数据分析师	数据分析	1-2万/月	国企	50-150人	计算机软件计算机硬件	上海-浦东新区|2年经验|本科|招若干人|06-16发布	上班地址：金海路2011号新奥广场3层A区	本科	2年经验	岗位职责：1.负责基于Python系统的开发、维护工作；2.负责数据的深度提取和挖掘、数据抽取、数据清洗、数据消重等研发和优化工作；3.后端接口数据开发对接；4.开发文档编写；5.公司安排的其他工作。	任职要求：1.熟练使用Python，基本功扎实，标准库熟练；2.熟练使用Flask作为项目开发框架；3.熟练使用Mysql数据库；4.熟悉Hadoop生态圈，对HBase、Hive、Spark、Kafka、Redis等主流分布式开发套件有一定认识；5.熟悉Python科学计算类工具库，如NumPy、Pandas；6.熟悉git版本管理工具；7.掌握jquery、vue、bootstrap等前端常用技术；8.掌握html、JavaScript、CSS等WEB开发相关技术；9.具备良好的编程能力和编码风格；10.具备较强的逻辑分析能力和学习能力；11.具有良好的沟通能力、团队合作能力和创新精神；12.具备较好的文档创作能力；13.有大数据处理经验者优先；14.熟悉常用数据挖掘算法（如分类、聚类、回归、关联规则、神经网络等）及其原理者优先。职能类别：高级软件工程师算法工程师
数据分析师	数据分析	6-7千/月	民营公司	150-500人	计算机软件计算机硬件	广州-天河区|1年经验|本科|招1人|06-16发布	上班地址：天河北路906号高科大厦A座7F	本科	1年经验	岗位职责：1.主要负责公司项目的重要数据提取、收集、整理及分析支撑工作，完成数据库分析、设计与优化；2.负责项目的过程实施，响应业务部门的其他数据分析需求；3.做好数据库建模工作。	岗位要求：1.全日制本科及以上学历（学信网可查），计算机、电子通讯、数学、统计学等相关专业，一年左右相关工作经验；2.具备大型数据库理论知识，并能熟练掌握使用Oracle、SQL、Mysql、DB2、Teredata等其中之一种数据库，能独立编写SQL语言；3.从数据库建模工作经验、或有银行、医疗行业大型项目经验者较佳。基础福利：1.周末双休（7.5h/天）；2.五险一金；3.重大节日礼品、团建活动、季度评奖等；4.带薪年假、带薪病假、优秀员工奖、优秀项目奖、年终奖等。目前基于公司产品的基础上与客户有项目合作，客户考虑到数据网络安全，需要去到客户现场上班。非人力外包，内招：上班地址：广州市越秀区纪念堂科技厅上班时间：周一至周五9：00~18：00（12:00-14:00午休）职能类别：数据分析师关键字：数据分析提数SQLMYSQL数据库
电力信息数据采集工程师	数据采集	4.5-6千/月	合资	500-1000人	通信/电信/网络设备计算机硬件	西安|大专|招6人|06-16发布	上班地址：西安市碑林区长安北路	大专	未标明	1、负责核电站重大设备可靠性数据采集及更新。2、采集各设备类的可靠性数据，包括外部数据和通用数据，进行数据处理并协助编制数据报告，将采集和更新的数据整理和审查后录入设备可靠性数据库。3、进行数据的筛选和判定，根据数据判定相关设备是否失效，损坏，是否需要维修等。从电厂的工作票和各种报告中筛选出设备故障、维修、缺陷、试验的信息进行整理，并协助完成相关报告的编写；4、需要具备电站系统设备的基础知识，机电仪相关的知识。同时需要熟练掌握excel等。	岗位要求：1）统招专科及以上学历，工科专业背景，2）机械，电气，仪控专业优先，机械专业更佳；3）要求熟练掌握excel、Word等office软件；其它：工作严谨，认真负责，安全意识高，纪律观念强；身体健康，积极向上，服从组织安排，具有良好的团队精神。加入我们，除了全面的发展，你还将获得：优美的办公环境：超甲级写字楼，丰富的员工福利：入职即买六险一金，，弹性工作时间，超级美味下午茶，年度体检，部门聚会，年度旅游…….更多福利等你来享受！丰厚的产品福利：超丰厚节日福利多彩的员工活动：王者荣耀争霸大赛，百库乐队，英语学习趴，开心家庭日，羽毛球、篮球、瑜伽人性化的假期制度：各种带薪年假、带薪病假，还有产假、陪产假、婚假、丧假等等职能类别：技术文员/助理关键字：电力信息数据采集
安全数据分析工程师（广州）	数据分析	0.8-1万/月	民营公司	150-500人	计算机软件计算机硬件	广州|1年经验|大专|招3人|05-13发布	上班地址：广东省广州市越秀区东方东路515东照大厦	大专	1年经验	岗位职责：1、收集信息安全数据，分析平台数据威胁情报并形成报告；2、对数据进行处理和关联分析3、对数据进行分析及展现4、跟踪信息安全各领域的变化趋势	任职要求：1、了解常见Web应用架构，了解常见Web安全漏洞；2、了解渗透测试的攻击手法流程；3、熟悉大规模数据收集与分析处理；4、有一定的文档撰写能力；5、性格外向、有良好的沟通表达能力、对安全数据分析工作细心。职能类别：网络安全工程师关键字：安全数据数据分析安全分析报告
数据库运维工程师	数据库	1-1.4万/月	民营公司	500-1000人	计算机软件计算机硬件	福州|2年经验|本科|招若干人|06-16发布	上班地址：福建省福州市鼓楼区软件大道89号软件园F区5号楼9-15层	本科	2年经验	岗位职责：1、负责数据库环境搭建、版本升级、补丁修复、数据库迁移等工作；2、负责数据库故障处理与性能优化，提高数据库故障处理能力及处理效率；根据需要对数据库中的SQL语句、表结构设计等进行优化分析，提升系统运行效率；3、负责数据库规范与运维强化工作，提高运维效率与质量，能够通过开发或部署相关系统、脚本，以提高自动化运维水平，进行部分运维自动化建设；4、负责对生产数据库服务器进行巡检，观察数据库系统资源使用情况及数据库系统运行情况，发现异常及时通知相关系统管理维护人员并提供初步处理意见；5、负责相关操作手册的制定和更新、高可用建设、性能容量管理、生产数据库的定期保养检查、应急演练实施、数据库方案审核等；6、工作地点：福州/上海。	任职要求：1、大学本科及以上学历，计算机及相关专业，具有2年及以上Oracle数据库相关工作经验；2、具备OCP或同等级别认证证书。3、具备良好的沟通和表达能力，以及良好的职业道德和责任心。职能类别：数据库工程师(DBA)
金融数据分析	数据分析	4.5-6千/月	民营公司	50-150人	计算机软件计算机硬件	西安-碑林区|1年经验|大专|招6人|06-16发布	上班地址：长安北路8号	大专	1年经验	1.用户行为数据进行统计、整理、汇总、分析、监控。2.支持产品团队，从数据帮助产品找到产品优化提升的方向。3.与运营团队配合，用数据指导运营工作，以数据驱动用户的活跃。4.解读运数据的波动，洞察业务动作，撰写报告，提出相应的解决方案；	任职要求：1.专科以上学历，金融、会计、统计、数学、信息管理、经管、及理工科专业；2.对数据敏感，能快速理解业务，发掘业务细节和数据之间的联系；3.熟练使用Excel图表、透视及数据处理函数，具备数据分析理论基础；4.认真细心、踏实负责、逻辑思维缜密，具有优秀的总结、分析能力；5.具有良好的团队协作能力、沟通能力、自学能力和抗压力。福利待遇：1、朝九晚六，周末双休，法定节假日正常2、五险一金，满一年，补充医疗险3、薪资包括：基本薪资+项目+年终奖4、带薪年假，节假日生日等福利5、广阔的晋升空间职能类别：其他关键字：金融数据数据分析
数据运营专员	数据分析	4.5-6千/月	民营公司	50-150人	计算机软件计算机硬件	西安-碑林区|1年经验|大专|招6人|06-16发布	上班地址：长安北路8号	大专	1年经验	1、整个平台的数据采集、管理、监测、分析，并保证数据的完整性及准确性；2、建立数据部门与各业务部门之间的数据流通体系，并对各业务部门提出的各类数据需求进行审核、整理、输出；3、根据用户数据分析结果，建立数据体系，并对业务运营优化提出建议；4、领导交办的其他事项。	岗位要求：1、大专及以上学历，统计与分析学相关专业优先；2、应届生亦可；3、喜欢研究用户行为；4、善于进行用户调研和数据分析。福利待遇：1、朝九晚六，周末双休，法定节假日正常2、五险一金，满一年，补充医疗险3、薪资包括：基本薪资+项目+年终奖4、带薪年假，节假日生日等福利5、广阔的晋升空间职能类别：数据库工程师(DBA)关键字：数据分析数据运营大数据市场销售
数据工程师	大数据挖掘	0.7-1.4万/月	民营公司	50-150人	计算机软件计算机硬件	重庆-渝北区|2年经验|大专|招5人|05-20发布	上班地址：光电园	大专	2年经验	1.制定数据抽取方案和数据分析方案；2.根据项目实际情况解决数据分析和数据DB优化方案；3.报表日常维护工作，包括模板维护，异常单据处理，数据校验，数据逻辑检查等。	任职要求：1、大专以上学历，从事数据工程师工作至少两年以上；2、熟悉至少一种数据库，Oracle、Mysql、SqlServer等，熟练运用SQL；3、具有至少一个ETL数据仓库BI项目经验，对datastage熟练者优先；4、熟练应用报表和BI工具，有润乾报表实施和DBA工作经验者优先；5、良好的学习能力和团队协作能力，具有一定的沟通技巧，工作细致认真负责，并能承受一定工作压力。职能类别：数据库工程师(DBA)关键字：数据工程师ETL
数据库管理工程师	数据库	0.8-1万/月	国企	少于50人	计算机软件计算机硬件	成都-高新区|2年经验|本科|招1人|06-09发布|计算机科学与技术 计算机应用	上班地址：锦悦西路26号孵化园9号楼F座816号	本科	2年经验	岗位职责：1、数据库/服务器的日常管理及维护；2、控制和管理空间扩展情况，数据的增长，空间的管理以及性能周报；3、数据整理，性能调整计划、空间增长计划、性能月报以及改进措施；4、安装和升级数据服务器，数据库厂商的协调并跟踪技术信息服务器的定期维护；5、配合开发人员进行数据库的设计、优化等其他需求工作的协助；	任职要求：1、本科及以上学历，计算机相关专业；2、有1-2年的数据库管理的丰富经验；3、熟悉或精通数据库（主流数据库oracle、MySQL、DB2、INFORMIX、sybase、SQLserver、postgreSql、Access有所了解，但需熟悉或精通ORACLE数据库）的性能分析和优化；4、熟悉及掌握基于oracle数据库的归档日志的数据恢复，包括RAC、DataGuard、Reman、OGG、PL/SQL存储过程等技术；5、熟悉oracle相关的第三方备份工作优先，如network等工作经验；6、熟悉linux操作系统，熟练使用shell进行系统管理；7、有OCP及以上证书的优先；福利及待遇：1.薪酬：①、年薪制=（基本工资+绩效工资）*12+固定年终奖；②、根据公司经营情况年底发放项目分红奖金。2.休假：员工依法享受年休假、探亲假、产假、婚假等法定节假日。3.六险一金：按照…
数据运营专员	数据分析	5-6千/月	民营公司	50-150人	计算机软件计算机硬件	西安-碑林区|2年经验|本科|招6人|06-16发布	上班地址：长安北路8号	本科	2年经验	1.负责公司产品的数据梳理及运营工作；2.响应业务部门的数据问题和请求，从平台角度给与支撑和指导；3.参与数据平台日常运营工作；4.参与产品的数据分析和数据需求策划。	岗位要求：1、本科及以上学历，计算机、数学、统计学及相关专业；2、喜欢互联网行业；3、熟练掌握SQL，PL/SQL，等相关查询语句；4、工作细致、责任心强，具备较强的学习能力及理解能力；公司福利：上班时间9：00—12：00；13：00—18：00，并提供以下福利：1、年终奖：公司每年根据业绩情况，依据员工的工作表现和对公司贡献的大小，发放相应的奖金；2、过节福利：传统节假日，如春节、端午节及中秋节公司发放过节费；3、年休：入职工作满一年的员工，享有5天的年假；4、培训：公司给员工组织和提供深造、培训的机会；5、旅游活动、体检福利：转正员工享有。职能类别：数据分析师关键字：数据分析数据运营
[truncated: 5,032 more rows]
