# Supplementary material for: Occupational profiling driven by online job advertisements: Taking the data analysis and processing engineering technicians as an example
Source: PLoS One. 2021 Jun 22;16(6):e0253308. doi: 10.1371/journal.pone.0253308 (PMC8219172; doi:10.1371/journal.pone.0253308)
Supplement: S1 File — (CSV) [file pone.0253308.s002.csv]

position_name	type	salary	companytype	companysize	companyfield	induction_requirements	workplace	edu	experience	job duty	job requirements
ITÉú²úÏµÍ³¹ÜÀí¹¤³ÌÊ¦	ÐÅÏ¢ÏµÍ³¹ÜÀíÔ±	0.8-1Íò/ÔÂ	Íâ×Ê£¨·ÇÅ·ÃÀ£©	1000-5000ÈË	Æû³µÁãÅä¼þ»·±£	ËÕÖÝ-¸ßÐÂÇø|´ó×¨|ÕÐ1ÈË|06-19·¢²¼	ÉÏ°àµØÖ·£ºÂ¹É½Â·58ºÅ	´ó×¨	Î´±êÃ÷	¹¤×÷Ö°Ôð£º1.¹«Ë¾ÄÚÉú²úÏµÍ³µÄ¹ÊÕÏÎÊÌâ·ÖÎöºÍ½â¾ö2.Éú²úÏµÍ³Ïà¹ØµÄPCÖÕ¶ËºÍ·þÎñÆ÷µÄ¹ÊÕÏÎÊÌâ·ÖÎöºÍ½â¾ö3.¸÷ÖÖÏµÍ³µÄµ¼Èë²âÊÔºÍ·¢²¼4.Éú²úÏµÍ³£¨MES£©Ïà¹Ø¸÷ÎÊÌâ×ÉÑ¯µÄ½â´ð5.¶ÔOracleÊý¾Ý¿âºÍSQLÊý¾Ý½øÐÐ¹ÜÀí6.»á±àÐ´SQL£¬Åú´¦Àí½Å±¾ÒªÇó£º1.´ó×¨¼°ÒÔÉÏÑ§Àú2.1-2ÄêÒÔÉÏ¹¤×÷¾­Ñé£¬ÓÅÐãÓ¦½ìÉú¿ÉÒÔ£¬ÉÆÓÚ¹µÍ¨3.ÓÐ±ä¸ï¾«Éñ£¬ÎÊÌâ·ÖÎöºÍ½â¾öµÄÄÜÁ¦Ö°ÄÜÀà±ð£ºÏµÍ³¹¤³ÌÊ¦	¹¤×÷Ö°Ôð£º1.¹«Ë¾ÄÚÉú²úÏµÍ³µÄ¹ÊÕÏÎÊÌâ·ÖÎöºÍ½â¾ö2.Éú²úÏµÍ³Ïà¹ØµÄPCÖÕ¶ËºÍ·þÎñÆ÷µÄ¹ÊÕÏÎÊÌâ·ÖÎöºÍ½â¾ö3.¸÷ÖÖÏµÍ³µÄµ¼Èë²âÊÔºÍ·¢²¼4.Éú²úÏµÍ³£¨MES£©Ïà¹Ø¸÷ÎÊÌâ×ÉÑ¯µÄ½â´ð5.¶ÔOracleÊý¾Ý¿âºÍSQLÊý¾Ý½øÐÐ¹ÜÀí6.»á±àÐ´SQL£¬Åú´¦Àí½Å±¾ÒªÇó£º1.´ó×¨¼°ÒÔÉÏÑ§Àú2.1-2ÄêÒÔÉÏ¹¤×÷¾­Ñé£¬ÓÅÐãÓ¦½ìÉú¿ÉÒÔ£¬ÉÆÓÚ¹µÍ¨3.ÓÐ±ä¸ï¾«Éñ£¬ÎÊÌâ·ÖÎöºÍ½â¾öµÄÄÜÁ¦Ö°ÄÜÀà±ð£ºÏµÍ³¹¤³ÌÊ¦
Êý¾Ý·ÖÎö¾­Àí	Êý¾Ý·ÖÎö	15-20Íò/Äê	ºÏ×Ê	150-500ÈË	½ðÈÚ/Í¶×Ê/Ö¤È¯×âÁÞ·þÎñ	ÉÏº£-ÆÖ¶«ÐÂÇø|3-4Äê¾­Ñé|±¾¿Æ|ÕÐÈô¸ÉÈË|06-22·¢²¼	ÉÏ°àµØÖ·£ºÂ½¼Ò×ì»·Â·333ºÅ½ð×©´óÏÃ10Â¥	±¾¿Æ	3-4Äê¾­Ñé	Ö°ÔðÃèÊö£º1¡¢Ð­ÖúÏµÍ³ÔËÓª²¿×Ü¼à¹¹½¨¹«Ë¾Êý¾Ý¾ö²ßÌåÏµ£¬¸ºÔðÍÆ¶¯¸÷¸ö²¿ÃÅÏòÊý¾Ý»¯¾ö²ß×ª±ä£¬ÐÎ³ÉÒÔÊý¾ÝÎªÒÀ¾ÝµÄ¿ÆÑ§¾ö²ß¸ñ¾Ö£¬ÎªÒµÎñ¿ìËÙÍÆ½ø¼°¹æ±Ü·çÏÕÌá¹©±£ÕÏ£»2¡¢¸ºÔð¹«Ë¾ÒµÎñÊý¾Ý·ÖÎö¹¤×÷£¬Í¨¹ý¶ÔÊý¾ÝµÄÊÕ¼¯¡¢Í³¼Æ·ÖÎöÓëÀûÓÃ£¬±àÖÆ·ÖÎö±¨¸æ£¬Ìá³öÒµÎñ¹ÜÀíµÄ¸Ä½ø½¨Òé£¬ÍêÉÆ¹«Ë¾Êý¾Ý¾ö²ßÌåÏµ£»3¡¢¡¢¶Ô¹«Ë¾¸÷ÏîÒµÎñÊý¾Ý½øÐÐÍÚ¾ò·ÖÎö£¬¹¹½¨ÒµÎñÊý¾Ý·ÖÎöÄ£ÐÍ£¬Ö§³Ö¸öÐÔ»¯Êý¾ÝÐèÇó£¬²ÎÓëÊý¾ÝÔËÓªºÍÊý¾Ý²úÆ·ÑÐ·¢µÈ£»4¡¢¸ú×ÙÖØµãÖ¸±…	ÈÎÖ°ÒªÇó£º1¡¢±¾¿Æ¼°ÒÔÉÏÑ§Àú£¬¾­¼ÃÑ§¡¢¹¤¿Æ¡¢ÊýÑ§×¨ÒµÓÅÏÈ£»2¡¢Á½ÄêÒÔÉÏÊý¾Ý·ÖÎöºÍ½¨Ä£µÈ·½Ãæ¹¤×÷¾­£¬ÊìÁ·Ê¹ÓÃÖÁÉÙÒ»ÖÖÊý¾Ý·ÖÎöÈí¼þ£»3¡¢ÉÃÓÚ·ÖÎöÊý¾Ý£¬×Ü½á¾­Ñé£¬ÓÐÁ¼ºÃµÄÎÄ×Ö±í´ïÄÜÁ¦¼°»ã±¨ÄÜÁ¦£»4¡¢¾ßÓÐ¿ìËÙÑ§Ï°ºÍË¼¿¼ÄÜÁ¦¡¢·ÖÎöÄÜÁ¦¡¢ÃôÈñµÄÊý¾Ý¶´²ìÁ¦¡¢½á¹¹»¯Ë¼Î¬ÄÜÁ¦£»5¡¢¾ß±¸Êý¾ÝÃô¸Ð¶È£¬ÄÜ¹»ÉîÈëÀí½âÒµÎñÊý¾Ý£»6¡¢¾ßÓÐÏµÍ³ÐÔË¼¿¼¡¢·ÖÎö¡¢½â¾öÎÊÌâµÄÄÜÁ¦¡£Ö°ÄÜÀà±ð£ºÊý¾Ý·ÖÎö¾­Àí/Ö÷¹ÜBI¹¤³ÌÊ¦
ÏµÍ³ÓëÊý¾Ý¿â¹¤³ÌÊ¦	Êý¾Ý¿â	25-40Íò/Äê	ÉÏÊÐ¹«Ë¾	10000ÈËÒÔÉÏ	½ðÈÚ/Í¶×Ê/Ö¤È¯×âÁÞ·þÎñ	ÉÏº£-ÆÖ¶«ÐÂÇø|3-4Äê¾­Ñé|±¾¿Æ|ÕÐ1ÈË|06-17·¢²¼|Ó¢ÓïÁ¼ºÃ	ÉÏ°àµØÖ·£ºÒ«½­Â·9ºÅÔ¶¶«ºêÐÅ¹ã³¡	±¾¿Æ	3-4Äê¾­Ñé	¸ÚÎ»Ö°Ôð£º1.²Ù×÷ÏµÍ³¡¢Êý¾Ý¿â¼Ü¹¹Éè¼Æ¼°¹æ»®£ºÐ­Öú²Ù×÷ÏµÍ³²ãÃæµÄ¼Ü¹¹¹ÜÀí£¬²¢¸ºÔðÊµÊ©£»Ð­ÖúÊý¾Ý¿âÏµÍ³¹æ»®ºÍ¼Ü¹¹£¬²¢¸ºÔðÊµÊ©¡£2.ÈÕ³£Î¬»¤£º¸ºÔðÖÆ¶¨ºÍÍêÉÆ²Ù×÷ÏµÍ³¡¢Êý¾Ý¿â¡¢ÖÐ¼ä¼þ¹ÜÀíÏà¹ØÖÆ¶È¡¢¹æ·¶¼°ÆäÊµÊ©Ï¸Ôò£¬²¢¼à¶½Ö´ÐÐ£»¸ºÔð²Ù×÷ÏµÍ³¡¢Êý¾Ý¿âµÄ°²×°¡¢ÅäÖÃºÍÈÕ³£Î¬»¤·þÎñ£»¸ºÔð·ÖÎö²Ù×÷ÏµÍ³¡¢Êý¾Ý¿âÇ±ÔÚÎÊÌâ£¬Ð­µ÷Ö´ÐÐ½â¾ö·½°¸£¬¼°Ê±Ïû³ýÒþ»¼£»3.Ó¦¼±ÏìÓ¦Ö§³Ö£º¸ºÔðÐ­µ÷½â¾ö²Ù×÷ÏµÍ³¡¢Êý¾Ý¿âÍ»·¢ÊÂ¼þ£¬Ð­Öú´¦ÀíÊý¾Ý¿âÖ…	ÈÎÖ°ÒªÇó£º1.¾ß±¸½ÏÔúÊµµÄ¼ÆËã»úÍøÂç¼°Ó¦ÓÃ×¨ÒµÖªÊ¶£»2.¾«Í¨Ö÷Á÷µÄÊý¾Ý¿â¼¼Êõ£¬ÓÈÆäÊÇSQLServer¡¢Oracle»òDB2Êý¾Ý¿â¼¼Êõ£»3.¾«Í¨Linux¡¢Unix¼°Windows²Ù×÷ÏµÍ³£»4.ÓÐ·á¸»µÄÊý¾Ý¿â¡¢ÖÐ¼ä¼þ¹ÊÕÏ´¦ÀíÄÜÁ¦ºÍÐÔÄÜÓÅ»¯¾­Ñé£»5.¾«Í¨Shell½Å±¾ºÍSQL½Å±¾£»6.¾ßÓÐ½ÏÇ¿µÄÓ¦±äÄÜÁ¦£¬¼°¹µÍ¨Ð­µ÷ÄÜÁ¦£»7.¾ß±¸Microsoft¡¢Oracle¡¢IBM¡¢HPÏà¹ØÈÏÖ¤¡£Ö°ÄÜÀà±ð£ºÏµÍ³¹¤³ÌÊ¦Êý¾Ý¿â¹¤³ÌÊ¦(DBA)¹Ø¼ü×Ö£ºÊý¾Ý¿âÔËÎ¬
Êý¾ÝÓ¦ÓÃ¾­Àí	´óÊý¾ÝÍÚ¾ò	30-45Íò/Äê	ÉÏÊÐ¹«Ë¾	10000ÈËÒÔÉÏ	½ðÈÚ/Í¶×Ê/Ö¤È¯×âÁÞ·þÎñ	ÉÏº£-ÆÖ¶«ÐÂÇø|3-4Äê¾­Ñé|±¾¿Æ|ÕÐ1ÈË|06-17·¢²¼|Ó¢ÓïÁ¼ºÃ	ÉÏ°àµØÖ·£ºÒ«½­Â·9ºÅÔ¶¶«ºêÐÅ¹ã³¡	±¾¿Æ	3-4Äê¾­Ñé	¸ÚÎ»Ö°Ôð£º1.Êý¾Ý·ÖÎö·½ÏòÒµÎñÐèÇó¶Ô½Ó£º¸ºÔð¶Ô½ÓÓÃ»§ÐèÇó£¬Íê³ÉÐèÇóÎÄµµ±àÐ´£»2.Êý¾Ý·½ÏòÒµÎñ·½°¸·ÖÎöºÍÉè¼Æ£ºÍê³ÉÓÃ»§½»»¥½çÃæÉè¼Æ£¬Íê³ÉÏà¹ØÊý¾Ý´óÆÁ¡¢¹ÜÀí¼ÝÊ»²Õ¼°±¨±íµÄÉè¼Æ£»¸ºÔð×éÖ¯ÓÃ»§½øÐÐÑéÊÕ²âÊÔ3.Ö÷¶¯Ìá³öÀûÓÃÊý¾Ý¸¨Öú¹ÜÀíºÍÖ§³ÖÒµÎñµÄ·½°¸£ºÖ÷¶¯ÕÆÎÕ¹«Ë¾Õ½ÂÔºÍÒµÎñÐèÇó£¬½áºÏÄÚÍâ²¿µÄÊý¾Ý×Ê²ú£¬Ìá¹©¸¨Öú¹ÜÀíºÍÖ§³ÖÒµÎñµÄ·½°¸£»4.Êý¾ÝÓ¦ÓÃÐÂ³¡¾°¡¢ÐÂÇ÷ÊÆ¸ú×Ù£º¸ú×ÙÒµ½çÐÂµÄÊý¾ÝÓ¦ÓÃ³¡¾°ºÍÐÂµÄÇ÷ÊÆ£¬Ìá³öÒýÈëÐÂµÄÊý¾Ý×…	ÈÎÖ°ÒªÇó£º1.ÈýÄêÒÔÉÏÊý¾Ý·ÖÎöÏà¹Ø¹¤×÷¾­Ñé£¬ÕÆÎÕÊý¾Ý½¨Ä££¬Êý¾Ý·ÖÎöÏà¹Ø¼¼ÄÜ£¬ÓÐ½ðÈÚÏà¹ØÐÐÒµÊý¾Ý·ÖÎö¾­Ñé£»2.ÁË½âºÍÕÆÎÕTableau¡¢FineReport¡¢WebiµÈÖ÷Á÷±¨±í¿ª·¢¹¤¾ß£»2.ÓÐÒ»¶¨µÄ±à³Ì»ù´¡£ºÁË½âJava/J2EE¡¢PythonµÈÏà¹Ø¿ª·¢¼¼Êõ£»3.ÊìÏ¤Ö÷Á÷Êý¾ÝËã·¨£º·ÖÀà¡¢»Ø¹é·ÖÎö¡¢¾ÛÀà¡¢¹ØÁª¹æÔò¡¢Éñ¾­ÍøÂç·½·¨¡£Ö°ÄÜÀà±ð£ºÊý¾Ý¿â¹¤³ÌÊ¦(DBA)
Êý¾Ý·ÖÎöÊ¦	Êý¾Ý·ÖÎö	0.8-1.5Íò/ÔÂ	ºÏ×Ê	1000-5000ÈË	»¥ÁªÍø/µç×ÓÉÌÎñ×âÁÞ·þÎñ	ÉÏº£-ÆÖ¶«ÐÂÇø|3-4Äê¾­Ñé|±¾¿Æ|ÕÐ1ÈË|06-22·¢²¼	ÉÏ°àµØÖ·£ºÉÏº£ÆÖ¶«ÐÂÇø³¿êÍÂ·½ðµûÈí¼þÔ°2ºÅÂ¥401	±¾¿Æ	3-4Äê¾­Ñé	1¡¢ÊÂÒµ²¿ÔËÓªÊý¾Ý·ÖÎöÌåÏµµÄ½¨Á¢¡¢Î¬»¤¼°ÓÅ»¯£»2.¹ÜÀíºÍÓÅ»¯Êý¾Ý·ÖÎöÄ£¿éµÄÏà¹Ø¹¤×÷£¬½¨Á¢Êý¾Ý¼à¿ØÁ÷³Ì¡¢ÐÎ³ÉÊý¾ÝÒì³£Ô¤¾¯»úÖÆ¡¢ÐÎ³ÉÈÕ³£»ã±¨»úÖÆ£»3.¸ºÔð½¨Á¢Ïà¹ØµÄ·ÖÎöÍ³¼ÆÄ£ÐÍ£¬²»¶ÏÓÅ»¯·ÖÎöÎ¬¶È£¬ÓÅ»¯Êý¾Ý²úÆ·£»4.¸ºÔðÒµÎñÊý¾ÝµÄÍ³¼Æ·ÖÎö£¬±àÖÆ±¨¸æ£¬ÎªÊÂÒµ²¿¹ÜÀí¡¢¾ö²ßÌá¹©Êý¾ÝÖ§³Ö£»5.ÆäËû·ÖÅäµÄ¹¤×÷¡£	ÈÎÖ°ÒªÇó£º1.Õý¹æÔºÐ£±¾¿Æ¼°ÒÔÉÏÑ§Àú£¬Éó¼Æ¡¢Í³¼Æ¡¢ÊýÑ§µÈ×¨Òµ±³¾°ÓÅÏÈ¡£2.ÈýÄê£¨º¬£©ÒÔÉÏÊý¾Ý·ÖÎö»òÔËÓª¹ÜÀíµÄÏà¹Ø¹¤×÷¾­Ñé¡£3.ÊìÁ·Ê¹ÓÃExcel²Ù×÷¡£ÕÆÎÕSPSS¡¢Access¡¢SQL»òVBAµÄÓÅÏÈ¿¼ÂÇ¡£4.½ÓÊÜ¹ýCDAÅàÑµ»òÓµÓÐCDAÖ¤ÊéµÄÓÅÏÈ¿¼ÂÇ¡£5.ÃôÈñµÄ¶´²ìÁ¦£¬Á¼ºÃµÄ¹µÍ¨ÄÜÁ¦ºÍÍÅ¶ÓºÏ×÷ÄÜÁ¦¡£6.Ç¿ÁÒµÄÔðÈÎÐÄ¼°¿¹Ñ¹ÄÜÁ¦£¬¹¤×÷Ï¸ÖÂÓÐÌõÀí£¬ÉÆÓÚÑ§Ï°¡£¹¤×÷µØÖ·ÉÏº£-ÆÖ¶«ÐÂÇø-ÕÅ½­-³¿êÍÂ·88ºÅ½ðµûÈí¼þÔ°2ºÅÂ¥401Ö°ÄÜÀà±ð£ºÆäËû¹Ø¼ü×Ö£ºÊý¾Ý·ÖÎö
Êý¾Ý·ÖÎö£¨Ó¦½ì±ÏÒµÉú£©	Êý¾Ý·ÖÎö	5-7Ç§/ÔÂ	ºÏ×Ê	50-150ÈË	×âÁÞ·þÎñ½»Í¨/ÔËÊä/ÎïÁ÷	ÉÏº£-ãÉÐÐÇø|ÎÞÐè¾­Ñé|±¾¿Æ|ÕÐ1ÈË|06-22·¢²¼	ÉÏ°àµØÖ·£ºãÉÐÐÇø¹Ë´÷Â·2337ºÅD¶°7-D	±¾¿Æ	ÎÞÐè¾­Ñé	¸ÚÎ»Ö°Ôð£º1.ÈÕ³£ÔËÓªÊý¾ÝÕûÀí¡¢·ÖÀà¡¢Í³¼Æ£¬¶¨ÆÚÌá½»ÈÕ³£Êý¾Ý·ÖÎö±¨¸æ2.Í¨¹ý¶ÔÊý¾Ý·ÖÎöºÍ¶Ô±È£¬ÄÜ¹»·¢ÏÖÎÊÌâ£¬²¢Ñ°ÇóÎÊÌâ½â¾ö·½ÏòÉõÖÁ½â¾ö·½°¸3.ÄÜ¹»²»¶ÏÓÅ»¯ºËÐÄÊý¾ÝµÄÌáÈ¡£¬×Ü½áÊý¾Ý¹æÂÉ4.×Ê²ú°²È«ÐÔ¹ÜÀí£¬×Ê²úÒì³£Êý¾ÝÔ¤¾¯5.Áìµ¼°²ÅÅÆäËü¹¤×÷	ÈÎÖ°ÒªÇó£º1£®´óÑ§±¾¿Æ¼°ÒÔÉÏÑ§Àú£»Í³¼Æ¡¢ÊýÑ§¡¢Éó¼Æ¡¢Ó¦ÓÃÍ³¼Æ¡¢¼ÆËã»úµÈÏà¹Ø×¨Òµ2£®ÊìÁ·²Ù×÷°ì¹«Èí¼þ£¬¾«Í¨excel£¬¾ß±¸excel´¦ÀíÊý¾Ý¼°·ÖÎöµÄÄÜÁ¦3.¾ß±¸SQL¡¢hiveµÈ¹¤¾ßÖªÊ¶µÄÓÅÏÈ4£®ÓÐ½ÏÇ¿µÄÂß¼­Ë¼Î¬ÄÜÁ¦£¬Àí½âÄÜÁ¦Ç¿£¬ÓÐÁË½âÎïÁ÷ÖªÊ¶¸ü¼Ñ5£®ÕÐÓ¦½ì±ÏÒµÉúÖ°ÄÜÀà±ð£º´óÊý¾Ý¿ª·¢¹¤³ÌÊ¦¹Ø¼ü×Ö£ºÊý¾Ý·ÖÎöÔËÓªÍ³¼Æ
Êý¾Ý×¨Ô±/ÖúÀí£¨Ó¦½ì±ÏÒµÉú£©	Êý¾Ý¹ÜÀí»òÖÎÀí	5-7Ç§/ÔÂ	ºÏ×Ê	50-150ÈË	×âÁÞ·þÎñ½»Í¨/ÔËÊä/ÎïÁ÷	ÉÏº£-ãÉÐÐÇø|ÎÞÐè¾­Ñé|´ó×¨|ÕÐ1ÈË|06-22·¢²¼|¹¤ÉÌ¹ÜÀí ÐÐÕþ¹ÜÀí	ÉÏ°àµØÖ·£ºãÉÐÐÇø¹Ë´÷Â·2337ºÅD¶°7-D	´ó×¨	ÎÞÐè¾­Ñé	¸ÚÎ»Ö°Ôð£º1¡¢¹«Ë¾ÔËÓª¿Í»§¡¢»ØÊÕµØÐÅÏ¢¹ÜÀí£¬ÔËÓªÊý¾ÝÂ¼ÈëÏµÍ³¼°¹ÜÀí¡£2¡¢ÔËÓª²¿¸÷ÀàÎÄ¼þ¡¢Æ¾Ö¤µÄÕûÀí¡¢»ã×ÜºÍ¹éµµ¡£3¡¢Óë¹«Ë¾ÆäËû¸÷²¿ÃÅ½øÐÐÐ­×÷¹µÍ¨¡£4¡¢Íê³ÉÖ¸¶¨µÄÏîÄ¿Êý¾ÝÍ³¼Æ¹¤×÷£¬È·±£Êý¾Ý×¼È·ÐÔ£¬²¢¼°Ê±¸üÐÂ£¬ÍêÉÆÊý¾Ý£¬ÓÅ»¯ÒÑÓÐ±í¸ñ£¬ÌáÉýÊý¾ÝÖÊÁ¿£¬Íê³É²¿·ÖÊý¾Ý·ÖÎö¡£5¡¢ÔËÓª²¿¸ºÔðÈË¼°²¿ÃÅ°²ÅÅµÄÁÙÊ±ÐÔÊÂÎñÐ­Öú´¦Àí¡£	ÈÎÖ°ÒªÇó£º1¡¢´ó×¨¼°ÒÔÉÏÑ§Àú£¬ÎïÁ÷¹ÜÀí¡¢²ÆÎñ»á¼Æ¡¢Í³¼ÆÑ§¡¢¹¤ÉÌ¹ÜÀí¡¢µÈ×¨ÒµÓÅÏÈ£¬»¶Ó­±íÏÖÓÅÐãÓ¦½ì±ÏÒµÉú¡£2¡¢office°ì¹«Èí¼þ£¬ÌØ±ðÊÇexcelÊ¹ÓÃÊìÁ·£¬¶ÔÊý¾Ý¹ÜÀíÓÐÒ»¶¨µÄÃô¸Ð¶È£¬ÄÜ½øÐÐ³£¹æµÄÊý¾Ý·ÖÎö¡£3¡¢¾ßÓÐ½ÏÇ¿µÄ¹µÍ¨ÄÜÁ¦£¬ÓÐÁ¼ºÃµÄ¾´Òµ¾«Éñ¡¢¸ß¶ÈµÄÔðÈÎÐÄºÍÍÅ¶ÓÐ­×÷¾«Éñ¡£4¡¢»ý¼«ÉÏ½ø£¬±£³ÖÑ§Ï°ÐÄÌ¬£¬ÓÐ³É³¤ÐÔ¡£Åî²ªµÄ·¢Õ¹Àë²»¿ªÈË²ÅµÄÒý½ø£¬ÖÚ¶àµÄÖ°Î»ÏÖÐéÎ»ÒÔ´ý£¬ÉÏº£î£³Ø¹©Ó¦Á´¹ÜÀíÓÐÏÞ¹«Ë¾Õæ³ÏÑûÇëÓÐÖ¾ÓÚÍ¶ÉíÎïÁ÷ÐÐÒµ…
ÉÌÒµ·ÖÎöÊ¦	Êý¾Ý·ÖÎö	1.2-2Íò/ÔÂ	ÃñÓª¹«Ë¾	50-150ÈË	×âÁÞ·þÎñ	ÉîÛÚ-ÄÏÉ½Çø|3-4Äê¾­Ñé|´ó×¨|ÕÐÈô¸ÉÈË|06-19·¢²¼|Í³¼ÆÑ§	ÉÏ°àµØÖ·£º¿ÆÔ·Â·¶«·½¿Æ¼¼´óÏÃ1205	´ó×¨	3-4Äê¾­Ñé	¸ÚÎ»Ö°Ôð£º1¡¢½«ÉÌÒµÓïÑÔ×ª»¯³ÉÊý¾ÝÓïÑÔ£¬ÄÜ¹»×ÔÖ÷½øÐÐÊý¾ÝÌ½Ë÷ºÍÍÚ¾ò£¬ÍÆ½øÊý¾ÝÌåÏµµÄÓÅ»¯ºÍÍêÉÆ£»2¡¢ÍÆ¶¯Êý¾Ý²úÆ·ºÍ¹¤¾ßµÄÉè¼ÆºÍÂäµØ£»3¡¢Í¨¹ýÊý¾Ý·¢ÏÖ²¢¶¨Î»ÒµÎñºÍ²úÆ·ÖÐµÄÎÊÌâ£¬Ìá³ö¸Ä½ø²ßÂÔ£¬¶ÔÒì³£²¨¶¯½øÐÐ·ÖÎö£¬²¢ÍÆ½øÂäµØÊµÊ©£¬¹Û²âÐ§¹û·´À¡£»4¡¢¹æ»®ÒµÎñ·ÖÎöµã£¬ÄÜ½«ÁãÉ¢µÄ¶´²ì¾ÛºÏ³É¶ÔÓÃ»§ÐÐ¶øÓÐÐ§µÄ·½°¸£¬¸ºÔðÀýÐÐ»¯·ÖÎö±¨¸æºÍ×¨Ïî·ÖÎö±¨¸æµÄÉú²ú£»ÄÜ¿ìËÙÁË½âÐÐÒµ£¬ÉîÈë·ÖÎöÐÐÒµÉúÌ¬¡£5¡¢ÁË½âÊý¾ÝµÄ·À×÷±×¡¢·´×÷±×²Ù×÷…	ÈÎÖ°ÒªÇó£º1¡¢±¾¿Æ¼°ÒÔÉÏÑ§Àú£¬Ó¦ÓÃÊýÑ§¡¢Í³¼Æ¡¢¾­¼ÃÑ§µÈ×¨ÒµË¶Ê¿ÓÅÏÈ£»2¡¢ÔúÊµµÄÍ³¼Æ»ù´¡£¬Í»³öµÄÂß¼­·ÖÎöºÍ¹éÄÉÄÜÁ¦£¬ÓÅÐãµÄÒµÎñÀí½âÁ¦ºÍ¶´²ìÁ¦£¬ÉÆÓÚ¹µÍ¨ºÍ±í´ï£¬×ÔÎÒÇý¶¯Á¦Ç¿£»Ì½Ë÷ÐÔÇ¿£¬¶Ô´´ÐÂÐÔÏîÄ¿£¬¾ßÓÐÊÔ´íµÄÈÈÇé£¬·¢ÏÖÉÌÒµ»ú»á£»3¡¢ÕÆÎÕ´ÓÊý¾ÝÂñµãµ½Êý¾Ý¿ÉÊÓ»¯¸÷»·½ÚµÄ¹Ø¼ü¼¼ÄÜ£»ÊìÁ·Ê¹sql/R/SPSSµÈ·ÖÎö¹¤¾ß£¬ÓÐÏà¹ØÐÐÒµ´ÓÒµ¾­ÀúÕßÓÅÏÈ£»4¡¢ÊìÏ¤Êý¾Ý¼¯³É¡¢Êý¾ÝÖÎÀí¡¢ÉÌÒµÖÇÄÜ·ÖÎöBIµÈ¼¼ÊõÔ­Àí£¬¾ßÓÐÊµ¼ù¾­ÑéÓÐ¶þÄêÒÔÉÏ»…
Êý¾ÝÍÚ¾ò¹¤³ÌÊ¦	´óÊý¾ÝÍÚ¾ò	2-2.5Íò/ÔÂ	ÃñÓª¹«Ë¾	150-500ÈË	·¿µØ²ú×âÁÞ·þÎñ	ÉÏº£-ãÉÐÐÇø|3-4Äê¾­Ñé|±¾¿Æ|ÕÐ1ÈË|06-17·¢²¼	ÉÏ°àµØÖ·£ºÉêºçÂ·1088Åªºã»ùÐñ»ÔÖÐÐÄ	±¾¿Æ	3-4Äê¾­Ñé	¸ÚÎ»Ö°Ôð£º1¡¢¸ºÔð¹¹½¨Êý¾Ý·ÖÎöÓëÊý¾ÝÍÚ¾òÊý¾Ý·ÖÎöÌåÏµ£¬¸ºÔðº£Á¿ÔËÓªÊý¾ÝµÄ·ÖÀà»ã×ÜºÍ·ÖÎöÑÐ¾¿£»2¡¢¸ºÔð¶ÔÊý¾Ý¿âÐÅÏ¢½øÐÐÉî¶ÈÍÚ¾òºÍÓÐÐ§ÀûÓÃ£¬³ä·ÖÊµÏÖÊý¾ÝµÄÉÌÒµ¼ÛÖµ£¬½«¸´ÔÓµÄµÄ³öÐÐÎÊÌâ³éÏóÎªÊýÑ§Ä£ÐÍ£¬»ùÓÚ´óÊý¾ÝÌáÉýÓÃ»§³öÐÐÌåÑé£¬ÓÐÐ§Ö§³ÖÕ½ÂÔ¾ö²ßÒÔ¼°ÓÐÐ§ÌáÉýÔËÓªÊý¾Ý£»3¡¢¸ºÔðÊý¾Ý¹ÜÀíÍÅ¶ÓµÄ½¨Éè¹¤×÷£¬ÓÐÐ§Áìµ¼Êý¾Ý·ÖÎöÓëÍÚ¾òÍÅ¶ÓÖ§³ÖºÍÍÆ¶¯ÒµÎñ·¢Õ¹£»4¡¢Ð­ÖúÍê³ÉÒµÎñ¹Ø¼üÄ¿±êÖ¸±êÖÆ¶¨¡¢Ä¿±ê´ï³É¹ý³Ì¹ÜÀí£»	ÈÎÖ°×Ê¸ñ£º1¡¢ÊìÏ¤ÖÁÉÙÒ»ÖÖpythonweb¿ª·¢¿ò¼Ü£¨Èçdjango/flask/trnadoµÈ£©£»2¡¢ÊìÏ¤LinuxÒÔ¼°·þÎñÆ÷¶Ë³£ÓÃÈí¼þµÄ£»3¡¢ÊìÏ¤MongoDB/MySQL/RedisµÈÊý¾Ý¿â£»4¡¢ÓÐtensorflow¡¢keras¡¢tflearnµÈÏà¹Ø»úÆ÷Ñ§Ï°¿ò¼Ü¿ª·¢¾­ÑéÓÅÏÈ¿¼ÂÇ.£»5¡¢ÊìÏ¤·Ö²¼Ê½ÏµÍ³Éè¼Æ·¶ÐÍ£¬ÓÐ´ó¹æÄ£ÏµÍ³Éè¼ÆºÍ¹¤³ÌÊµÏÖµÄ¾­Ñé£»6¡¢ÄÜ³Ðµ£¸ß¸ººÉµÄ¹¤×÷£¬ÓÐÁ¼ºÃµÄÍÅ¶ÓºÏ×÷¾«ÉñºÍ×ÔÎÒ¹ÜÀíÄÜÁ¦£¬ÔðÈÎÐÄÇ¿¡¢¹¤×÷¾´Òµ¡¢ÓÐºÜÇ¿µÄ¿ªÍØ¾«Éñ£»7¡¢¾ßÓÐSparkStreaming¡¢FlinkÏî…
Êý¾ÝÔËÓª¸Ú	Êý¾Ý·ÖÎö	6-8Ç§/ÔÂ	ÃñÓª¹«Ë¾	ÉÙÓÚ50ÈË	×âÁÞ·þÎñÆû³µ	ÉîÛÚ-¸£ÌïÇø|1Äê¾­Ñé|´ó×¨|ÕÐ1ÈË|06-22·¢²¼	ÉÏ°àµØÖ·£ºÉîÛÚÊÐ¸£Ìï³µ¹«ÃíÌ©È»ËÄÂ·6ºÅ Ìì°²ÊýÂëÊ±´ú´óÏÃA×ù1508-1509	´ó×¨	1Äê¾­Ñé	¸ÚÎ»Ö°Ôð:1.ÁË½âÆû³µÈÚ×Ê×âÁÞ£¬¸ù¾Ý»ù´¡Êý¾ÝÔ´£¬Í¨¹ýÊý¾ÝÇåÏ´¡¢ÕûÀíºÍ·ÖÎö£¬½¨Á¢ÔËÓª¼°¿Í»§¾­ÓªµÄÊý¾ÝÖ¸±êÌåÏµ£»2.»ùÓÚÊý¾ÝÆ½Ì¨ÖÆ×÷ÏàÓ¦µÄÒµÎñ±¨±íºÍÊý¾Ý·ÖÎö±¨±í£»3.ÖÂÁ¦ÓÚÊý¾ÝÇý¶¯£¬·ÖÎöÒµÎñ¡¢²ÆÎñµÈÔËÓªÊý¾Ý£¬Ìá¹©ÓÐ¼ÛÖµµÄÔËÓª¸Ä½ø¡¢²úÆ·µü´ú¡¢ÏµÍ³ÓÅ»¯½¨Òé£¬²¢Ìá¹©¾ö²ßºÍÓªÏú²ßÂÔÖ§³Ö£»4.¸ºÔðÒµÎñ²ÎÊýÉèÖÃ£¬½»Ò×Â·ÓÉµ÷Åä¼°¹ÜÀí£¬¶î¶È·ÖÅäµ÷¿Ø£¬´¦ÀíÈÕ³£¾­Óª¹ý³ÌÖÐµÄ¸÷ÀàÒì³£ÊÂ¼þ£»5.ÓëºÏ×÷·½µÄ¶Ô½Ó£¬´¦ÀíÏà¹ØÔËÓªÒµÎñ£¬Íê³ÉÒµ…	ÈÎÖ°×Ê¸ñ:1¡¢´ó×¨¼°ÒÔÉÏÑ§Àú£¨Ó¦ÓÃÊýÑ§¡¢Í³¼Æ¡¢½ðÈÚ¡¢ITµÈÏà¹Ø×¨ÒµÓÅÏÈ£©£»2¡¢Ò»ÄêÒÔÉÏÊý¾Ý·ÖÎö¾­Ñé£¬¸ß¶ÈÊìÁ·Ê¹ÓÃExcelµÈ£¬ÁË½â³£ÓÃ½Å±¾ÓïÑÔ£»3¡¢Ë¼Î¬ÑÏ½÷£¬Âß¼­ÇåÎú£¬ÉÆÓÚ¹µÍ¨£»4¡¢ÉÆÓÚ·¢ÏÖÎÊÌâ£¬²¢¾ßÓÐ¶ÀÁ¢ÎÊÌâ½â¾öÄÜÁ¦¡£Ö°ÄÜÀà±ð£ºÆû³µ½ðÈÚ×¨Ô±Êý¾ÝÔËÓª¹Ø¼ü×Ö£ºÊý¾ÝÔËÓª×Ê²ú
Êý¾Ý·ÖÎöÊ¦	Êý¾Ý·ÖÎö	12-18Íò/Äê	¹úÆó	50-150ÈË	×âÁÞ·þÎñÐÂÄÜÔ´	¹ãÖÝ-»ÆÆÒÇø|3-4Äê¾­Ñé|±¾¿Æ|ÕÐ1ÈË|06-10·¢²¼	ÉÏ°àµØÖ·£ºÃ©¸ÚÓãÖéÖÇ¹ÈA13¶°	±¾¿Æ	3-4Äê¾­Ñé	¸ÚÎ»Ö°Ôð£º1¡¢¸ºÔðÈÕ³£ÒµÎñÊý¾ÝÍ³¼ÆÓë·ÖÎö£¬²ú³ö³£¹æÒµÎñÊý¾Ý±¨±í£¨ÈÕ±¨¡¢ÖÜ±¨¡¢ÔÂ±¨£©£»2¡¢ÓëÒµÎñ²¿ÃÅÒ»Æð½¨Á¢ÒµÎñÊý¾Ý·ÖÎöÌåÏµ£¬Îª¹ÜÀí²ã¾ö²ßÌá¹©ÓÐÖÊÁ¿µÄÊý¾ÝÖ§³Ö£»3¡¢Í¨¹ýÊý¾Ý¼à¿ØÄÜ¿ìËÙ¾«×¼µÄ·¢ÏÖÎÊÌâ£¬²¢Í¨¹ýÉîÈë·ÖÎöÓëÒµÎñ²¿ÃÅ¹µÍ¨½â¾ö£»4¡¢¸ºÔðÕë¶Ô¹«Ë¾ÒµÎñÇé¿ö½øÐÐ×¨ÌâÊý¾Ý·ÖÎö£¬Êä³ö²úÆ·¼°ÔËÓª½â¾ö·½°¸£¬ÍÆ¶¯ÒµÎñÓÅ»¯¡£	ÈÎÖ°×Ê¸ñ:1¡¢±¾¿Æ¼°ÒÔÉÏÑ§Àú£¬Í³¼ÆÑ§£¬ÊýÑ§£¬ÐÅÏ¢Óë¼ÆËã¿ÆÑ§ÀàÏà¹Ø×¨Òµ£¬×¨Òµ»ù´¡ÔúÊµ£»2¡¢3-5ÄêÊý¾Ý·ÖÎö¾­Ñé£¬ÓÐ½»Í¨ÔËÊä/Æû³µ×âÁÞÐÐÒµ¾­ÑéÕßÓÅÏÈ£»3¡¢ÊìÏ¤SPSSµÈÍ³¼Æ·ÖÎöÈí¼þ£¬²¢ÊìÁ·Ê¹ÓÃWORD¡¢EXCEL¼°³£ÓÃµÄº¯ÊýºÍÍ¸ÊÓ±í£»4¡¢Âß¼­ÄÜÁ¦Ç¿¡¢ÓÐ¼«Ç¿µÄÊý¾ÝÃô¸Ð¶ÈÓëºÍÊý¾Ý·ÖÎö·½°¸×«Ð´ÄÜÁ¦£»5¡¢¾ß±¸½ÏÇ¿µÄ¹¤×÷ÔðÈÎÐÄ£¬±£³Ö½ÏÇ¿µÄÉÏ½øÐÄºÍÖ÷¶¯½â¾öÎÊÌâµÄÄÜÁ¦¡£Ö°ÄÜÀà±ð£ºÊý¾Ý·ÖÎöÊ¦¹Ø¼ü×Ö£ºÊý¾Ý·ÖÎöÊ¦Êý¾Ý´¦Àí´óÊý¾Ý
Êý¾ÝÔ±4.5k+Ãâ·Ñ×¡ËÞ+¾«Í¨EXCRL	Êý¾Ý¹ÜÀí»òÖÎÀí	4.5-7Ç§/ÔÂ	´´Òµ¹«Ë¾	500-1000ÈË	×âÁÞ·þÎñÓéÀÖ/ÐÝÏÐ/ÌåÓý	³¤É³-ÔÀÂ´Çø|´ó×¨|ÕÐ1ÈË|05-16·¢²¼	ÉÏ°àµØÖ·£ºÂ´¹È½ÖµÀÇàÉ½Â·½ðÓ¥ÎÄ»¯´´ÒâÔ°2¶°6Â¥ÍþÁ®¹Å±¤	´ó×¨	Î´±êÃ÷	1.¸ºÔð¹«Ë¾ÏÖÓÐÔËÓªÏîÄ¿µÄ¼à¶½ºÍÍ³¼Æ£¬±¨±íÕûÀí¼°ÉÏ±¨µÈ£»2.¸ºÔðÊÕ¼¯¡¢ÕûÀíÔËÓªÊý¾Ý£¬Í¬Ê±ÕûºÏ¶àÇþµÀµÄÒµÎñÊý¾Ý£¬±àÐ´ÔËÓªÊý¾Ý·ÖÎö±¨¸æ£»3.ÎªÆäËûÏà¹Ø²¿ÃÅÌá¹©Êý¾Ý·ÖÎöÖ§³Ö¡¢±¨±í·ÖÎöÖ§³Ö¡¢±¨±íÄ£ÐÍÖ§³ÖµÈ¡£4.ÊìÏ¤¹«Ë¾ÖªÊ¶¡¢¹«Ë¾ÒµÎñ¼°Á÷³Ì£¬ÓÐ×Ô¼ºµÄ¶ÀÌØ¼û½â£¬Îª¹«Ë¾µÄ¾ö²ßÌá¹©Êý¾ÝÒÀ¾Ý¡£5.ÄÜ¹»ÔËÓÃÍ¼±íÓÐÐ§±í´ïÊý¾Ý·ÖÎöÊ¦µÄ·ÖÎö¹Ûµã£¬Ê¹·ÖÎö½á¹ûÒ»Ä¿ÁËÈ»¡£	ÈÎÖ°ÒªÇó£º1.×¨¿ÆÒÔÉÏÑ§Àú£¬Í³¼ÆÑ§¼°Ïà¹Ø×¨ÒµÕßÓÅÏÈ£»2.ÉÆÓÚ¹µÍ¨¡¢¾ßÓÐ½ÏÇ¿µÄÍÅ¶ÓºÏ×÷¾«ÉñºÍ×éÖ¯¡¢Ð­µ÷ÄÜÁ¦£¬ÓÐ½ÏÇ¿µÄÖ°ÒµÔðÈÎÐÄ£»3.Ë¼Î¬»îÔ¾£¬ÖªÊ¶Ãæ¹ã£¬Âß¼­ÐÔÇ¿£¬²¢¾ß±¸¿ìËÙÑ§Ï°µÄÄÜÁ¦£»4.¾ßÓÐ½ÏÇ¿µÄÊý×ÖÃô¸ÐÐÔ£¬½ÏÎª¾«Í¨EXCELÈí¼þ£¬ÊìÁ·Ó¦ÓÃº¯Êý¼°Ïà¹ØµÄÍ³¼Æ·ÖÎö¹¤¾ß£»5.¾ßÓÐÒ»¶¨µÄ¿¹Ñ¹ÄÜÁ¦£»Ö°ÄÜÀà±ð£ºÊý¾Ý¿â¹¤³ÌÊ¦(DBA)¹Ø¼ü×Ö£ºÊý¾ÝÍ³¼ÆÊµÏ°ÉúÊý¾ÝÔ±Êý¾Ý·ÖÎöÊ¦Êý¾Ý·ÖÎöÊý¾ÝÍ³¼ÆÊý¾Ý´¦Àí
Êý¾Ý×¨Ô±	Êý¾Ý¹ÜÀí»òÖÎÀí	4-6Ç§/ÔÂ	ÃñÓª¹«Ë¾	50-150ÈË	×âÁÞ·þÎñ	¹ãÖÝ-Ô½ÐãÇø|1Äê¾­Ñé|´ó×¨|ÕÐÈô¸ÉÈË|06-21·¢²¼	ÉÏ°àµØÖ·£º¹ãÖÝ´óµÀÖÐ599ºÅÌ©ÐË´óÏÃ909µ¥Ôª£¨µØÌúÎåºÅÏß¶¯ÎïÔ°Õ¾£©	´ó×¨	1Äê¾­Ñé	1¡¢¸ºÔð»®¿Û¿Í»§×â½ð£¬¸ú²ÆÎñ²¿ÃÅºË¶Ô×Ê½ðÕËÎñ¡£2¡¢¸ºÔð×Ê²úÊý¾Ý·ÖÎö£¬¼à²â×Ê²úÖÊÁ¿£¬ÐÎ³É±¨¸æ£¬Îª¹«Ë¾Õ½ÂÔÌá¹©¾ö²ßÖ§³Ö¡£3¡¢¸ºÔðÔ±¹¤Ã¿ÈÕ»Ø¿îÊý¾Ý¡¢Î¥ÕÂÊý¾Ý¡¢Ðø±£Êý¾ÝµÄÕûÀí£¬Ô±¹¤kpiÅÅÃûÕ¹Ê¾¡£4¡¢µµ°¸¹ÜÀí¡£5¡¢Íê³ÉÉÏ¼¶°²ÅÅµÄÆäËû¹¤×÷¡£	¸ÚÎ»ÒªÇó£º1¡¢´ó×¨¼°ÒÔÉÏÑ§Àú¡£2¡¢Ò»Äê¼°ÒÔÉÏ¹¤×÷¾­Ñé£¬ÓÐ½ðÈÚÐÐÒµ¡¢Æû³µ×âÁÞÐÐÒµ¾­ÑéÓÅÏÈ£¬ÓÅÐãµÄ±¾¿ÆÓ¦½ì±ÏÒµÉúÒ²¿É¡£3¡¢½ÏÇ¿µÄÊý¾ÝÃô¸Ð¶È¡¢Âß¼­·ÖÎöÄÜÁ¦ºÍÎÄµµÐ´×÷ÄÜÁ¦¡£4¡¢ÊìÁ·Ê¹ÓÃ0ffice¡¢Êý¾Ý·ÖÎöÈí¼þÖ°ÄÜÀà±ð£º×Ê½ð×¨Ô±¹Ø¼ü×Ö£ºÊý¾Ý·ÖÎö
2631IC-ÌåÏµ¹ÜÀí¸Ú£¨Êý¾ÝÌåÏµ£© (Ö°Î»±àºÅ£º2631IC)	Êý¾Ý·ÖÎö	20-30Íò/Äê	ºÏ×Ê	1000-5000ÈË	×âÁÞ·þÎñ	ÉÏº£-ÆÖ¶«ÐÂÇø|3-4Äê¾­Ñé|±¾¿Æ|ÕÐ1ÈË|06-20·¢²¼		±¾¿Æ	3-4Äê¾­Ñé	1¡¢ ¸ºÔðÊý×Ö»¯ÐèÇó·ÖÎö£¬°üÀ¨Êý¾ÝÒýÓÃ³¡¾°¡¢Êý¾Ý±êÇ©ÌáÁ¶¡¢Ö¸±ê¿âÉè¼Æ2¡¢ ¸ù¾Ý¹«Ë¾ÒµÎñ³¡¾°ºÍ¹ÜÀíÒªÇó£¬´î½¨ºÍÎ¬»¤¹«Ë¾¾­Óª¹ÜÀíÖÐÌ¨Ö¸±ê¿â¡¢Êý¾Ý±êÇ©¿â3¡¢ ½¨Á¢¹«Ë¾¾­Óª¹ÜÀíÊý¾ÝÖÐÌ¨Ö¸±êÌåÏµ¡¢±êÇ©ÌåÏµ¹ÜÀí»úÖÆ£¬½øÐÐ¹ö¶¯ÓÅ»¯¡¢µü´ú¡¢·¢²¼4¡¢ ¸ºÔðÊý¾Ý¡¢±êÇ©ºÍÖ¸±êÖÊÁ¿¡¢¼ÛÖµ¼à¿Ø£¬²»¶Ï¸üÐÂÏà¹Ø¹æÔò5¡¢ ²ÎÓëÊý×Ö»¯Ïà¹ØÏîÄ¿ÒÔ¼°ÏßÉÏ»¯ÔËÓªÉè¼Æ	ÈÎÖ°×Ê¸ñ£º1¡¢ ×¨Òµ¾­Ñé£º¾ß±¸Êý×Ö»¯¹ÜÀíÖªÊ¶ºÍ1-2¸öÏîÄ¿¾­Ñé£¬²ÎÓë¹ýÊý×Ö»¯²úÆ·Éè¼Æ2¡¢ ÐÐÒµ¾­Ñé£ºÓÐ2-3Äê×ÉÑ¯¹«Ë¾½ðÈÚÐÐÒµÏîÄ¿¾­Ñé»ò¼×·½Êµ¼ù¾­Ñé***3¡¢ ÉÆÓÚ¹µÍ¨¡¢Ð­×÷£¬ÓÐ½ÏÇ¿µÄÁìÎòºÍÀí½âÄÜÁ¦£¬ÒÔ¼°Âß¼­·ÖÎöÄÜÁ¦¡¢Ö´ÐÐÁ¦Ö°ÄÜÀà±ð£ºÊý¾Ý·ÖÎöÊ¦
Êý¾Ý×¨Ô±	Êý¾Ý¹ÜÀí»òÖÎÀí	4-6Ç§/ÔÂ	ÃñÓª¹«Ë¾	50-150ÈË	×âÁÞ·þÎñ¿ìËÙÏû·ÑÆ·(Ê³Æ·¡¢ÒûÁÏ¡¢»¯×±Æ·)	º¼ÖÝ-½­¸ÉÇø|1Äê¾­Ñé|ÕÐ1ÈË|06-15·¢²¼	ÉÏ°àµØÖ·£º½­¸ÉÇø¶«ÄþÂ·553ºÅ¶«ÏªµÂ±ØÒ×A×ù226ÊÒ	Î´±êÃ÷	1Äê¾­Ñé	¸ÚÎ»Ö°ÔðÉîÈëÀí½âÒµÎñÐèÇó£¬»ùÓÚÒµÎñÊý¾Ý½øÐÐÊý¾ÝÌ½Ë÷¡¢ÌØÕ÷ÌáÈ¡£¬Ñ¡Ôñ·ÖÎö·½·¨»òÄ£ÐÍ£¬²¢ÐÎ³É·ûºÏÒµÎñµÄ·ÖÎö½á¹û£»	ÈÎÖ°×Ê¸ñ1¡¢Ò»¶¨Òª»á¿ª³µ£¬Ò»¶¨»áÒª¿ª³µ2¡¢¶®ÉÌÎñ½Ó´ýÀñÒÇ£¬¾ßÓÐÒ»¶¨µÄ·þÎñÒâÊ¶£»3¡¢ÎªÈËÌ¤Êµ¡¢³ÁÎÈ£¬±£ÃÜÒâÊ¶Ç¿¡¢ÄÜÊÊÓ¦¼Ó°à¡£Ö°ÄÜÀà±ð£ººóÇÚ¹Ø¼ü×Ö£ºÊý¾ÝÎÄÔ±ºóÇÚ×Ü¾­ÀíÖúÀí
Êý¾Ý·ÖÎöÊ¦ (Ö°Î»±àºÅ£º000756)	Êý¾Ý·ÖÎö	20-40Íò/Äê	Íâ×Ê£¨·ÇÅ·ÃÀ£©	150-500ÈË	½ðÈÚ/Í¶×Ê/Ö¤È¯ÐÅÍÐ/µ£±£/ÅÄÂô/µäµ±	ÉîÛÚ-¸£ÌïÇø|ÕÐ1ÈË|06-19·¢²¼	ÉÏ°àµØÖ·£ºÖÐÐÄËÄÂ·1-1ºÅ¼ÎÀï½¨Éè¹ã³¡T2×ù10Â¥(¹ºÎï¹«Ô°µØÌúÕ¾B7³ö¿Ú»ò»áÕ¹ÖÐÐÄÕ¾B³ö¿Ú)	Î´±êÃ÷	Î´±êÃ÷	¸ÚÎ»Ö°Ôð:1¡¢»ùÓÚÒµÎñÐèÇó£¬¹æ»®·ÖÎöË¼Â·£¬Íê³É´ÓÊý¾ÝÌáÈ¡¡¢Êý¾ÝÇåÏ´¡¢Êý¾Ý·ÖÎöºÍ±¨¸æ²ú³öµÄÕû¸öÁ÷³Ì£¬ÎªÒµÎñÎÊÌâÔ­ÒòÅÅ²é¼°½â¾ö·½°¸Ìá¹©Êý¾ÝÖ§³Å£»2¡¢ÔÚÉîÈëÀí½âÒµÎñ»ù´¡ÉÏ£¬½áºÏÒµÎñÄ¿±êºÍÎÊÌâ£¬¹¹½¨Êý¾ÝÖ¸±êÌåÏµÓë·ÖÎöÄ£ÐÍ£¬ÎªÊý¾Ý»¯ÔËÓªÌá¹©ÏµÍ³»¯µÄ½â¾ö·½°¸£»3¡¢Ö÷¶¯·ÖÎö²¢ÑÐ¾¿ÒµÎñÊý¾Ý£¬»ùÓÚÊý¾Ý·ÖÎö½á¹û£¬Îª¹ÜÀí²ãºÍÒµÎñ²¿ÃÅÌá¹©ÉÌÒµ²ßÂÔ·ÖÎöºÍÒµÎñÓÅ»¯½¨Òé£»4¡¢»ùÓÚÒµÎñ·ÖÎö¾­Ñé£¬½«¹Ø¼ü·ÖÎöË¼Â·½øÐÐ²úÆ·»¯£¬²¢²ÎÓëÆóÒµÊý…	ÈÎÖ°×Ê¸ñ:1¡¢Í³¼ÆÑ§¡¢ÊýÑ§¡¢¼ÆËã»úÐÅÏ¢Àà¡¢Êý¾ÝÍÚ¾òµÈÏà¹Ø×¨Òµ3ÄêÒÔÉÏÊý¾Ý·ÖÎöÏà¹Ø¹¤×÷¾­Ñé£¬¾ßÓÐ»¥ÁªÍøÊý¾ÝÍÚ¾ò¡¢ÓÃ»§ÐÐÎª·ÖÎö£¬²úÒµ¼ÛÖµ·ÖÎö¾­ÑéÕßÓÅÏÈ£»2¡¢ÊìÁ·Ê¹ÓÃExcel¡¢PPT¡¢R/python¡¢SQL£¬ÓÐçÇÃÜµÄÂß¼­Ë¼Î¬ºÍ½ÏºÃµÄÎÄ×Ö¡¢Êý¾Ý¡¢Í¼±í³ÊÏÖÄÜÁ¦£»3¡¢ÊìÏ¤³£ÓÃÊý¾ÝÍÚ¾òËã·¨£¨Èç·ÖÀà¡¢¾ÛÀà¡¢»Ø¹éµÈ£©¼°ÆäÔ­Àí£¬²¢¾ß±¸Ïà¹ØÏîÄ¿¾­Ñé£»4¡¢ÔðÈÎÐÄÇ¿£¬Ï¸ÖÂÈÏÕæ£¬ÄÜ³ÐÊÜ½ÏÇ¿µÄ¹¤×÷Ñ¹Á¦£¬ÈÈ°®Êý¾Ý·ÖÎö¹¤×÷¡£Ö°ÄÜÀà±ð£ºÒµÎñ·ÖÎö¾­Àí/Ö÷¹…
Êý¾ÝÎÄÔ±	Êý¾Ý¹ÜÀí»òÖÎÀí	3.5-5Ç§/ÔÂ	ÃñÓª¹«Ë¾	150-500ÈË	ÐÅÍÐ/µ£±£/ÅÄÂô/µäµ±½ðÈÚ/Í¶×Ê/Ö¤È¯	ÎÂÖÝ|1Äê¾­Ñé|¸ßÖÐ|ÕÐ1ÈË|06-22·¢²¼	ÉÏ°àµØÖ·£ºÐÂ³ÇºÌÔ´´óÏÃ16Â¥	¸ßÖÐ	1Äê¾­Ñé	1¡¢¸ºÔð¹«Ë¾·¨Îñ²¿´ûºóÊý¾ÝµÄ²É¼¯¹¤×÷£»2¡¢¶ÔÖØÒªµÄÊý¾ÝÄÚÈÝ½øÐÐ±¸·Ý£»3¡¢¶ÔÌØÊâÊý¾ÝÌá³öÕûÀí·½°¸£»4¡¢Ìý´Ó²¿ÃÅÖ÷¹ÜµÄÆäËû¹¤×÷°²ÅÅ¡£	Ö°Î»ÒªÇó£ºÊìÁ·ÔËÓÃEXCEL¸÷Ààº¯Êý£¬×öÊÂÏ¸ÐÄÄÍÐÄÏ¸ÖÂ£¡Ö°ÄÜÀà±ð£ºÎÄÔ±Í³¼ÆÔ±¹Ø¼ü×Ö£ºÎÄÔ±×ÊÁÏÔ±Í³¼ÆÔ±
Êý¾ÝÔ±	Êý¾Ý¹ÜÀí»òÖÎÀí	3-4.5Ç§/ÔÂ	ÃñÓª¹«Ë¾	500-1000ÈË	½ðÈÚ/Í¶×Ê/Ö¤È¯ÐÅÍÐ/µ£±£/ÅÄÂô/µäµ±	¹ãÖÝ-ÌìºÓÇø|1Äê¾­Ñé|´ó×¨|ÕÐ1ÈË|06-22·¢²¼|ÆÕÍ¨»°ÊìÁ·	ÉÏ°àµØÖ·£º¹ãÖÝÊÐÌìºÓÇø³µÚé´ó¸ÚÂ·10ºÅÁªºÏÉçÇøÎ÷ÇøÎå¶°2Â¥	´ó×¨	1Äê¾­Ñé	1¡¢ÒµÎñÊý¾ÝÍ³¼Æ¡¢·ÖÎö£»2¡¢¸ºÔð¹«Ë¾ºÍÒøÐÐµÄÊý¾Ý¶Ô½Ó¹¤×÷£»3¡¢»ã×ÜÈÕ³£ÒµÎñÐèÇó±í£¬·¢ËÍÏà¹ØÈËÔ±£¬ÒÔ¼°Ïà¹ØÐèÇó¸ú×Ù£»4¡¢µ÷È¡´ßÊÕ¼ÇÂ¼¡¢´ßÊÕÂ¼Òô¡¢ÅäºÏ×öºÃÖÊ¼ìÏà¹ØÊý¾ÝµÄ´¦Àí£»5¡¢¸ºÔðÖÜ±¨¡¢ÔÂ±¨µÄÖÆ×÷£»6¡¢ÆäËûÈÕ³£ÊÂÎñ¡£	ÈÎÖ°×Ê¸ñ£º1¡¢´ó×¨ÒÔÉÏÑ§Àú£¬×¨Òµ²»ÏÞ£»2¡¢Excel²Ù×÷ÊìÁ·£»3.ÔðÈÎÐÄÇ¿£¬¹¤×÷ÈÏÕæ¸ºÔð¡¢ÄÍÐÄ¡£¸£Àû´ýÓö£º1.ÏíÓÐÉç»áÑøÀÏ¡¢Ò½ÁÆ¡¢Ê§Òµ¡¢¹¤ÉË¡¢ÉúÓý±£ÏÕ¡¢¹«»ý½ð£¨¸øÄã×îÆëÈ«µÄ±£ÕÏ£©2.×îÆëÈ«µÄ¸£Àû£¨¹¤Áä½±¡¢¹ý½ÚÀñÆ·»ò½±½ð¡¢¼¨Ð§½±¡¢·¨¶¨½Ú¼ÙÈÕ¼°ÀñÆ·¡¢´øÐ½²¡¼Ù¡¢Äê¼Ù¡¢²ú¼Ù¡¢É¥¼Ù£©3.»·¾³ÓÅÃÀ£»¹¤×÷·ÕÎ§ÎÂÜ°¡£4.Ìá¹©ÓÐ¾ºÕùÁ¦µÄÐ½×Ê´ýÓö£¬¹ãÀ«µÄ·¢Õ¹Æ½Ì¨¡£5.´óÐ¡ÖÜ¹¤×÷ÖÆ£¬¹¤×÷Ê±¼ä9µãÖÁ18µã£¬¹ú¼Ò·¨¶¨½Ú¼ÙÈÕ£¬½ÚÈÕÀñÆ·¡¢¸£Àû¶à¶à¡…
Êý¾Ý×Ü¼à	Êý¾Ý¹ÜÀí»òÖÎÀí	5-7Íò/ÔÂ	ÃñÓª¹«Ë¾	150-500ÈË	½ðÈÚ/Í¶×Ê/Ö¤È¯ÐÅÍÐ/µ£±£/ÅÄÂô/µäµ±	ÉîÛÚ-¸£ÌïÇø|8-9Äê¾­Ñé|±¾¿Æ|ÕÐ1ÈË|06-22·¢²¼	ÉÏ°àµØÖ·£ºÉîÛÚÊÐ¸£ÌïÇøÉîÄÏ´óµÀ1006ºÅ¸£Ìï¹ú¼Ê´´ÐÂÖÐÐÄA¶°34C	±¾¿Æ	8-9Äê¾­Ñé	¸ÚÎ»Ö°Ôð£º1¡¢¸ºÔð´óÊý¾ÝÆ½Ì¨µÄ¹æ»®ºÍ´î½¨¡¢ÏµÍ³¼°¹¦ÄÜÄ£¿éÉè¼Æ£¬Æ½Ì¨µÄÎ¬»¤ºÍÓÅ»¯	ÈÎÖ°ÒªÇó£º1¡¢¼ÆËã»ú¡¢Í¨ÐÅ¡¢µç×ÓµÈÏà¹Ø×¨Òµ
19/20Ó¦½ìÉú£¨Êý¾Ý·ÖÎö£©	Êý¾Ý·ÖÎö	6-8Ç§/ÔÂ	ÉÏÊÐ¹«Ë¾	1000-5000ÈË	½ðÈÚ/Í¶×Ê/Ö¤È¯ÐÅÍÐ/µ£±£/ÅÄÂô/µäµ±	ÎÞÎý|1Äê¾­Ñé|±¾¿Æ|ÕÐ1ÈË|06-18·¢²¼	ÉÏ°àµØÖ·£ºÎÞÎýÊÐÈËÃñÖÐÂ·139ºÅºãÂ¡¹ã³¡29Â¥	±¾¿Æ	1Äê¾­Ñé	¸ÚÎ»Ö°Ôð£º1¡¢¸÷ÀàÒµÎñÊý¾Ý×·×Ù£»2¡¢ÔËÓÃµ×²ãÊý¾Ý½øÐÐ¶àÎ¬¶È·ÖÎö£¬°´ÕÕ¼¯ÍÅ¼°¹ÜÀí²ãµÄÒªÇó²ú³öÏàÓ¦µÄ·ÖÎö±¨¸æ£¬µÃ³ö½áÂÛÖ¸µ¼ÒµÎñ£»3¡¢ÓëÏà¹Ø²¿ÃÅÃÜÇÐºÏ×÷£¬Éè¼ÆÂú×ã¸÷ÐèÇó³¡¾°µÄ¿ÉÊÓ»¯±¨±íÏµÍ³£»4¡¢Áìµ¼½»°ìµÄÆäËûÈÎÎñ¡£	¸ÚÎ»ÒªÇó£º1¡¢È«ÈÕÖÆ±¾¿Æ¼°ÒÔÉÏÑ§Àú£¬Ë¶Ê¿ÓÅÏÈ£¨ÓÐ±ÏÒµÖ¤Ñ§Î»Ö¤£©£»2¡¢Í³¼ÆÏà¹Ø×¨ÒµÓÅÏÈ£»2¡¢ÓÐÒ»¶¨Õ½ÂÔ¹ÜÀí¡¢Êý¾Ý·ÖÎöÄÜÁ¦£»3¡¢ÓÐÓªÏú¹ÜÀí¡¢¹ý³Ì×·×ÙµÈ¾­ÑéÓÅÏÈ¡£×¢£º´Ë¸ÚÎ»Ç°ÆÚ¹¤×÷µØµãÔÚÎÞÎý£¬ºóÆÚ¹¤×÷µØµãÎª½­ÒõÃæÊÔµØÖ·£ºÎÞÎýÊÐÈËÃñÖÐÂ·139ºÅºãÂ¡¹ã³¡Ð´×ÖÂ¥Ö°ÄÜÀà±ð£ºÒµÎñ·ÖÎö×¨Ô±/ÖúÀí
Êý¾Ý¿â¹ÜÀíÔ±	Êý¾Ý¿â	1-1.5Íò/ÔÂ	ÃñÓª¹«Ë¾	150-500ÈË	ÐÂÄÜÔ´µçÆø/µçÁ¦/Ë®Àû	±±¾©-º£µíÇø|3-4Äê¾­Ñé|±¾¿Æ|ÕÐ1ÈË|06-02·¢²¼	ÉÏ°àµØÖ·£º±±¾©ÊÐº£µíÇøÎ÷ÈýÆì½¨²Ä³ÇÖÐÂ·27ºÅ½ðÓçÖÆÔì¹¤³¡N6ºÅÂ¥2²ã	±¾¿Æ	3-4Äê¾­Ñé	1¡¢°²×°ºÍÉý¼¶Êý¾Ý¿â·þÎñÆ÷£¬ÒÔ¼°Ó¦ÓÃ³ÌÐò¹¤¾ß2¡¢Êý¾Ý¿âÉè¼ÆÏµÍ³´æ´¢·½°¸£¬²¢ÖÆ¶¨Î´À´´æ´¢ÐèÇó¼Æ»®3¡¢µÇ¼ÇÊý¾Ý¿âÓÃ»§Î¬»¤Êý¾Ý¿â°²È«ÐÔ4¡¢¿ØÖÆºÍ¼à¿ØÓÃ»§¶ÔÊý¾Ý¿âµÄ´æÈ¡·ÃÎÊ5¡¢¼à¿ØºÍÓÅ»¯Êý¾Ý¿âµÄÐÔÄÜ6¡¢±£Ö¤Êý¾Ý¿âµÄÊ¹ÓÃ·ûºÏÖªÊ¶²úÈ¨·¨¹æ7¡¢Î¬»¤ÊÊµ±½éÖÊµÄ´æµµ»òÕß±¸·ÝÊý¾Ý8¡¢ÖÆ¶¨Êý¾Ý¿â±¸·Ý¼Æ»®£¬ÔÖÄÑ³öÏÖÊ±¶ÔÊý¾Ý¿â½øÐÐ»Ö¸´	ÈÎÖ°ÒªÇó£º1¡¢¼ÆËã»úÏà¹Ø×¨Òµ±¾¿Æ¼°ÒÔÉÏ£¬ÓÐ3ÄêÒÔÉÏmysql¹ÜÀí¾­Ñé2¡¢ÊìÏ¤mysqlÊý¾Ý¿âÌåÏµ½á¹¹ºÍ¹¤×÷Ô­Àí3¡¢ÊìÏ¤³£¼ûÒýÇæµÄÔ­Àí¡¢ÌØµã¼°Ö÷´Ó¸´ÖÆÔ­ÒòºÍÊµ¼ù4¡¢ÊìÏ¤Ä¿Ç°³£ÓÃµÄ¿ªÔ´ÖÐ¼ä¼þ½â¾ö·½°¸5¡¢ÓÐÒ»¶¨µÄ½Å±¾ÓïÑÔ±à³ÌÄÜÁ¦ÊìÏ¤shell¡¢python½Å±¾ÓïÑÔÖÐµÄÒ»ÖÖ»ò¼¸ÖÖ6¡¢ÊìÏ¤Linux²Ù×÷ÏµÍ³7¡¢ÓÐÏà¹ØDBA¹¤×÷¾­ÑéÓÅÏÈÖ°ÄÜÀà±ð£ºÊý¾Ý¿â¹¤³ÌÊ¦(DBA)
Êý¾ÝÔËÓª×¨Ô±	Êý¾Ý·ÖÎö	0.8-2Íò/ÔÂ	ºÏ×Ê	150-500ÈË	ÐÂÄÜÔ´Æû³µ	³£ÖÝ|3-4Äê¾­Ñé|±¾¿Æ|ÕÐ2ÈË|06-19·¢²¼	ÉÏ°àµØÖ·£ºÎä½ø¸ßÐÂÇø	±¾¿Æ	3-4Äê¾­Ñé	¸ÚÎ»Ö°Ôð£º1¡¢¸ºÔðÊÕ¼¯£¬¹Û²ì£¬¿ÉÊÓ»¯ºÍ½âÊÍÊý¾Ý£»½«Êý¾Ý×ª»¯ÎªÐÅÏ¢£¬½áºÏÒµÎñ¶ÔÊý¾Ý½øÐÐ·ÖÎö²¢Ìá¹©³ÖÐøÐÔµÄ±¨¸æ£»2¡¢ÃæÏòÓÃ»§ºÍ³¡¾°¹æ»®Êý¾Ý²úÆ·£¬½â¾öÓÃ»§µÄ¶àÎ¬¶ÈÐèÇó£¬¶Ô²úÆ·Êý¾ÝµÄ¼à¿ØºÍ·ÖÎö£¬ÄÜÒÔºê¹ÛµÄÊÓ½Ç¿´´ýºÍ·ÖÎöÒµÎñÏà¹ØÊý¾Ý£¬ÊáÀí¶à²úÆ·ÏßÒµÎñÂß¼­£¬Êä³ö½á¹û¸³ÄÜÆóÒµ¼°ÐÐÒµ¿Í»§²úÆ·¡£3¡¢¿ª·¢²¿ÊðÏà¹ØÊý¾Ý¿â£¬Êý¾ÝÊÕ¼¯ÏµÍ³£¬Êý¾Ý·ÖÎöºÍÆäËû²ßÂÔ£¬Ð­ÖúÌáÉý³äµçÍøÂçÍØÕ¹ºÍÔËÓªµÄÐ§ÂÊ¡£4¡¢¸ù¾Ý´ÓÊý¾ÝÔ´»ñÈ¡µÄÐÅÏ¢¿ª·¢²¢Î…	ÈÎÖ°×Ê¸ñ£º1¡¢±¾¿Æ¼°ÒÔÉÏÑ§Àú£¬3ÄêÒÔÉÏÊý¾Ý·ÖÎöÊ¦»òÒµÎñÊý¾Ý·ÖÎöÊ¦µÄ¹¤×÷¾­Ñé¡£2¡¢ÓÐ¹ØÊý¾ÝÄ£ÐÍ£¬Êý¾Ý¿âÉè¼Æ¿ª·¢£¬Êý¾ÝÍÚ¾òºÍ·Ö¶Î¼¼ÊõµÄ¼¼Êõ×¨³¤¡£3¡¢¶Ô±¨¸æ°ü£¨TableauµÈ£©£¬Êý¾Ý¿â£¨SQLµÈ£©£¬±à³Ì£¨XML£¬Javascript»òETL¿ò¼Ü£¬æµÊìÕÆÎÕPython¡¢RÓïÑÔ£©£¬ÒÔ¼°¶Ô½»»¥Ê½µÄ¿ÉÊÓ»¯Ó¦ÓÃ¹¤¾ß¾ßÓÐ·á¸»µÄÖªÊ¶ºÍ¾­Ñé¡£4¡¢Í³¼ÆÖªÊ¶ºÍÊ¹ÓÃÍ³¼ÆÈí¼þ°ü·ÖÎöÊý¾Ý¼¯µÄ¾­Ñé£¨Excel£¬SPSS£¬SASµÈ£©¡£5¡¢Ç¿´óµÄ·ÖÎöÄÜÁ¦£¬ÄÜ¹»ÊÕ¼¯£¬×éÖ¯£¬·ÖÎöºÍ´«²¥…
Êý¾Ý·ÖÎö×¨Ô±	Êý¾Ý·ÖÎö	0.7-1.2Íò/ÔÂ	Íâ×Ê£¨·ÇÅ·ÃÀ£©	500-1000ÈË	ÐÂÄÜÔ´Æû³µ	ÉÏº£-¾²°²Çø|2Äê¾­Ñé|´ó×¨|ÕÐ1ÈË|06-21·¢²¼	ÉÏ°àµØÖ·£ºÎ÷²Ø±±Â·199ºÅ¹âÃ÷µØ²ú´óÏÃ10Â¥	´ó×¨	2Äê¾­Ñé	¸ÚÎ»Ö°Ôð£º1¡¢¹«Ë¾ÔËÓªÖÐµÄÒµÎñÊý¾Ý×öÍ³¼Æ¼°ÔËÓª·ÖÎö£»2¡¢ÈÕ³£Êý¾Ý¼à²ì¼°Êý¾ÝÔ¤¾¯£¬Òì³£Êý¾Ý½â¶ÁÍÚ¾ò£»3¡¢¶Ô±¨±íÊý¾Ý½øÐÐ¿ÉÊÓ»¯´¦Àí¼°·ÖÎö£¬ÍêÉÆBIÏµÍ³´î½¨¡£	ÈÎÖ°ÒªÇó£º1¡¢ÊìÁ·ÕÆÎÕSQLSERVERÊý¾Ý¿â²éÑ¯Óï¾äºÍÂß¼­£»2¡¢ÊìÁ·ÕÆÎÕExcelÖÐµÄ³£ÓÃº¯Êý¼°Êý¾ÝÍ¸ÊÓ±í£»3¡¢¾ß±¸Ò»¶¨µÄÊý¾Ý·ÖÎöÄÜÁ¦£¬»áÊ¹ÓÃPowerBI
Êý¾Ý¹¤³ÌÊ¦	´óÊý¾ÝÍÚ¾ò	4-8Ç§/ÔÂ	ÉÏÊÐ¹«Ë¾	5000-10000ÈË	ÐÂÄÜÔ´¶àÔª»¯ÒµÎñ¼¯ÍÅ¹«Ë¾	Á¬ÔÆ¸Û|5-7Äê¾­Ñé|±¾¿Æ|ÕÐÈô¸ÉÈË|06-17·¢²¼	ÉÏ°àµØÖ·£ºå­ÖÞÄÏÂ·199ºÅ	±¾¿Æ	5-7Äê¾­Ñé	1¡¢¸ºÔðÊý¾Ý±ê×¼¡¢¹æ·¶µÈÖÆ¶¨£»2¡¢»ùÓÚÆóÒµÈ«Á´Â·Êý¾ÝÖÎÀí¡¢·ÖÎö¡¢Ó¦ÓÃ£»3¡¢Êý¾ÝÇý¶¯ÒµÎñ¶´²ì£¬ÌáÉýÊý¾ÝË¼¡£	ÈÎÖ°ÒªÇó£º1¡¢±¾¿Æ¼°ÒÔÉÏÑ§Àú£¬IT¡¢Êý¾ÝµÈÏà¹Ø×¨Òµ£»2¡¢5ÄêÒÔÉÏ´óÐÍÖÆÔìÒµ»òÏû·ÑÆ·¡¢¿ìÏúÐÐÒµÊý¾ÝÏà¹Ø¹¤×÷¾­Ñé£»3¡¢ÓÐ´óÊý¾Ý·ÖÎöÓ¦ÓÃ¾­ÑéÓÅÏÈ¡£Ö°ÄÜÀà±ð£ºÊý¾Ý²É¼¯¹¤³ÌÊ¦ÆäËû
Êý¾Ý·ÖÎö¹¤³ÌÊ¦ (Ö°Î»±àºÅ£º003802)	Êý¾Ý·ÖÎö	1.8-2.5Íò/ÔÂ	ÉÏÊÐ¹«Ë¾	10000ÈËÒÔÉÏ	µç×Ó¼¼Êõ/°ëµ¼Ìå/¼¯³ÉµçÂ·ÐÂÄÜÔ´	ÉîÛÚ-±¦°²Çø|3-4Äê¾­Ñé|Ë¶Ê¿|ÕÐ2ÈË|06-18·¢²¼	ÉÏ°àµØÖ·£ºÊ¯ÁúÉçÇøÒÃºÍÂ·2ºÅ	Ë¶Ê¿	3-4Äê¾­Ñé	¸ÚÎ»Ö°Ôð:1¡¢¸ºÔðÊý¾Ý¿âµÄ°²×°ÅäÖÃ¼°Éý¼¶¸ÄÔì£¬ÐÔÄÜ¼à¿Ø¼°ÓÅ»¯£¬¹ÊÕÏÕï¶ÏºÍÅÅ³ý£»2¡¢¸ºÔðÊý¾ÝÇ¨ÒÆ£¬Êý¾Ý¿â±¸·Ý¡¢¸´ÖÆ¡¢¾µÏñµÈÈÝÔÖ·½°¸µÄÖÆ¶¨ºÍÊµÊ©£»3¡¢¸ºÔðµÈÊý¾Ý¿â¶ÔÏóµÄÎ¬»¤²¿Êð£¬Îª¿ª·¢ÈËÔ±Ìá¹©Ð­ÖúÖ§³Ö£»4¡¢¶ÔÊý¾Ý¿â·þÎñÆ÷Ïà¹Ø¹ÜÀíÎÄµµ½øÐÐ±àÐ´ºÍÎ¬»¤¡£	ÈÎÖ°×Ê¸ñ:1¡¢ÊìÏ¤Êý¾Ý¿âÏµÍ³µÄ´æ´¢½á¹¹£¬Ô¤²âÎ´À´µÄ´æ´¢ÐèÇó£¬ÖÆ¶©Êý¾Ý¿âµÄ´æ´¢·½°¸£»2.¾ßÓÐOracle¡¢sqlserver¡¢Mysql£¬DB2µÈ´óÐÍÊý¾Ý¿âµ÷ÓÅ¾­Ñé¡¢·þÎñÆ÷LInux²Ù×÷ÏµÍ³¹ÜÀí¾­Ñé£»3¡¢ÊìÏ¤MESÏµÍ³ÒµÎñÓÅÏÈ¿¼ÂÇ£»4¡¢ÓÐOCPÖ¤ÊéÓÅÏÈ¿¼ÂÇ¡£Ö°ÄÜÀà±ð£º´óÊý¾Ý¿ª·¢¹¤³ÌÊ¦
Êý¾Ý·ÖÎöÊ¦£¨ÉÏÊÐ¹«Ë¾£©	Êý¾Ý·ÖÎö	4.5-9Ç§/ÔÂ	ÃñÓª¹«Ë¾	5000-10000ÈË	µçÆø/µçÁ¦/Ë®ÀûÐÂÄÜÔ´	¹ãÖÝ-°×ÔÆÇø|1Äê¾­Ñé|±¾¿Æ|ÕÐ2ÈË|06-22·¢²¼	ÉÏ°àµØÖ·£º¹ãÖÝÊÐ°×ÔÆÇøÉñÉ½¹¤ÒµÔ°´óÁëÄÏÂ·18ºÅ	±¾¿Æ	1Äê¾­Ñé	¸ÚÎ»Ö°Ôð£º1¡¢¸ºÔð¹«Ë¾²úÒµÊý¾Ý¿â¼°×ÊÑ¶Êý¾Ý¿â£ºÊý¾Ý¼°ÐÅÏ¢ÊÕ¼¯¡¢ÕûÀí¡¢Èë¿â£»2¡¢½áºÏÒµÎñÐèÇóÉè¼ÆÊý¾Ý·ÖÎöºÍÍÚ¾ò·½°¸£¬´Ó´óÁ¿Êý¾ÝÖÐ×Ü½á¹æÂÉ¡¢ÍÚ¾òÇ±ÔÚ¼ÛÖµ£¬²ú³öÊý¾Ý·Ö²¼¹æÂÉ¡¢±ä»¯Ç÷ÊÆ¡¢¹ØÁª¹ØÏµºÍ·ÖÀà¾ÛÀà£»3¡¢¸ù¾Ý¹«Ë¾ÒµÎñÐèÇó£¬½øÐÐÊý¾Ý·ÖÎö²¢Ìá¹©¾ö²ßÒÀ¾Ý£»£»4¡¢½«¸÷ÖÖÍ¾¾¶ÊÕ¼¯µ½µÄ·Ç±êÊý¾Ý£¬Í¨¹ý±ê×¼»¯´¦Àí£¬ÕûÀí³É¿ÉÒÔÍ³¼Æ·ÖÎöµÄÁ¿»¯Êý¾Ý¡£	ÈÎÖ°×Ê¸ñ£º1¡¢±¾¿Æ»òÒÔÉÏÑ§Àú£¬¼ÆËã»ú¡¢×Ô¶¯»¯¡¢ÊýÑ§¡¢¾­¼ÃÑ§¡¢Í³¼ÆÑ§»òÇé±¨·ÖÎöµÈÏà¹Ø×¨Òµ£»2¡¢Âß¼­Ë¼Î¬ÑÏÃÜ£¬½ÏÇ¿¹µÍ¨ÄÜÁ¦£¬ÄÜ¹»ÊìÁ·¶ÀÁ¢±àÐ´Êý¾Ý·ÖÎö±¨¸æ£¬¼°Ê±·¢ÏÖºÍ·ÖÎöÆäÖÐÒþº¬µÄ±ä»¯ºÍÎÊÌâ£»3¡¢ÊìÁ·Ê¹ÓÃSQL¡¢Excel¡¢PPT£¬ÓÐBIEE¡¢·«Èí»òÆäËûÇ°¶Ë±¨±í¹¤¾ß¾­ÑéÓÅÏÈ£»4¡¢ÉÆÓÚ¹µÍ¨ºÍ½»Á÷£¬ÓÐ·á¸»µÄ¿çÍÅ¶Ó¡¢²¿ÃÅµÄÏîÄ¿×ÊÔ´ÕûºÏÄÜÁ¦£¬ÄÜ¹»¶ÀÁ¢¿ªÕ¹ÑÐ¾¿ÏîÄ¿¡£Ö°ÄÜÀà±ð£ºÊý¾Ý·ÖÎöÊ¦¹Ø¼ü×Ö£ºÊý¾Ý·ÖÎöÊý¾ÝÍÚ¾òÊý¾Ý·ÖÎöÊ¦sql
Êý¾Ý·ÖÎöÊ¦	Êý¾Ý·ÖÎö	1.5-3Íò/ÔÂ	ÃñÓª¹«Ë¾	50-150ÈË	ÐÂÄÜÔ´»¥ÁªÍø/µç×ÓÉÌÎñ	ÉÏº£-ÆÕÍÓÇø|3-4Äê¾­Ñé|Ë¶Ê¿|ÕÐÈô¸ÉÈË|06-22·¢²¼|ÊýÑ§ÓëÓ¦ÓÃÊýÑ§ Í³¼ÆÑ§	ÉÏ°àµØÖ·£º´ó»ªÂ·88Åª15ºÅ	Ë¶Ê¿	3-4Äê¾­Ñé	¸ÚÎ»Ö°Ôð£º1¡¢ÓëÊÐ³¡/ÒµÎñ¿ªÍØÈËÔ±ÅäºÏ£¬²ÎÓë¿Í»§¹µÍ¨£¬Àí½âÒµÎñÐèÇó£¬Àí½âÊý¾Ý»·¾³£¬½ç¶¨Êý¾Ý·ÖÎöÎÊÌâ£¬²¢ÖÆ¶¨Êý¾Ý·ÖÎö·½°¸£»2¡¢ÓëÊý¾Ý¿ª·¢¼°ETLÈËÔ±ÅäºÏ£¬´ÓÊý¾Ý¿â¡¢·þÎñÉÌ»òÓÃÄÜÆóÒµ·½£¬»ñÈ¡Êý¾Ý£¬²¢½øÐÐÏàÓ¦µÄÊý¾Ý×¼±¸£»3¡¢ÉîÈëÀí½âÒµÎñÐèÇó£¬»ùÓÚÒµÎñÊý¾Ý½øÐÐÊý¾ÝÌ½Ë÷¡¢ÌØÕ÷ÌáÈ¡£¬Ñ¡Ôñ·ÖÎö·½·¨»òÄ£ÐÍ£¬²¢ÐÎ³É·ûºÏÒµÎñµÄ·ÖÎö½á¹û£»4¡¢ÓëÐèÇó²¿ÃÅÐ­×÷£¬±àÐ´·ÖÎö±¨¸æ¼°ÆäËû½»¸¶³É¹û£¬²¢Ð­ÖúÊµÏÖÊý¾Ý¼ÛÖµÓ¦ÓÃ£»5¡¢ÅäºÏÊý¾Ý¿ª·¢¹¤…	¸ÚÎ»ÒªÇó£º1¡¢Ñ§Ï°ÄÜÁ¦Ç¿¡¢Âß¼­ÑÏ½÷¼ò½à¡¢¹¤×÷¶ÀÁ¢¸ºÔð¡¢ÓïÑÔÁ÷³©£¨ÊéÃæ¡¢¿ÚÍ·£©¡¢ÄÜ¹»ÓÐÐ§ÔÄ¶ÁÖÐÓ¢ÎÄÎÄÏ×£»2¡¢ÊìÏ¤Êý¾Ý½á¹¹£¬ÊìÏ¤Êý¾ÝÌ½Ë÷·½·¨£¬ÊìÏ¤Êý¾ÝÇåÏ´¡¢½µÎ¬µÈÊý¾Ý×¼±¸¹ý³Ì£¬ÄÜ¹»½áºÏÒµÎñ³¡¾°ºÍÊý¾ÝÌõ¼þÓÐÐ§Íê³ÉÊý¾ÝÇåÏ´¡¢Êý¾ÝÃèÊöºÍÊý¾Ý×¼±¸£»3¡¢ÊìÏ¤»Ø¹é¡¢·ÖÀà¡¢¾ÛÀà¡¢¹ØÁª¹æÔò¡¢Ê±¼äÐòÁÐ¡¢Éñ¾­ÍøÂç¡¢¾ö²ßÊ÷¼°ÆäËû³£ÓÃÍ³¼Æ·ÖÎöºÍÊý¾ÝÍÚ¾ò¼¼Êõ£¬ÁË½âÆäËã·¨Ô­ÀíºÍÊÊÓÃÐÔ£¬ÄÜ¹»¸ù¾ÝÓ¦ÓÃ³¡¾°Ñ¡ÔñÊÊµ±µÄ·½·¨£¬²¢Í¨¹ýÊý¾Ý·ÖÎö…
Êý¾Ý¹ÜÀí×¨Ô±	Êý¾Ý¹ÜÀí»òÖÎÀí	0.8-1Íò/ÔÂ	ÃñÓª¹«Ë¾	ÉÙÓÚ50ÈË	ÐÂÄÜÔ´µçÆø/µçÁ¦/Ë®Àû	ÄÏ¾©-ÐþÎäÇø|3-4Äê¾­Ñé|±¾¿Æ|ÕÐ2ÈË|06-18·¢²¼	ÉÏ°àµØÖ·£ºÍ¯ÎÀÂ·5ºÅ	±¾¿Æ	3-4Äê¾­Ñé	Ö°Ôð£º1¡¢¸ºÔðÏà¹ØÊý¾ÝµÄ²É¼¯¡¢ÕûÀí¡¢Èë¿â¹¤×÷£¬±£Ö¤Êý¾Ý²É¼¯µÄÁ¬ÐøºÍÓÐÐ§£»2¡¢¶ÔÊý¾Ý×Ê²ú½øÐÐ¹ÜÀí£¬²¢ÄÜ¼°Ê±Ìá¹©¸øÏà¹Ø²¿ÃÅ£»3¡¢¶ÔÊý¾Ý½øÐÐÍ³¼Æ£»	ÈÎÖ°ÒªÇó£º1¡¢±¾¿Æ¼°ÒÔÉÏÑ§Àú£¬·çµç¡¢ÐÅÏ¢¡¢¼ÆËã»úµÈÏà¹Ø×¨Òµ£¬ÓÐ´óÊý¾Ý¡¢Êý¾ÝÍ³¼Æ·ÖÎöÀàÏµÍ³ÑÐ·¢¡¢ÔËÎ¬¾­ÑéÓÅÏÈ¡£2¡¢¶ÔÊý¾ÝÓÐÃô¸ÐÐÔ£¬ÓÐÊý¾Ý·ÖÎöºÍ½â¶ÁµÄÄÜÁ¦ºÍÓÐÊý¾ÝÔöÖµ±äÏÖË¼Î¬¡£3¡¢¾ß±¸Á¼ºÃµÄ¹µÍ¨ºÍÎÄ×Ö±í´ïÄÜÁ¦£»ÔðÈÎÐÄÇ¿£¬Ö´ÐÐÁ¦Ç¿£¬Ö÷¶¯»ý¼«£¬Á¼ºÃµÄ¿¹Ñ¹ÄÜÁ¦¡£Ö°ÄÜÀà±ð£ºÊý¾Ý¿â¹¤³ÌÊ¦(DBA)
Êý¾Ý×¨Ô±	Êý¾Ý¹ÜÀí»òÖÎÀí	4.5-5.5Ç§/ÔÂ	ºÏ×Ê	1000-5000ÈË	ÐÂÄÜÔ´	ÎÞÎý-ÎÞÎýÐÂÇø|ÎÞÐè¾­Ñé|±¾¿Æ|ÕÐ1ÈË|06-19·¢²¼	ÉÏ°àµØÖ·£ºÎÞÎýÊÐÐÂÇøÎýÊ¿Â·20-1	±¾¿Æ	ÎÞÐè¾­Ñé	¸ÚÎ»Ö°Ôð£º1.¸ºÔðÈÕ³£ÏúÊÛÊý¾ÝµÄÎ¬»¤£¬¼°Ê±¡¢ÍêÕû×¼È·µÄ½øÐÐÕûÀí»ã×Ü¡¢½¨Á¢ÐÎ³ÉÏàÓ¦Í³¼Æ±¨±í£»2.°´ÒªÇó¼°Ê±ÉÏ±¨¸÷ÏîÖ¸±êºÍÊý¾Ý£»3.¸ºÔðºÍÏà¹Ø²¿ÃÅµÄÏúÊÛ¡¢ÓâÆÚ¡¢·¢»õÊý¾ÝµÄÊáÀí¡¢ºË¶Ô£»4.¼à¿ØÊý¾ÝÒì³££¬¶ÔÒµÎñ¹ÜÀí¼°ÓÅ»¯Ìá¹©Êý¾ÝÖ§³Ö£»5¡¢ÏúÊÛ¼Æ»®ºÍÉú²ú¼Æ»®µÄÏÎ½Ó¡£6¡¢Áìµ¼°²ÅÅµÄÆäËü¹¤×÷¡£	ÈÎÖ°ÒªÇó£º1¡¢±¾¿Æ¼°ÒÔÉÏÑ§Àú£¬¹¤×÷ÄêÏÞ²»ÏÞ£»2¡¢±í¸ñ¾«Í¨£¬»ù±¾º¯ÊýÓ¦ÓÃÊìÁ·£»3¡¢»á¼Æ¡¢Í³¼ÆµÈÏà¹Ø×¨ÒµÓÅÏÈ£»4¡¢¾ßÓÐ½ÏÇ¿µÄ¹µÍ¨±í´ï¡¢Âß¼­·ÖÎöÄÜÁ¦£¬¾ßÓÐÊý×ÖÃô¸Ð¶È£¬ÑÏ½÷Ï¸ÖÂ¡£Ö°ÄÜÀà±ð£ºÏúÊÛÖúÀí¹Ø¼ü×Ö£ºÊý¾ÝÖúÀíÎÄÔ±
×ÛºÏ¸ß¼¶Êý¾Ý·ÖÎöÊ¦	´óÊý¾ÝÍÚ¾ò	1-1.5Íò/ÔÂ	¹úÆó	1000-5000ÈË	ÐÂÄÜÔ´½¨Öþ/½¨²Ä/¹¤³Ì	ÄÏ²ý-ÇàÔÆÆ×Çø|3-4Äê¾­Ñé|±¾¿Æ|ÕÐ2ÈË|05-13·¢²¼	ÉÏ°àµØÖ·£ºÇàÔÆÆ×Çø¹ãÖÝÂ·69ºÅ	±¾¿Æ	3-4Äê¾­Ñé	Ö÷ÒªÖ°Ôð£º1¡¢ÊÕ¼¯¡¢ÕûÀí·çµç/¹â·üÔËÎ¬ÒµÎñµÄÏà¹ØÊý¾Ý£»¶Ô½Ó´óÊý¾Ý¼à¿ØÖÐÐÄ¡¢ÔËÎ¬²¿¡¢ÔËÎ¬¹ÜÀíÏµÍ³µÈµÄÏà¹ØÊý¾Ý£»2¡¢¶ÔÊÕ¼¯Êý¾ÝÀûÓÃ´óÊý¾ÝÆ½Ì¨ºÍ¹¤¾ß½øÐÐ¶àÎ¬¶ÈÍ³¼Æ·ÖÎö£¬×ö³ö·ÖÎö±¨¸æ£»2¡¢ÀûÓÃÊý¾Ý¶ÔÓÚ¹â·üµçÕ¾¡¢·çµç³¡½øÐÐÔËÐÐÐÔÄÜ¡¢Éú²úÐ§ÂÊ¡¢Éè±¸½¡¿µ¶È·ÖÎö£»3¡¢¶ÔÓÚ¹ÊÕÏ¡¢È±ÏÝÐÅÏ¢½øÐÐÉîÈë·ÖÎö£¬×ö³ö×Ü½á£»4¡¢Ê¹ÓÃÔËÎ¬´óÊý¾ÝÆ½Ì¨½øÐÐÐ¡ÐÍÓ¦ÓÃ¿ª·¢£»5¡¢ÔËÓÃ»úÆ÷Ñ§Ï°µÈ·½·¨ÍÚ¾òÊý¾ÝÌØÕ÷¹¹½¨Éè±¸¹ÊÕÏÕï¶ÏÄ£ÐÍ¸ù¾Ý½á¹¹»¯µÄÊý¾Ý£¬…	ÈÎÖ°×Ê¸ñ1¡¢¾ßÓÐµçÁ¦¹¤³Ì¡¢·¢µç³§µçÆøÔËÐÐ»òÐÂÄÜÔ´·¢µçµÈ×¨ÒµÁìÓòË¶Ê¿ÑÐ¾¿Éú¼°ÒÔÉÏÑ§Àú¡£2¡¢3-4ÄêÒÔÉÏÐÂÄÜÔ´ÔËÎ¬µÈ¹¤×÷¾­Ñé¡£3¡¢ÊìÏ¤ÔËÎ¬ÌåÏµ£¬ÄÜ±àÖÆ¶¨ÖÆ»¯ÔËÎ¬½â¾ö·½°¸¡£4¡¢¹¤×÷µØµã£ºÈ«¹ú¡¢¹úÍâÖ°ÄÜÀà±ð£ºÊý¾Ý·ÖÎöÊ¦¹Ø¼ü×Ö£ºÊý¾Ý·ÖÎö´óÊý¾Ý
·çµçÔËÎ¬Êý¾Ý·ÖÎöÊ¦	Êý¾Ý·ÖÎö	0.8-1.5Íò/ÔÂ	ÃñÓª¹«Ë¾	ÉÙÓÚ50ÈË	ÐÂÄÜÔ´µçÆø/µçÁ¦/Ë®Àû	ÄÏ¾©-ÐþÎäÇø|ÕÐ6ÈË|06-18·¢²¼	ÉÏ°àµØÖ·£ºÍ¯ÎÀÂ·5ºÅ	Î´±êÃ÷	Î´±êÃ÷	¸ÚÎ»Ö°ÔðÊÕ¼¯¡¢ÕûÀí·çµçÔËÎ¬ÒµÎñµÄÏà¹ØÊý¾Ý£»¶Ô½Ó·çµç¼¯¿ØÖÐÐÄ¡¢ÏîÄ¿¹ÜÀíÖÐÐÄ¡¢ÔËÎ¬¹ÜÀíÏµÍ³µÈµÄÏà¹ØÊý¾Ý£»¶ÔÊÕ¼¯Êý¾ÝÀûÓÃ´óÊý¾ÝÆ½Ì¨ºÍ¹¤¾ß½øÐÐ¶àÎ¬¶ÈÍ³¼Æ·ÖÎö£¬×ö³ö·ÖÎö±¨¸æ£»ÀûÓÃÊý¾Ý¶ÔÓÚ·ç»ú¡¢·ç³¡½øÐÐÔËÐÐÐÔÄÜ¡¢Éú²úÐ§ÂÊ¡¢Éè±¸½¡¿µ¶È·ÖÎö£»¶ÔÓÚ·ç»ú¹ÊÕÏ¡¢È±ÏÝÐÅÏ¢½øÐÐÉîÈë·ÖÎö£¬×ö³ö×Ü½á£»Ê¹ÓÃÔËÎ¬´óÊý¾ÝÆ½Ì¨½øÐÐÐ¡ÐÍÓ¦ÓÃ¿ª·¢£»ÔËÓÃ»úÆ÷Ñ§Ï°µÈ·½·¨ÍÚ¾òÊý¾ÝÌØÕ÷¹¹½¨Éè±¸¹ÊÕÏÕï¶ÏÄ£ÐÍ¸ù¾Ý½á¹¹»¯µÄÊý¾Ý£¬ÆÀ¹ÀÉè±¸ÔËÐÐÐÔÄÜ£¬²¢¸ø³…	¸ÚÎ»ÒªÇó1¡¢ÐÔ±ð²»ÏÞ£¬È«ÈÕÖÆ±¾¿Æ¼°ÒÔÉÏÑ§Àú£¬ÑÐ¾¿ÉúÓÅÏÈ£»2¡¢¼ÆËã»ú¿ÆÑ§¼°¼¼Êõ¡¢ÊýÑ§¡¢Í³¼ÆÑ§¡¢µçÆø¹¤³Ì¡¢×Ô¶¯»¯µÈÏà¹Ø×¨Òµ£»3¡¢ÓÐ·çµçÏµÍ³¼à¿Ø»ò·çµçÔËÎ¬¹¤×÷¾­ÑéÕßÓÅÏÈ£»4¡¢ÊìÏ¤·çµç·¢µçÔ­Àí¡¢Ö÷ÒªÉè±¸¡¢ÔËÎ¬¹¤×÷Á÷³Ì£»ÊìÏ¤º£ÉÏ·çµçÒµÎñÕßÓÅÏÈ£»5¡¢ÕÆÎÕÊý¾Ý´¦ÀíÏà¹ØÈí¼þ£¬ÄÜÓÐÐ§µØ¶Ô·ç»ú¡¢·ç³¡ÔËÐÐÊý¾Ý½øÐÐ·ÖÎö£¬Íê³É×¼È·µÄÏµÍ³·ÖÎö±¨¸æ£»6¡¢¶ÔÊý¾ÝÃô¸Ð£¬¾ß±¸½ÏÇ¿µÄÊý¾Ý´¦Àí¡¢·ÖÎöÄÜÁ¦£¬ÄÜÊìÁ·Ê¹ÓÃÊý¾Ý·ÖÎö¹¤¾ß£¬ÓÐÃÀÁÖTempoÏµ…
·çµçÔËÎ¬Êý¾Ý·ÖÎöÊ¦	Êý¾Ý·ÖÎö	0.8-1.5Íò/ÔÂ	ÃñÓª¹«Ë¾	ÉÙÓÚ50ÈË	ÐÂÄÜÔ´µçÆø/µçÁ¦/Ë®Àû	ÄÏ¾©-ÐþÎäÇø|±¾¿Æ|ÕÐ6ÈË|06-18·¢²¼	ÉÏ°àµØÖ·£ºÍ¯ÎÀÂ·5ºÅ	±¾¿Æ	Î´±êÃ÷	¸ÚÎ»Ö°ÔðÊÕ¼¯¡¢ÕûÀí·çµçÔËÎ¬ÒµÎñµÄÏà¹ØÊý¾Ý£»¶Ô½Ó·çµç¼¯¿ØÖÐÐÄ¡¢ÏîÄ¿¹ÜÀíÖÐÐÄ¡¢ÔËÎ¬¹ÜÀíÏµÍ³µÈµÄÏà¹ØÊý¾Ý£»¶ÔÊÕ¼¯Êý¾ÝÀûÓÃ´óÊý¾ÝÆ½Ì¨ºÍ¹¤¾ß½øÐÐ¶àÎ¬¶ÈÍ³¼Æ·ÖÎö£¬×ö³ö·ÖÎö±¨¸æ£»ÀûÓÃÊý¾Ý¶ÔÓÚ·ç»ú¡¢·ç³¡½øÐÐÔËÐÐÐÔÄÜ¡¢Éú²úÐ§ÂÊ¡¢Éè±¸½¡¿µ¶È·ÖÎö£»¶ÔÓÚ·ç»ú¹ÊÕÏ¡¢È±ÏÝÐÅÏ¢½øÐÐÉîÈë·ÖÎö£¬×ö³ö×Ü½á£»Ê¹ÓÃÔËÎ¬´óÊý¾ÝÆ½Ì¨½øÐÐÐ¡ÐÍÓ¦ÓÃ¿ª·¢£»ÔËÓÃ»úÆ÷Ñ§Ï°µÈ·½·¨ÍÚ¾òÊý¾ÝÌØÕ÷¹¹½¨Éè±¸¹ÊÕÏÕï¶ÏÄ£ÐÍ¸ù¾Ý½á¹¹»¯µÄÊý¾Ý£¬ÆÀ¹ÀÉè±¸ÔËÐÐÐÔÄÜ£¬²¢¸ø³…	¸ÚÎ»ÒªÇó1¡¢ÐÔ±ð²»ÏÞ£¬È«ÈÕÖÆ±¾¿Æ¼°ÒÔÉÏÑ§Àú£¬ÑÐ¾¿ÉúÓÅÏÈ£»2¡¢¼ÆËã»ú¿ÆÑ§¼°¼¼Êõ¡¢ÊýÑ§¡¢Í³¼ÆÑ§¡¢µçÆø¹¤³Ì¡¢×Ô¶¯»¯µÈÏà¹Ø×¨Òµ£»3¡¢ÓÐ·çµçÏµÍ³¼à¿Ø»ò·çµçÔËÎ¬¹¤×÷¾­ÑéÕßÓÅÏÈ£»4¡¢ÊìÏ¤·çµç·¢µçÔ­Àí¡¢Ö÷ÒªÉè±¸¡¢ÔËÎ¬¹¤×÷Á÷³Ì£»ÊìÏ¤º£ÉÏ·çµçÒµÎñÕßÓÅÏÈ£»5¡¢ÕÆÎÕÊý¾Ý´¦ÀíÏà¹ØÈí¼þ£¬ÄÜÓÐÐ§µØ¶Ô·ç»ú¡¢·ç³¡ÔËÐÐÊý¾Ý½øÐÐ·ÖÎö£¬Íê³É×¼È·µÄÏµÍ³·ÖÎö±¨¸æ£»6¡¢¶ÔÊý¾ÝÃô¸Ð£¬¾ß±¸½ÏÇ¿µÄÊý¾Ý´¦Àí¡¢·ÖÎöÄÜÁ¦£¬ÄÜÊìÁ·Ê¹ÓÃÊý¾Ý·ÖÎö¹¤¾ß£¬ÓÐÃÀÁÖTempoÏµ…
Êý¾Ý¹ÜÀí¹¤³ÌÊ¦	Êý¾Ý¹ÜÀí»òÖÎÀí	0.7-1.3Íò/ÔÂ	ÃñÓª¹«Ë¾	500-1000ÈË	Æû³µÐÂÄÜÔ´	ÖêÖÞ|ÕÐ1ÈË|05-09·¢²¼	ÉÏ°àµØÖ·£ºÌìÔªÇøÏÉÔÂ»·Â·899ºÅ¶¯Á¦¹È´óÏÃÎåÂ¥	Î´±êÃ÷	Î´±êÃ÷	1¡¢´î½¨Êý¾Ý¹ÜÀí¹Ü¿Ø»úÖÆ£»2¡¢¸ºÔð½¨Á¢ºÍÍêÉÆÑÐ·¢Êý¾Ý¼°Ïà¹Ø¼¼ÊõÎÄ¼þÃÜ¼¶¹ÜÀíÖÆ¶È;3¡¢´î½¨ÑÐ·¢»úÃÜÎÄ¼þ/Êý¾ÝÊµÊ±¹Ü¿Ø»úÖÆ£»4¡¢ÊµÊ±¶ÔÏîÄ¿¹ý³ÌÎÄ¼þ/Êý¾Ý½øÐÐ¼à¿Ø£¬È·±£Êý¾Ý¸üÐÂµÄ¼°Ê±ÐÔ¡¢¹æ·¶ÐÔ¡¢×¼È·ÐÔ£»¸ºÔð¶Ô²úÆ·¸ü¸ÄÁ÷³ÌÖÐÊý¾ÝµÄ¸üÐÂ½øÐÐÉó²é¡£	ÈÎÖ°ÒªÇó£º1¡¢È«ÈÕÖÆ´ó×¨»òÒÔÉÏÑ§Àú£»2¡¢¹¤×÷¾­Ñé²»ÏÞ£»3¡¢×¨Òµ²»ÏÞ£¬ÈÕÓï¡¢Æû³µ¡¢»úÐµÀà×¨ÒµÓÅÏÈ£»4¡¢ÁË½âÆóÒµ¹ÜÀíÁ÷³ÌÖÆ¶È£»5¡¢¾«Í¨CATIA¡¢CADµÈÈí¼þ£¬ÊìÏ¤Æû³µ½á¹¹£¬´ÓÊÂ¹ý×Ü²¼ÖÃ¹¤×÷ÕßÓÅÏÈ£»6¡¢ÊìÏ¤ÑÐ·¢¼¼ÊõÎÄ¼þ¼°Êý¾ÝµÄ¹æ·¶ÐÔ¡¢ÍêÕûÐÔÒªÇó£»7¡¢ÊìÏ¤ÈÕ³£°ì¹«Èí¼þ£»£¨×¢£º¹¤×÷¡¢Ñ§Ï°Ì¬¶ÈÑÏ½÷¡¢»ý¼«Õß£¬ÒÔÉÏÌõ¼þ¿ÉÊÊµ±·Å¿í£©Ö°ÄÜÀà±ð£º¸ß¼¶Èí¼þ¹¤³ÌÊ¦Èí¼þ¹¤³ÌÊ¦
ÀÍÎñÅÉÇ² - Êý¾Ý²É¼¯Ô±	Êý¾Ý²É¼¯	6-9Ç§/ÔÂ	ÃñÓª¹«Ë¾	500-1000ÈË	ÐÂÄÜÔ´Æû³µ	ÉÏº£|1Äê¾­Ñé|´ó×¨|ÕÐ1ÈË|06-22·¢²¼	ÉÏ°àµØÖ·£ºÑîÆÖÇøÆëÆë¹þ¶ûÂ·928ºÅÉÌÎñÓ¡Ë¢Ô°Çø	´ó×¨	1Äê¾­Ñé	¸ÚÎ»Ö÷ÒªÖ°Ôð£º¸ù¾ÝÒµÎñÐèÇóÍê³ÉÊý¾Ý²É¼¯ºÍÕûÀí	ÈÎÖ°×Ê¸ñ£º1¡¢¾ßÓÐ³µÁ¾¼ÝÊ»CÕÕ£¬ÄÜÊìÁ·¼ÝÊ»³µÁ¾2¡¢¹¤×÷ÈÏÕæ¡¢Ï¸ÐÄ¡¢»ý¼«£¬ÄÜ½ÓÊÜ¼Ó°à¡¢³ö²î£»3¡¢¾ßÓÐÁ¼ºÃµÄÑ§Ï°ÄÜÁ¦¡¢Àí½âÄÜÁ¦Ç¿£»4¡¢ÄÍÐÄ¡¢Ï¸ÐÄ¡¢ÈÏÕæ£¬¹µÍ¨Óë±í´ïÄÜÁ¦ºÃ£»5¡¢ÊìÏ¤»ù±¾µÄµçÄÔ²Ù×÷£»6¡¢¶Ô±ê×¢¹¤×÷ÓÐÈÈÇé£¬±£³Ö¸ßÐ§ÂÊ¼°¸ß×¼È·ÐÔ£»Ö°ÄÜÀà±ð£ºÊý¾Ý²É¼¯¹¤³ÌÊ¦
ÍøÔ¼³µÊý¾Ý·ÖÎö¸ß¼¶¾­Àí	Êý¾Ý·ÖÎö	1.2-2Íò/ÔÂ	ÃñÓª¹«Ë¾	ÉÙÓÚ50ÈË	ÐÂÄÜÔ´»¥ÁªÍø/µç×ÓÉÌÎñ	±±¾©-³¯ÑôÇø|5-7Äê¾­Ñé|±¾¿Æ|ÕÐ1ÈË|06-11·¢²¼	ÉÏ°àµØÖ·£ºÍû¾©soho	±¾¿Æ	5-7Äê¾­Ñé	Ö°ÔðÃèÊö£º1¡¢¸ºÔð½¨Á¢ÍêÉÆµÄ¿Í·þ°²È«¡¢ÔËÓª·þÎñ¼°³É±¾µÄÊý¾Ý¼à¿Ø·ÖÎöÌåÏµ£¬ÓÈÆä¸ºÔðË¾»úÔËÓªÊý¾ÝÌåÏµµÄÉè¼ÆÓë¹ÜÀí·ÖÎö£»2¡¢¶ÔÌåÑé/·þÎñº£Á¿Êý¾Ý½øÐÐÉî¶È·ÖÎöºÍÕï¶Ï£¬½øÐÐÒì³£Ö¸±êµÄÔ­Òò·ÖÎö²¢²ú³ö½áÂÛ£¬ÎªÒµÎñ·¢Õ¹Ìá¹©ºÏÀíµÄÓÅ»¯½¨ÒéºÍ·½°¸£»3¡¢¶ÔÒì³£Ö¸±ê½øÐÐ¸ú×Ù±Õ»·£¬ÍÆ¶¯ÒµÎñÂäµØ¸ÄÉÆ£»4¡¢ÂäµØÍÆ½øÊý¾Ý²úÆ·µÄÍêÉÆ£¬´î½¨Êý¾Ý·ÖÎöÆ½Ì¨£¬¶Ô½ÓBI½øÐÐÖ¸±ê¼à¿ØÄ£ÐÍ×Ô¶¯¡¢¿ÉÊÓ»¯£¬ÌáÉý×éÖ¯ÔËÓªÐ§ÂÊ£»5¡¢Í¨¹ý¶Ô²¿ÃÅÔËÓªÊý¾ÝÑÐ¾¿£¬Ìá³…	ÈÎÖ°ÒªÇó£º1¡¢¼ÆËã»ú¡¢ÊýÀíÍ³¼ÆµÈÏà¹Ø×¨Òµ£¬±¾¿Æ¼°ÒÔÉÏÑ§Àú£¬ÎåÄêÒÔÉÏÏà¹Ø¹¤×÷¾­Àú£»2¡¢ÓÐÍøÔ¼³µÒµÎñ·ÖÎö¾­ÑéÓÅÏÈ£»3¡¢¾«Í¨Excel¡¢PPT£¬ÊìÁ·Ê¹ÓÃMinitab¡¢SPSS¡¢R»òSASÈÎÒ»Èí¼þ£»4¡¢ÊìÏ¤SQL/HQLÓï¾ä£¬¹¤×÷¾­ÀúÓÐMySQl/HIVEµÈµÄÓÅÏÈ£»5¡¢Á¼ºÃµÄÂß¼­Ë¼Î¬Óë±í´ïÄÜÁ¦£¬ÉÆÓÚÓÃ¼òµ¥ÓïÑÔ±íÊö¸´ÔÓ½áÂÛ£»6¡¢Á¼ºÃµÄÊý¾ÝÃô¸Ð¶È£¬ÄÜ´Óº£Á¿Êý¾ÝÌáÁ¶ºËÐÄ½áÂÛÓëÇ÷ÊÆ·ÖÎö£»Ö°ÄÜÀà±ð£ºÊý¾ÝÔËÓª
Êý¾Ý×¨Ô±£¨¹ãÖÝ£©¡ªÓªÏúÊÂÒµ²¿	Êý¾Ý¹ÜÀí»òÖÎÀí	5-8Ç§/ÔÂ	ÃñÓª¹«Ë¾	1000-5000ÈË	ÐÂÄÜÔ´Æû³µ	¹ãÖÝ-°×ÔÆÇø|ÔÚÐ£Éú/Ó¦½ìÉú|´ó×¨|ÕÐ1ÈË|06-22·¢²¼	ÉÏ°àµØÖ·£ºÔÆ¶¦ÉÐ³Ç213ÊÒ£¨½üµØÌú3ºÅÏß°×ÔÆ´óµÀ±±Õ¾£©	´ó×¨	ÔÚÐ£Éú/Ó¦½ìÉú	¸ÚÎ»Ö°Ôð£º1.¸ºÔðÍøÔ¼³µÒµÎñ¸÷ÀàÔËÓªÊý¾ÝÊÕ¼¯¡¢ÕûÀí¡¢»ã×Ü¡¢·ÖÎöÍ³¼Æ¹¤×÷£¬°´½ø¶È×öºÃÈÕ±¨¡¢ÖÜ±¨ºÍÔÂ±¨£»2.¶¨ÆÚ¼à¿Ø¸÷¸ö³ÇÊÐµÄÊý¾Ý²¢¸ú×ÙÆäÐ§¹û£¬ÌáÉýÔËÓª·ç¿ØÌåÏµ£»3.ÓëÒµÎñ²¿ÃÅ¹µÍ¨ºÏ×÷£¬¸ºÔðÊÕ¼¯ÔËÓªÆ½Ì¨ÓÃ»§·´À¡ºÍÊý¾Ý£¬¸üÐÂ¡¢Î¬»¤ÔËÓªÆ½Ì¨µÄÊý¾Ý×¼È·ÐÔ£»	¸ÚÎ»ÒªÇó£º1.´ó×¨¼°ÒÔÉÏÑ§Àú£¬Í³¼ÆÑ§µÈ×¨Òµ±³¾°£¬ÓÐÒ»¶¨µÄÊý¾ÝÍ³¼Æ¹¤×÷¾­ÑéorÓ¦½ìÉú£¨ÓÐÏà¹ØÊµÏ°¾­ÑéÓÅÏÈ¿¼ÂÇ£©£»2.ÓÐÒ»¶¨µÄÊý¾Ý·ÖÎöÏà¹Ø¾­Ñé£¬ÊìÁ·ÔËÓÃEXCEL¡¢PPT£»3.ÓÐ½ÏÇ¿µÄ¹µÍ¨ÄÜÁ¦ºÍ¿ç²¿ÃÅºÏ×÷ÄÜÁ¦£¬ÓÐ½ÏºÃµÄÂß¼­Ë¼Î¬ÄÜÁ¦¡¢½ÏÇ¿µÄ¿¹Ñ¹ÄÜÁ¦¡£Ö°ÄÜÀà±ð£ºÒµÎñ·ÖÎö×¨Ô±/ÖúÀíÍ³¼ÆÔ±¹Ø¼ü×Ö£ºÊý¾ÝÍ³¼ÆÊý¾Ý·ÖÎöÊý¾Ý¹ÜÀí
Êý¾Ý·ÖÎöÊ¦£¨ÄÜÔ´´óÊý¾ÝÖÐÐÄ£©	´óÊý¾ÝÍÚ¾ò	1.2-1.5Íò/ÔÂ	ÊÂÒµµ¥Î»	150-500ÈË	µçÆø/µçÁ¦/Ë®ÀûÐÂÄÜÔ´	³É¶¼-Ë«Á÷Çø|ÎÞÐè¾­Ñé|±¾¿Æ|ÕÐ1ÈË|06-22·¢²¼	ÉÏ°àµØÖ·£ºÌì¸®ÐÂÇøÌì¹¤´óµÀ916ºÅÌì¿Æ´´Ôì²úÒµ»ùµØ	±¾¿Æ	ÎÞÐè¾­Ñé	¸ÚÎ»Ö°Ôð£º1.»ùÓÚ¹«Ë¾×ÔÖ÷ÑÐ·¢µÄ´óÊý¾ÝÆ½Ì¨²úÆ·¡¢µäÐÍÒÔ¼°¿ªÔ´µÄÊý²ÖÏµÍ³£¬ÎªÆóÒµ¼¶¿Í»§Ìá¹©Êý¾Ý¹¤³Ì·þÎñ£¬°üÀ¨Êý¾Ý½¨Ä£¡¢Êý¾Ý½ÓÈë¡¢Êý¾Ý¼¯³ÉºÍÊý¾ÝÖÎÀíµÈ¹¤×÷¡£2.»ùÓÚ´óÊý¾ÝÆ½Ì¨ºÍÊý¾Ý²Ö¿âÏµÍ³µÄÊý¾Ý½¨Ä££¬ETLÉè¼Æ¡¢¿ª·¢ÓëÎ¬»¤£¬½øÐÐÊý¾Ý³éÈ¡¡¢ÇåÏ´¡¢×ª»»¡¢¼¯³É£¬×îºó¼ÓÔØµ½´óÊý¾ÝÆ½Ì¨/Êý¾Ý²Ö¿âÖÐµÈ¹¤×÷¡£	ÈÎÖ°ÒªÇó£º1.ÓÐÊý¾Ý¿âºÍÊý¾Ý²Ö¿âÉè¼Æ»ù´¡£¬ÓÐ¹ØÏµÊý¾Ý¿â½¨Ä£ºÍÊý¾Ý²Ö¿âÏµÍ³µÄ¹¤×÷¾­Ñé£»2.ÊìÁ·Java¿ª·¢£¬Àí½âÃæÏò¶ÔÏó·½·¨£»3.ÊìÏ¤Linux²Ù×÷ÏµÍ³£¬ÊìÁ·½Å±¾ÓïÑÔºÍSQL£¬ÊìÏ¤³£ÓÃµÄETL¹¤¾ß£»4.ÁË½âHadoopÉúÌ¬£¬ÁË½âHive/HDFS/MapReduce/GreenplumµÈÏµÍ³£»5.Ì¤Êµ£¬¹¤×÷ÈÏÕæ¸ºÔð£¬»ý¼«Ö÷¶¯£¬Á¼ºÃµÄ¹µÍ¨ºÍ·ÖÎö½â¾öÎÊÌâµÄÄÜÁ¦£¬¿ÉÒÔ¸ù¾ÝÏîÄ¿ÐèÒª³ö²î¡£ÓÅÏÈÌõ¼þ:1.ÓÐÊý¾Ý²Ö¿âÏµÍ³µÄÊµÊ©¾­Ñé£¬°üÀ¨µ«²»ÏÞÓÚÔÚTBÒÔÉÏ¶àÖÖÊý¾Ý¼¯ÉÏETL¡¢ÏµÍ³¼…
ÐÅÏ¢»¯×¨Ô±	Êý¾Ý¹ÜÀí»òÖÎÀí	8-30Íò/Äê	ÃñÓª¹«Ë¾	ÉÙÓÚ50ÈË	µçÆø/µçÁ¦/Ë®ÀûÐÂÄÜÔ´	±±¾©|2Äê¾­Ñé|´ó×¨|ÕÐ2ÈË|06-21·¢²¼|ÆÕÍ¨»°Á¼ºÃ|ÊÐ³¡ÓªÏú µç×ÓÉÌÎñ	ÉÏ°àµØÖ·£º±±¾©ÊÐ³¯ÑôÇø±±Ô·¶«Â·19ºÅÖÐ¹úÌú½¨¹ã³¡D×ù306ÊÒ	´ó×¨	2Äê¾­Ñé	1¡¢¸ºÔðÍøÕ¾µÄ»ù´¡ÔËÓª¹¤×÷£¬°üÀ¨£º²úÆ·ÉÏÏÂ¼Ü¡¢²úÆ·Êý¾Ý¸üÐÂ¡¢ÓªÏú²ß»®¡¢»î¶¯Éê±¨¡¢Ò³Ãæ¿ò¼Üµ÷ÕûµÈ£»2¡¢¸ºÔðºÍÍâÆ½Ì¨¶Ô½Ó¹µÍ¨£¬¼°Ê±¸ú½ø¸÷Ïî»î¶¯£¬È·±£Æ½Ì¨×ÊÔ´Ë³Àû¿ªÕ¹£»3¡¢¸ºÔðºÍ¹«Ë¾ÄÚ²¿Éè¼Æ¡¢ÓªÏú¡¢Êý¾ÝµÈ¸÷Ö°ÄÜ²¿ÃÅµÄ¶Ô½Ó¡£4¡¢»ã×ÜËù¸ºÔðÆ½Ì¨µÄÊý¾Ý£¬Íê³ÉÈÕ³£¹¤×÷±¨±í£»5¡¢Íê³ÉÁìµ¼°²ÅÅµÄÁÙÊ±ÐÔ¹¤×÷¡£¡£	ÈÎÖ°ÒªÇó£ºÑ§ÀúÒªÇó£º´ó×¨ÒÔÉÏ£»¹¤×÷¾­Ñé£º2ÄêÒÔÉÏ£»ÓÐÒ»ÄêÒÔÉÏÍøÕ¾»òµçÉÌÔËÓª¹¤×÷¾­ÑéÓÐÁ¼ºÃµÄ¹µÍ¨¼¼ÇÉºÍÓïÑÔ±í´ïÄÜÁ¦£»¹¤×÷»ý¼«¡¢½ÏÇ¿µÄÍÅ¶ÓÒâÊ¶¡¢Ñ§Ï°ÄÜÁ¦Ç¿£¬ÓÐÔðÈÎÐÄ¡£¹«Ë¾¸£Àû£º1¡¢¹«Ë¾½¨Á¢¶à½×ÌÝ½úÉý»úÖÆ£¨¹«Æ½¡¢¹«Õý¡¢¹«¿ª£©£»2¡¢ÍêÉÆµÄÉç±£ÖÆ¶È+ÎåÏÕÒ»½ð+½Ú¼ÙÈÕ×£¸£+ÄêÐÝ¼Ù£»3¡¢ÅàÑµÌåÏµ£ºÐÂÔ±¹¤ÈëÖ°ÅàÑµ+²»¶¨ÆÚÖ°ÒµÖªÊ¶ÅàÑµ£»4¡¢¹ú¼Ò·¨¶¨½Ú¼ÙÈÕ£¬Õý³£ÐÝ¼Ù¡¢²ú¼Ù¡¢»é¼Ù¡¢´øÐ½Äê¼Ù¡£Ö°ÄÜÀà±ð£ºµçÉÌ×¨Ô±ÍøÂçÍÆ¹ã×¨Ô±¹Ø¼ü×Ö…
Êý¾Ý·ÖÎöÊ¦	Êý¾Ý·ÖÎö	18-25Íò/Äê	¹úÆó	1000-5000ÈË	»¥ÁªÍø/µç×ÓÉÌÎñÐÂÄÜÔ´	ÉÏº£-¼Î¶¨Çø|2Äê¾­Ñé|±¾¿Æ|ÕÐ2ÈË|06-17·¢²¼	ÉÏ°àµØÖ·£º¼Î¶¨ÇøÄ«ÓñÄÏÂ·888ºÅ15Â¥	±¾¿Æ	2Äê¾­Ñé	1¡¢ÈÕ³£Êý¾Ý¼à¿Ø£º·ÖÊ±¹²ÏíÒµÎñÈÕ³£Êý¾Ý¼à¿ØºÍÒì³£Êý¾Ý±¨¸æ¡£2¡¢´î½¨Êý¾Ý·ÖÎö¿ò¼Ü£º¶ÔÒµÎñÐèÇó½øÐÐÖ¸±ê»¯·Ö½â£¬Í¨¹ý¹Ø¼üÖ¸±ê¡¢²ÎÕÕÏµÑ¡È¡£¬»¹Ô­/Õï¶ÏÒµÎñ×´Ì¬¡£3¡¢Êý¾ÝÄ¿ÊÓ»¯Æ½Ì¨£ºÈÕ³£±¨±í×Ô¶¯»¯£¬¸÷¸ö³ÇÊÐ³µÁ¾¡¢Íøµã¡¢¶©µ¥¡¢ÓÃ»§¡¢»î¶¯µÈ¼à¿ØÆ½Ì¨´î½¨¡£4¡¢Êä³öÊý¾Ý·ÖÎö¶´²ì£º»ùÓÚÊý¾Ý·ÖÎö¿ò¼Ü¡¢½áºÏ¿ÉÊÓ»¯ÄÜÁ¦£¬ÔÚ¾ö²ßÖ§³Ö¡¢²úÆ·ÓÅ»¯¡¢ÔËÓª¸Ä½ø£¬ÐÂÒµÎñ»ú»áµÈ·½Ãæ¸ø³ö¶´²ì¡£5¡¢ÍÆ½øÊý¾Ý²úÆ·»¯ÂäµØ£ºÉè¼ÆÊý¾Ý²úÆ·£¬Ç°ÖÃÊý¾Ý»ñÈ¡Ä…	ÈÎÖ°ÒªÇó£º1¡¢Ë¼Î¬ÇåÎú
Êý¾Ý·ÖÎöÊ¦	Êý¾Ý·ÖÎö	6-8Íò/Äê	ÃñÓª¹«Ë¾	150-500ÈË	µçÆø/µçÁ¦/Ë®ÀûÐÂÄÜÔ´	ÎÞÎý-½­ÒõÊÐ|5-7Äê¾­Ñé|±¾¿Æ|ÕÐ5ÈË|06-22·¢²¼|ÊýÑ§ÓëÓ¦ÓÃÊýÑ§ ÐÅÏ¢Óë¼ÆËã¿ÆÑ§	ÉÏ°àµØÖ·£ºº£À½²Æ¸»ÖÐÐÄ15Â¥	±¾¿Æ	5-7Äê¾­Ñé	¸ÚÎ»Ö°Ôð1¡¢ÄÜÐ§Æ½Ì¨µÄÊý¾Ý½ÓÈë£»2¡¢¸ºÔðÄÜÐ§Æ½Ì¨Êý¾ÝÂ¼Èë¹¤×÷£¬²¢×öºÃÊý¾Ý·ÖÎö¹¤×÷£»3¡¢¸ºÔðÄÜÐ§Æ½Ì¨µÄÊý¾Ý¹ÜÀí£¬ÄÜ¼°Ê±·¢ÏÖÄÜÐ§Æ½Ì¨¹ÊÕÏ£¬¼°Ê±Ìá¹©¸øÏà¹Ø¼¼ÊõÈËÔ±´¦Àí²¢¸ú×Ù´¦Àí½á¹û£»4¡¢ÀûÓÃÒ»¶¨µÄ½¨Ä£¼¼Êõ»òÍÚ¾ò¼¼Êõ¶ÔÓÃ»§Êý¾Ý½øÐÐ·ÖÀàÓë·ÖÎö£¬¶ÔÓªÏú²ßÂÔÌá¹©Ò»¶¨µÄÊý¾ÝÖ§³Ö£»5¡¢Ã¿ÔÂ±àÖÆÄÜºÄ±¨¸æ£¬ÎªÁìµ¼²ã×ö¾ö²ßÌá¹©×¼È·¡¢ÓÐÐ§µÄÊý¾Ý£»6¡¢Áìµ¼¼°¸÷²¿ÃÅÊý¾ÝÐèÇóµÄÆäËû×¨Ïî¹¤×÷£»	ÈÎÖ°×Ê¸ñ1¡¢±¾¿ÆÒÔÉÏÑ§Àú£¬Í³¼ÆÑ§¡¢Ó¦ÓÃÊýÑ§¡¢µçÆø¡¢µÈÏà¹Ø×¨ÒµÓÅÏÈ£»2¡¢ÊìÏ¤µçÁ¦»òÐÂÄÜÔ´ÐÐÒµ£¬ÓÐµçÁ¦»òÐÂÄÜÔ´ÐÐÒµ¾­ÑéÕßÓÅÏÈ£»3¡¢ÊìÁ·ÕÆÎÕºÍÔËÓÃÏà¹ØÊý¾Ý·ÖÎöÈí¼þ£¬ÖÁÉÙÕÆÎÕSAS¡¢SPSS¡¢R¡¢MATLAB¡¢ExcelµÈÍ³¼Æ¹¤¾ßÖÐµÄÒ»ÖÖ£»4¡¢¾ß±¸½ÏÇ¿µÄÂß¼­Ë¼Î¬ÄÜÁ¦¡¢¾ö²ßÅÐ¶ÏÁ¦¼°½ÏÇ¿µÄÑ§Ï°ÄÜÁ¦£»5¡¢ÊìÏ¤GA¡¢°Ù¶ÈÍ³¼ÆµÈÍøÕ¾Êý¾ÝÍ³¼ÆÆ½Ì¨£»6¡¢Ó¦½ì±ÏÒµÉú£¬×¨Òµ¶Ô¿Ú£¬Á¢Ö¾Êý¾Ý·ÖÎöÊÂÒµµÄÓÐÎªÇàÄêÒ²»¶Ó­Ó¦Æ¸¡£Ö°ÄÜÀà±ð£ºÊý¾Ý¿â¹¤³ÌÊ¦(DBA)
½¨Ä£¹¤³ÌÊ¦	´óÊý¾ÝÍÚ¾ò	0.8-1Íò/ÔÂ	¹úÆó	1000-5000ÈË	ÐÂÄÜÔ´»úÐµ/Éè±¸/ÖØ¹¤	ÖØÇì-Óå±±Çø|3-4Äê¾­Ñé|Ë¶Ê¿|ÕÐ5ÈË|06-07·¢²¼	ÉÏ°àµØÖ·£º½ðÓå´óµÀ30ºÅ	Ë¶Ê¿	3-4Äê¾­Ñé	£¨1£©¸ºÔð·çµçÏà¹ØÊý¾ÝµÄÒµÎñ·ÖÎö¡¢´óÊý¾Ý·ÖÎöºÍÊý¾ÝÍÚ¾ò£»£¨2£©¸ºÔðÊý¾ÝµÄ´¦Àí¡¢ÕûºÏ¼°Êý¾Ý½¨Ä££¬Ð­Í¬ÒµÎñÈËÔ±£¬½«Ä£ÐÍËã·¨³É¹ûÓ¦ÓÃµ½Êµ¼ÊÒµÎñÏµÍ³ÖÐ£¬½øÐÐ·ÖÎö³É¹ûµÄ¿ÉÊÓ»¯Éè¼Æ£»£¨3£©¸ºÔð¸ù¾ÝÊµ¼ÊÒµÎñÒªÇó£¬Íê³É½ÏÉîÈëµÄ×¨ÏîÊý¾Ý·ÖÎö²¢ÐÎ³É·ÖÎö±¨¸æ£»£¨4£©¸ºÔð´óÊý¾Ý¡¢Ä£ÐÍ¡¢ÒµÎñµÄÏà¹ØËã·¨µÄÑÐ¾¿¼°Ó¦ÓÃ¡£	Ö°Î»ÒªÇó£º£¨1£©ÑÐ¾¿ÉúÒÔÉÏÑ§Àú£¬3Äê¼°ÒÔÉÏÏà¹Ø¹¤×÷¾­Ñé£»£¨2£©¾«Í¨¸÷ÖÖ»úÆ÷Ñ§Ï°ºÍÊý¾ÝÍÚ¾òËã·¨£»£¨3£©¶ÔÊý¾ÝÕûÀí£¬Êý¾ÝÖÊÁ¿·ÖÎö£¬Êý¾ÝÔ¤´¦Àí£¬ÖÇÄÜËã·¨Ä£ÐÍÑµÁ·£¬Êý¾Ý¿ÉÊÓ»¯£¬½á¹û·ÖÎöµÈÓÐ½ÏÉîµÄÀí½â£»£¨4£©ÊìÁ·Ê¹ÓÃÒ»ÖÖÒÔÉÏÊý¾Ý·ÖÎö½¨Ä£Èí¼þ(ÈçPython¡¢R¡¢MATLABµÈ£©£¬ÓÐ¼ÆËã»úÏà¹Ø×¨Òµ»ù´¡£¬ÓÐÊ¹ÓÃSparkRÊµÕ½¾­ÑéÕßÓÅÏÈ£»£¨5£©¾ß±¸½ÏÇ¿µÄÊý¾Ý½â¶ÁÄÜÁ¦£¬ÒµÎñ¹µÍ¨ÄÜÁ¦£¬¹¤×÷¼¤Çé¡¢ÍÅ¶ÓÐ­×÷¾«Éñ£¬¿ÉÒÔ³ÐÊÜ½ÏÇ¿µÄ¹¤×÷Ñ¹Á¦¡£Ö°ÄÜÀà±…
ÖÊÁ¿¹ÜÀíÖÐÐÄ-Êý¾Ý·ÖÎöÖ÷ÈÎ¹¤³ÌÊ¦(J14713)	Êý¾Ý·ÖÎö	2-3Íò/ÔÂ	ÃñÓª¹«Ë¾	1000-5000ÈË	µçÆø/µçÁ¦/Ë®ÀûÐÂÄÜÔ´	±±¾©|3-4Äê¾­Ñé|±¾¿Æ|ÕÐÈô¸ÉÈË|06-22·¢²¼	ÉÏ°àµØÖ·£º´óÐËÇøÒà×¯²©ÐËÒ»Â·8ºÅ	±¾¿Æ	3-4Äê¾­Ñé	¹¤×÷Ö°Ôð:1¡¢·ÖÎö·ç»úºËÐÄ²¿¼þµÄÉè¼Æ¡¢ÖÆÔì¡¢ÔËÐÐÊý¾Ý£¬·ÖÎöÆäÊ§Ð§¹æÂÉ£»2¡¢·ÖÎö·ç»úÏÖ³¡ÔËÎ¬Êý¾Ý£¬»ùÓÚº£Á¿Êý¾Ý£¬´´ÐÂ¿ª·¢¸÷ÖÖËã·¨£¬½øÐÐÊý¾Ý½¨Ä£¹¤×÷£¬±àÐ´ÏàÓ¦µÄ±¨¸æ£¬Îª½µµÍÏîÄ¿³É±¾Ìá¹©¿ÆÑ§ÒÀ¾Ý£»3¡¢»ú×é·çÏÕÔ¤¾¯¡¢·çÏÕÆÀ¹ÀÓëÊ§Ð§Ô¤²âÄ£ÐÍ¿ª·¢£¬Êý¾Ý·ÖÎö½¨Ä£²ÎÊýµ÷ÓÅ¡¢ÑéÖ¤Óë²âÊÔ¡¢ÆÀ¹ÀÉÏÏßÓëÍÆ¹ã£»4¡¢¹¹½¨È«ÃæµÄ¡¢×¼È·µÄ¡¢ÄÜ·´Ó³·þÎñÒµÎñÏßÌØÕ÷µÄÕûÌåÊý¾ÝÖ¸±êÌåÏµ	ÈÎÖ°×Ê¸ñ:1¡¢Í³¼ÆÀà¡¢Êý¾Ý·ÖÎö»ò»òµçÆøÏà¹Ø×¨Òµ£¬¼ÆËã»úÏà¹Ø×¨Òµ±¾¿ÆÒÔÉÏÑ§Àú£»2¡¢Êý¾Ý·ÖÎö5ÄêÒÔÉÏ¾­Ñé»òÕß·çµç¿ØÖÆ²ßÂÔ·ÖÎö5ÄêÒÔÉÏ¾­Ñé£»3¡¢ÓÐ½¨Á¢·ç»úÊý¾Ý½¨Ä£µÄÏîÄ¿¾­Ñé£»4¡¢ÊìÁ·Ê¹ÓÃÒ»ÖÖ»ò¼¸ÖÖ·ÖÎöÍ³¼Æ¼°Êý¾ÝÍÚ¾ò¹¤¾ß£¬ÈçPython¡¢R¡¢MATLABµÈ£»5¡¢ÊìÏ¤»úÆ÷Ñ§Ï°¡¢Êý¾Ý½¨Ä£¡¢Êý¾ÝÍÚ¾òÖÁÉÙÒ»·½Ãæ£¬ÓÐÒ»¶¨µÄÀíÂÛÑÐ¾¿ºÍÊµ¼ù¾­Ñé£»6¡¢¶ÔÊý¾ÝÃô¸Ð£¬ÊìÏ¤³£ÓÃµÄÊý¾ÝÍÚ¾òËã·¨£¬Èç¾ö²ßÊ÷¡¢Ö§³ÖÏòÁ¿»ú¡¢Éñ¾­ÍøÂçµÈ£»7¡¢ÓÐ·çµçÐÐÒµÊý¾Ý½¨Ä£…
ÐÅÏ¢×¨Ô±	Êý¾Ý¹ÜÀí»òÖÎÀí	5-7Ç§/ÔÂ	ÃñÓª¹«Ë¾	500-1000ÈË	ÐÂÄÜÔ´½»Í¨/ÔËÊä/ÎïÁ÷	¹ãÖÝ-º£ÖéÇø|1Äê¾­Ñé|´ó×¨|ÕÐ1ÈË|06-22·¢²¼	ÉÏ°àµØÖ·£º¹¤Òµ´óµÀÄÏ±ßÂ·38ºÅ1918²úÒµÔ°Íò³ÇÍò³ä£¨É³Ô°¡¢±¦¸Ú´óµÀµØÌú£©	´ó×¨	1Äê¾­Ñé	1)Ö´ÐÐ²¿ÃÅÐÅÏ¢¹ÜÀíÊÂÎñ¡¢ÓÅ»¯Êý¾Ý¹¤×÷;2)Ð­Öú´î½¨ÔËÓª¹ÜÀíÊý¾ÝÏµÍ³£¬ÐÎ³ÉÊý¾Ý¹ÜÀíÌåÏµ3)¸ºÔð¶Ô½Ó×Ó¹«Ë¾ÊÕ¼¯ÕûÀí³µÁ¾ÔËÓª¸÷ÏîÐÅÏ¢Êý¾Ý¡¢½øÐÐÓÐÐ§¼à¿Ø¼°·ÖÎö¡£4)¶Ô½Ó¸÷×Ó¹«Ë¾ÐÅÏ¢×¨Ô±£¬¼à¿Ø¸÷ÏîÊý¾ÝÍ³¼Æ¹¤×÷µÄ½ø¶È¼°ÖÊÁ¿£»5)Íê³É³µÒµÎñÏßÆäËûÐÅÏ¢»¯½¨Éè¹¤×÷£»6)Íê³ÉÉÏ¼¶Áìµ¼°²ÅÅµÄÆäËû¹¤×÷¡£	ÈÎÖ°ÒªÇó£º1)¶ÔÆû³µÐÐÒµÓÐÒ»¶¨µÄ»ù´¡ÈÏÊ¶£»2)ÁË½âÐÅÏ¢¹ÜÀíÄÚÈÝ£¬ÉÃ³¤Êý¾Ý·ÖÎö£»3)ÊìÏ¤¸÷ÖÖÊý¾ÝÍ³¼Æ¼°·ÖÎö¹¤¾ßºÍ·ÖÎö·½·¨£¬¾«Í¨EXCEL²Ù×÷£»4)¾ß±¸»ù´¡µÄÊý¾Ý¿â´î½¨¼°Êý¾ÝÄ£ÐÍ´î½¨ÄÜÁ¦£»5)¶ÔÊý¾ÝÃô¸Ð£¬ÉÆÓÚ´ÓÖÐ·¢ÏÖÎÊÌâ½â¾öÎÊÌâ£¬ÓÐ´¦Àí¸´ÔÓÊý¾ÝÐÅÏ¢µÄÄÜÁ¦£»6)Á¼ºÃµÄÂß¼­Ë¼Î¬ÄÜÁ¦Óë¹µÍ¨±í´ïÄÜÁ¦£¬ÓÐ½ÏÇ¿µÄÔðÈÎÐÄ£¬Ö´ÐÐÁ¦Ç¿£»±£ÃÜÒâÊ¶Ç¿£¬¹¤×÷Ô­ÔòÐÔÇ¿¡£Ö°ÄÜÀà±ð£ºÊÐ³¡ÖúÀí¹Ø¼ü×Ö£ºÐÅÏ¢×¨Ô±
´óÊý¾Ý×¨¼Ò	´óÊý¾ÝÍÚ¾ò	5-8Ç§/ÔÂ	ÉÏÊÐ¹«Ë¾	50-150ÈË	ÐÂÄÜÔ´	Ð¢¸Ð|ÕÐ2ÈË|05-18·¢²¼	ÉÏ°àµØÖ·£ºÔÆÃÎººÒË¹¤ÒµÔ°£¨ºéÃí´óµÀÌØ1ºÅ£©	Î´±êÃ÷	Î´±êÃ÷	¸ÚÎ»Ö°Ôð1¡¢ÊìÏ¤´óÊý¾Ý¼¼Êõ¡¢ÊìÏ¤³£ÓÃÊý¾ÝÍÚËã·¨¼°Ó¦ÓÃ³¡¾°£»2¡¢¶ÔÊý¾ÝÓÐ½ÏºÃµÄ¶´²ìÁ¦£º	ÈÎÖ°×Ê¸ñ1¡¢×¨¿ÆÒÔÉÏÑ§Àú£¬¼ÆËã»ú¡¢ÐÅÏ¢×¨Òµ¡¢ÊýÑ§×¨Òµ¡¢¹ÜÀí×¨ÒµÓÅÏÈ2¡¢ÓÐÁ½ÄêÒÔÉÏÏà¹Ø¹¤×÷¾­ÑéÕßÓÅÏÈ£º3¡¢ÓÐ½ÏÇ¿µÄ¹µÍ¨Ð­µ÷ÄÜÁ¦¼°¸ß¶ÈÔðÈÎÐÄ£»Ö°ÄÜÀà±ð£ºÍ¨ÐÅ¼¼Êõ¹¤³ÌÊ¦¼¼ÊõÖ§³Ö/Î¬»¤¾­Àí
Êý¾Ý·ÖÎö¾­Àí/Ö÷¹Ü(J10194)	Êý¾Ý·ÖÎö	0.8-1Íò/ÔÂ	¹úÆó	50-150ÈË	»¥ÁªÍø/µç×ÓÉÌÎñÐÂÄÜÔ´	³É¶¼-½õ½­Çø|3-4Äê¾­Ñé|±¾¿Æ|ÕÐ1ÈË|05-28·¢²¼	ÉÏ°àµØÖ·£º½õ½­Çø½õ½­´óµÀ1907ºÅ	±¾¿Æ	3-4Äê¾­Ñé	¹¤×÷Ö°Ôð:1.´¦ÀíÈÕ³£ÒµÎñµÄÊý¾ÝÊµÊ±¼à¿Ø¡¢ÕûÀíÍ³¼ÆºÍ·¢²¼2.Õë¶ÔÈÕ³£ÒµÎñÊý¾Ý½øÐÐÍ³¼Æ·ÖÎö£¬¶¨ÆÚÌá½»ÈÕ³£Êý¾Ý·ÖÎö±¨¸æ£¬·¢ÏÖÎÊÌâ²¢Ìá³ö¸Ä½øÒâ¼û£¬²ÎÓëÍÆ¶¯ÒµÎñÓÅ»¯3.Í¨¹ýÊý¾Ý£¬ÄÜ´Ó¶àÎ¬¶È½øÐÐ·ÖÎö£¬²¢ÄÜÌá¹©ÏàÓ¦·ÖÎöË¼Â·£¬·¢ÏÖÎÊÌâ²¢ÍÆ¶¯Ïà¹ØÎÊÌâµÄ¸ÄÉÆ4.¸ºÔðÔËÓª³É±¾·ÖÎö¸ù¾ÝÍÅ¶ÓÐèÇóÌá¹©Êý¾ÝÖ§³Ö5.½¨Á¢ÓÐÐ§µÄÊý¾Ý·ÖÎöÔ¤²âºÍÊý¾ÝÄ£ÐÍ£»	ÈÎÖ°×Ê¸ñ:1.±¾¿Æ¼°ÒÔÉÏÑ§Àú£¬3ÄêÒÔÉÏÊý¾Ý´¦Àí¹¤×÷¾­Ñé£»2.Í³¼ÆÑ§»òÊýÑ§µÈÏà¹Ø×¨Òµ±ÏÒµ£»3.Âß¼­Ë¼Î¬ÇåÎú£¬Êý¾ÝÃô¸Ð¶È¸ß£»4.ÊìÏ¤ÖÁÉÙÒ»ÖÖÊý¾Ý·ÖÎö¹¤¾ß£¬°üÀ¨µ«²»ÏÞÓÚExcel¡¢SPSS¡¢R¡¢Python£»Ö°ÄÜÀà±ð£ºÆäËû
ÖÇÄÜÖÆÔìÊý¾Ý¸ß¼¶¹¤³ÌÊ¦	´óÊý¾ÝÍÚ¾ò	1-2Íò/ÔÂ	ÃñÓª¹«Ë¾	10000ÈËÒÔÉÏ	ÐÂÄÜÔ´µçÆø/µçÁ¦/Ë®Àû	³£ÖÝ-ÐÂ±±Çø|5-7Äê¾­Ñé|±¾¿Æ|ÕÐ1ÈË|06-22·¢²¼	ÉÏ°àµØÖ·£ºÌìºÏÂ·2ºÅ	±¾¿Æ	5-7Äê¾­Ñé	¹¤×÷Ö°Ôð£º1¡¢¸ºÔð·ÖÎöÖÆÔìÉú²úÖÊÁ¿Ïà¹ØÊý¾ÝÐèÇó£¬Í¨¹ýÊý¾ÝµÄÉè¼Æ¼°¿ÉÊÓ»¯ÊµÏÖÉú²ú¹ý³ÌÍ¸Ã÷»¯2¡¢¸ù¾ÝÒµÎñÐèÒª¶ÔÊý¾Ý½øÐÐÇåÀí¡¢Õç±ð¡¢¹éÀàºÍÕûºÏ£¬²¢ÊµÏÖÊý¾Ý×÷ÒµÁ÷³Ì×Ô¶¯»¯3¡¢µ÷ÑÐ²¢Êµ¼ÊÔËÓÃÊý¾Ý·ÖÎö¼¼Êõ£¬·¢ÏÖÉú²ú¹Ø¼üÒò×Ó£¬ÌáÉýÉú²úÐ§ÂÊ¡¢¸Ä½ø¹¤ÒÕ¡¢ÖÊÁ¿µÈ4¡¢²ÎÓëÊý¾Ý²Ö¿âÏµÍ³Éè¼ÆÓë¿ª·¢5¡¢²ÎÓë±¨±í¿ÉÊÓ»¯¿ª·¢¼°ETL¿ª·¢¹¤×÷5¡¢²ÎÓë±¨±í¿ÉÊÓ»¯¿ª·¢¼°ETL¿ª·¢¹¤×÷¡£	ÈÎÖ°ÒªÇó£º1¡¢±¾¿Æ¼°ÒÔÉÏÑ§Àú£¬¼ÆËã»ú¡¢¹¤Òµ¹¤³ÌµÈÏà¹Ø×¨Òµ£¬Ïà¹Ø´ÓÒµ¾­Ñé5Äê¼°ÒÔÉÏ£»2¡¢¾ß±¸¶ÀÁ¢Êý¾Ý·ÖÎö¾­Ñé£¬¾«Í¨Excel¡¢SQL£¬»áSPSS/SAS²Ù×÷£¬»áMatlab¡¢R¡¢pythonµÈÆäËûÊý¾Ý´¦ÀíÓë·ÖÎöÈí¼þÕßÓÅÏÈ£¬¾«Í¨¸÷ÏîËã·¨£¬Èç¾ö²ßÊ÷¡¢Âß¼­»Ø¹é¡¢Éñ¾­ÍøÂçµÈ£¬²¢ÓÐÏà¹Ø³É¹¦Ó¦ÓÃ¾­Ñé£»3¡¢ÊìÏ¤Êý¾Ý¿ÉÊÓ»¯Ïà¹ØÓ¦ÓÃ¹¤¾ß»òÈí¼þ£¬ÀýÈçEcharts£¬FinereportµÈ£»4¡¢¾ß±¸Á¼ºÃµÄ¹µÍ¨ÄÜÁ¦¡¢Âß¼­Ë¼Î¬ÄÜÁ¦ºÍ¿ìËÙ·ÖÎö½â¾öÎÊÌâµÄÄÜÁ¦£»5¡¢ÓÐ¼«Ç¿µÄÒµÎñÃô¸…
Êý¾Ý·ÖÎöÊ¦£¨½ø¿ÚÉÌÆ·ÔËÓªÖÐÐÄ£©	Êý¾Ý·ÖÎö	4-6Ç§/ÔÂ	ÃñÓª¹«Ë¾	150-500ÈË	ÐÂÄÜÔ´	Äþ²¨-½­±±Çø|1Äê¾­Ñé|±¾¿Æ|ÕÐ2ÈË|06-22·¢²¼	ÉÏ°àµØÖ·£ºº£´¨Â·128ºÅ	±¾¿Æ	1Äê¾­Ñé	¹¤×÷Ö°Ôð£º1¡¢¸ù¾Ý¹«Ë¾ÏúÊÛÊÐ³¡Êý¾Ý·ÖÎö£¬½¨Á¢¹«Ë¾ÓÃ»§»­Ïñ2¡¢¶Ô¹«Ë¾¸÷¸öÏúÊÛÇþµÀ½øÐÐ·ÖÎö£¬¹©¹ÜÀí²ã×ö¾ö²ß3¡¢»ñÈ¡¿Í»§ÐèÇó£¬¶Ô²úÆ·¼°·þÎñÓÅ»¯Ìá³ö½¨Òé4¡¢·ÖÎöÍ¬ÐÐ¼°ÊÐ³¡£¬¶¨ÆÚ¸øµ½¹ÜÀí²ã¾ö²ßÊý¾ÝÖ§³ÖÖ°ÄÜÀà±ð£ºÊÐ³¡·ÖÎö/µ÷ÑÐÈËÔ±¹Ø¼ü×Ö£º·ÖÎöÊý¾ÝÊÐ³¡µ÷ÑÐµ÷ÑÐÊý¾Ý·ÖÎö	Ö°Î»ÒªÇó£º1¡¢¶Ôºì¾ÆÐÐÒµÓÐÈÈÇé£¬¾ß±¸¾ÆÀà´ÓÒµ¾­ÑéÕßÓÅÏÈ2¡¢¾ß±¸½ÏÇ¿µÄ¿¹Ñ¹ÄÜÁ¦£¬±¾¿Æ¼°ÒÔÉÏÑ§Àú3¡¢ÊìÏ¤EXCEL²Ù×÷£¬ÊìÁ·Ê¹ÓÃ¸÷ÖÖ¹«Ê½¡¢º¯Êý£»ÕÆÎÕÈçspss¡¢sasµÈÊý¾Ý·ÖÎö¹¤¾ß
Êý¾Ý·ÖÎöÊµÏ°Éú£¨´ËÎªÉÏº£¹«Ë¾ÕÐÆ¸£©	Êý¾Ý·ÖÎö	150Ôª/Ìì	¹úÆó	1000-5000ÈË	»¥ÁªÍø/µç×ÓÉÌÎñÐÂÄÜÔ´	ÉÏº£-¼Î¶¨Çø|ÔÚÐ£Éú/Ó¦½ìÉú|±¾¿Æ|ÕÐ1ÈË|05-15·¢²¼|ÊýÑ§ÓëÓ¦ÓÃÊýÑ§ Í³¼ÆÑ§	ÉÏ°àµØÖ·£ºÄ«ÓñÄÏÂ·888ºÅ13Â¥	±¾¿Æ	ÔÚÐ£Éú/Ó¦½ìÉú	¸ÚÎ»Ö°Ôð£º1¡¢Ð­Öú·ÖÎö²¿ÃÅ¸÷ÏîÒµÎñÊý¾Ý£¬Ð­Öú×¨ÏîÊý¾ÝµÄÒµÎñÂß¼­·ÖÎö£¬Ð­ÖúÊý¾ÝÍÚ¾ò·ÖÎö£¬Ìá¹©²ßÂÔÖ§³Ö£»2¡¢ÏìÓ¦²¿ÃÅÐèÇó£¬Îª¸÷Ïîµ÷ÑÐ±¨¸æÌá¹©Êý¾ÝÖ§³Ö£¬²¢ÖÆ×÷ÏàÓ¦Êý¾Ý±¨±í¡£Ö°ÄÜÀà±ð£º´óÊý¾Ý¿ª·¢¹¤³ÌÊ¦¹Ø¼ü×Ö£ºÍ³¼ÆÊýÑ§Êý¾Ý·ÖÎö	ÈÎÖ°ÒªÇó£º1¡¢±¾¿Æ¼°ÒÔÉÏÑ§Àú£¬¼ÆËã»ú¡¢Í³¼ÆÑ§¡¢ÊýÑ§µÈÏà¹Ø×¨Òµ£¬ÆäËû×¨Òµ±íÏÖÓÅÐãµÄÒà¿É£»2¡¢½ÏÇ¿µÄÊý¾Ý·ÖÎöÄÜÁ¦£¬Á¼ºÃµÄ¶ÀÁ¢·ÖÎö¼°ÅÐ¶ÏÄÜÁ¦£¬ÄÜ¸ù¾ÝÐèÒª¶ÔÊý¾Ý½øÐÐÏµÍ³·ÖÎö£»3¡¢ÄÜ¹»ÊìÁ·Ê¹ÓÃEXCEL£¬ÉÆÓÚÊ¹ÓÃExcelÖÆ×÷Í¼±í£¬¾«Í¨Ê¹ÓÃ·ÖÀà»ã×Ü¡¢Êý¾ÝÍ¸ÊÓ¡¢¸ß¼¶É¸Ñ¡µÈExcel¹¦ÄÜ£»4¡¢½ÏÇ¿µÄÊý¾ÝÃô¸ÐÐÔºÍÑ§Ï°ÄÜÁ¦£¬Á¼ºÃµÄÌõÀíÐÔºÍÂß¼­·ÖÎöÄÜÁ¦£¬ÌåÏÖÔÚÊý¾Ý·ÖÎö¡¢ÊÐ³¡¶´²ì¼°Ô¤¼û·½Ãæ£»5¡¢¹¤×÷ÈÏÕæÏ¸ÖÂ£¬ÓÐÄÍÐÄ£¬¾ß±¸Á¼ºÃµÄ¹µÍ¨ÄÜÁ¦¡¢Í…
ÏîÄ¿ÖúÀí£¨Êý¾Ý²É¼¯£©	Êý¾Ý²É¼¯	4-6Ç§/ÔÂ	ÃñÓª¹«Ë¾	500-1000ÈË	µçÆø/µçÁ¦/Ë®ÀûÐÂÄÜÔ´	ÉîÛÚ|1Äê¾­Ñé|±¾¿Æ|ÕÐ2ÈË|06-09·¢²¼	ÉÏ°àµØÖ·£º£ºÉîÛÚÊÐ¸£ÌïÇø¸ÚÏÃ±±ÖÐ¹ãºË´óÏÃ	±¾¿Æ	1Äê¾­Ñé	¸ÚÎ»Ö°Ôð£º1.¸ºÔðºËµç³§PSA¿É¿¿ÐÔÊý¾Ý²É¼¯2.¸ù¾ÝPSA¿É¿¿ÐÔÊý¾Ý²É¼¯ÊµÊ©³ÌÐò£¬¿ªÕ¹ºËµç³§Êý¾Ý²É¼¯ºÍÐÅÏ¢ÕûÀí¹¤×÷3.²»Éæ¼°·ÅÉäÐÔÏà¹Ø¹¤×÷	¸ÚÎ»ÒªÇó£º1.¶ÔºËµç³§ÏµÍ³ÓÐÒ»µãµÄÁË½â¡¢´ÓÊÂ¹ýÊý¾Ý²É¼¯Ïà¹Ø¹¤×÷ÓÅÏÈ¿¼ÂÇ2.¹¤×÷ÈÏÕæ×ÐÏ¸£¬ÊìÏ¤¸÷Àà°ì¹«Èí¼þ¸£Àû´ýÓö£º1.ÈëÖ°¼´½ÉÄÉÎåÏÕÒ»½ð£¬ÔùËÍÒ»·ÝÉÌÒµ±£ÏÕ£»2.Ã¿Äê¿ÉÒÔ¶¨ÆÚ²Î¼ÓÃâ·ÑÌå¼ì£¬Ã¿¼¾¶È»á×éÖ¯¶àÖÖÐÎÊ½µÄÍÅ½¨»î¶¯£»3.Ìá¹©´øÐ½Äê¼Ù
Ð£Ô°ÕÐÆ¸-ITÔËÎ¬¹¤³ÌÊ¦	Êý¾Ý·ÖÎö	5-6Ç§/ÔÂ	ÃñÓª¹«Ë¾	1000-5000ÈË	ÐÂÄÜÔ´»úÐµ/Éè±¸/ÖØ¹¤	ºÏ·Ê-¸ßÐÂÇø|ÔÚÐ£Éú/Ó¦½ìÉú|±¾¿Æ|ÕÐ2ÈË|06-22·¢²¼	ÉÏ°àµØÖ·£ººÏ·ÊÊÐ¸ßÐÂÇø³¤Äþ´óµÀ999ºÅ	±¾¿Æ	ÔÚÐ£Éú/Ó¦½ìÉú	¸ÚÎ»Ö°Ôð:1.ÏµÍ³¹ÜÀí£º¸ºÔð¹«Ë¾·þÎñÆ÷¡¢´æ´¢¡¢ÐéÄâ»¯µÈÓ²¼þÉè±¸¹ÜÀíºÍÎ¬»¤£»¸ºÔð²Ù×÷ÏµÍ³µÄÈÕ³£Ñ²¼ì¡¢¹ÜÀí£¬ÔËÐÐ×´Ì¬¼à¿Ø£»¸ºÔðWindows£¬LinuxÆ½Ì¨ÏÂ¸÷ÖÖ·þÎñ°²×°Î¬»¤£»¸ºÔðADÓò¡¢MES¡¢ÎÄ¼þ·þÎñÆ÷µÈÐÅÏ¢ÏµÍ³Î¬»¤¡£2.ÍøÂç¹ÜÀí£º¸ºÔð¹«Ë¾½»»»»ú¡¢·À»ðÇ½¡¢³Ì¿Ø¡¢ÊÓÆµ»áÒéµÈÍøÂçÓ²¼þÉè±¸¹ÜÀíºÍÎ¬»¤£»¸ºÔðÕë¶Ô¹«Ë¾ÍøÂç°²È«½øÐÐ²»¶ÏÉý¼¶¡¢·À»¤£»¸ù¾Ý¹«Ë¾¹æ»®£¬¼°Ê±µ÷Õû¸÷ÀàÍøÂçÉè±¸²ÎÊý²âÊÔ¡¢µ÷ÓÅµÈ¹¤×÷3.Êý¾Ý¿â¹ÜÀí£º¸ºÔð¸÷Àà»·¾³ÏÂSQL…	ÈÎÖ°×Ê¸ñ:1.±¾¿Æ¼°ÒÔÉÏÑ§Àú£¬¼ÆËã»úÏà¹Ø×¨Òµ£»2.¾ßÓÐÔúÊµµÄ×¨ÒµÖªÊ¶£»3.ÁË½âwindows¡¢Linux²Ù×÷ÏµÍ³£»ÁË½âË¼¿Æ¡¢»ªÎªµÈÍøÂçÉè±¸£»ÁË½âSQLServer¡¢OracleµÈÊý¾Ý¿â¡£Ö°ÄÜÀà±ð£ºÔËÎ¬¹¤³ÌÊ¦¼¼ÊõÖ§³Ö/Î¬»¤¹¤³ÌÊ¦
ITÊý¾Ý¿â/·þÎñÆ÷ÔËÎ¬¹¤³ÌÊ¦	Êý¾Ý¿â	6-8Ç§/ÔÂ	ÃñÓª¹«Ë¾	1000-5000ÈË	ÐÂÄÜÔ´»úÐµ/Éè±¸/ÖØ¹¤	ºÏ·Ê-¸ßÐÂÇø|1Äê¾­Ñé|±¾¿Æ|ÕÐ2ÈË|06-21·¢²¼	ÉÏ°àµØÖ·£ººÏ·ÊÊÐ¸ßÐÂÇø³¤Äþ´óµÀ999ºÅ	±¾¿Æ	1Äê¾­Ñé	¸ÚÎ»Ö°Ôð:1.ÏµÍ³¹ÜÀí£º¸ºÔð¹«Ë¾·þÎñÆ÷¡¢´æ´¢¡¢ÐéÄâ»¯µÈÓ²¼þÉè±¸¹ÜÀíºÍÎ¬»¤£»¸ºÔð²Ù×÷ÏµÍ³µÄÈÕ³£Ñ²¼ì¡¢¹ÜÀí£¬ÔËÐÐ×´Ì¬¼à¿Ø£»¸ºÔðWindows£¬LinuxÆ½Ì¨ÏÂ¸÷ÖÖ·þÎñ°²×°Î¬»¤£»¸ºÔðADÓò¡¢MES¡¢ÎÄ¼þ·þÎñÆ÷µÈÐÅÏ¢ÏµÍ³Î¬»¤¡£2.ÍøÂç¹ÜÀí£º¸ºÔð¹«Ë¾½»»»»ú¡¢·À»ðÇ½¡¢³Ì¿Ø¡¢ÊÓÆµ»áÒéµÈÍøÂçÓ²¼þÉè±¸¹ÜÀíºÍÎ¬»¤£»¸ºÔðÕë¶Ô¹«Ë¾ÍøÂç°²È«½øÐÐ²»¶ÏÉý¼¶¡¢·À»¤£»¸ù¾Ý¹«Ë¾¹æ»®£¬¼°Ê±µ÷Õû¸÷ÀàÍøÂçÉè±¸²ÎÊý²âÊÔ¡¢µ÷ÓÅµÈ¹¤×÷3.Êý¾Ý¿â¹ÜÀí£º¸ºÔð¸÷Àà»·¾³ÏÂSQL…	ÈÎÖ°×Ê¸ñ:1.±¾¿Æ¼°ÒÔÉÏÑ§Àú£¬¼ÆËã»úÏà¹Ø×¨Òµ£»2.2ÄêÒÔÉÏITÏà¹Ø¹¤×÷¾­Ñé£»3.ÊìÏ¤windows¡¢Linux²Ù×÷ÏµÍ³£»ÊìÏ¤Ë¼¿Æ¡¢»ªÎªµÈÍøÂçÉè±¸£»ÊìÏ¤SQLServer¡¢OracleµÈÊý¾Ý¿â4.ÊìÏ¤ÍøÂç¹¤³Ì£¬°üÀ¨Èý²ã½»»»»ú¡¢ËÄ²ã½»»»»ú¡¢Â·ÓÉÆ÷¡¢·À»ðÇ½µÈÓ²¼þÉè±¸²Ù×÷ºÍÅäÖÃ¡¢ÊìÏ¤LINUX¡¢Windows²Ù×÷ÏµÍ³µÄ°²×°¡¢ÅäÖÃºÍ²Ù×÷¡¢ÊìÏ¤SQLSERVER¡¢MYSQL¡¢ORACLEµÈÊý¾Ý¿âÅäÖÃºÍ¹ÜÀí¡£Ö°ÄÜÀà±ð£º¼¼ÊõÖ§³Ö/Î¬»¤¹¤³ÌÊ¦Êý¾Ý¿â¹¤³ÌÊ¦(DBA)
Êý¾Ý·ÖÎö×¨Ô±	Êý¾Ý·ÖÎö	6-8Ç§/ÔÂ	ÃñÓª¹«Ë¾	150-500ÈË	ÉÝ³ÞÆ·/ÊÕ²ØÆ·/¹¤ÒÕÆ·/Öé±¦»¥ÁªÍø/µç×ÓÉÌÎñ	¹ãÖÝ|1Äê¾­Ñé|´ó×¨|ÕÐ1ÈË|06-22·¢²¼	ÉÏ°àµØÖ·£º9ºÅµØÌúÕ¾C³ö¿ÚÖÐºãÉÌÒµÖÐÐÄ2¶°11Â¥	´ó×¨	1Äê¾­Ñé	¹¤×÷Ö°ÄÜ£º1¡¢¸ù¾ÝÊý¾Ý·ÖÎö·½°¸½øÐÐÊý¾Ý·ÖÎö£¬ÔÚ¼È¶¨Ê±¼äÄÚÌá½»;2¡¢ÄÜ½øÐÐ½Ï¸ß¼¶µÄÊý¾ÝÍ³¼Æ·ÖÎö;3¡¢Â¼ÈëÊý¾Ý¿âµÄÉèÁ¢£¬Êý¾ÝµÄÐ£Ñé£¬Êý¾Ý¿âµÄ½¨Á¢;4¡¢ÒªÇóÕÆÎÕ½ÏÉîµÄÒµÎñÖªÊ¶ºÍ¼ÆËã»úÓ¦ÓÃÖªÊ¶£¬ÄÜÓÃÐÐÒµ¸÷ÖÖÓ¦ÓÃÈí¼þ½øÐÐ¸÷ÖÖÊý¾Ý·ÖÎöºÍ×ÛºÏÊý¾Ý´¦Àí£¬¼Ó¹¤³ÉÓÐÓÃµÄÐÅÏ¢Ìá¹©Áìµ¼½øÐÐ¾ö²ß;ÄÜÅäºÏÏµÍ³¹ÜÀíÔ±½øÐÐ¼ÆËã»úÍøÂçÎ¬»¤¼°¹ÜÀí¡£5¡¢¸ºÔð±¾¹«Ë¾µçÉÌÊý¾ÝµÄÊÕ¼¯¡¢´«µÝ(Ö÷ÒªÊÇÉÏ±¨)ºÍ¹ÜÀí¹¤×÷£¬»ã×ÜºÍ·ÖÎö´¦Àí¹¤×÷£¬¼°Ê±Ïò±¾¹«Ë¾Áìµ¼…	ÈÎÖ°ÒªÇó£º1¡¢ÖªÊ¶/¾­Ñé£º¾ßÓÐÊýÀíÍ³¼Æ£¬¾­¼ÃÑ§£¬Êý¾Ý¿âÔ­ÀíÒÔ¼°Ïà¹ØÖªÊ¶;ÄÜÊìÁ·Ê¹ÓÃEXCLE¡¢pptµÈÍ³¼ÆÈí¼þ¡£2¡¢¹¤×÷ÄÜÁ¦£ºÑÏ½÷µÄÂß¼­Ë¼Î¬ÄÜÁ¦¡¢Ñ§Ï°ÄÜÁ¦¡¢ÑÔÓï±í´ïÄÜÁ¦¡¢¹ÜÀíÄÜÁ¦¡£3¡¢¹¤×÷Ì¬¶È£º»ý¼«Ö÷¶¯¡¢¹¤×÷ÈÏÕæ¡¢¹¤×÷ÑÏ½÷¡£4¡¢ÒªÇóÕÆÎÕ½ÏÉîµÄÒµÎñÖªÊ¶ºÍ¼ÆËã»úÓ¦ÓÃÖªÊ¶£¬ÄÜÓÃÐÐÒµ¸÷ÖÖÓ¦ÓÃÈí¼þ½øÐÐ¸÷ÖÖÊý¾Ý·ÖÎöºÍ×ÛºÏÊý¾Ý´¦Àí£¬¼Ó¹¤³ÉÓÐÓÃµÄÐÅÏ¢Ìá¹©Áìµ¼½øÐÐ¾ö²ß;ÄÜÅäºÏÏµÍ³¹ÜÀíÔ±½øÐÐ¼ÆËã»úÍøÂçÎ¬»¤¼°¹ÜÀí¡£¸£Àû´ýÓö1¡¢´óÐ¡ÖÜ£…
Êý¾Ý·ÖÎöÊ¦	Êý¾Ý·ÖÎö	4.5-6Ç§/ÔÂ	ÃñÓª¹«Ë¾	150-500ÈË	ÉÝ³ÞÆ·/ÊÕ²ØÆ·/¹¤ÒÕÆ·/Öé±¦»¥ÁªÍø/µç×ÓÉÌÎñ	¹ãÖÝ|1Äê¾­Ñé|´ó×¨|ÕÐ1ÈË|06-22·¢²¼	ÉÏ°àµØÖ·£º9ºÅµØÌúÕ¾C³ö¿ÚÖÐºãÉÌÒµÖÐÐÄ2¶°11Â¥	´ó×¨	1Äê¾­Ñé	¹¤×÷Ö°ÄÜ£º1¡¢¸ù¾ÝÊý¾Ý·ÖÎö·½°¸½øÐÐÊý¾Ý·ÖÎö£¬ÔÚ¼È¶¨Ê±¼äÄÚÌá½»;2¡¢ÄÜ½øÐÐ½Ï¸ß¼¶µÄÊý¾ÝÍ³¼Æ·ÖÎö;3¡¢Â¼ÈëÊý¾Ý¿âµÄÉèÁ¢£¬Êý¾ÝµÄÐ£Ñé£¬Êý¾Ý¿âµÄ½¨Á¢;4¡¢ÒªÇóÕÆÎÕ½ÏÉîµÄÒµÎñÖªÊ¶ºÍ¼ÆËã»úÓ¦ÓÃÖªÊ¶£¬ÄÜÓÃÐÐÒµ¸÷ÖÖÓ¦ÓÃÈí¼þ½øÐÐ¸÷ÖÖÊý¾Ý·ÖÎöºÍ×ÛºÏÊý¾Ý´¦Àí£¬¼Ó¹¤³ÉÓÐÓÃµÄÐÅÏ¢Ìá¹©Áìµ¼½øÐÐ¾ö²ß;ÄÜÅäºÏÏµÍ³¹ÜÀíÔ±½øÐÐ¼ÆËã»úÍøÂçÎ¬»¤¼°¹ÜÀí¡£5¡¢¸ºÔð±¾¹«Ë¾µçÉÌÊý¾ÝµÄÊÕ¼¯¡¢´«µÝ(Ö÷ÒªÊÇÉÏ±¨)ºÍ¹ÜÀí¹¤×÷£¬»ã×ÜºÍ·ÖÎö´¦Àí¹¤×÷£¬¼°Ê±Ïò±¾¹«Ë¾Áìµ¼…	ÈÎÖ°ÒªÇó£º1¡¢ÖªÊ¶/¾­Ñé£º¾ßÓÐÊýÀíÍ³¼Æ£¬¾­¼ÃÑ§£¬Êý¾Ý¿âÔ­ÀíÒÔ¼°Ïà¹ØÖªÊ¶;ÄÜÊìÁ·Ê¹ÓÃEXCLE¡¢pptµÈÍ³¼ÆÈí¼þ¡£2¡¢¹¤×÷ÄÜÁ¦£ºÑÏ½÷µÄÂß¼­Ë¼Î¬ÄÜÁ¦¡¢Ñ§Ï°ÄÜÁ¦¡¢ÑÔÓï±í´ïÄÜÁ¦¡¢¹ÜÀíÄÜÁ¦¡£3¡¢¹¤×÷Ì¬¶È£º»ý¼«Ö÷¶¯¡¢¹¤×÷ÈÏÕæ¡¢¹¤×÷ÑÏ½÷¡£4¡¢ÒªÇóÕÆÎÕ½ÏÉîµÄÒµÎñÖªÊ¶ºÍ¼ÆËã»úÓ¦ÓÃÖªÊ¶£¬ÄÜÓÃÐÐÒµ¸÷ÖÖÓ¦ÓÃÈí¼þ½øÐÐ¸÷ÖÖÊý¾Ý·ÖÎöºÍ×ÛºÏÊý¾Ý´¦Àí£¬¼Ó¹¤³ÉÓÐÓÃµÄÐÅÏ¢Ìá¹©Áìµ¼½øÐÐ¾ö²ß;ÄÜÅäºÏÏµÍ³¹ÜÀíÔ±½øÐÐ¼ÆËã»úÍøÂçÎ¬»¤¼°¹ÜÀí¡£¸£Àû´ýÓö1¡¢´óÐ¡ÖÜ£…
Êý¾Ý·ÖÎö×¨¼Ò	Êý¾Ý·ÖÎö	3-4Íò/ÔÂ	ÃñÓª¹«Ë¾	1000-5000ÈË	»¥ÁªÍø/µç×ÓÉÌÎñÉÝ³ÞÆ·/ÊÕ²ØÆ·/¹¤ÒÕÆ·/Öé±¦	ÉîÛÚ-ÄÏÉ½Çø|8-9Äê¾­Ñé|±¾¿Æ|ÕÐ1ÈË|06-19·¢²¼	ÉÏ°àµØÖ·£ºÉîÄÏ´óµÀ9668ºÅ»ªÈóÖÃµØ´óÏÃC×ù13Â¥.	±¾¿Æ	8-9Äê¾­Ñé	Ö°ÔðÃèÊö£º1¡¢¸ºÔð¹«Ë¾Æ·ÅÆÁãÊÛÒµÎñÏà¹ØÊý¾ÝÖ¸±êµÄ¼à²â¡¢Êý¾Ý»ã×Ü¡¢ÕûºÏ¡¢·ÖÎö£¬²¢½áºÏÆ·ÅÆ¡¢¾ºÕù¶ÔÊÖ¡¢ÐÐÒµÊý¾Ý·ÖÎö£¬½¨Á¢Ïà¹ØµÄÊý¾ÝÄ£ÐÍ£¬Îª¹«Ë¾µÄÕ½ÂÔ¾ö²ß·þÎñ£»2¡¢ÕûºÏÄÚÍâ²¿Êý¾Ý£¬ÀûÓÃ¸÷ÖÖÊý¾Ý¹¤¾ß£¬´î½¨ºÍÍêÉÆÊý¾Ý·ÖÎöÌåÏµ¼°ÄÚÍâÊý¾ÝÊÕ¼¯£»3¡¢¸ù¾ÝÊÐ³¡ÖÐÐÄ¹¤×÷ÐèÒª£¬Õë¶ÔÄÚÈÝÓªÏú¡¢Ã½½éÍ¶·Å¡¢ÓªÏú²ß»®µÈÊý¾Ý¶¨ÆÚÊä³ö±¨±í£»4¡¢Ö§³Ö²¢Ö¸µ¼¸÷²¿ÃÅ¿ªÕ¹ÔËÓªÕï¶Ï·ÖÎö£¬¶ÔÒµÎñÊý¾Ý½øÐÐÍÚ¾ò¼°ÌáÁ¶£¬ÕÒ³öºËÐÄÎÊÌâ£¬²¢Ìá³öÓÅ»¯½¨Òé¼°½…	ÈÎÖ°ÒªÇó£º1¡¢±¾¿Æ¼°ÒÔÉÏÑ§Àú£¬Í³¼ÆÑ§¡¢ÊýÑ§µÈÏà¹Ø×¨Òµ£»2¡¢6ÄêÒÔÉÏÁãÊÛ¡¢¿ìÏûÀàÐÐÒµÊý¾Ý·ÖÎöºÍÊý¾Ý¶´²ìµÈÏà¹Ø¾­Ñé£»3¡¢¶ÔÊý¾ÝÃô¸Ð£¬¾ß±¸ÓÅÐãµÄÐÅÏ¢ÕûºÏ¡¢Êý¾Ý´¦ÀíºÍ·ÖÎöÄÜÁ¦£¬²¢ÄÜÐÎ³ÉÇåÎúµÄÒµÎñ¹ÛµãºÍÇ°Õ°ÅÐ¶Ï£»4¡¢ÊìÁ·ÕÆÎÕEXCEL¡¢SAS¡¢SpssµÈÊý¾Ý·ÖÎö¹¤¾ß£¬ÇÒ¶ÔÐÐÒµÖÐµÄÐÂÐËÊý¾Ý·ÖÎö¡¢Êý¾ÝÕ¹ÏÖ¹¤¾ßÓÐÌ½Ë÷ÑÐ¾¿¾«Éñ£»5¡¢ÉÆÓÚÈË¼Ê¹µÍ¨£¬Ì¤Êµ¡¢¼¤Çé¡¢ÉÏ½ø£¬Âß¼­Ë¼Î¬ÑÏ½÷£¬¾ß±¸½ÏÇ¿Ñ§Ï°ÄÜÁ¦¡¢×éÖ¯Ð­µ÷ÄÜÁ¦¡¢¿çÍÅ¶Ó¹µÍ¨ÄÜÁ¦ºÍÍÅ¶ÓºÏ×…
Êý¾ÝÎÄÔ±	Êý¾Ý¹ÜÀí»òÖÎÀí	3-4.5Ç§/ÔÂ	ÃñÓª¹«Ë¾	500-1000ÈË	ÉÝ³ÞÆ·/ÊÕ²ØÆ·/¹¤ÒÕÆ·/Öé±¦Åú·¢/ÁãÊÛ	¹ãÖÝ-·¬Ø®Çø|ÔÚÐ£Éú/Ó¦½ìÉú|´ó×¨|ÕÐ1ÈË|06-22·¢²¼	ÉÏ°àµØÖ·£ºÐËÌ©Â·296ºÅ»ùÊ¢Íò¿ÆÖÐÑë¹«Ô°A×ù1501-1504	´ó×¨	ÔÚÐ£Éú/Ó¦½ìÉú	1¡¢Ö÷Òª¸ºÔð¶Ô½Ó×Ü²¿ÒªÇóÏÂÀ´µÄPOSÏµÍ³£¬Ã¿ÈÕÊý¾ÝºË¶Ô¡£2¡¢¼°Ê±·´À¡¹«Ë¾Êý¾Ý´æÔÚµÄÎÊÌâ£»3¡¢¶¨ÆÚ»ã±¨Êý¾Ý½øÕ¹Çé¿öºÍ×Ô¼ºµÄ¹¤×÷¼Æ»®£¬Ìá³ö¸Ä½øÒâ¼û¡£	Ö°Î»ÒªÇó£ºÊìÁ·µÄExcel²Ù×÷ÄÜÁ¦£¬¶®º¯ÊýÓÅÏÈµÈ¡£¹¤×÷Ï¸ÐÄ¡¢ÄÍÐÄ¡¢¾´Òµ£¬¶Ô´ýÈÎÎñ»ý¼«ÈÏÕæ£¬ÓÐÌõÀíÓÐ¼Æ»®¡£Ö°ÄÜÀà±ð£ºÎÄÔ±¹Ø¼ü×Ö£ºÎÄÖ°×ÊÁÏÔ±Êý¾Ý
×ÊÉî´óÊý¾Ý½¨Ä£×¨¼Ò	´óÊý¾ÝÍÚ¾ò	5-7Íò/ÔÂ	ÃñÓª¹«Ë¾	50-150ÈË	Ó°ÊÓ/Ã½Ìå/ÒÕÊõ/ÎÄ»¯´«²¥ÉÝ³ÞÆ·/ÊÕ²ØÆ·/¹¤ÒÕÆ·/Öé±¦	º¼ÖÝ-¹°ÊûÇø|8-9Äê¾­Ñé|Ë¶Ê¿|ÕÐ1ÈË|05-09·¢²¼	ÉÏ°àµØÖ·£º·áÇìÂ·498ºÅ¶«Òµ±±ÈíÖÇ»Û¿Æ´´´óÂ¥	Ë¶Ê¿	8-9Äê¾­Ñé	1.¸ºÔðÊý¾Ý¹ÜÀíÆ½Ì¨ºËÐÄ¹¦ÄÜ¹¹½¨£¬¹Ø¼ü¹¦ÄÜµã£¨°üÀ¨µ«²»ÏÞÓÚÊý¾Ý¼Ü¹¹¡¢Êý¾ÝÖÎÀí¡¢Êý¾Ý¿ª·¢¡¢ÔªÊý¾Ý¹ÜÀí¡¢Êý¾Ý±ê×¼¹ÜÀí¡¢Êý¾ÝÖÊÁ¿¹ÜÀí¡¢Êý¾Ý°²È«¹ÜÀí¡¢Êý¾Ý²Ö¿â¹ÜÀí¡¢Êý¾Ý±êÇ©¹¹½¨£©ÐèÇó·ÖÎö2.Í¨¹ýÓ¦ÓÃ»òÑÐ·¢ÐÂÒ»´ú´óÊý¾Ý¼¼Êõ£¬´òÔìÆóÒµ¼¶Í³Ò»µÄOLAP+OLTPÆ½Ì¨3.Îª¹«Ë¾±¨±íÆ½Ì¨¡¢ÔËÓªÆ½Ì¨¡¢·ÖÎöÆ½Ì¨µÈÒµÎñÌá¹©º£Á¿Êý¾Ý¸ßÐÔÄÜ·ÖÎö¼¼ÊõÖ§³Å4.±£ÕÏ¼¼ÊõÏµÍ³ÎÈ¶¨¿É¿¿£¬¶Ô¸´ÔÓ³¡¾°×ö³öºÏÀí¼¼ÊõÉè¼Æ£¬·ÖÎö½â¾öÏµÍ³¼°ÒµÎñÒÉÄÑÎÊÌâ5.ÀûÓÃ»úÆ÷…	ÈÎÖ°ÒªÇó£º1.ÎåÄêÒÔÉÏ´óÊý¾Ý¿ª·¢»òÔËÎ¬¹¤×÷¾­Ñé£¬¾ß±¸ÔúÊµµÄ¼ÆËã»ú»ù´¡£¬¼ÆËã»ú¡¢ÊýÑ§»òÏà¹Ø×¨ÒµË¶Ê¿¼°ÒÔÉÏÑ§Àú2.Âß¼­Ë¼Î¬ÇåÎú£¬¾ß±¸Á¼ºÃµÄ¹µÍ¨ÄÜÁ¦£¬ÓÐÖ÷Á÷»¥ÁªÍøÈí¼þ¹«Ë¾¹¤×÷¾­Ñé£¬¾ß±¸Á¼ºÃµÄÖ´ÐÐÄÃ½á¹ûÄÜÁ¦£¬ÉÆÓÚÐ­Í¬ºÏ×÷£¬ÄÜ¹»Ö¸µ¼ÅàÑøÐÂÍ¬Ñ§3.¾«Í¨°üÀ¨µ«²»ÏÞÓÚHive¡¢Impala¡¢Spark¡¢ES¡¢Kafka¡¢Flume¡¢redisµÈÔ­Àí¼°ÆäÓ¦ÓÃ4.ÖÁÉÙÊìÏ¤Java¡¢Python¡¢CÒ»ÖÖÓïÑÔ£¬¾ß±¸Á¼ºÃµÄ±à³ÌËØÑø£¬ÓÐÇ¿ÁÒµÄ¼¼ÊõÈÈÇé£¬ÄÜ¹»³ÖÐøÑ§Ï°ÌáÉý5.ÊìÏ¤…
Êý¾Ý·ÖÎöÊ¦/Ö÷¹Ü£¨ÁãÊÛ·½Ïò£©	Êý¾Ý·ÖÎö	0.8-1Íò/ÔÂ	ÃñÓª¹«Ë¾	50-150ÈË	ÉÝ³ÞÆ·/ÊÕ²ØÆ·/¹¤ÒÕÆ·/Öé±¦Åú·¢/ÁãÊÛ	Öéº£|2Äê¾­Ñé|±¾¿Æ|ÕÐ1ÈË|06-19·¢²¼	ÉÏ°àµØÖ·£º¸»»ªÀïB×ù403ÊÒ	±¾¿Æ	2Äê¾­Ñé	¸ÚÎ»Ö°Ôð£º1¡¢¸ºÔð¹«Ë¾ÏßÏÂÁãÊÛÇþµÀÊý¾ÝÆÀ¹ÀÌåÏµ´î½¨£¬°üº¬ÐÐÒµ£¬µêÆÌ£¬²úÆ·£¬¿Í·þ£¬ÍÆ¹ãµÈÒµÎñÄ£¿éµÄÂß¼­ÐèÇóÊáÀí£¬ÆÀ¹ÀÖ¸±êÖÆ¶¨£¬Êý¾ÝÆÀ¹ÀÄ£ÐÍ´î½¨£»2¡¢½áºÏ·ÖÎö½á¹û¼°¶ÔÒµÎñÐèÇóµÄÉîÈëÀí½â£¬¸ºÔð¸÷ÏîÊý¾Ý·ÖÎö£¬Ìá¹©ÔËÓªÓÅ»¯µ÷Õû½¨Òé£¬¸ú½ø²ßÂÔÂäµØÐ§¹û£»3¡¢¸ºÔð´î½¨×¨Ïî·ÖÎö·½·¨£¬ÍÆ¶¯Êý¾Ý»¯ÔËÓª¹¤×÷£¬Îª¹«Ë¾ÁãÊÛÔËÓª¾ö²ßÌá¹©³ä·ÖµÄÊý¾ÝÖ§³Å¡£	ÈÎÖ°×Ê¸ñ£º1¡¢Á½ÄêÒÔÉÏÏßÏÂÁãÊÛÊý¾Ý·ÖÎö¾­Ñé£¬±¾¿Æ»òË¶Ê¿Ñ§Àú£¬Í³¼ÆÑ§£¬ÊýÑ§Àà×¨ÒµÓÅÏÈ£»2¡¢ÕÆÎÕÊý¾Ý·ÖÎö¡¢ÉÌÒµ·ÖÎö³£ÓÃ·½·¨£¬ÁË½âÁãÊÛÒµÎñÂß¼­£¬¶ÔÏßÏÂÃÅµêÊý¾Ý»¯ÔËÓªÓÐÉî¿ÌÀí½â£»3¡¢¾ß±¸½ÏÇ¿µÄÊý¾ÝÃô¸Ð¶ÈºÍ·ÖÎöÄÜÁ¦£¬¿¹Ñ¹ÄÜÁ¦ÒÔ¼°¸ßÐ§¹µÍ¨µÄÄÜÁ¦¡£Ö°ÄÜÀà±ð£ºÊý¾Ý·ÖÎöÊ¦Êý¾Ý·ÖÎö¾­Àí/Ö÷¹Ü¹Ø¼ü×Ö£ºÊý¾Ý·ÖÎöÊý¾Ý´¦Àí
Êý¾Ý·ÖÎöÊ¦	Êý¾Ý·ÖÎö	0.8-1Íò/ÔÂ	ÃñÓª¹«Ë¾	50-150ÈË	ÉÝ³ÞÆ·/ÊÕ²ØÆ·/¹¤ÒÕÆ·/Öé±¦	ÉîÛÚ-ÄÏÉ½Çø|1Äê¾­Ñé|±¾¿Æ|ÕÐ2ÈË|04-23·¢²¼	ÉÏ°àµØÖ·£ºÉîÄÏ´óµÀ	±¾¿Æ	1Äê¾­Ñé	1¡¢¸ù¾Ý·ÖÎöÐèÇó£¬ÖÆ¶¨Êý¾Ý²É¼¯±ê×¼ºÍÄ¿±ê£»2¡¢¶ÔÔ­Ê¼Êý¾Ý½øÐÐÇåÏ´£¬²¢½¨Á¢ÇåÏ´±ê×¼ºÍÊý¾Ý¼¯ÊÐ£»3¡¢´î½¨¡¢Î¬»¤ºÍÓÅ»¯Êý¾Ý·ÖÎöºÍÍÚ¾òÆ½Ì¨£¬²¢¶¨ÆÚÊä³ö·ÖÎö½á¹û£¬Ê¹Ö®ÊÊÓ¦ÓÚ²»¶Ï±ä»¯µÄÊý¾ÝÁ¿ºÍÒµÎñÐèÇó£»4¡¢¸ù¾Ý²»Í¬µÄÒµÎñÖ÷Ìâ£¬½øÐÐÊý¾Ý½¨Ä£¡¢ÍÚ¾ò£¬Îª¾«×¼ÔËÓªºÍ¸öÐÔ»¯·þÎñÌá¹©Êý¾ÝÖ§³Ö¡£	¸ÚÎ»ÒªÇó1¡¢¼ÆËã»ú¡¢ÔË³ïÑ§¡¢Í³¼ÆÑ§µÈÏà¹Ø×¨Òµ±¾¿Æ»òÒÔÉÏÑ§Àú£¬¾ßÓÐÔúÊµµÄ¼ÆËã»ú¡¢Êý¾Ý¿â¡¢ÊýÑ§ÖªÊ¶£»2¡¢Ò»ÄêÒÔÉÏÊý¾Ý·ÖÎö»òÕßÊý¾ÝÍÚ¾ò¾­Ñé£¬ÊìÁ·ÕÆÎÕ³£ÓÃÊý¾Ý½á¹¹ºÍËã·¨£»3¡¢ÊìÁ·ÕÆÎÕexcelºêÔËËã»òvbaÏà¹ØÄÜÁ¦£»4¡¢²ÎÓë¹ýÍêÕûµÄÊý¾Ý²É¼¯¡¢Êý¾ÝÇåÏ´ÕûÀí¡¢·ÖÎöºÍ½¨Ä£¹¤×÷£»5¡¢Ë¼Î¬Ãô½Ý£¬Á¼ºÃµÄÂß¼­·ÖÎöÄÜÁ¦¡¢Á¼ºÃµÄ¹µÍ¨¼°×éÖ¯ÄÜÁ¦£¬¿¹Ñ¹Á¦Ç¿¡£Ö°ÄÜÀà±ð£ºÊý¾Ý·ÖÎöÊ¦
ÏúÊÛÊý¾Ý·ÖÎö	Êý¾Ý·ÖÎö	1-1.5Íò/ÔÂ	ÃñÓª¹«Ë¾	50-150ÈË	·þ×°/·ÄÖ¯/Æ¤¸ïÉÝ³ÞÆ·/ÊÕ²ØÆ·/¹¤ÒÕÆ·/Öé±¦	¹ãÖÝ-ÌìºÓÇø|5-7Äê¾­Ñé|´ó×¨|ÕÐ1ÈË|06-19·¢²¼|ÆÕÍ¨»°¾«Í¨	ÉÏ°àµØÖ·£º¹ãÖÝÊÐÌìºÓÇøÇÈöÎ»ãÔÃÌ¨	´ó×¨	5-7Äê¾­Ñé	1¡¢¸ºÔðÒµÎñÊý¾ÝµÄÊÕ¼¯¡¢ÌáÈ¡¡¢»ã×Ü¼°Í³¼Æ·ÖÎö£¬Ö§³ÖÔËÓªÖÐÐÄ¸÷ÒµÎñ²¿ÃÅµÄ·ÖÎöÐèÇó£¬²¢Ìá¹©¶¨ÆÚµÄ·ÖÎö±¨¸æ£¬¸ú½ø¸÷ÏîÊý¾Ý¾ö²ß£¬ÍÆ½ø·ÖÎöÏà¹ØÊÂÏîµÄÂäµØ£»2¡¢Ð­ÖúÔËÓª×Ü¼àÍêÉÆÔËÓªÖÐÐÄ¹æÕÂÖÆ¶ÈºÍ²Ù×÷Á÷³ÌÓë¹æ·¶£¬×öºÃÔËÓªÖÐÐÄµÄºóÌ¨Ö§³Ö£»3¡¢¸ºÔðÍê³ÉÈÕ/ÔÂ/¼¾/Äê¶ÈµÄÏúÊÛÊý¾Ý±¨¸æ£¬Íê³É¸÷ÏîÓªÏú»î¶¯Êý¾Ý·ÖÎö¼°¶Ô±È±¨¸æ£»4¡¢Ð­ÖúÁãÊÛ¸÷Ö°ÄÜÍÅ¶ÓÊý¾ÝÖ§³Ö£¬ÁãÊÛÖÕ¶ËÊý¾Ý¼à¿Ø£¬Òì³£Êý¾ÝÍÚ¾ò¼°ÐÞÕýÌáÐÑ£¬×Ü½á¹æÂÉ£¬Ìá³öÓÅ»¯½¨Òé£»5¡¢Ð­Ö…	¸ÚÎ»ÒªÇó£º1¡¢ÕÆÎÕ¶àÖÖÊý¾Ý·ÖÎö¹¤¾ß£¬ÇÒ¶ÔÐÐÒµÖÐµÄÐÂÐËÊý¾Ý·ÖÎö¡¢Êý¾ÝÕ¹ÏÖ¹¤¾ßÓÐÌ½Ë÷ÑÐ¾¿¾«Éñ£»ÁéÃôµÄÉÌÒµÐá¾õ£¬¶ÔÊý¾ÝÃô¸Ð¶È¸ß£¬¹µÍ¨ÄÜÁ¦ÓÅÐã£»2¡¢5ÄêÒÔÉÏÁãÊÛÐÐÒµ¹¤×÷¾­Ñé£»3¡¢¾ß±¸Ò»¶¨µÄÊÐ³¡·ÖÎö¼°ÅÐ¶ÏÄÜÁ¦£¬Á¼ºÃµÄ¿Í»§·þÎñÒâÊ¶£»4¡¢¹¤×÷ÓÐÌõÀíÐÔ¡¢Âß¼­ÐÔ¡¢Á¼ºÃµÄÖ°ÒµËØÑøºÍÖ°Òµ²ÙÊØ£»5¡¢ÐÔ¸ñ¿ªÀÊÓÐÇ×ºÍÁ¦£¬ÉÆÓÚÐ­µ÷ÈË¼Ê¹ØÏµ£¬¾ßÓÐ½ÏÇ¿µÄ¹µÍ¨ÄÜÁ¦ºÍ½»¼Ê¼¼ÇÉ¡£×÷ÎªÎÒÃÇÍÅ¶ÓµÄÒ»·Ý×Ó£¬Äú½«ÏíÊÜµ½£º1¡¢ÍÅ¶Ó½¨Éè¼°ÂÃÓÎ£»2¡¢Ô±¹¤¸£À…
Gangtise-Êý¾Ý·ÖÎöÊ¦	Êý¾Ý·ÖÎö	15-25Íò/Äê	ºÏ×Ê	150-500ÈË	×¨Òµ·þÎñ(×ÉÑ¯¡¢ÈËÁ¦×ÊÔ´¡¢²Æ»á)Íâ°ü·þÎñ	ÉÏº£-ãÉÐÐÇø|3-4Äê¾­Ñé|±¾¿Æ|ÕÐÈô¸ÉÈË|06-08·¢²¼	ÉÏ°àµØÖ·£º×ÏÖñ¹ú¼Ò¸ßÐÂ¼¼Êõ²úÒµ¿ª·¢Çø	±¾¿Æ	3-4Äê¾­Ñé	¸ÚÎ»Ö°Ôð£º1.³ä·ÖÀí½âÒµÎñ¼°²úÆ·ÏîÄ¿Êý¾ÝÐèÇó£¬ÆÀ¹ÀÊý¾Ý¿É»ñÈ¡ÐÔ£¬»ñÈ¡ÄÑ¶È£¬Ð­Öú¹æ»®Êý¾Ý¿â±í½á¹¹£»2.¼ì²éºÍ¸ú×ÙÊý¾ÝµÄÉú²ú¼°Ê¹ÓÃ£¬ÒÀ¾Ý·´À¡ÄÜ¹»ºÏÀíµ÷Õû¿â±íÌåÏµ£»3.Îª²úÆ·ÒµÎñÌá¹©Ò»¶¨µÄÊý¾Ý·ÖÎöºÍÊ¹ÓÃ°ïÖú£¬×«Ð´Êý¾ÝÖÊÁ¿ÆÀ¹À±¨¸æ£¬Êý¾ÝÔ´¶Ô±È·ÖÎö±¨¸æ£»4.½¨ÉèÊý¾Ý±ê×¼£¬¹æ»®Êý¾ÝÖÊÁ¿¿ØÖÆÌåÏµ£¬Êý¾Ý¿âÐÅÏ¢µÄÊý¾ÝÐ£¶ÔÓë¹æ·¶£»	ÈÎÖ°ÒªÇó£º1.±¾¿ÆÑ§Àú£¬½ðÈÚ¡¢¾­¼Ã¡¢²Æ»á¡¢Í³¼Æ¡¢ÐÅÏ¢¹ÜÀíºÍ¼ÆËã»úµÈ×¨Òµ£»2.¶Ô½ðÈÚÊý¾ÝÓÐÇ¿ÁÒµÄÐËÈ¤£¬¶ÔÊý¾ÝÓÐÃô¸Ð¶È£¬ÊìÏ¤SQLÓÅÏÈ£»3.ÄÜ¹»Ö÷¶¯»ñÈ¡ÐÂÖªÊ¶£¬¾ßÓÐ½ÏÇ¿ÁìÎòÁ¦£¬ÓÐÏµÍ³ÐÔË¼¿¼½â¾öÎÊÌâµÄÄÜÁ¦¡£Ö°ÄÜÀà±ð£ºÊý¾Ý·ÖÎöÊ¦
³õ¼¶Êý¾Ý¿â¹¤³ÌÊ¦	Êý¾Ý¿â	0.8-1Íò/ÔÂ	ºÏ×Ê	150-500ÈË	Í¨ÐÅ/µçÐÅ/ÍøÂçÉè±¸Íâ°ü·þÎñ	¹ãÖÝ-Ô½ÐãÇø|1Äê¾­Ñé|´ó×¨|ÕÐ1ÈË|06-18·¢²¼	ÉÏ°àµØÖ·£ºÔ½ÐãÇøµÂÕþ±±Â·538ºÅ´ïÐÅ´óÏÃ3A10	´ó×¨	1Äê¾­Ñé	¹¤×÷Ö°Ôð:Êý¾ÝETL£ºÕë¶Ô²»Í¬ÏµÍ³³éÈ¡Êý¾Ý£¬´¦Àí²»Í¬ÐÎÊ½µÄÊý¾Ý£¨°üÀ¨µ«²»ÏÞÓÚ£º¸ñÊ½×ª»»£¬×Ö¶ÎÓ³Éä£¬Êý¾Ý½á¹¹×ª»»µÈ£©¡£2¡¢Êý¾Ý¿âÐÔÄÜÓÅ»¯£ºÍ¨¹ý·ÖÎöÆÀ¼ÛÊý¾Ý¿âÐÔÄÜ£¬µ÷Õû·þÎñÆ÷²Ù×÷ÏµÍ³²ÎÊý¡¢Êý¾Ý¿â²ÎÊý¡¢sqlÓï¾äÓÅ»¯µÈ£»3¡¢È¨ÏÞ·ÖÅäÓë¹ÜÀí£º¸ù¾Ý¿ª·¢»òÕßÊ¹ÓÃÐèÒª£¬½øÐÐÊý¾Ý¿âÓÃ»§È¨ÏÞµÄ¿ªÍ¨¡¢ÉèÖÃ¡¢ÐÞ¸ÄµÈ£¬ÔÚÏîÄ¿½øÕ¹µÄ²»Í¬½×¶Î¼°Ê±ÇåÀí¹ýÆÚµÄÈ¨ÏÞ£¬±£Ö¤Êý¾Ý¿âÓÃ»§µÄ×¼È·ÐÔºÍÒ»ÖÂÐÔ£»4¡¢Êý¾Ý¿âÔËÐÐÎ¬»¤£º²¿Êð¡¢Î¬»¤¡¢²ÎÓë²úÆ·µ…	ÈÎÖ°×Ê¸ñ:´ó×¨»òÒÔÉÏÑ§Àú£¬ÐÅÏ¢¹¤³Ì»òÏà¹Ø×¨Òµ£¬¶ÔCRMÏµÍ³ÓÐÏà¹Ø¿ª·¢¼°Î¬»¤¾­ÑéÕßÓÅÏÈ£¬»ò¶ÔETLÓÐÏà¹Ø¾­ÑéÕßÓÅÏÈ2¡¢ÓÐÊý¾Ý¿â¹ÜÀí¹¤×÷¾­Ñé£¬¾«Í¨Êý¾Ý¿âÉè¼Æ¡¢ÓÅ»¯¡¢ÒÉÄÑÎÊÌâ½â¾ö£»3¡¢¾«Í¨MSSQL/MySQL/SQLÓï¾ä£¬ÊìÏ¤Linux(Unix)/Windows£¬4¡¢ÓÐPython»òÆäËûÀàËÆÊý¾Ý·ÖÎö¹¤¾ßÊ¹ÓÃ¾­ÑéÓÅÏÈ£¬5¡¢¾ß±¸Á¼ºÃµÄ°²È«ÒâÊ¶£¬¼°çÇÃÜµÄ¹¤×÷Ï°¹ß£¬ÓÐÁ¼ºÃµÄ¹¤×÷Ì¬¶ÈÓëÍÅ¶ÓºÏ×÷¾«Éñ£¬ÄÜÔÚÑ¹Á¦ÏÂ¹¤×÷¡£6¡¢ºËÐÄ¹¤×÷ÄÚÈÝ£ºÖ÷Òª¶ÔÊý¾Ý¿â½øÐÐÓÅ»¯¿ª·¢Î¬»…
Êý¾Ý¿âÔËÎ¬¹¤³ÌÊ¦	Êý¾Ý¿â	1.5-2Íò/ÔÂ	ÃñÓª¹«Ë¾	50-150ÈË	¼ÆËã»ú·þÎñ(ÏµÍ³¡¢Êý¾Ý·þÎñ¡¢Î¬ÐÞ)Íâ°ü·þÎñ	±±¾©-³¯ÑôÇø|ÕÐ2ÈË|06-04·¢²¼	ÉÏ°àµØÖ·£º·áÁª¹ã³¡	Î´±êÃ÷	Î´±êÃ÷	Ö°ÔðÃèÊö£º1¡¢¸ºÔðMySQL¡¢ORACLEµÈÖ÷Á÷Êý¾Ý¿âµÄÈÝÁ¿¹æ»®£¬¼Ü¹¹Éè¼Æ¼°°²×°¡¢²¿Êð£»2¡¢¸ºÔðÊý¾Ý¿âµÄ°²×°ÅäÖÃ¼°ÈÕ³£Î¬»¤£»3¡¢¸ºÔðÊý¾ÝÕûºÏ£¬²¢¶ÔÊý¾Ý¿â½øÐÐÓÅ»¯£»4¡¢¸ºÔðÊý¾Ý¿âµÄÐÂ¼¼ÊõÑÐ¾¿£¬ÊÊÓ¦¿ìËÙ·¢Õ¹ÒµÎñ³¡¾°£»5¡¢¸ºÔð¸ù¾ÝÒµÎñÐèÇóÓë¿ª·¢ÍÅ¶Ó¹²Í¬Éè¼Æ²¢ÖÆ¶¨Êý¾Ý¿â½â¾ö·½°¸¡£	ÈÎÖ°ÒªÇó£º1¡¢È«ÈÕÖÆ±¾¿Æ¼°ÒÔÉÏÑ§Àú£¬¼ÆËã»úÏà¹Ø×¨Òµ£»2¡¢¾ßÓÐ2ÄêÒÔÉÏÊý¾Ý¿âDBAÏà¹Ø¾­Ñé3¡¢¾«Í¨Ö÷Á÷Êý¾Ý¿âµÄÔËÐÐ»úÖÆºÍÌåÏµ¹¹¼Ü£¬ÊìÏ¤³£ÓÃµÄÈÎÒâÒ»ÖÖÊý¾ÝÒýÇæ£»4¡¢¾«Í¨SQLÓï¾ä£¬Êý¾Ý¿â´æ´¢¹ý³Ì£¬ÄÜ¶ÔslowSQLÌá³öÓÅ»¯Òâ¼ûºÍ½¨Òé£»5¡¢ÓÐÁ¼ºÃµÄ¹µÍ¨ÄÜÁ¦ºÍÍÅ¶ÓÐ­×÷¾«Éñ£¬¿¹Ñ¹ÄÜÁ¦Ç¿¡£Ö°ÄÜÀà±ð£ºÊý¾Ý¿â¹¤³ÌÊ¦(DBA)
BMWÊý¾Ý×¨Ô±/Ìá¹©×¡ËÞ	Êý¾Ý¹ÜÀí»òÖÎÀí	4-6Ç§/ÔÂ	Íâ×Ê£¨Å·ÃÀ£©	1000-5000ÈË	Íâ°ü·þÎñ	±±¾©-³¯ÑôÇø|ÔÚÐ£Éú/Ó¦½ìÉú|±¾¿Æ|ÕÐ1ÈË|06-18·¢²¼	ÉÏ°àµØÖ·£ºµç×Ó³Çit²úÒµÔ°304Â¥B×ù5²ã	±¾¿Æ	ÔÚÐ£Éú/Ó¦½ìÉú	¹¤×÷ÄÚÈÝ£º1ÊÕ¼¯¸÷ÖÖÇþµÀÊý¾Ý(°üº¬µç×Ó\Ö½ÖÊ±í¸ñ)£¬·´À¡Êý¾ÝÊÕ¼¯ÖÐ²úÉúµÄÎÊÌâ2ÒÀ¾Ý¶¨ÒåÊý¾Ý±ê×¼£¬Ö´ÐÐÊý¾Ý±ê×¼»¯²¢ÕûÀí£¬³õ²½ÇåÀí²»·ûºÏ¹æ·¶Êý¾Ý3±ê×¼»¯Êý¾Ýµ¼³ö¡¢µ¼Èë4±ê×¼»¯Êý¾Ý²Ù×÷5CRMÏîÄ¿ÄÚÊý¾ÝÖÊÁ¿¼à¿Ø6Ìá¹©ÈÕ³£Êý¾ÝÖÊÁ¿±¨¸æ·ÖÎö7¸ù¾ÝÉÏ¼¶Áìµ¼ÒªÇó£¬ºÍÏà¹Ø²¿ÃÅ¹µÍ¨£¬Ìá¹©ÏàÓ¦µÄÍ³¼Æ±¨±í8±¨±íÖÆ×÷¡¢·þÎñ±¨¸æ¡¢¿Í»§ÂúÒâ¶Èµ÷²é9Ð­ÖúÓÅ»¯¹«Ë¾ITÓªÔËÌåÏµ£¬ÕûºÏ¡¢ÊáÀí¸÷ÏîITÓªÔËÁ÷³Ì£¬²¢¼à¿ØÆäÖ´ÐÐÇé¿ö10Ïà¹Ø²¿ÃÅ·´À¡ÏµÍ³¹ÊÕÏ¡¢ÎÊ…	¹¤×÷ÄÚÈÝ£º1ÊÕ¼¯¸÷ÖÖÇþµÀÊý¾Ý(°üº¬µç×Ó\Ö½ÖÊ±í¸ñ)£¬·´À¡Êý¾ÝÊÕ¼¯ÖÐ²úÉúµÄÎÊÌâ2ÒÀ¾Ý¶¨ÒåÊý¾Ý±ê×¼£¬Ö´ÐÐÊý¾Ý±ê×¼»¯²¢ÕûÀí£¬³õ²½ÇåÀí²»·ûºÏ¹æ·¶Êý¾Ý3±ê×¼»¯Êý¾Ýµ¼³ö¡¢µ¼Èë4±ê×¼»¯Êý¾Ý²Ù×÷5CRMÏîÄ¿ÄÚÊý¾ÝÖÊÁ¿¼à¿Ø6Ìá¹©ÈÕ³£Êý¾ÝÖÊÁ¿±¨¸æ·ÖÎö7¸ù¾ÝÉÏ¼¶Áìµ¼ÒªÇó£¬ºÍÏà¹Ø²¿ÃÅ¹µÍ¨£¬Ìá¹©ÏàÓ¦µÄÍ³¼Æ±¨±í8±¨±íÖÆ×÷¡¢·þÎñ±¨¸æ¡¢¿Í»§ÂúÒâ¶Èµ÷²é9Ð­ÖúÓÅ»¯¹«Ë¾ITÓªÔËÌåÏµ£¬ÕûºÏ¡¢ÊáÀí¸÷ÏîITÓªÔËÁ÷³Ì£¬²¢¼à¿ØÆäÖ´ÐÐÇé¿ö10Ïà¹Ø²¿ÃÅ·´À¡ÏµÍ³¹ÊÕÏ¡¢ÎÊ…
ÁÙ´²Êý¾Ý¾­Àí	Êý¾Ý·ÖÎö	1-1.5Íò/ÔÂ	ÃñÓª¹«Ë¾	50-150ÈË	Íâ°ü·þÎñÒ½ÁÆ/»¤Àí/ÎÀÉú	±±¾©-¶«³ÇÇø|2Äê¾­Ñé|±¾¿Æ|ÕÐ2ÈË|06-18·¢²¼	ÉÏ°àµØÖ·£º¶«³ÇÇø	±¾¿Æ	2Äê¾­Ñé	¸ù¾ÝÏà¹ØµÄ·¨¹æÒªÇó¡¢CDISCºÍÊÊÓÃµÄ±ê×¼²Ù×÷¹æ³Ì£¨SOPs£©ºÍÁ÷³Ì£¬¸ºÔðÁÙ´²ÊÔÑéÖÐµÄÊý¾Ý¹ÜÀí»î¶¯£¬È·±£ÁÙ´²ÊÔÑéÊý¾Ý¿âÖÐµÄÖ÷ÌâÊý¾ÝµÄÍêÕûÐÔ¡¢ÖÊÁ¿ºÍÍêÕûÐÔ£¬¾ßÌåÖ°ÔðÈçÏÂ£º2ÔÚÆô¶¯½×¶Î£ºÖÆ¶¨Êý¾Ý¹ÜÀí¼Æ»®£¨DMP£©¡¢Éè¼Æ²¡Àý±¨¸æ±í£¨CRF£©£¬¹æ¶¨ÁÙ´²ÊÔÑéÐèÒªÊÕ¼¯ÄÄÐ©Êý¾ÝÏî£»Éè¼ÆÊý¾ÝºË²é¼Æ£¨DVP£©£¬¹æ¶¨ÈçºÎºË²éÊý¾ÝµÄÕýÈ·ÐÔ£»Éè¼ÆÁÙ´²Êý¾Ý²É¼¯Êý¾Ý¿â£¨EDC£©£¬×÷ÎªÊÕ¼¯ÁÙ´²ÊÔÑéÊý¾ÝµÄ¹¤¾ß¡£2ÔÚÏîÄ¿¿ªÕ¹½×¶Î£º°´ÕÕÔ¤¶¨µÄºË²é¼Æ»®¶ÔÁÙ…	ÈÎÖ°ÒªÇó£º1.Ñ§Àú£ºÈ«ÈÕÖÆ±¾¿Æ¼°±¾¿ÆÒÔÉÏÑ§Àú£»2.×¨Òµ£ºÉúÎïÍ³¼ÆÑ§¡¢Á÷ÐÐ²¡ÓëÎÀÉúÍ³¼ÆÑ§¡¢¹«¹²ÎÀÉú¡¢Ô¤·ÀÒ½Ñ§¡¢ÁÙ´²Ò½Ñ§¡¢¼ÆËã»ú¿ÆÑ§µÈÏà¹Ø×¨Òµ£»3.¼¼ÄÜ£º¶ÔÁÙ´²ÊÔÑéÊý¾Ý¹ÜÀí±ê×¼¹¤×÷Á÷³ÌÓÐËùÁË½â£»ÓÐÊý¾Ý¹ÜÀí¾­Ñé¡¢SAS±à³ÌÄÜÁ¦¡¢EDCÊ¹ÓÃ¾­ÑéÕßÓÅÏÈÂ¼ÓÃ¡£Á¼ºÃµÄÖÐ¡¢Ó¢ÎÄ±í´ïÄÜÁ¦ºÍ°ì¹«Èí¼þÊ¹ÓÃÄÜÁ¦£»Á¼ºÃµÄÍÅ¶ÓÐ­×÷ÄÜÁ¦¡¢¹µÍ¨Ð­µ÷ÄÜÁ¦ºÍÏîÄ¿Ö´ÐÐÄÜÁ¦£»¹¤×÷Ï¸ÐÄ¡¢ÄÍÐÄºÍÔðÈÎÐÄÇ¿£¬¾ßÓÐÒ»¶¨µÄ·¢ÏÖºÍ·ÖÎöÎÊÌâÄÜÁ¦£»Ö°ÄÜÀà±ð£ºÁÙ´²Êý¾…
Êý¾Ý·ÖÎöÊ¦	Êý¾Ý·ÖÎö	0.8-1Íò/ÔÂ	ÉÏÊÐ¹«Ë¾	5000-10000ÈË	¼ÆËã»ú·þÎñ(ÏµÍ³¡¢Êý¾Ý·þÎñ¡¢Î¬ÐÞ)Íâ°ü·þÎñ	ÉîÛÚ-ÄÏÉ½Çø|2Äê¾­Ñé|´ó×¨|ÕÐ2ÈË|05-23·¢²¼	ÉÏ°àµØÖ·£º´ó×å¿Æ¼¼ÖÐÐÄ	´ó×¨	2Äê¾­Ñé	¸ÚÎ»Ö°Ôð£º1¡¢¸ºÔðÊý¾ÝÌáÈ¡¡¢±¨±íÖÆ×÷¡¢Òì³£Êý¾ÝÔ­Òò·ÖÎö2¡¢½áºÏÊý¾ÝÇé¿ö£¬¶Ô¶àÖÖÊý¾ÝÔ´µÄÕûÀí3¡¢ÒµÎñÏµÐèÇó¸ú½øºÍ´¦ÀíÖ°ÄÜÀà±ð£ºÊý¾Ý·ÖÎöÊ¦	¸ÚÎ»ÒªÇó£º1¡¢ÊìÁ·Ê¹ÓÃoffice2¡¢ÓÐÒ»¶¨µÄÍ³¼ÆºÍ¸ÅÂÊ»ù´¡£¬ÓÐÊý¾Ý·ÖÎö¹¤×÷¾­Ñé3¡¢Âß¼­ÇåÎú¡¢ÌõÀíÇå³þ4¡¢Ä¿±êµ¼Ïò5¡¢ÓÐÊý¾Ý¿âsql»òÕßmysql¾­ÑéÓÅÏÈ
Êý¾Ý×¨Ô±/19ÄêÓ¦½ìÉúÒà¿É	Êý¾Ý¹ÜÀí»òÖÎÀí	4.5-6Ç§/ÔÂ	Íâ×Ê£¨Å·ÃÀ£©	1000-5000ÈË	Íâ°ü·þÎñ	±±¾©-³¯ÑôÇø|´ó×¨|ÕÐ2ÈË|06-18·¢²¼	ÉÏ°àµØÖ·£ºµç×Ó³Çit²úÒµÔ°304Â¥B×ù5²ã	´ó×¨	Î´±êÃ÷	¹¤×÷ÄÚÈÝ£º1ÊÕ¼¯¸÷ÖÖÇþµÀÊý¾Ý(°üº¬µç×Ó\Ö½ÖÊ±í¸ñ)£¬·´À¡Êý¾ÝÊÕ¼¯ÖÐ²úÉúµÄÎÊÌâ2ÒÀ¾Ý¶¨ÒåÊý¾Ý±ê×¼£¬Ö´ÐÐÊý¾Ý±ê×¼»¯²¢ÕûÀí£¬³õ²½ÇåÀí²»·ûºÏ¹æ·¶Êý¾Ý3±ê×¼»¯Êý¾Ýµ¼³ö¡¢µ¼Èë4±ê×¼»¯Êý¾Ý²Ù×÷5CRMÏîÄ¿ÄÚÊý¾ÝÖÊÁ¿¼à¿Ø6Ìá¹©ÈÕ³£Êý¾ÝÖÊÁ¿±¨¸æ·ÖÎö7¸ù¾ÝÉÏ¼¶Áìµ¼ÒªÇó£¬ºÍÏà¹Ø²¿ÃÅ¹µÍ¨£¬Ìá¹©ÏàÓ¦µÄÍ³¼Æ±¨±í8±¨±íÖÆ×÷¡¢·þÎñ±¨¸æ¡¢¿Í»§ÂúÒâ¶Èµ÷²é9Ð­ÖúÓÅ»¯¹«Ë¾ITÓªÔËÌåÏµ£¬ÕûºÏ¡¢ÊáÀí¸÷ÏîITÓªÔËÁ÷³Ì£¬²¢¼à¿ØÆäÖ´ÐÐÇé¿ö10Ïà¹Ø²¿ÃÅ·´À¡ÏµÍ³¹ÊÕÏ¡¢ÎÊ…	¹¤×÷ÄÚÈÝ£º1ÊÕ¼¯¸÷ÖÖÇþµÀÊý¾Ý(°üº¬µç×Ó\Ö½ÖÊ±í¸ñ)£¬·´À¡Êý¾ÝÊÕ¼¯ÖÐ²úÉúµÄÎÊÌâ2ÒÀ¾Ý¶¨ÒåÊý¾Ý±ê×¼£¬Ö´ÐÐÊý¾Ý±ê×¼»¯²¢ÕûÀí£¬³õ²½ÇåÀí²»·ûºÏ¹æ·¶Êý¾Ý3±ê×¼»¯Êý¾Ýµ¼³ö¡¢µ¼Èë4±ê×¼»¯Êý¾Ý²Ù×÷5CRMÏîÄ¿ÄÚÊý¾ÝÖÊÁ¿¼à¿Ø6Ìá¹©ÈÕ³£Êý¾ÝÖÊÁ¿±¨¸æ·ÖÎö7¸ù¾ÝÉÏ¼¶Áìµ¼ÒªÇó£¬ºÍÏà¹Ø²¿ÃÅ¹µÍ¨£¬Ìá¹©ÏàÓ¦µÄÍ³¼Æ±¨±í8±¨±íÖÆ×÷¡¢·þÎñ±¨¸æ¡¢¿Í»§ÂúÒâ¶Èµ÷²é9Ð­ÖúÓÅ»¯¹«Ë¾ITÓªÔËÌåÏµ£¬ÕûºÏ¡¢ÊáÀí¸÷ÏîITÓªÔËÁ÷³Ì£¬²¢¼à¿ØÆäÖ´ÐÐÇé¿ö10Ïà¹Ø²¿ÃÅ·´À¡ÏµÍ³¹ÊÕÏ¡¢ÎÊ…
BMWÊý¾Ý×¨Ô±/19½ìÓ¦½ìÉúÒà¿É	Êý¾Ý¹ÜÀí»òÖÎÀí	4.5-6Ç§/ÔÂ	Íâ×Ê£¨Å·ÃÀ£©	1000-5000ÈË	Íâ°ü·þÎñ	±±¾©-³¯ÑôÇø|ÔÚÐ£Éú/Ó¦½ìÉú|±¾¿Æ|ÕÐ2ÈË|06-18·¢²¼	ÉÏ°àµØÖ·£ºµç×Ó³Çit²úÒµÔ°304Â¥B×ù5²ã	±¾¿Æ	ÔÚÐ£Éú/Ó¦½ìÉú	¹¤×÷ÄÚÈÝ£º1ÊÕ¼¯¸÷ÖÖÇþµÀÊý¾Ý(°üº¬µç×Ó\Ö½ÖÊ±í¸ñ)£¬·´À¡Êý¾ÝÊÕ¼¯ÖÐ²úÉúµÄÎÊÌâ2ÒÀ¾Ý¶¨ÒåÊý¾Ý±ê×¼£¬Ö´ÐÐÊý¾Ý±ê×¼»¯²¢ÕûÀí£¬³õ²½ÇåÀí²»·ûºÏ¹æ·¶Êý¾Ý3±ê×¼»¯Êý¾Ýµ¼³ö¡¢µ¼Èë4±ê×¼»¯Êý¾Ý²Ù×÷5CRMÏîÄ¿ÄÚÊý¾ÝÖÊÁ¿¼à¿Ø6Ìá¹©ÈÕ³£Êý¾ÝÖÊÁ¿±¨¸æ·ÖÎö7¸ù¾ÝÉÏ¼¶Áìµ¼ÒªÇó£¬ºÍÏà¹Ø²¿ÃÅ¹µÍ¨£¬Ìá¹©ÏàÓ¦µÄÍ³¼Æ±¨±í8±¨±íÖÆ×÷¡¢·þÎñ±¨¸æ¡¢¿Í»§ÂúÒâ¶Èµ÷²é9Ð­ÖúÓÅ»¯¹«Ë¾ITÓªÔËÌåÏµ£¬ÕûºÏ¡¢ÊáÀí¸÷ÏîITÓªÔËÁ÷³Ì£¬²¢¼à¿ØÆäÖ´ÐÐÇé¿ö10Ïà¹Ø²¿ÃÅ·´À¡ÏµÍ³¹ÊÕÏ¡¢ÎÊ…	¹¤×÷ÄÚÈÝ£º1ÊÕ¼¯¸÷ÖÖÇþµÀÊý¾Ý(°üº¬µç×Ó\Ö½ÖÊ±í¸ñ)£¬·´À¡Êý¾ÝÊÕ¼¯ÖÐ²úÉúµÄÎÊÌâ2ÒÀ¾Ý¶¨ÒåÊý¾Ý±ê×¼£¬Ö´ÐÐÊý¾Ý±ê×¼»¯²¢ÕûÀí£¬³õ²½ÇåÀí²»·ûºÏ¹æ·¶Êý¾Ý3±ê×¼»¯Êý¾Ýµ¼³ö¡¢µ¼Èë4±ê×¼»¯Êý¾Ý²Ù×÷5CRMÏîÄ¿ÄÚÊý¾ÝÖÊÁ¿¼à¿Ø6Ìá¹©ÈÕ³£Êý¾ÝÖÊÁ¿±¨¸æ·ÖÎö7¸ù¾ÝÉÏ¼¶Áìµ¼ÒªÇó£¬ºÍÏà¹Ø²¿ÃÅ¹µÍ¨£¬Ìá¹©ÏàÓ¦µÄÍ³¼Æ±¨±í8±¨±íÖÆ×÷¡¢·þÎñ±¨¸æ¡¢¿Í»§ÂúÒâ¶Èµ÷²é9Ð­ÖúÓÅ»¯¹«Ë¾ITÓªÔËÌåÏµ£¬ÕûºÏ¡¢ÊáÀí¸÷ÏîITÓªÔËÁ÷³Ì£¬²¢¼à¿ØÆäÖ´ÐÐÇé¿ö10Ïà¹Ø²¿ÃÅ·´À¡ÏµÍ³¹ÊÕÏ¡¢ÎÊ…
Êý¾Ý·ÖÎöÊ¦	Êý¾Ý·ÖÎö	7-9Ç§/ÔÂ	ÉÏÊÐ¹«Ë¾	5000-10000ÈË	¼ÆËã»ú·þÎñ(ÏµÍ³¡¢Êý¾Ý·þÎñ¡¢Î¬ÐÞ)Íâ°ü·þÎñ	ÉîÛÚ-ÄÏÉ½Çø|2Äê¾­Ñé|±¾¿Æ|ÕÐÈô¸ÉÈË|05-23·¢²¼	ÉÏ°àµØÖ·£º´ó×å¿Æ¼¼ÖÐÐÄ	±¾¿Æ	2Äê¾­Ñé	¸ÚÎ»Ö°Ôð£º¸ÚÎ»Ö°Ôð£º1¡¢¹¹½¨È«Ãæ¡¢×¼È·¡¢ÄÜ·´Ó³ÒµÎñÏßÌØÕ÷µÄÕûÌåÖ¸±êÌåÏµ£»2¡¢¶Ô¶àÖÖÊý¾Ý½øÐÐÉî¶ÈÕï¶Ï·ÖÎö¡¢ÍÚ¾ò£»3¡¢±¨±íÏµÍ³×Ô¶¯»¯´î½¨£¬±¨±í¿ÉÊÓ»¯ºÍ×Ô¶¯»¯£»4¡¢µ÷ÑÐÊý¾ÝÐèÇó£¬½øÐÐÊý¾Ý×¨Ìâ·ÖÎö£¬Õë¶ÔÊý¾ÝÎ³¶È¡¢·ÖÎöÖ¸±êµÈÊý¾ÝÌåÏµ´î½¨¹¤×÷¡£Ö°ÄÜÀà±ð£ºÆäËû¹Ø¼ü×Ö£ºÊý¾Ý·ÖÎöÊ¦Êý¾Ý·ÖÎösql	¸ÚÎ»ÒªÇó£º¸ÚÎ»ÒªÇó£º1.´óÑ§±¾¿ÆÑ§Àú£¬Ìõ¼þÓÅÐãÕß¿ÉÊÊµ±·Å¿íµ½´ó×¨2.ÓÐÒ»Äê¼°ÒÔÉÏµÄÊý¾Ý·ÖÎö¾­Ñé£¬ÊìÁ·Ê¹ÓÃsqlµÈÊý¾Ý²éÑ¯Óï¾ä¡£3.ÉÆÓÚÑ§Ï°ºÍ½ÓÊÜÐÂÏÊÊÂÎñ¡£4.¹¤×÷ÈÏÕæÏ¸ÖÂ£¬ÓÐ½ÏºÃµÄ¹µÍ¨ÄÜÁ¦ºÍÍÅ¶ÓºÏ×÷¾«Éñ¡£
Êý¾Ý·ÖÎöÊ¦	Êý¾Ý·ÖÎö	4.5-6Ç§/ÔÂ	ºÏ×Ê	ÉÙÓÚ50ÈË	»·±£Íâ°ü·þÎñ	ÄÏ¾©-½­ÄþÇø|2Äê¾­Ñé|±¾¿Æ|ÕÐ2ÈË|06-19·¢²¼	ÉÏ°àµØÖ·£º÷è÷ë¿Æ´´Ô°Ìì½¾Â·100ºÅÇÈÃÎÔ·8¶°	±¾¿Æ	2Äê¾­Ñé	1¡¢¸ù¾Ý¹«Ë¾ÒµÎñÌØµãºÍÊµ¼Ê¹¤×÷ÐèÇó£¬ÔËÓÃÊý¾ÝÍÚ¾ò/Í³¼ÆÑ§Ï°µÄÀíÂÛºÍ·½·¨£¬ÉîÈëÍÚ¾òºÍ·ÖÎöÐÐÒµÓÃ»§ÐÐÎª¡¢ÒµÎñÊý¾Ý£»2¡¢¸ºÔð²¢²ÎÓë·½°¸ÌÖÂÛ¡¢¼¼Êõµ÷ÑÐ¼°²úÆ·¿ª·¢£¬¸ºÔðÏà¹ØÎÄµµµÄ±àÐ´£»3¡¢ÓëÍÅ¶ÓÄÚ²¿ÒÔ¼°ÐèÇó²¿ÃÅ½øÐÐÓÐÐ§¹µÍ¨£¬¸ú½øÏîÄ¿½ø¶ÈÒÔ¼°½â¾öÏà¹ØÊý¾ÝÎÊÌâ¡£4¡¢¼à¿ØÔËÓªÊý¾Ý¡¢½â¶ÁÔËÓªÊý¾ÝµÄ²¨¶¯£¬´Ó¶ø·¢ÏÖÎÊÌâ£¬²¢Ìá³öÏàÓ¦µÄ½â¾ö·½°¸£¬¶´²ìÒµÎñ¶¯×÷£¬Ìá¹©¾ö²ß»ù´¡£»5¡¢¸ù¾ÝÒµÎñ²¿ÃÅÐèÇó£¬Ìá¹©±ØÒªµÄÊý¾ÝÖ§³Ö·þÎñ¡£	¸ÚÎ»ÒªÇó£º1¡¢±¾¿Æ¼°ÒÔÉÏÑ§Àú£¬Í³¼ÆÑ§¡¢ÊýÑ§¡¢²ÆÎñ¡¢Àí¿Æ·½Ïò×¨Òµ£¬¾ß±¸Éú²úÖÆÔì¡¢»¥ÁªÍø¡¢×ÉÑ¯µÈÐÐÒµÒµÎñÊý¾Ý·ÖÎö¹¤×÷¾­ÑéÓÅÏÈ£»2¡¢ÊìÏ¤Êý¾ÝÍÚ¾ò¡¢»úÆ÷Ñ§Ï°¡¢ÈË¹¤ÖÇÄÜ¼¼Êõ£¬ÓÈÆäÊÇ¹ØÁª·ÖÎö¡¢·ÖÀàÔ¤²â¡¢Ð­Í¬¹ýÂË¡¢¾ÛÀà·ÖÎö¡¢»Ø¹é·ÖÎö¡¢Ê±¼äÐòÁÐ·ÖÎöµÈ³£ÓÃ·ÖÎö·½·¨£¬2ÄêÒÔÉÏÓÐÊý¾ÝÍÚ¾ò¡¢Êý¾Ý²úÆ·¿ª·¢µÈÏà¹ØÏîÄ¿¾­ÑéÕßÓÅÏÈ¿¼ÂÇ£»3¡¢ÖÁÉÙÕÆÎÕÒ»ÃÅ±à³ÌÓïÑÔ£¬ÊìÁ·Ê¹ÓÃ³£ÓÃËã·¨ºÍÊý¾Ý½á¹¹£¬ÓÐ½ÏÇ¿µÄÊµÏÖÄÜÁ¦£¬ÄÜÊìÁ·Ê¹ÓÃRÓïÑÔ¡¢PythonÕß…
ÁÙ´²Êý¾Ý¿âÉè¼ÆÊ¦DBD	Êý¾Ý¿â	0.8-1.5Íò/ÔÂ	ºÏ×Ê	150-500ÈË	ÖÆÒ©/ÉúÎï¹¤³ÌÍâ°ü·þÎñ	ÄÏ¾©-½­ÄþÇø|±¾¿Æ|ÕÐ3ÈË|05-15·¢²¼	ÉÏ°àµØÖ·£º·ÆÄá¿ËË¹Â·99ºÅ3´±4Â¥	±¾¿Æ	Î´±êÃ÷	1¡¢ÁÙ´²ÊÔÑéÊý¾Ý¿âÉè¼Æ¡¢´î½¨¡¢²âÊÔ¡¢ÑéÖ¤¼°Î¬»¤¡£2¡¢Êý¾ÝºË²é³ÌÐòµÄ¿ª·¢ºÍÑéÖ¤¡£3¡¢Êý¾Ý¿âµÄÈÕ³£¹ÜÀí¹¤×÷£¬ÈçÕËºÅÉèÖÃ¡¢ÕËºÅ¹ÜÀíºÍÊý¾ÝËø¶¨µÈ¡£4¡¢Êý¾Ý¿âºóÌ¨µÄ¿ª·¢ºÍÎ¬»¤¡£5¡¢°ïÖúÊý¾Ý¹ÜÀíÍÅ¶ÓÉú³ÉÏà¹ØµÄÊý¾Ý¹ÜÀí±¨¸æÒÔÌá¹©Êý¾Ý¹ÜÀí¹¤×÷µÄÐ§ÂÊ¡£	ÈÎÖ°ÒªÇó£º1¡¢ÁÙ´²Ò½Ñ§/IT/¼ÆËã»ú¿ÆÑ§/µç×Ó¹¤³Ì»òÏà¹ØÁìÓò±¾¿ÆÑ§Î»»òÒÔÉÏ¡£2¡¢2Äê»ò2ÄêÒÔÉÏÁÙ´²ÊÔÑéÐÐÒµÊý¾Ý¿âÉè¼Æ¹¤×÷¾­Ñé¡£3¡¢ÁË½âÁÙ´²ÊÔÑéÏà¹ØÖªÊ¶¡¢Á½´ÎÊÔÑéÊý¾Ý¹ÜÀíµÄÐÐÒµ±ê×¼ºÍÏà¹ØµÄCFDA/FDA·¨¹æ¡¢Ö¸µ¼Ô­Ôò¡£4¡¢¶ÔÊý¾Ý¿âÓÐÁ¼ºÃµÄÀí½â£¬ÊìÁ·ÕÆÎÕSQL»òÖÁÉÙÒ»ÃÅ±à³ÌÓïÑÔÈçC#¡¢Java¡¢VB¡¢HTMLµÈ¡£5¡¢Á¼ºÃµÄÖÐÓ¢ÎÄ¿ÚÓïºÍÊéÃæ½»Á÷¹µÍ¨ÄÜÁ¦¡£Ö°ÄÜÀà±ð£ºÁÙ´²Êý¾Ý·ÖÎöÔ±Ò½Ò©¼¼ÊõÑÐ·¢ÈËÔ±¹Ø¼ü×Ö£ºJavaÊý¾Ý¿ª·¢·ÖÎöVBÍ³¼ÆÒ½Ñ§¼ÆËã»ú²â…
Êý¾Ý·ÖÎöÊ¦	Êý¾Ý·ÖÎö	4.5-6Ç§/ÔÂ	ÃñÓª¹«Ë¾	50-150ÈË	Íâ°ü·þÎñÆû³µ	³É¶¼-ÎäºîÇø|3-4Äê¾­Ñé|´ó×¨|ÕÐ1ÈË|06-19·¢²¼	ÉÏ°àµØÖ·£ºÎä¿ÆÎ÷Ò»Â·¶¦êÉ¹ú¼ÊB¶°2µ¥Ôª2Â¥	´ó×¨	3-4Äê¾­Ñé	¸ÚÎ»Ö°Ôð1¡¢ÓÃ»§¡¢½»Ò×¡¢ÇþµÀ¡¢»î¶¯µÈÊý¾Ý½øÐÐ¶¨ÆÚÍ³¼ÆºÍ·ÖÎö£»2¡¢¸ù¾ÝÐèÇó´Ó²úÆ·¡¢¿Í·þ¡¢¼¼ÊõµÈ²¿ÃÅÊÕ¼¯Êý¾Ý£¬²¢Ð­Öú¼¼ÊõºÍ²úÆ·²¿¿ª·¢Êý¾ÝÆ½Ì¨£»3¡¢ÀûÓÃÒ»¶¨µÄ½¨Ä£¼¼Êõ»òÍÚ¾ò¼¼Êõ¶ÔÓÃ»§Êý¾Ý½øÐÐ·ÖÀà£¬²¢½øÐÐ¾«Ï¸»¯ÔËÓª¼°ÓªÏú£»4¡¢ÊìÏ¤Êý¾ÝÍ³¼Æ·ÖÎö»òÍÚ¾ò¼¼Êõ£¬ÍÆ¶¯Í³¼Æ·ÖÎöÄ£ÐÍµÄ½¨Á¢ºÍÍêÉÆ£¬ÎªÔËÓª¾ö²ßÌá¹©Ö§³Ö£»5¡¢¸ù¾ÝÊý¾Ý·ÖÎöºÍ¶ÔÒµÎñÐÎÌ¬µÄÀí½â£¬¶Ô²úÆ·¡¢·þÎñ¡¢ÓªÏúµÈ»î¶¯Ìá³öºÏÀí»¯½¨ÒéµÄ½¨Òé£»6¡¢Áìµ¼¼°¸÷²¿ÃÅÊý¾ÝÐèÇóµÈÁ…	ÈÎÖ°×Ê¸ñ1¡¢±¾¿ÆÑ§Àú£¬Í³¼ÆÑ§¡¢Ó¦ÓÃÊýÑ§¡¢¼ÆËã»ú¡¢¼ÆÁ¿¾­¼Ã¡¢½ðÈÚµÈÏà¹Ø×¨ÒµÓÅÏÈ£»2¡¢ÊìÁ·ÕÆÎÕºÍÔËÓÃÏà¹ØÊý¾Ý·ÖÎöÈí¼þ£¬ÖÁÉÙÕÆÎÕSAS¡¢SPSS¡¢R¡¢MATLAB¡¢ExcelµÈÍ³¼Æ¹¤¾ßÖÐµÄÒ»ÖÖ£»3¡¢¾ß±¸½ÏÇ¿µÄÂß¼­Ë¼Î¬ÄÜÁ¦¡¢¾ö²ßÅÐ¶ÏÁ¦¼°½ÏÇ¿µÄÑ§Ï°ÄÜÁ¦£»4¡¢ÊìÏ¤GA¡¢°Ù¶ÈÍ³¼ÆµÈÍøÕ¾Êý¾ÝÍ³¼ÆÆ½Ì¨¡£Ö°ÄÜÀà±ð£ºÊý¾Ý·ÖÎöÊ¦´óÊý¾Ý¿ª·¢¹¤³ÌÊ¦¹Ø¼ü×Ö£ºÊý¾Ý·ÖÎö´óÊý¾ÝÊý¾ÝÍÚ¾òÊý¾Ý·ÖÎöÊ¦Í³¼Æ
ÁÙ´²Êý¾Ý¿âÉè¼ÆÊ¦DBD	Êý¾Ý¿â	0.8-1.5Íò/ÔÂ	ºÏ×Ê	150-500ÈË	ÖÆÒ©/ÉúÎï¹¤³ÌÍâ°ü·þÎñ	Îäºº-Îä²ýÇø|±¾¿Æ|ÕÐ3ÈË|05-15·¢²¼	ÉÏ°àµØÖ·£ºÎäººÊÐÎä²ýÇøÖÐÄÏÂ·7ºÅÖÐÉÌ¹ã³¡Ð´×ÖÂ¥	±¾¿Æ	Î´±êÃ÷	Ö°Î»ÃèÊö£º1¡¢ÁÙ´²ÊÔÑéÊý¾Ý¿âÉè¼Æ¡¢´î½¨¡¢²âÊÔ¡¢ÑéÖ¤¼°Î¬»¤¡£2¡¢Êý¾ÝºË²é³ÌÐòµÄ¿ª·¢ºÍÑéÖ¤¡£3¡¢Êý¾Ý¿âµÄÈÕ³£¹ÜÀí¹¤×÷£¬ÈçÕËºÅÉèÖÃ¡¢ÕËºÅ¹ÜÀíºÍÊý¾ÝËø¶¨µÈ¡£4¡¢Êý¾Ý¿âºóÌ¨µÄ¿ª·¢ºÍÎ¬»¤¡£5¡¢°ïÖúÊý¾Ý¹ÜÀíÍÅ¶ÓÉú³ÉÏà¹ØµÄÊý¾Ý¹ÜÀí±¨¸æÒÔÌá¹©Êý¾Ý¹ÜÀí¹¤×÷µÄÐ§ÂÊ¡£	ÈÎÖ°ÒªÇó£º1¡¢ÁÙ´²Ò½Ñ§/IT/¼ÆËã»ú¿ÆÑ§/µç×Ó¹¤³Ì»òÏà¹ØÁìÓò±¾¿ÆÑ§Î»»òÒÔÉÏ¡£2¡¢2Äê»ò2ÄêÒÔÉÏÁÙ´²ÊÔÑéÐÐÒµÊý¾Ý¿âÉè¼Æ¹¤×÷¾­Ñé¡£3¡¢ÁË½âÁÙ´²ÊÔÑéÏà¹ØÖªÊ¶¡¢Á½´ÎÊÔÑéÊý¾Ý¹ÜÀíµÄÐÐÒµ±ê×¼ºÍÏà¹ØµÄCFDA/FDA·¨¹æ¡¢Ö¸µ¼Ô­Ôò¡£4¡¢¶ÔÊý¾Ý¿âÓÐÁ¼ºÃµÄÀí½â£¬ÊìÁ·ÕÆÎÕSQL»òÖÁÉÙÒ»ÃÅ±à³ÌÓïÑÔÈçC#¡¢Java¡¢VB¡¢HTMLµÈ¡£5¡¢Á¼ºÃµÄÖÐÓ¢ÎÄ¿ÚÓïºÍÊéÃæ½»Á÷¹µÍ¨ÄÜÁ¦¡£Ö°ÄÜÀà±ð£ºÁÙ´²Êý¾Ý·ÖÎöÔ±Êý¾Ý¿â¹¤³ÌÊ¦(DBA)¹Ø¼ü×Ö£ºJavaÊý¾Ý¿ª·¢·ÖÎöVBÍ³¼ÆÒ½Ñ§¼ÆËã»ú²…
Êý¾ÝÎÄÔ±	Êý¾Ý¹ÜÀí»òÖÎÀí	4-6Ç§/ÔÂ	ÃñÓª¹«Ë¾	150-500ÈË	½ðÈÚ/Í¶×Ê/Ö¤È¯Íâ°ü·þÎñ	¹ãÖÝ-·¬Ø®Çø|ÎÞÐè¾­Ñé|´ó×¨|ÕÐ2ÈË|06-19·¢²¼	ÉÏ°àµØÖ·£ºÂåÆÖ½Ö¶«Ïç´åÑØÉ³Â·33ºÅÖÚ°îÉÌÎñÖÐÐÄ2Â¥¹ãÖÝ¼ÎêÉ¶¦³ÏÆóÒµÐÅÓÃ¹ÜÀí·þÎñÓÐÏÞ¹«Ë¾	´ó×¨	ÎÞÐè¾­Ñé	1¡¢Ö÷Òª¸ºÔð¹«Ë¾¸÷ÒµÎñ²¿ÏúÊÛÊý¾ÝÍ³¼Æ£¬Êý¾Ý¶Ô½Ó£»2¡¢È·±£Êý¾Ý×¼Ê±¡¢×¼È·µÄÌá½»ÏîÄ¿¸ºÔðÈË£»3¡¢ÈÕ³£Êý¾ÝµÄÌáÈ¡¼°·ÖÎö£¬³ö¾ß·ÖÎö±¨±í£»4¡¢Îª¸÷²¿ÃÅÊý¾Ý±¨±í¡¢·ÖÎö¡¢±¨¸æÖ§³Ö£»5¡¢Íê³ÉÉÏ¼¶½»´úµÄÈÎÎñÓë¹«Ë¾ÁÙÊ±°²ÅÅµÄÆäËû¹¤×÷¡£6¡¢»á¼Æ£¬²ÆÎñÏà¹Ø×¨ÒµÓÅÏÈ¡£	ÈÎÖ°ÒªÇó£º1¡¢ÊìÁ·²Ù×÷EXCELº¯ÊýµÈ¹«Ê½sumifs£¬count£¬vlookup£¬Êý¾ÝÍ¸ÊÓ£»2¡¢ÓÐÒ»¶¨µÄ¼ÆËã»ú²Ù×÷»ù´¡£»3¡¢Á¼ºÃµÄÖ´ÐÐÁ¦ºÍÍÅ¶ÓºÏ×÷¾«Éñ£»4¡¢Ì¬¶È»ý¼«ÀÖ¹Û£¬ÐÔ¸ñÈÈÇéËæºÍ£¬¾ßÓÐ½ÏÇ¿µÄÔðÈÎÐÄ¡£Ö°ÄÜÀà±ð£ºÐÐÕþ×¨Ô±/ÖúÀíÍ³¼ÆÔ±¹Ø¼ü×Ö£ºÊý¾ÝÎÄÔ±Êý¾Ý×¨Ô±Êý¾ÝÍ³¼Æ×ÊÁÏÔ±¿Í·þÄÚÇÚÎÄÖ°
Êý¾Ý·ÖÎöÊ¦	Êý¾Ý·ÖÎö	0.6-1Íò/ÔÂ	ÃñÓª¹«Ë¾	500-1000ÈË	½ðÈÚ/Í¶×Ê/Ö¤È¯Íâ°ü·þÎñ	ÉîÛÚ-±¦°²Çø|1Äê¾­Ñé|±¾¿Æ|ÕÐ1ÈË|06-19·¢²¼	ÉÏ°àµØÖ·£º±¦Ô´Â·2007ºÅ×ÚÌ©Î´À´³Ç2Â¥Õû²ã	±¾¿Æ	1Äê¾­Ñé	1¡¢¿Í»§Êý¾Ý·ÖÎö£ºÈ«·½Ãæ·ÖÎö¿Í»§Êý¾Ý£¬ÎªÒµÎñ²¿ÃÅÌá¹©Êý¾ÝÖ§³Ö£»2¡¢Êý¾ÝÍ³¼ÆÐ­Öú£¬Êý¾Ý»¯ÔËÓª£ºÍ¨¹ýÊý¾ÝÍÚ¾ò¡¢·ÖÎö£¬ÐÎ³ÉÍ³¼Æ±¨±í£¬ÌáÉýÒµÎñ²¿ÃÅÔËÓªÊý¾ÝµÄÍ¸Ã÷¶È£¬ÌáÉýÔËÓªÐ§ÂÊ£»3¡¢ÊìÁ·ÔËÓÃ¸÷ÖÖÄÚÍâ²¿Êý¾ÝÍ³¼Æ¹¤¾ß£¬¿ìËÙÏìÓ¦¸÷¸ö²¿ÃÅµÄÊý¾ÝÐèÇó£»4¡¢Êý¾Ý·ÖÎö±¨¸æ£ºÕûÀí¡¢ÌáÁ¶ÒÑÓÐµÄÊý¾Ý±¨¸æ£¬·¢ÏÖÊý¾Ý±ä»¯£¬½øÐÐÉî¶È×¨Ìâ·ÖÎö£¬ÐÎ³É½áÂÛ£¬×«Ð´±¨¸æ¡£Ò»¡¢¹¤×÷¾­ÑéÒªÇó£º1¡¢È«ÈÕÖÆ±¾¿Æ¼°ÒÔÉÏÑ§Àú£¬1ÄêÒÔÉÏÏà¹Ø¹¤×÷¾­Ñé£»2¡¢ÊìÏ¤Êý…	¼¼ÄÜÒªÇó£º1¡¢¾ßÓÐÍ³¼ÆÑ§¡¢ÊýÑ§¡¢¾­¼ÃÑ§µÄ±³¾°£¬ÄÜ¹»ÔËÓÃ¡¢²¢¶ÔÊý¾Ý½øÐÐÍÚ¾ò£¬·¢ÏÖÆäÇ±ÔÚ¹ØÏµ£¬Ö¸µ¼ÒµÎñÕ¹¿ª£»2¡¢ÊìÏ¤SQLHQLÓï¾ä£¬¹¤×÷¾­ÀúÓÐSQLserverMySQlµÈµÄÓÅÏÈ£»3¡¢ÊìÁ·²Ù×÷excel£¬pptµÈ°ì¹«Èí¼þÊìÁ·Ê¹ÓÃSPSS¡¢SAS¡¢Tableau¡¢R¡¢PythonµÈÍ³¼Æ·ÖÎöÈí¼þÆäÖÐÖ®Ò»Õß¼Ñ¡£Ö°ÄÜÀà±ð£ºÊý¾Ý¿â¹¤³ÌÊ¦(DBA)ÊÐ³¡·ÖÎö/µ÷ÑÐÈËÔ±¹Ø¼ü×Ö£ºÊý¾Ý·ÖÎöÊ¦
ÁÙ´²Êý¾Ý¹ÜÀíÔ±-Ó¦½ìË¶Ê¿¸Ú	Êý¾Ý¹ÜÀí»òÖÎÀí	6-8Ç§/ÔÂ	ºÏ×Ê	150-500ÈË	ÖÆÒ©/ÉúÎï¹¤³ÌÍâ°ü·þÎñ	Îäºº-Îä²ýÇø|ÔÚÐ£Éú/Ó¦½ìÉú|Ë¶Ê¿|ÕÐ20ÈË|05-11·¢²¼	ÉÏ°àµØÖ·£ºÖÐÄÏÂ·7ºÅÖÐÉÌ¹ã³¡Ð´×ÖÂ¥	Ë¶Ê¿	ÔÚÐ£Éú/Ó¦½ìÉú	1¡¢²âÊÔºÍÑéÖ¤ÁÙ´²ÊÔÑéÊý¾Ý¿â2¡¢½øÐÐÊý¾Ý¹ÜÀíµÄÈÕ³£¹¤×÷£¬°üÀ¨µ«²»ÏÞÓÚÊý¾ÝÇåÀí¡¢ÖÊÒÉµÄ¹ÜÀíºÍÈË¹¤ÉóÔÄ¡¢ÁÙ´²Êý¾Ý¿âºÍÍâ²¿Êý¾ÝµÄÒ»ÖÂÐÔºË²é¡¢SAEÒ»ÖÂÐÔºË²é¡¢·½°¸Æ«ÀëºË²é¡¢ÊµÑéÊÒÊý¾ÝµÄ¹ÜÀíµÈ	ÈÎÖ°ÒªÇó£º1¡¢Ò½Ò©Àà¡¢ÉúÎï»¯Ñ§Àà¡¢Ó¢ÓïÏà¹Ø×¨Òµ±¾¿ÆÒÔÉÏ2¡¢ÊìÁ·²Ù×÷ÖÐÓ¢ÎÄ²Ù×÷ÏµÍ³ºÍ°ì¹«Èí¼þ£»3¡¢Ó¢Óï¶ÁÐ´ÊìÁ·£¬Ó¢ÓïÁù¼¶ÒÔÉÏ£¬¿ÚÓïÓÅÐãµÄÓÅÏÈ£»4¡¢¹¤×÷ÈÏÕæÏ¸ÖÂÓÐÔðÈÎÐÄ£¬ÁË½â²¢ÓÐÒâÔ¸ÔÚCROÐÐÒµ¹¤×÷5¡¢ÊÊÓ¦¸ß¶È¾«È·ÐÔ¡¢·Ç³£¹Ø×¢Ï¸½Ú¼°ÑÏ¸ñÖÊÁ¿¿ØÖÆµÄ¹¤×÷·½Ê½6¡¢Á¼ºÃµÄÍÅ¶ÓºÏ×÷7¡¢ÎÊÌâ½â¾öºÍ×ÔÎÒÑ§Ï°ÄÜÁ¦Ö°ÄÜÀà±ð£ºÁÙ´²Êý¾Ý·ÖÎöÔ±¹Ø¼ü×Ö£ºÁÙ´²Êý¾Ý¹ÜÀí
Êý¾Ý×¨Ô±	Êý¾Ý¹ÜÀí»òÖÎÀí	3-4.5Ç§/ÔÂ	ÃñÓª¹«Ë¾	50-150ÈË	½ðÈÚ/Í¶×Ê/Ö¤È¯Íâ°ü·þÎñ	ÎÂÖÝ|ÕÐ2ÈË|05-26·¢²¼	ÉÏ°àµØÖ·£ºÂ¹³ÇÇø²úÒµÔ°Â·6ºÅºìÁ¬´´ÒµÔ°416	Î´±êÃ÷	Î´±êÃ÷	¸ÚÎ»Ö°Ôð1¡¢¸÷²¿ÃÅ¹µÍ¨£¬Íê³ÉÔ­Ê¼Êý¾ÝÊÕ¼¯¡¢ÕûÀíºÍÂ¼Èë£¬±£Ö¤Êý¾Ý¼°Ê±ÐÔºÍ×¼È·ÐÔ£»2¡¢¼°Ê±Êä³ö»ù´¡ÔËÓªÊý¾Ý£¬Îª¸÷²¿ÃÅ¹¤×÷Ìá¹©Ö§³Ö£»3¡¢·¢ÏÖºÍ·´À¡²¿ÃÅÐÂµÄÊý¾ÝÐèÇó£»4¡¢Òì³£Êý¾ÝÔ¤¾¯£»5¡¢ÈÕ³£Êý¾ÝµÄ±£´æ¡¢ÉÏ´«µÈ¹¤×÷¡£	ÈÎÖ°×Ê¸ñ1¡¢ÊìÁ·ÕÆÎÕwordºÍexcel°ì¹«Èí¼þ£¬ÊìÏ¤excelº¯Êý£»2¡¢ÓÐÍ³¼ÆÑ§»ù´¡ÕßÓÅÏÈ£»3¡¢½ÏÇ¿µÄÑ§Ï°ÄÜÁ¦£¬ÉÃ³¤¶ÀÁ¢Ë¼¿¼£»4¡¢¹µÍ¨Ð­µ÷ÄÜÁ¦Ç¿£¬Ï¸ÐÄ¸ºÔð£¬¿¹Ñ¹Á¦Ç¿¡£Ö°ÄÜÀà±ð£ºÍ³¼ÆÔ±ºóÇÚ¹Ø¼ü×Ö£ºÊý¾ÝÍ³¼ÆÄÚÇÚÎÄÔ±ºóÇÚÖ°ÄÜ
Êý¾Ý¿âÉè¼ÆÔ±-Ó¦½ì±¾Ë¶¸Ú	Êý¾Ý¿â	5-6Ç§/ÔÂ	ºÏ×Ê	150-500ÈË	ÖÆÒ©/ÉúÎï¹¤³ÌÍâ°ü·þÎñ	Îäºº-Îä²ýÇø|ÔÚÐ£Éú/Ó¦½ìÉú|±¾¿Æ|ÕÐ3ÈË|06-10·¢²¼	ÉÏ°àµØÖ·£ºÖÐÄÏÂ·7ºÅÖÐÉÌ¹ã³¡Ð´×ÖÂ¥	±¾¿Æ	ÔÚÐ£Éú/Ó¦½ìÉú	¹¤×÷ÄÚÈÝ£º1.ÒÀ¾ÝÊý¾Ý¿âÉè¼Æ±ê×¼ºÍºË²é³ÌÐòÐ­Öú¶ÔÊý¾Ý¿â½øÐÐÉè¼Æ¡¢²âÊÔÒÔ¼°ÓÃÎÄ¼þ¼ÇÂ¼¡£2.Ð­Öú¶ÔÊý¾Ý¿â½øÐÐ²Ù×÷ÒÔ¼°ÄÚ²¿Êý¾ÝºÍÍâ²¿Êý¾ÝµÄ´«Êä¡£3.ÁË½â²¢ÒÀ´Ó¹«Ë¾µÄºËÐÄ²Ù×÷¹æ³ÌºÍ¹¤×÷Á÷³Ì¡£4.³É·ÖÅäµÄÖ¸±ê£¬×öºÃÓëÏîÄ¿×é³ÉÔ±Ö®¼äµÄ½»»¥¹¤×÷£¬Èç×éÖ¯Ê±¼äÏß¡¢Ö°ÔðºÍ¿É´«ÊäÎÄ¼þµÈ¡£5.ÓëÏîÄ¿×é³ÉÔ±·¢Õ¹²¢±£³ÖÁ¼ºÃµÄ½»Á÷ºÍ¹¤×÷¹ØÏµ	ÈÎÖ°ÒªÇó£º1.ÁÙ´²Ò½Ñ§/IT/¼ÆËã»ú¿ÆÑ§/µç×Ó¹¤³Ì»òÏà¹ØÁìÓò±¾¿ÆÑ§Î»»òÒÔÉÏ£»2.¶ÔÊý¾Ý¿âÓÐÁ¼ºÃµÄÀí½â£¬ÊìÁ·ÕÆÎÕSQL»òÖÁÉÙÒ»ÃÅ±à³ÌÓïÑÔÈçC#¡¢Java¡¢VB¡¢HTMLµÈ3.Á¼ºÃµÄÖÐÓ¢ÎÄ¿ÚÓïºÍÊéÃæ½»Á÷¹µÍ¨ÄÜÁ¦4.Á¼ºÃµÄÍÅ¶ÓºÏ×÷5.ÎÊÌâ½â¾öºÍ×ÔÎÒÑ§Ï°ÄÜÁ¦Ö°ÄÜÀà±ð£ºÊý¾Ý¿â¹¤³ÌÊ¦(DBA)¹Ø¼ü×Ö£ºÊý¾Ý¿âSQL±à³ÌÓïÑÔ
Êý¾Ý¿âÉè¼ÆÔ±-Ó¦½ì±¾Ë¶¸Ú	Êý¾Ý¿â	5-6Ç§/ÔÂ	ºÏ×Ê	150-500ÈË	ÖÆÒ©/ÉúÎï¹¤³ÌÍâ°ü·þÎñ	ÄÏ¾©-½­ÄþÇø|ÔÚÐ£Éú/Ó¦½ìÉú|±¾¿Æ|ÕÐ1ÈË|05-31·¢²¼	ÉÏ°àµØÖ·£º·ÆÄá¿ËË¹Â·99ºÅ3´±4Â¥	±¾¿Æ	ÔÚÐ£Éú/Ó¦½ìÉú	¹¤×÷ÄÚÈÝ£º1.ÒÀ¾ÝÊý¾Ý¿âÉè¼Æ±ê×¼ºÍºË²é³ÌÐòÐ­Öú¶ÔÊý¾Ý¿â½øÐÐÉè¼Æ¡¢²âÊÔÒÔ¼°ÓÃÎÄ¼þ¼ÇÂ¼¡£2.Ð­Öú¶ÔÊý¾Ý¿â½øÐÐ²Ù×÷ÒÔ¼°ÄÚ²¿Êý¾ÝºÍÍâ²¿Êý¾ÝµÄ´«Êä¡£3.ÁË½â²¢ÒÀ´Ó¹«Ë¾µÄºËÐÄ²Ù×÷¹æ³ÌºÍ¹¤×÷Á÷³Ì¡£4.³É·ÖÅäµÄÖ¸±ê£¬×öºÃÓëÏîÄ¿×é³ÉÔ±Ö®¼äµÄ½»»¥¹¤×÷£¬Èç×éÖ¯Ê±¼äÏß¡¢Ö°ÔðºÍ¿É´«ÊäÎÄ¼þµÈ¡£5.ÓëÏîÄ¿×é³ÉÔ±·¢Õ¹²¢±£³ÖÁ¼ºÃµÄ½»Á÷ºÍ¹¤×÷¹ØÏµ	ÈÎÖ°ÒªÇó£º1.ÁÙ´²Ò½Ñ§/IT/¼ÆËã»ú¿ÆÑ§/µç×Ó¹¤³Ì»òÏà¹ØÁìÓò±¾¿ÆÑ§Î»»òÒÔÉÏ£»2.¶ÔÊý¾Ý¿âÓÐÁ¼ºÃµÄÀí½â£¬ÊìÁ·ÕÆÎÕSQL»òÖÁÉÙÒ»ÃÅ±à³ÌÓïÑÔÈçC#¡¢Java¡¢VB¡¢HTMLµÈ3.Á¼ºÃµÄÖÐÓ¢ÎÄ¿ÚÓïºÍÊéÃæ½»Á÷¹µÍ¨ÄÜÁ¦4.Á¼ºÃµÄÍÅ¶ÓºÏ×÷5.ÎÊÌâ½â¾öºÍ×ÔÎÒÑ§Ï°ÄÜÁ¦Ö°ÄÜÀà±ð£ºÊý¾Ý¿â¹¤³ÌÊ¦(DBA)¹Ø¼ü×Ö£ºÊý¾Ý¿âSQL±à³ÌÓïÑÔ
ÉÌÒµ·ÖÎöÊ¦	Êý¾Ý·ÖÎö	0.8-1.5Íò/ÔÂ	Íâ×Ê£¨Å·ÃÀ£©	1000-5000ÈË	Íâ°ü·þÎñ	Çàµº-ÊÐÄÏÇø|2Äê¾­Ñé|±¾¿Æ|ÕÐ1ÈË|06-16·¢²¼|ÊýÑ§ÓëÓ¦ÓÃÊýÑ§ Í³¼ÆÑ§	ÉÏ°àµØÖ·£ºÇàµºÊÐÊÐÄÏÇøÇàµºÊÐÊÐÄÏÇøÊÐÄÏÈí¼þÔ°5ºÅÂ¥3F	±¾¿Æ	2Äê¾­Ñé	½¨Á¢ÉÌÒµÄ£ÐÍ¡¢½øÐÐÒµÎñÊý¾Ý·ÖÎö£ºÓÃÉÌÒµÊý¾ÝÄ£ÐÍÀ´Ö§³Ö¹«Ë¾ÒµÎñºÍÏîÄ¿ÔËÐÐ¡£ÓÃÊý¾Ý¼°ÆäÏà¹ØÐÔÀ´ºâÁ¿¹«Ë¾¾ö²ß¡¢ÒµÎñ±íÏÖµÈ£¬ÒÔ´ËÀ´Ìá¸ßÔËÓªÐ§ÂÊ¡£Î¬»¤Ïà¹ØÊý¾Ý¹ÜÀí±¨±í£ºÎªÁËÂú×ãÏÖÓÐµÄÉÌÒµÐèÇóºÍÊý¾ÝµÄ×¼È·ÐÔ£¬¼°Ê±µÄÎ¬»¤ºÍ¸üÐÂÒÑÓÐµÄ±¨¸æ¡£ÀýÈçÔ±¹¤±íÏÖ±í¡¢ÆóÒµÔËÓªÊý¾Ý±í£¬¹©Ó¦Á´¹ÜÀí±í¸ñµÈ¡£ÎªÆäËû²¿ÃÅÌá¹©×¨Òµ»¯Êý¾ÝÖ§³Ö£ºÀýÈçÒµÎñ²¿ÃÅ¡¢ÈËÁ¦²¿ÃÅ¡¢ÐÐÕþ²¿ÃÅ¡¢²ÆÎñ²¿ÃÅ£¬ÁË½âÐèÇó£¬¼°Ê±·´À¡¡£¹ÜÀíÊý¾Ý£ºÍ¨¹ý×ñÑ­Êý¾Ý¹ÜÀíÁ÷³Ì£…	ÈÎÖ°ÒªÇó£º±¾¿ÆÒÔÉÏÑ§Àú£¬ÊýÑ§»òÍ³¼ÆÏà¹Ø×¨Òµ¡£»ù±¾µÄÓ¢ÎÄ¹µÍ¨£¬´óÑ§Ó¢ÓïËÄ¼¶ÒÔÉÏ¡£ÖÁÉÙ2-3ÄêÉÌÒµÊý¾ÝÔËÓª·ÖÎöÏà¹Ø¹¤×÷¾­Ñé£¬ÕÆÎÕÈçºÎ½«Êý¾Ý·½·¨ºÍ¾ßÌåÒµÎñ½áºÏ¡£ÕÆÎÕExcelºÍÏà¹ØÊý¾Ý·ÖÎö¹¤¾ß£ºÀýÈçPython¡¢RÓïÑÔµÈ¡£½ÏÇ¿µÄÑ§Ï°ÄÜÁ¦£¬ÍÅ¶ÓÐ­×÷ÄÜÁ¦ºÍÂß¼­·ÖÎöÄÜÁ¦¡£Ö°ÄÜÀà±ð£ºÊÐ³¡·ÖÎö/µ÷ÑÐÈËÔ±Êý¾Ý·ÖÎöÊ¦¹Ø¼ü×Ö£ºÉÌÒµ·ÖÎöÊý¾Ý·ÖÎöÊÐ³¡µ÷ÑÐ¿Í»§ÑÐ¾¿ÐÐÒµÑÐ¾¿
Êý¾Ý·ÖÎö×¨Ô±	Êý¾Ý·ÖÎö	4.5-6Ç§/ÔÂ	ÃñÓª¹«Ë¾	1000-5000ÈË	ÒøÐÐÍâ°ü·þÎñ	¹ãÖÝ-°×ÔÆÇø|2Äê¾­Ñé|±¾¿Æ|ÕÐ1ÈË|05-29·¢²¼|»á¼ÆÑ§ ÊÐ³¡ÓªÏú	ÉÏ°àµØÖ·£ºº×ÁúÒ»Â·983ºÅ¹ã¶«Í¨ÐÅ¿Æ¼¼´óÏÃÄÏËþ16Â¥	±¾¿Æ	2Äê¾­Ñé	¸ÚÎ»Ö°Ôð£º1¡¢¶Ô¹«Ë¾ÒµÎñµÄ¸÷ÏîÊý¾Ý½øÐÐÈÕ³£ÕûÀí¡¢·ÖÎö£¬Íê³É±¨±íÊý¾ÝÍ³¼Æ£»2¡¢½«¸÷ÀàÊý¾ÝÖÆ³É±í¸ñ»ã×Ü¡¢·ÖÎö£¬¹©¹ÜÀí²ã¾ö²ß²Î¿¼£»3¡¢¶¨ÆÚÍê³É¿Í·þ°å¿é·ÖÎö±¨¸æ£¬Ìá³ö½â¾öÎÊÌâ½¨Òé£»4¡¢Íê³ÉÁìµ¼ÁÙÊ±½»°ìµÄÆäËûÈÎÎñ¡£	ÈÎÖ°×Ê¸ñ:1¡¢Í³¼Æ¡¢¹ÜÀí»ò¼ÆËã»úÏà¹Ø×¨Òµ£¬±¾¿Æ¼°ÒÔÉÏÑ§Àú£»2¡¢¾ßÓÐÉîºñµÄÍ³¼ÆÑ§¡¢ÊýÑ§ÖªÊ¶»ù´¡£»3¡¢ÊìÏ¤¸÷ÖÖÍ³¼ÆÖ¸±ê£»4¡¢¾«Í¨ExcelÊý¾Ý·ÖÎö¡¢²¢×«Ð´·ÖÎö±¨¸æ£»5¡¢ÓÐ½ÏÇ¿µÄÊý¾ÝÃô¸Ð¶ÈºÍÊý¾ÝÂß¼­ÐÔ£»6¡¢Á¼ºÃµÄÂß¼­·ÖÎöÄÜÁ¦ºÍÎÄµµÐ´×÷ÄÜÁ¦¡£¸£Àû´ýÓö£º1¡¢¹¤Áä²¹Öú2¡¢·¨¶¨½Ú¼ÙÈÕ·Å¼Ù+½ÚÈÕÎ¿ÎÊ½ð3¡¢Ô±¹¤ÉúÈÕ½±½ð4¡¢Ìá¹©×¡ËÞ£¨ÓÐ¿Õµ÷¡¢ÈÈË®Æ÷£©5¡¢¹ºÂò¹ú¼Ò¹æ¶¨µÄÉç»á±£ÏÕ£¨ÎåÏÕ£©6¡¢¾­³£×éÖ¯Ô±¹¤»î¶¯£¨ÂÃÓÎ¡¢¾Û²Í¡¢ÌåÓýÔË¶¯µÈ£©Ö°ÄÜÀà…
ÏîÄ¿×¨Ô±£¨Æ«Êý¾Ý·ÖÎö£©	Êý¾Ý·ÖÎö	6-7Ç§/ÔÂ	Íâ×Ê£¨Å·ÃÀ£©	1000-5000ÈË	¶àÔª»¯ÒµÎñ¼¯ÍÅ¹«Ë¾Íâ°ü·þÎñ	ÉÏº£-Ðì»ãÇø|ÔÚÐ£Éú/Ó¦½ìÉú|±¾¿Æ|ÕÐ1ÈË|06-20·¢²¼	ÉÏ°àµØÖ·£ºÆ½¸£Â·218ºÅ	±¾¿Æ	ÔÚÐ£Éú/Ó¦½ìÉú	1.CRMÏµÍ³Ïà¹ØµÄÊý¾Ý²Ù×÷ÒÔ¼°Êý¾Ý¹ÜÀí2.CRMÏµÍ³µÄÅàÑµ²ÄÁÏÕûÀí£¬ÈÕ³£¾­ÏúÉÌÏµÍ³²Ù×÷ÒÔ¼°Êý¾ÝÎÊÌâµÄÖ¸µ¼ºÍ´ðÒÉ3.³£¹æÊý¾Ý·ÖÎö±¨¸æºÍby-requestµÄÊý¾ÝÕûÀí4.ÐÂÃ½ÌåÊý¾Ý¹ÜÀí£¬Èç¶Ì²ÊÐÅµÄ·¢ËÍºÍ±¨¸æ·ÖÎö£¬H5»î¶¯ºóÌ¨µÄÊý¾Ýµ¼³öºÍ·ÖÎö£¬Î¢ÐÅ¹«ÖÚºÅÈÕ³£ÔËÓªµÄºóÌ¨Êý¾Ý¹ÜÀíÒÔ¼°Êý¾Ý·ÖÎöµÈ5.Ð­Öú¿Í»§ºÍÏîÄ¿Í¬ÊÂÌá¹©ÒÔÉÏÖ°ÔðÍâµÄÊý¾ÝÏà¹ØÖ§³Ö6.ÄÜ¹»¶ÀÁ¢Óë¿Í»§¹µÍ¨²¢Ð­ÖúÌá¹©Ïà¹ØÊý¾ÝÖ§³ÖÒÔ¼°½â¾ö·½°¸7.ÅäºÏPM½øÐÐÏîÄ¿¸÷Ïî¹¤×÷µÄ½øÕ¹£¬ÈÕ³£Ô…	¸ÚÎ»ÒªÇó£º1.±¾¿Æ¼°ÒÔÉÏÑ§Àú2.ÄÍÐÄÏ¸ÖÂ£¬Ö÷¹ÛÄÜ¶¯ÐÔÇ¿£¬Ë¼Î¬Ãô½Ý£¬¸»ÓÐÌôÕ½¾«ÉñºÍÍÅ¶ÓºÏ×÷ÄÜÁ¦£¬ÓÐ½ÏºÃµÄ¹µÍ¨ÄÜÁ¦3.¾ß±¸¿ìËÙÑ§Ï°ÄÜÁ¦ºÍ¶àÈÎÎñ¹ÜÀíÄÜÁ¦£¬ÄÜÑ¸ËÙÊÊÓ¦±ä»¯£¬ÉÃ³¤ÔÚ½ôÆÈµÄÊ±¼äºÍ¸ßÑ¹Ö®ÏÂÍê³ÉÈÎÎñ£¬ÔðÈÎÐÄÇ¿3.¾«Í¨Excel£¬½ÏºÃµÄPPTÖÆ×÷ÄÜÁ¦ºÍ½ÏÇ¿µÄÊý¾Ý·ÖÎöÄÜÁ¦4.ÓÐÁ¼ºÃµÄÓ¢ÎÄÊéÃæÄÜÁ¦5.ÓÐÆû³µCRMÐÐÒµ1ÄêÒÔÉÏ¹¤×÷¾­ÑéÓÅÏÈÖ°ÄÜÀà±ð£ºÉÌÎñÖúÀíÊÐ³¡·ÖÎö/µ÷ÑÐÈËÔ±¹Ø¼ü×Ö£ºExcelÊý¾Ý·ÖÎöPPT
Êý¾Ý·ÖÎö¸Ú£¨ÒøÐÐÏîÄ¿£©	Êý¾Ý·ÖÎö	3-4Ç§/ÔÂ	ÃñÓª¹«Ë¾	1000-5000ÈË	Íâ°ü·þÎñÒøÐÐ	ºÏ·Ê-±õºþÐÂÇø|1Äê¾­Ñé|´ó×¨|ÕÐ3ÈË|06-21·¢²¼	ÉÏ°àµØÖ·£ººÏ·ÊÊÐ±õºþÐÂÇø»ÕÖÝ´óµÀÓëÄÏ¾©Â·½»¿Ú¶«±±½Ç½ðÈÚ¸ÛB13¶°	´ó×¨	1Äê¾­Ñé	¸ÚÎ»Ö°Ôð£º1¡¢ËÑ¼¯¡¢ÍÚ¾ò¡¢ÕûÀí¡¢Í³¼Æ¸÷ÏîÒµÎñÔËÓªÊý¾ÝÖ¸±ê£»2¡¢±àÖÆ¡¢Î¬»¤ÈÕ³£Êý¾Ý±¨±í£¨ÈÕ±¨£¬ÖÜ±¨£¬ÔÂ±¨µÈ£©£»3¡¢¸ºÔð»ù´¡Êý¾ÝµÄÇåÏ´¡¢¹ýÂË¼°´¦Àí£»4¡¢¸ºÔðÅÉ·¢¡¢Í³¼Æ¡¢·ÖÎö¹«Ë¾¸÷ÏîÒµÎñÊý¾ÝÇé¿ö£»5¡¢¶Ô¸÷ÏîÒµÎñÊý¾Ý±ä¶¯Ç÷ÊÆ½øÐÐ¸ú×ÙºÍ·ÖÎö£¬¼°Ê±·¢ÏÖÎÊÌâ²¢Ìá¹©½â¾ö·½°¸£»6¡¢ÆäËû¹¤×÷°²ÅÅ¡£	ÈÎÖ°ÒªÇó£º1¡¢´ó×¨¼°ÒÔÉÏÑ§Àú£¬ÊýÑ§¡¢Í³¼Æ¡¢ÊýÀíÍ³¼Æ¡¢ÐÅÏ¢¼¼ÊõµÈÏà¹Ø×¨ÒµÓÅÏÈ¿¼ÂÇ£»2¡¢Ò»ÄêÒÔÉÏÊý¾ÝÍ³¼Æ¹¤×÷¾­Ñé£»3¡¢¾ßÓÐ½ÏÇ¿µÄ¶ÀÁ¢·ÖÎö¼°ÅÐ¶ÏÄÜÁ¦£¬¶ÔÊý×Ö·Ç³£Ãô¸Ð£»4¡¢ÊìÁ·Ê¹ÓÃ°ì¹«Èí¼þ£¬¾«Í¨EXCEL£¬»áÊ¹ÓÃVBA±à³Ì¹¦ÄÜÓÅÏÈ£¬ÊìÁ·Ê¹ÓÃ¸÷ÖÖ³£ÓÃº¯ÊýºÍ¹«Ê½£»5¡¢½ÏÇ¿Âß¼­Ë¼Î¬ÄÜÁ¦£¬½Ï¸ßË®Æ½µÄÐÅÏ¢ÕûºÏ¡¢ÎÄ×Ö¼Ó¹¤ÄÜÁ¦£»6¡¢ÓÐÀàËÆ¹¤×÷¾­ÑéÓÅÏÈ¡£ÉÏ°àÊ±¼ä¼°×÷Ï¢£º¸ù¾Ý¸÷ÏîÄ¿¾ßÌåÇé¿ö¶ø¶¨¡££¨´ßÊÕÌõÏßÒÔÂÖÐÝÎªÖ÷£¬µçÏúÌõÏßµ¥Ë«ÖÜÐÝÏ¢£…
ºô½ÐÖÐÐÄÊý¾Ý·ÖÎöÔ±	Êý¾Ý·ÖÎö	0.7-1Íò/ÔÂ	ÃñÓª¹«Ë¾	150-500ÈË	Íâ°ü·þÎñÓ°ÊÓ/Ã½Ìå/ÒÕÊõ/ÎÄ»¯´«²¥	·ðÉ½-ÄÏº£Çø|1Äê¾­Ñé|´ó×¨|ÕÐÈô¸ÉÈË|06-15·¢²¼	ÉÏ°àµØÖ·£º·ðÉ½ÊÐÄÏº£Çø¹ð³Ç½õÔ°Â·13ºÅ	´ó×¨	1Äê¾­Ñé	¸ÚÎ»Ö°Ôð£ºÖ÷Òª´ÓÊÂÓÚÈÕ³£×ÉÑ¯ÈÈÏß/ºô½ÐÖÐÐÄ·þÎñÈËÔ±(CRM)µÄÊý¾ÝÕûÀíÓë·ÖÎöµÄ¼ì²é£¬¼°Ê±ÓÐÐ§µØ´ÓÊý¾ÝÖÐ·¢ÏÖÎÊÌâºÍÏîÄ¿¸ÄÉÆ»ú»áµã£¬·´À¡¸øÔ±¹¤×é³¤/ÏîÄ¿¾­ÀíÒÔ½øÐÐ¼°Ê±¾ÀÕý¡£¸¨ÖúÏîÄ¿¹ÜÀí¾­ÀíµÄÈÕ³£Êý¾Ý´¦Àí¹¤×÷£¬¼°Ê±·¢ÏÖÔËÓªÍÅ¶ÓµÄÏà¹ØÎÊÌâ²¢½øÐÐ¼°Ê±·ÖÎöºÍÌá³öÊÊµ±µÄ½â¾ö·½°¸¡£1)¸ºÔðÃ¿ÌìµÄÊý¾ÝÕûÀíºÍ·ÖÎö£»2)Õë¶ÔÏû·ÑÕß½øÏß²éÑ¯ÀàÐÍ¶ÔÒµÎñÖ¸±êµÄÓ°Ïì½øÐÐ·ÖÎö£»3)Õë¶Ô¿Í»§ÐèÇó½øÐÐ¼°Ê±µÄÊý¾Ý±¨¸æÕûÀí£»4)×¼±¸ÖÜ¶È/ÔÂ¶ÈµÄ±¨¸æ£»5…	¸ÚÎ»ÒªÇó£º1)ÇåÎúµÄÂß¼­Ë¼Î¬
Êý¾Ý×¨Ô±	Êý¾Ý¹ÜÀí»òÖÎÀí	6.5-8Ç§/ÔÂ	ÃñÓª¹«Ë¾	150-500ÈË	Íâ°ü·þÎñÒøÐÐ	ÉÏº£|2Äê¾­Ñé|´ó×¨|ÕÐ1ÈË|06-15·¢²¼|Í³¼ÆÑ§ ÐÅÏ¢Óë¼ÆËã¿ÆÑ§	ÉÏ°àµØÖ·£ºÉÏº£ÊÐÆÖ¶«ÐÂÇøÊ¢ÏÄÂ·560ºÅ602£¨±±´ó¶þÆÚ£©	´ó×¨	2Äê¾­Ñé	¹¤×÷ÄÚÈÝ£º1¡¢¼×·½Ìá¹©µÄ¸÷Àà×÷ÒµÊý¾Ýµ¼ÈëÏµÍ³£»2¡¢¶Ô´ßÊÕ×÷ÒµÖÐ²úÉúµÄÊý¾Ý½øÐÐ·ÖÎö£¬²¢³ö¾ß·ÖÎö±¨¸æ£»3¡¢Íê³ÉÉÏ¼¶Ö÷¹Ü½»°ìµÄ¸÷Ïî¹¤×÷¡£	¸ÚÎ»ÒªÇó£º1¡¢¼ÆËã»ú¡¢ÊýÑ§»òÍ³¼ÆÑ§µÈÏà¹Ø×¨Òµ£»2¡¢ÊìÁ·Ê¹ÓÃoffice°ì¹«Èí¼þ£»3¡¢¾«Í¨excel¹«Ê½£¬Êý¾ÝÍ¸ÊÓÍ¼¼°ÆäËû¸÷ÖÖÍ¼±íµÄÔËÓÃ£»4¡¢Âß¼­Ë¼Î¬ÇåÎú¡¢¶ÔÊý¾ÝÃô¸Ð¡¢ÔðÈÎÐÄÇ¿£»5¡¢ÓÐÁ¼ºÃµÄ¹µÍ¨ÄÜÁ¦¡£6¡¢¾«Í¨SQL£¬ExcelVBAÕßÓÅÏÈ¡£Ö°ÄÜÀà±ð£ºÊý¾Ý·ÖÎöÊ¦Í³¼ÆÔ±¹Ø¼ü×Ö£ºÊý¾ÝÍ³¼Æ¿Í·þ
ÁÙ´²Êý¾Ý·ÖÎö£¨½ÓÊÜÓ¦½ì£©	Êý¾Ý·ÖÎö	5.5-9Ç§/ÔÂ	ÃñÓª¹«Ë¾	50-150ÈË	ÖÆÒ©/ÉúÎï¹¤³ÌÍâ°ü·þÎñ	±±¾©-¶«³ÇÇø|ÔÚÐ£Éú/Ó¦½ìÉú|±¾¿Æ|ÕÐ2ÈË|06-19·¢²¼	ÉÏ°àµØÖ·£º±±Èý»·¶«Â·36ºÅ »·ÇòÃ³Ò×ÖÐÐÄB×ù	±¾¿Æ	ÔÚÐ£Éú/Ó¦½ìÉú	1.¸ºÔð¶ÔÁÙ´²ÊÔÑéÊý¾Ý£¬ÑÐ¾¿Êý¾Ý×öÉî¶ÈÍÚ¾òºÍ·ÖÎö£»2.²ÎÓëÉúÎïÒ½Ñ§ÑÐ¾¿ÏîÄ¿Í³¼Æ²¿·ÖµÄÉè¼ÆºÍ×«Ð´£»3.Ìá¹©Ò½Ñ§Í³¼Æ×ÉÑ¯·þÎñ¡£	Ö°Î»ÒªÇó£º1.±¾¿Æ¼°ÒÔÉÏÑ§Àú£¬ÉúÎïÒ½Ñ§Í³¼Æ»òÍ³¼ÆÑ§×¨Òµ£»2.ÊìÁ·ÕÆÎÕSPSS£¬SASµÈÍ³¼ÆÑ§Èí¼þ£¬ÓÐ¹¤×÷¾­ÑéÕßÓÅÏÈ£»3.ÓÐ½ÏºÃµÄÓ¢ÎÄÔÄ¶ÁÄÜÁ¦£»4.ÓÐ´¦ÀíÁÙ´²ÑÐ¾¿»ò»ù´¡ÑÐ¾¿Êý¾Ý¾­ÑéÕßÓÅÏÈ¡£Ö°ÄÜÀà±ð£ºÁÙ´²Êý¾Ý·ÖÎöÔ±¹Ø¼ü×Ö£ºÁÙ´²Êý¾Ý
Êý¾Ý²úÆ·¾­Àí£¨ÉÌÒµ»¯·½Ïò£©	Êý¾Ý·ÖÎö	1.1-1.8Íò/ÔÂ	ÉÏÊÐ¹«Ë¾	5000-10000ÈË	¼ÆËã»ú·þÎñ(ÏµÍ³¡¢Êý¾Ý·þÎñ¡¢Î¬ÐÞ)Íâ°ü·þÎñ	ÉîÛÚ-±¦°²Çø|3-4Äê¾­Ñé|±¾¿Æ|ÕÐÈô¸ÉÈË|05-23·¢²¼	ÉÏ°àµØÖ·£ºÒ¼·½³Ç	±¾¿Æ	3-4Äê¾­Ñé	¸ÚÎ»ÃèÊö£º1¡¢¸ºÔðÉÌÒµ»¯Ïà¹ØÒµÎñÊý¾ÝÌåÏµ½¨Éè¡¢ÖÆ¶¨Êý¾ÝÃüÃû¡¢¿Ú¾¶¡¢²É¼¯¡¢´¦ÀíµÄ¹æ·¶£»2¡¢¸ºÔð¹ã¸æÒµÎñÏà¹ØÂñµãÉè¼Æ£¬¸ù¾Ý²»Í¬Ã½Ìå¶Ë²»Í¬°æ±¾µÄËßÇó£¬½øÐÐÂñµãÐèÇóÊáÀí¼°ÂñµãÉè¼Æ£»3¡¢¶ÔÒµ½çµÄ¸÷ÀàÊý¾Ý²úÆ·ÓÐ³ä·ÖÁË½â£¬½áºÏ¹«Ë¾Á÷Á¿ÌØµã£¬ÍêÉÆÉÌÒµÊý¾Ý²úÆ·½¨Éè£¬³ÖÐøÍÚ¾òÊý¾Ý¼ÛÖµ£»	¸ÚÎ»ÒªÇó£º1¡¢±¾¿Æ¼°ÒÔÉÏÑ§Àú£¬Í³¼Æ/ÊýÑ§/¼ÆËã»ú¼°Ïà¹Ø×¨Òµ£¬3ÄêÒÔÉÏÊý¾Ý²úÆ·Ïà¹Ø¾­Ñé£¬ÓÐÉÌÒµ»¯Êý¾Ý²úÆ·¡¢Êý¾Ý²Ö¿â¡¢Êý¾ÝÍÚ¾òµÄ²úÆ·»ò¼¼Êõ±³¾°ÓÅÏÈ£»2¡¢ÁË½âÂñµãÉè¼Æ£¬ÓÐÂñµã¹ÜÀí¾­ÑéÕßÓÅÏÈ£»3¡¢¾ß±¸½ÏÇ¿µÄÊý¾Ý·ÖÎöÄÜÁ¦£¬ÓµÓÐÇ¿ÁÒµÄÔðÈÎÐÄºÍÍÅ¶ÓºÏ×÷¾«Éñ£¬³öÉ«µÄÑ§Ï°ÄÜÁ¦£»4¡¢¾ß±¸Ç¿ÁÒµÄºÃÆæÐÄºÍ×ÔÎÒÇý¶¯Á¦£¬¶ÔÊý¾ÝµÄ¼ÛÖµÍÚ¾òÓÐ³ÖÐøÐËÈ¤£¬×·Çó¼«ÖÂ¡£Ö°ÄÜÀà±ð£º²úÆ·¾­Àí/Ö÷¹Ü¹Ø¼ü×Ö£º²úÆ·¾­ÀíÊý¾Ý·ÖÎöÊý¾ÝÔËÓª
ÒµÎñ·ÖÎö/ÎÄ±¾·ÖÎö Intern	Êý¾Ý·ÖÎö	120Ôª/Ìì	Íâ×Ê£¨Å·ÃÀ£©	1000-5000ÈË	¶àÔª»¯ÒµÎñ¼¯ÍÅ¹«Ë¾Íâ°ü·þÎñ	ÉÏº£-¾²°²Çø|ÔÚÐ£Éú/Ó¦½ìÉú|±¾¿Æ|ÕÐ5ÈË|06-20·¢²¼	ÉÏ°àµØÖ·£ºÍòÈÙÂ·700ºÅ´óÄþÖÐÐÄ¹ã³¡A3´±arvato	±¾¿Æ	ÔÚÐ£Éú/Ó¦½ìÉú	Ö°ÔðÃèÊö£º1¡¢¶¨ÆÚ¶Ô¸÷ÃÅµê½øÐÐÉÌÆ·Êý¾ÝµÄ²É¼¯¹¤×÷£¬²¢¸ù¾ÝÒªÇó½øÐÐÅÅÃû¡¢¶Ô±È¡¢·ÖÎö£»2¡¢¶ÔÏúÊÛÊý¾ÝÇ÷ÊÆµÄÁÐ¾Ù¼°ÓÐÐ§µÄ·ÖÎö£¬Ê¹ÆäÎªÏúÊÛÒµ¼¨Ìá¹©¾ö²ß»ù´¡£»3¡¢¸÷ÖÖÁÙÊ±ÐÔ¡¢´ÙÏúÆ·ÒÔ¼°ÐÂ²úÆ·ÉÏÊÐºóµÄÏúÊÛÊý¾Ý½øÐÐ·ÖÎö£»4¡¢ÖÆ¶¨¸÷ÖÖÏúÊÛÖ¸±ê£¬¿¼ºË·½°¸£¬´Ù³ÉÏúÊÛÄê¶ÈÄ¿±êÍê³É£»5¡¢ÓëÖ±Ïß¾­ÀíÃÜÇÐºÏ×÷£¬È·±£Ìá¹©¸ßÖÊÁ¿µÄÑÐ¾¿³É¹û¡£	ÈÎÖ°ÒªÇó£º1¡¢±¾¿ÆÑ§Àú¼°ÒÔÉÏ£¬¾«Í¨PPT¡¢Excel²Ù×÷£»2¡¢×öÊÂÏ¸ÐÄ¸ºÔð£¬Á¼ºÃµÄÅÐ¶ÏÁ¦¡¢¹µÍ¨ÄÜÁ¦¡¢Ö´ÐÐÁ¦£»3¡¢Ã¿ÖÜ3ÌìÒÔÉÏ£¬5ÌìÓÅÏÈ£¬±íÏÖÓÅÒìÕß¿ÉÁôÓÃ¡£Ö°ÄÜÀà±ð£ºÊµÏ°ÉúÊý¾Ý·ÖÎöÊ¦
³õ¼¶ÁÙ´²Êý¾Ý·ÖÎöÔ±	Êý¾Ý·ÖÎö	4.5-6Ç§/ÔÂ	ÃñÓª¹«Ë¾	50-150ÈË	ÖÆÒ©/ÉúÎï¹¤³ÌÍâ°ü·þÎñ	ËÕÖÝ-¹¤ÒµÔ°Çø|ÔÚÐ£Éú/Ó¦½ìÉú|±¾¿Æ|ÕÐ1ÈË|06-18·¢²¼	ÉÏ°àµØÖ·£ºÔ£ÐÂÂ·108ºÅÖÐ¿ÆÔºÉÏº£Ò©ÎïËùËÕÑÐÔºA215	±¾¿Æ	ÔÚÐ£Éú/Ó¦½ìÉú	1¡¢Ð­ÖúÉóÔÄÑÐ¾¿×ÊÁÏ£¨·½°¸µÄÊý¾Ý¹ÜÀí²¿·Ö¼°CRF£©£»2¡¢Ð­ÖúÆð²ÝÊý¾Ý¹ÜÀí¼Æ»®Êé¡¢Êý¾ÝºË²é¼Æ»®Êé¡¢Êý¾Ý¹ÜÀí±¨¸æµÈ£»3¡¢Ð­ÖúÊý¾Ý¿âÏµÍ³µÄ½¨Á¢¡¢²âÊÔ¼°Î¬»¤£»4¡¢Ð­ÖúÊý¾ÝÒÉÎÊ¹ÜÀí¡¢¸ú×ÙÃ¿Ò»ÌõÒÉÎÊ²úÉúµ½¹Ø±ÕµÄÈ«¹ý³Ì£»5¡¢Ð­ÖúÆð²ÝÊý¾ÝÉóºË±¨¸æ£»6¡¢Ð­Öú²ÎÓëÊý¾ÝËø¶¨¹¤×÷£»7¡¢Ð­ÖúÊý¾Ý¹ÜÀíÎÄ¼þµÄ¹éµµ¡¢¹ÜÀí¼°ÒÆ½»£»8¡¢¸¨ÖúÍê³É²¿ÃÅ½»´úµÄÆäËûµÄÈÎÎñ¡£	ÈÎÖ°ÒªÇó£º1¡¢Ò½Ò©Ñ§¡¢Í³¼ÆÑ§£¨Ò½Ñ§Í³¼Æ¡¢ÉúÎïÍ³¼ÆÑ§µÈ£©¡¢»¤Àí¡¢¼ÆËã»úµÈÏà¹Ø×¨Òµ£»2¡¢¾ßÓÐ½ÏÇ¿µÄÖ´ÐÐÁ¦¡¢¼¯ÌåÒâÊ¶¡¢ÍÅ¶ÓÐ­×÷ÄÜÁ¦Óë¹µÍ¨ÄÜÁ¦£»3¡¢ÓÐCRO¡¢ÁÙ´²ÑÐ¾¿»ú¹¹ÖÐÊý¾Ý¹ÜÀíÏà¹Ø¹¤×÷¾­ÑéÕßÓÅÏÈ£¬ÓÐEDCÊ¹ÓÃ¾­ÑéÕßÓÅÏÈ£»4¡¢CET-4¼¶¼°ÒÔÉÏ£¬Á¼ºÃµÄÓ¢ÓïÔÄ¶ÁºÍÐ´×÷ÄÜÁ¦£»5¡¢ÊìÁ·Ê¹ÓÃofficeÏµÁÐ°ì¹«Èí¼þ¡£Ö°ÄÜÀà±ð£ºÁÙ´²Êý¾Ý·ÖÎöÔ±ÉúÎï¹¤³Ì/ÉúÎïÖÆÒ©¹Ø¼ü×Ö£ºÁÙ´²Êý¾Ý·ÖÎöÁÙ´²Êý¾Ý·ÖÎöÊý¾ÝÕûÀíÒ½Ò©Ñ§Í³¼ÆÑ§ÉúÎïÑ§CRO
Êý¾Ý¿âÔËÎ¬¹¤³ÌÊ¦	Êý¾Ý¿â	1-1.5Íò/ÔÂ	ÃñÓª¹«Ë¾	50-150ÈË	Íâ°ü·þÎñ»¥ÁªÍø/µç×ÓÉÌÎñ	±±¾©|ÕÐ2ÈË|04-27·¢²¼	ÉÏ°àµØÖ·£º±±¾©ÊÐº£µíÇøÀíÏë¹ú¼Ê´óÏÃ	Î´±êÃ÷	Î´±êÃ÷	¹¤×÷Ö°Ôð1.¸ºÔðÌÚÑ¶ÔÆË½ÓÐÔÆÊý¾ÝÏà¹Ø²úÆ·ÔËÎ¬2.¸ºÔðÊý¾Ý¿âÈÕ³£¹ÜÀíÎ¬»¤£¬¼à¿ØºÍ³ÖÐøÓÅ»¯¡£2.Ö§³ÖÈÕ³£ÐèÇó£¬ÉóºËºÍÓÅ»¯sql¡£¶¨Î»ºÍÅÅ²é¹ÊÕÏ¡£3.ÊìÁ·ÔËÓÃitil¹ÜÀí¹¤¾ß£¬ÊµÏÖ×Ô¶¯»¯ÔËÎ¬¹¤×÷£¬±£Ö¤¹¤×÷ÖÊÁ¿£¬ÌáÉý¹¤×÷Ð§ÂÊ¡£4.Ñ§Ï°ºÍÑÐ¾¿Êý¾Ý¿âÏà¹ØÐÂ¼¼Êõ²¢Ó¦ÓÃµ½Éú²ú»·¾³ÖÐ¡£	ÈÎÖ°×Ê¸ñ1.Á½ÄêÄêÒÔÉÏMysqlÎ¬»¤¾­Ñé¡£2.ÊìÁ·Ê¹ÓÃMysql¸÷ÖÖÃüÁîºÍÔËÎ¬¹¤¾ß¡£3.¿ìËÙ·ÖÎö½â¾öÍ»·¢ÎÊÌâ¡£4.ÊìÏ¤´æ´¢ÒýÇæ£¬¸´ÖÆÔ­Àí£¬±¸·Ý»Ö¸´·½°¸¡£5.ÄÜÊ¹ÓÃshellºÍpythonµÈ½Å±¾ÓïÑÔ´¦ÀíÈÕ³£¹¤×÷£¬ÌáÉýÐ§ÂÊ6.ÓÐ¸ß¶ÈµÄÑ§Ï°ÈÈÇéºÍ¶ÔÐÐÒµ¼¼ÊõÉî¶ÈÑÐ¾¿µÄ»ý¼«ÐÔ¡£7.²ÎÓë¹ýDBÀàÏîÄ¿£¬ÓÐ×Ô¶¯»¯ÔËÎ¬¿ª·¢¾­ÑéÕßÓÅÏÈÖ°ÄÜÀà±ð£ºÊý¾Ý¿â¹¤³ÌÊ¦(DBA)
ÒµÎñÔËÓª¾­Àí£¨Êý¾Ý·ÖÎö·ÅÏò£©	Êý¾Ý·ÖÎö	0.8-1Íò/ÔÂ	ÃñÓª¹«Ë¾	10000ÈËÒÔÉÏ	×¨Òµ·þÎñ(×ÉÑ¯¡¢ÈËÁ¦×ÊÔ´¡¢²Æ»á)Íâ°ü·þÎñ	ºÏ·Ê|3-4Äê¾­Ñé|±¾¿Æ|ÕÐ1ÈË|06-18·¢²¼	ÉÏ°àµØÖ·£ºÕþÎñÇø»³ÄþÂ·ÓëÁúÍ¼Â·½»¿ÚÖÃµØ¹ã³¡C×ù811ÊÒ	±¾¿Æ	3-4Äê¾­Ñé	¸ÚÎ»Ö°Ôð£º1¡¢¸ºÔðÒµÎñÊý¾ÝµÄÍ³¼ÆºÍ·ÖÎö£¬ÌåÏµ»¯½øÐÐÊý¾Ý·Ö²ãÖÎÀí£¬»ý¼«ÍÆ¶¯ÏúÊÛ¡¢²úÆ·¡¢·þÎñ¡¢¼¼ÊõµÈÒµÎñÍÅ¶ÓÐ­Í¬½â¾öÎÊÌâ£»2¡¢¸ù¾ÝÒµÎñ³¡¾°£¬²ÎÓë¹¹½¨CRMÏµÍ³²¢ÂäÊµÒµÎñÊ¹ÓÃÖ¸µ¼Óë¹ÜÀí£»3¡¢ÔÚÉî¿ÌÀí½âÒµÎñºÍ¹ÜÀíÐèÇóµÄÇ°ÌáÏÂ£¬¶¨ÆÚ£¨ÔÂ¶È¡¢¼¾¶È¡¢°ëÄê¡¢È«Äê£©³ö¾ßÏà¹ØÊý¾Ý·ÖÎö±¨±í£¬Í³¼ÆÏà¹ØÖ¸±êÊý¾Ý£¬Îª¹«Ë¾ÒµÎñÁìµ¼²ã¾ö²ßÌá¹©Êý¾ÝÖ§³Ö£»4¡¢¸ù¾ÝÊý¾Ý·ÖÎöµÄ½á¹û£¬¶ÔÒµÎñÖ¸±êÂäµØÌá¹©Õï¶Ï½¨Òé£¬²¢¸ú×ÙÓÅ»¯µ÷Õû¹¤×÷½ø¶ÈÓëÂäÊµÐ§¹û…	ÈÎÖ°ÒªÇó£º1¡¢¾ß±¸¸´ÔÓÊý¾ÝÌáÁ¶ºÍ³ÊÏÖÄÜÁ¦£¬¾ß±¸¶ÀÁ¢×«Ð´Êý¾Ý·ÖÎö±¨¸æÄÜÁ¦£»2¡¢ÊìÏ¤Êý¾Ý²É¼¯·½·¨ºÍÍ³¼Æ¿Ú¾¶£¬ÉîÈëÀí½âÒµÎñÖ¸±ê¼°Î¬¶ÈµÄº¬ÒåºÍ¹ØÁªÐÔ£»3¡¢¾ß±¸½ÏÇ¿µÄ¹µÍ¨ºÏ×÷ÄÜÁ¦/Âß¼­Ë¼¿¼ÄÜÁ¦/¿¹Ñ¹ÄÜÁ¦£»4¡¢¾ßÓÐ×ÉÑ¯ÐÐÒµ»òÆäËû·þÎñÐÐÒµ3ÄêÒÔÉÏÓªÏú·ÖÎöÀà¾­Ñé¡£Ö°ÄÜÀà±ð£ºÊý¾Ý·ÖÎö¾­Àí/Ö÷¹Ü¹Ø¼ü×Ö£ºÊý¾Ý·ÖÎö´óÊý¾ÝÊý¾Ý´¦Àí
ÖÐ¹úÒÆ¶¯ÕýÊ½Ô±¹¤-Êý¾Ý·ÖÎöÊ¦	Êý¾Ý·ÖÎö	1.5-2.5Íò/ÔÂ	¹úÆó	150-500ÈË	×¨Òµ·þÎñ(×ÉÑ¯¡¢ÈËÁ¦×ÊÔ´¡¢²Æ»á)Íâ°ü·þÎñ	º¼ÖÝ|3-4Äê¾­Ñé|±¾¿Æ|ÕÐÈô¸ÉÈË|06-19·¢²¼	ÉÏ°àµØÖ·£ºÇ®½­ÐÂ³Ç	±¾¿Æ	3-4Äê¾­Ñé	1¡¢¸ù¾Ý²úÆ·ÔËÓª²àÒÔ¼°Éú²ú·ÖÎöÐèÇó£¬Ð­Öú½¨Á¢³£Ì¬»¯µÄÊý¾ÝÌáÈ¡»úÖÆ£¬Ð­ÖúÍêÉÆÊý¾Ý±¨±íÏµÍ³£»2¡¢ÊÕ¼¯Éú²ú·ÖÎöÐèÇó£¬²»¶ÏÍêÉÆÊý¾Ý³£Ì¬»¯µÄÌáÈ¡»úÖÆ£»3¡¢¶ÔÒµÎñÊý¾Ý½øÐÐÍÚ¾ò·ÖÎö£¬Îª×¨ÏîÎÊÌâÌá¹©Êý¾Ý»ù´¡Ö§³Å¡£	Ö°Î»ÒªÇó£º¡¾½ÌÓý¡¿£º¼ÆËã»ú¡¢Èí¼þ¡¢Í¨ÐÅ¡¢µç×ÓÐÅÏ¢¹¤³Ì¡¢Í³¼Æ¡¢ÊýÑ§µÈÏà¹Ø×¨Òµ£¬È«ÈÕÖÆ´óÑ§±¾¿Æ¼°ÒÔÉÏÑ§Àú£»¡¾ÖªÊ¶¡¿£º¾ß±¸»ù±¾µÄÊý¾ÝÊáÀí·ÖÎöÄÜÁ¦£¬¾ß±¸»ù±¾µÄÊý¾Ý²Ù×÷ÄÜÁ¦£»¡¾¼¼ÄÜ¡¿£º¾ß±¸Ê¹ÓÃSQL´ÓÏµÍ³ÖÐ½øÐÐÊý¾ÝÌáÈ¡µÄÄÜÁ¦£¬ÊìÁ·²Ù×÷SAS¡¢SPSSµÈÊý¾Ý·ÖÎö/ÍÚ¾ò¹¤¾ß£»ÊìÁ·½øÐÐÊý¾ÝÍ¸ÊÓ·ÖÎö£»ÁË½âHadoopÉúÌ¬¼¼Êõ£¬ÁË½âÊý¾ÝÍÚ¾ò·ÖÎöËã·¨£»¡¾¾­Ñé¡¿£ºÐè¾ßÓÐ3Äê¼°ÒÔÉÏÏà¹Ø¹¤×÷ÄêÏÞ£¬Í¬Ê±¾ßÓÐ2Äê¼°ÒÔÉÏ´óÐÍ»¥ÁªÍø»òÍ¨ÐÅÆóÒµ¹¤×÷¾­Ñé…
·ç¿Ø £¨Êý¾Ý·ÖÎö£© ×¨Ô±	Êý¾Ý·ÖÎö	4.2-7.5Ç§/ÔÂ	¹úÆó	1000-5000ÈË	Íâ°ü·þÎñÍ¨ÐÅ/µçÐÅÔËÓª¡¢ÔöÖµ·þÎñ	ËÕÖÝ-ÎâÖÐÇø|1Äê¾­Ñé|±¾¿Æ|ÕÐ1ÈË|06-19·¢²¼	ÉÏ°àµØÖ·£º³ö¿Ú¼Ó¹¤ÇøÎâäÁ½­´óµÀÌìÔË¹ã³¡5ºÅÂ¥7Â¥705ÊÒ	±¾¿Æ	1Äê¾­Ñé	1¡¢¸ù¾Ý¹«Ë¾·ç¿Ø¹ÜÀíÔ­ÔòºÍ·½·¨½¨Ä££¬½¨Á¢·çÏÕ¼à¿ØÌåÏµ£»2¡¢¶ÔÓÚÊÐ³¡·çÏÕÊµÊ±¼à¿Ø£»3¡¢µ÷ÕûºÍÎ¬»¤·ç¿ØÊý¾Ý£¬¼°Ê±·¢ÏÖÒì³£Êý¾Ý²¢¶ÔÔ­Òò½øÐÐ·ÖÎö£»4¡¢¸ºÔð³ö¾ßÈÕ¡¢ÖÜ¡¢ÔÂ·ç¿Ø¹ÜÀí±¨¸æ¡£5¡¢¶ÔÊý¾Ý½øÐÐÉ¸Ñ¡ºÍÕûÀí£¬Ìá¸ßÏîÄ¿Êý¾Ý·ÖÎöÐ§ÂÊ6¡¢½øÐÐÏµÍ³¼°ÔËÓªµÈÊý¾Ý·ÖÎöÍÚ¾ò¹¤×÷7¡¢Íê³ÉÈÕ¡¢ÔÂºÏ¹æ¼ì²é£¬²¢Ìá½»¹¤×÷±¨¸æ8¡¢¶ÔÏîÄ¿¾ö²ßÌá¹©Êý¾ÝÖ§³Ö£¬²¢Í¨¹ý¶ÔÊý¾Ý·ÖÎö½øÐÐ·çÏÕÔ¤¾¯¡£	ÈÎÖ°ÒªÇó£º1¡¢ÊìÁ·ÕÆÎÕÊýÑ§½¨Ä£ÄÜÁ¦£¬ÊìÁ·Ê¹ÓÃEXCELVBA±à³Ì£»2¡¢¾ß±¸ºÜÇ¿µÄÊý¾Ý·ÖÎöÄÜÁ¦£¬Êý¾ÝÃô¸ÐÐÔÇ¿£¬ÊìÁ·ÔËÓÃEXCELµÈ¹¤¾ß¶ÔÊý¾Ý½øÐÐ·ÖÎö£»3¡¢Àí¹¤Àà±¾¿ÆÒÔÉÏÑ§Àú£¨ÊýÑ§¡¢ÎïÀí¡¢Í³¼Æ¡¢¹¤³Ì¡¢¾­¼ÃµÈÏà¹Ø×¨Òµ£©£»4¡¢¾ß±¸Ò»¶¨µÄÊÐ³¡·çÏÕ¹Ü¿ØÖªÊ¶ºÍ¾­Ñé£»5¡¢¾ß±¸Ò»¶¨µÄºÚÉ«²úÒµ´ó×ÚÉÌÆ·½»Ò×ÖªÊ¶¡¢¾­Ñé£»6¡¢¹¤×÷Ö÷¶¯ÐÔÇ¿£¬¸»ÓÐÍÅ¶Ó¾«Éñ¡£Ö°ÄÜÀà±ð£ºÊý¾Ý·ÖÎöÊ¦¹Ø¼ü×Ö£ºÊý¾Ý·ÖÎö·ç¿Ø
Êý¾Ý·ÖÎöÊ¦	Êý¾Ý·ÖÎö	4.5-6Ç§/ÔÂ	ÃñÓª¹«Ë¾	150-500ÈË	×¨Òµ·þÎñ(×ÉÑ¯¡¢ÈËÁ¦×ÊÔ´¡¢²Æ»á)Íâ°ü·þÎñ	³É¶¼-Û¯¶¼Çø|3-4Äê¾­Ñé|´ó×¨|ÕÐ2ÈË|06-20·¢²¼|ÆÕÍ¨»°Ò»°ã	ÉÏ°àµØÖ·£º¸ßÐÂÎ÷ÇøÎ÷Ô´´óµÀ1899ºÅ»ªÎª»ùµØ	´ó×¨	3-4Äê¾­Ñé	1¡¢¸ºÔð¶ÔÀ´×ÔÏµÍ³¡¢ÒµÎñ¡¢ÖÜ±ßµÈ²¿ÃÅµÄÊý¾Ý½øÐÐÑÐ¾¿ºÍÍ³¼Æ·ÖÎö£¬°´Ê±Êä³öÏà¹Ø±¨±í²¢×«Ð´Ïà¹Ø·ÖÎö±¨¸æ£¬ÎªÖÜ±ß²¿ÃÅÌá¹©Êý¾ÝÖ§³Ö£»2¡¢Ð­ÖúÍê³ÉÔËÓªÏà¹ØÊý¾ÝÊÕ¼¯¡¢ÕûÀí¡¢·ÖÎö¹¤×÷£¬ÄÜ½ÓÊÜ´óÁ¿µÄÊý¾Ý±ê×¢¡¢ÐÅÏ¢ÊÕ¼¯µÈÊý¾ÝÇåÏ´¹¤×÷£»²¢ÕûÀíÊä³öÔËÓª·ÖÎö±¨¸æ£¬²¢¶ÔÔËÓª¹æ»®Ìá³ö½¨Òé£»3¡¢°´Ê±×¼È·Êä³öÌØ¶¨µÄÈÕ±¨¡¢ÖÜ±¨¡¢ÔÂ±¨Êý¾Ý±¨±í£¬²¢¶ÔÊä³ö½á¹û¸ºÔð£»4¡¢»ùÓÚÒµÎñ³¡¾°½øÐÐ¶àÎ¬¶È×¨Ìâ·ÖÎö£¬ÎªÒµÎñ¾ö²ßºÍ²úÆ··½°¸Ìá¹©Êý¾ÝÖ§³Å£»	¸ÚÎ»ÒªÇó£º1¡¢È«ÈÕÖÆ±¾¿ÆÑ§Àú£¬Ìõ¼þÓÅÐãÕß¿É·Å¿íÎª´ó×¨Ñ§Àú»á¼Æ¾­ÑéÓÅÏÈ£»2¡¢Ö÷¶¯Ñ§Ï°ÄÜÁ¦ºÍÔðÈÎÐÄ¡¢¹µÍ¨Ð­µ÷ÄÜÁ¦Ç¿£¬²¢¾ß±¸ÍÅ¶ÓºÏ×÷¾«ÉñºÍÒ»¶¨µÄ·þÎñÒâÊ¶£»3¡¢¾ß±¸½ÏºÃµÄÎÄ×Ö×«Ð´ÄÜÁ¦£¬ÌõÀíÇåÎú£»4¡¢ÊìÁ·Ê¹ÓÃPBI¡¢Python¡¢VBAµÈÊý¾Ý·ÖÎö¹¤¾ß£¬¾ß±¸·¢ÏÖÎÊÌâµÄÃôÈñÐÔ£¬Âß¼­Ë¼Î¬ÄÜÁ¦Ç¿£¬²¢ÄÜÉî²ã´Î·ÖÎö&ÍÚ¾òÊý¾Ý£¬Êä³ö¸÷ÖÖ·ÖÎö±¨¸æ£»5¡¢ÓÐ»á¼Æ´ÓÒµ×Ê¸ñÖ¤ÓÅÏÈ£»Ö°ÄÜÀà±ð£ºÍøÕ¾ÔËÓª×¨Ô±¹Ø¼ü×Ö£ºpower-BIÊý¾Ý·ÖÎöÒµÎñ·ÖÎö
Êý¾Ý·ÖÎöÔ±£¨Ë«ÐÝ+ÁùÏÕÒ»½ð£© (Ö°Î»±àºÅ£º001)	Êý¾Ý·ÖÎö	4-6Ç§/ÔÂ	ÃñÓª¹«Ë¾	150-500ÈË	Íâ°ü·þÎñÓ°ÊÓ/Ã½Ìå/ÒÕÊõ/ÎÄ»¯´«²¥	·ðÉ½-ÄÏº£Çø|1Äê¾­Ñé|´ó×¨|ÕÐ2ÈË|06-19·¢²¼	ÉÏ°àµØÖ·£º¹ð³ÇÇ§µÆºþÅÏ	´ó×¨	1Äê¾­Ñé	¸ÚÎ»Ö°Ôð£º1)¸ºÔðÃ¿ÌìµÄÊý¾ÝÕûÀíºÍ·ÖÎö£»2)Õë¶ÔÏû·ÑÕß½øÏß²éÑ¯ÀàÐÍ¶ÔÒµÎñÖ¸±êµÄÓ°Ïì½øÐÐ·ÖÎö£»3)Õë¶Ô¿Í»§ÐèÇó½øÐÐ¼°Ê±µÄÊý¾Ý±¨¸æÕûÀí£»4)×¼±¸ÖÜ¶È/ÔÂ¶ÈµÄ±¨¸æ£»5)Ð­ÖúÏîÄ¿¾­Àí/×é³¤½øÐÐ¾ßÌåÖ¸±êµÄRCA·ÖÎö	¸ÚÎ»ÒªÇó£º1)ÇåÎúµÄÂß¼­Ë¼Î¬
Êý¾Ý¿âÔËÎ¬¹¤³ÌÊ¦	Êý¾Ý¿â	4.5-6Ç§/ÔÂ	ÃñÓª¹«Ë¾	150-500ÈË	¼ÆËã»úÈí¼þÍâ°ü·þÎñ	Ö£ÖÝ-¶þÆßÇø|´ó×¨|ÕÐ5ÈË|06-19·¢²¼	ÉÏ°àµØÖ·£º»´ºÓÂ·Ö£ÃÜÂ·	´ó×¨	Î´±êÃ÷	¸ÚÎ»Ö°Ôð:1¡¢ÎªÆ½Ì¨²Ù×÷ÈËÔ±Ìá¹©²Ù×÷Ö¸µ¼2¡¢Æ½Ì¨Ê¹ÓÃ¹ý³ÌÖÐÎÊÌâ½â¾ö(±£ÕÏÆ½Ì¨µÄÕý³£ÔËÐÐ£¬ÔÚÆ½Ì¨ÓÐBUGÊ±½øÐÐºóÌ¨´¦Àí£¬ËÄÏßÒ»¿â½Ó¿Ú³öÏÖÎÊÌâÊ±µÄºóÌ¨´¦Àí£©3¡¢Æ½Ì¨µÇÂ¼ÈËÔ±µÄÈ¨ÏÞ¹ÜÀí4¡¢ÔËÐÐ¹ý³ÌÒµÎñÊý¾ÝºË²é¡¢Êý¾ÝÍ³¼Æ5¡¢ÒµÎñ¿ªÕ¹µÄÁ÷³ÌÓÅ»¯½¨Òé(¸ù¾ÝÆ½Ì¨µÄÔËÐÐÇé¿ö¶ÔÒµÎñµÄ²Ù×÷¹ý³Ì½øÐÐÓÅ»¯)6¡¢Æ½Ì¨ÎÊÌâÊÕ¼¯¡¢·ÖÎö»ã×Ü¼°ÏòÈýÏßµÄ·´À¡(²»ÄÜÏÖ³¡½â¾öµÄÎÊÌâ¡¢BUG¼°ÐÂÐèÇóÏòÈýÏßµÄ·´À¡)7¡¢Éú²úµ÷¶ÈÆ½Ì¨ÈÕ³£²Ù×÷8¡¢ÏßÏÂÒµÎñµÄÊý¾Ý´¦À…	¸ÚÎ»Ö°Ôð:1¡¢ÎªÆ½Ì¨²Ù×÷ÈËÔ±Ìá¹©²Ù×÷Ö¸µ¼2¡¢Æ½Ì¨Ê¹ÓÃ¹ý³ÌÖÐÎÊÌâ½â¾ö(±£ÕÏÆ½Ì¨µÄÕý³£ÔËÐÐ£¬ÔÚÆ½Ì¨ÓÐBUGÊ±½øÐÐºóÌ¨´¦Àí£¬ËÄÏßÒ»¿â½Ó¿Ú³öÏÖÎÊÌâÊ±µÄºóÌ¨´¦Àí£©3¡¢Æ½Ì¨µÇÂ¼ÈËÔ±µÄÈ¨ÏÞ¹ÜÀí4¡¢ÔËÐÐ¹ý³ÌÒµÎñÊý¾ÝºË²é¡¢Êý¾ÝÍ³¼Æ5¡¢ÒµÎñ¿ªÕ¹µÄÁ÷³ÌÓÅ»¯½¨Òé(¸ù¾ÝÆ½Ì¨µÄÔËÐÐÇé¿ö¶ÔÒµÎñµÄ²Ù×÷¹ý³Ì½øÐÐÓÅ»¯)6¡¢Æ½Ì¨ÎÊÌâÊÕ¼¯¡¢·ÖÎö»ã×Ü¼°ÏòÈýÏßµÄ·´À¡(²»ÄÜÏÖ³¡½â¾öµÄÎÊÌâ¡¢BUG¼°ÐÂÐèÇóÏòÈýÏßµÄ·´À¡)7¡¢Éú²úµ÷¶ÈÆ½Ì¨ÈÕ³£²Ù×÷8¡¢ÏßÏÂÒµÎñµÄÊý¾Ý´¦À…
ÁÙ´²Êý¾Ý¹ÜÀí£¨ÆßÏÕÒ»½ð£¬¸£Àû¶à£©	Êý¾Ý¹ÜÀí»òÖÎÀí	1-2Íò/ÔÂ	ÃñÓª¹«Ë¾	50-150ÈË	ÖÆÒ©/ÉúÎï¹¤³ÌÍâ°ü·þÎñ	±±¾©-¶«³ÇÇø|3-4Äê¾­Ñé|±¾¿Æ|ÕÐ2ÈË|06-20·¢²¼	ÉÏ°àµØÖ·£º±±Èý»·¶«Â·36ºÅ »·ÇòÃ³Ò×ÖÐÐÄA×ù	±¾¿Æ	3-4Äê¾­Ñé	ÔÚÊý¾Ý¹ÜÀí¾­ÀíµÄÖ¸µ¼ÏÂÍê³ÉÒÔÏÂÊý¾Ý¹ÜÀí¹¤×÷£¬°üÀ¨µ«²»ÏÞÓÚ£º1¡¢²ÎÓë·½°¸ÖÐÊý¾Ý¹ÜÀíÄÚÈÝµÄÉóºË2¡¢Ð­ÖúÍê³ÉCRFÉè¼Æ£¬×¢ÊÍCRF3¡¢×«Ð´Êý¾Ý¹ÜÀí¼Æ»®£¨DMP£©4¡¢×«Ð´Êý¾ÝºË²é¼Æ»®£¬²¢×«Ð´Editcheck5¡¢Êý¾Ý¿âµÄ½¨Á¢¡¢ÑéÖ¤¡¢²âÊÔ(UAT)¡¢Î¬»¤µÈ6¡¢Êý¾ÝÒÉÎÊ¹ÜÀí£¨·¢²¼£¬ÉóºË£¬ÐÞ¸ÄµÈ£©7¡¢¸ºÔð¶ÔÊý¾Ý½øÐÐ±àÂë¹¤×÷8¡¢¸ºÔðÍê³ÉSAEReconciliation9¡¢¸ºÔðÊý¾Ý¿âÖÊÁ¿Éó²é10¡¢×«Ð´Êý¾Ý¹ÜÀí±¨¸æ£¨DMR£©11¡¢¶¨ÆÚÏòÉÏ¼¶¾­Àí»ã±¨¹¤×÷½ø¶È	ÈÎÖ°×Ê¸ñ£º1¡¢Ò½Ñ§/Ò©Ñ§/ÊýÑ§/¹ÜÀí/¼ÆËã»úµÈÏà¹Ø×¨Òµ±¾¿Æ¼°ÒÔÉÏÑ§Àú£»2¡¢1ÄêÒÔÉÏÒ©Æó»òCROÁÙ´²Êý¾Ý¹ÜÀí¾­Àú£¬ÓÐÍâÆó¹¤×÷¾­ÀúÕßÓÅÏÈ£»3¡¢ÊìÏ¤ÁÙ´²ÑÐ¾¿¡¢ÁÙ´²ÊÔÑéÊý¾Ý¹ÜÀíÏà¹Ø·¨ÂÉ·¨¹æ£»4¡¢ÓÐÒ»¶¨EDC²Ù×÷ÏµÍ³ºÍÊý¾Ý¹ÜÀíÏµÍ³²Ù×÷¾­Ñé£¬ÓÐÒ»¶¨SAS±à³Ì¾­Ñé£»5¡¢ÓÐÒ»¶¨Ò½Ñ§ÊõÓï±àÂë¾­Ñé£¬ÊìÏ¤MedDRA£¬WHO-drugµÈ±àÂë¹¤¾ß£»6¡¢ÊìÏ¤ÁÙ´²ÑÐ¾¿µÄÊý¾Ý¹ÜÀí³ÌÐòºÍÁ÷³Ì£»7¡¢¾ß±¸CDISCÏà¹Ø¾­Ñé£»8¡¢¾ßÓÐ½ÏÇ¿µÄ¹ÜÀí¡¢Ö´ÐÐÁ¦ºÍÍÅ¶ÓºÏ×÷¾«Éñ£¬½ÏÇ¿µÄ…
Êý¾ÝÎÄÔ±	Êý¾Ý¹ÜÀí»òÖÎÀí	3-4.5Ç§/ÔÂ	ÃñÓª¹«Ë¾	150-500ÈË	Íâ°ü·þÎñ½ðÈÚ/Í¶×Ê/Ö¤È¯	¹ãÖÝ-°×ÔÆÇø|3-4Äê¾­Ñé|´ó×¨|ÕÐ1ÈË|06-20·¢²¼	ÉÏ°àµØÖ·£ºÈýÔªÀï´óµÀ909ºÅÔÁº£ÉÌÎñ´óÏÃ	´ó×¨	3-4Äê¾­Ñé	¸ÚÎ»Ö°Ôð£º1¡¢¿Í»§Ïà¹ØÐÅÏ¢µÄÂ¼Èë¹ÜÀí	Ö°Î»ÒªÇó£º1.ÄÐÅ®²»ÏÞ£¬´ó×¨ÒÔÉÏÑ§Àú2¡¢1-3ÄêÎÄÖ°Àà£¨ÐÐÕþÎÄÔ±¡¢ÈËÊÂÎÄÔ±£¬ÏúÊÛÎÄÔ±£¬²ÆÎñÎÄÔ±£©µÈ¹¤×÷´ÓÒµ¾­Ñé£»3¡¢ÊìÁ·ÕÆÎÕEXCELµÄ¸ß¼¶¹¦ÄÜ£¨º¯Êý¡¢Êý¾ÝÍ¸ÊÓµÈ£©£¬ÊìÁ·Ê¹ÓÃWordµÈ°ì¹«Èí¼þ£»4¡¢Ñ§Ï°ÄÜÁ¦Ç¿£¬Âß¼­ÇåÎú£¬Ö´ÐÐÁ¦Ç¿£¬¾ßÓÐÒ»¶¨µÄ¹µÍ¨¼¼ÇÉ£¬¿¹Ñ¹ÐÔÇ¿£¬ÓÐÔðÈÎÐÄ£»5¡¢ÓÐÊý¾ÝÎÄÔ±¹¤×÷¾­ÑéÕßÓÅÏÈ£»6¡¢ÎÞ²»Á¼Õ÷ÐÅ¼ÇÂ¼ºÍÎÞ·¸×ï¼ÇÂ¼¡£¸£Àû´ýÓö£º1¡¢¹¤×÷Ê±¼ä£º³¯¾ÅÍíÁù£¬Ã¿ÔÂÐÝÏ¢6Ìì£»2¡¢´øÐ½¼ÙÆÚ£ºÏíÊÜ¹ú¼Ò·¨¶¨½Ú¼ÙÈÕ¡¢»é¼Ù¡¢²…
ÐÅÏ¢²É¼¯¸±¾­Àí	Êý¾Ý¹ÜÀí»òÖÎÀí	1.3-1.6Íò/ÔÂ	ÃñÓª¹«Ë¾	500-1000ÈË	¶àÔª»¯ÒµÎñ¼¯ÍÅ¹«Ë¾	±±¾©-³¯ÑôÇø|3-4Äê¾­Ñé|±¾¿Æ|ÕÐ2ÈË|06-21·¢²¼	ÉÏ°àµØÖ·£º½¨¹úÂ·93ºÅ	±¾¿Æ	3-4Äê¾­Ñé	¸÷ÀàÊý¾ÝÊÕ¼¯¡¢ÕûÀí¡¢·ÖÎö£»Êý¾Ý¿âÈÕ³£Î¬»¤£»²ÎÓëÊÐ³¡µ÷ÑÐ£»·¿µØ²úÊý¾ÝÍ³¼Æ·ÖÎö¡£	ÈÎÖ°×Ê¸ñ±¾¿Æ¼°ÒÔÉÏÑ§Àú£¬ÄÐÅ®²»ÏÞÁ½ÄêÒÔÉÏ·¿µØ²ú¿ª·¢Óë¾­ÓªÖ±½ÓÏà¹Ø¹¤×÷£¬»òÉÌÒµ×ÉÑ¯¹«Ë¾¹¤×÷¾­Ñé£»¾ß±¸·¿µØ²úÐÐÒµÊÐ³¡µ÷ÑÐÓëÊý¾Ý·ÖÎö¾­Àú£»ÊìÁ·ÕÆÎÕEXCELµÈ°ì¹«Èí¼þ£¬¾«Í¨º¯ÊýÊ¹ÓÃ¼°Í¼±í³ÊÏÖ£»Âß¼­ÇåÎú£¬¶ÔÊý¾ÝÃô¸Ð£¬ÓÐ¶ÀÁ¢·ÖÎöÅÐ¶ÏÄÜÁ¦£¬Í¸¹ýÊý¾Ý·¢ÏÖÇ±ÔÚÎÊÌâ£»ÄÜ¹»ÇåÎú±í´ïÍÆµ¼¹ý³Ì¡¢²¢ÓÃÊý¾ÝÍ¼±íÐÎÊ½Õ¹ÏÖÊý¾Ý·ÖÎö¹ý³Ì¼°Êý¾Ý½áÂÛ£»¾ß±¸ÒÔÏÂ¾­ÑéÓÅÏÈ£º·¿µØ²ú¾­Óª¹ÜÀí¡¢ÊÐ³¡ÓªÏúÏà¹Ø×¨Òµ¡¢ÊìÏ¤SQL¡£Ö°ÄÜÀà±ð£ºÒµÎñ·ÖÎö¾­Àí/Ö÷¹Ü…
Êý¾ÝÖÎÀí¸ß¼¶¹¤³ÌÊ¦£¨¼¯ÍÅÑÐ¾¿Ôº£©	´óÊý¾ÝÍÚ¾ò	15-25Íò/Äê	ÉÏÊÐ¹«Ë¾	5000-10000ÈË	¶àÔª»¯ÒµÎñ¼¯ÍÅ¹«Ë¾µç×Ó¼¼Êõ/°ëµ¼Ìå/¼¯³ÉµçÂ·	¸£ÖÝ-ÂíÎ²Çø|5-7Äê¾­Ñé|±¾¿Æ|ÕÐ1ÈË|06-17·¢²¼	ÉÏ°àµØÖ·£ºÈå½­Î÷Â·1ºÅÐÂ´óÂ½¿Æ¼¼Ô°£¨°à³µ½ÓËÍ£©	±¾¿Æ	5-7Äê¾­Ñé	¹¤×÷Ö°Ôð:1¡¢¸ºÔð´øÁìÍÅ¶ÓÍê³ÉÊý¾ÝÆ½Ì¨Êý¾ÝÖÎÀí£¨ÔªÊý¾Ý¡¢Êý¾ÝÑªÔµ¡¢Êý¾ÝµØÍ¼¡¢Êý¾ÝÕþ²ß¡¢Êý¾Ý±ê×¼¡¢Êý¾ÝÖÊÁ¿¡¢Êý¾Ý°²È«µÈ£©¹¦ÄÜµÄ·½°¸Éè¼Æ£¬¿ª·¢¼°ÊµÏÖ£»2¡¢ÌáÉýÊý¾ÝÖÊÁ¿£¬½¨Á¢Êý¾ÝÖÊÁ¿ÒµÎñ¹æÔòÌá³öÊý¾ÝÖÊÁ¿¸Ä½ø¼Æ»®£¬ÍÚ¾òÊý¾Ý¼ÛÖµ£»3¡¢¸ù¾ÝÊý¾ÝÒµÎñÇé¿ö£¬ÖÆ¶¨²¢Ö´ÐÐÊý¾ÝÖÎÀí·½°¸£»4¡¢¸ù¾ÝÒµÎñÐèÒªÎªÊý¾Ý²Ö¿â¡¢´óÊý¾ÝÆ½Ì¨µÄÊµÏÖÌá¹©Ö§³Ö£»5¡¢¸ºÔðÊý¾ÝÇåÏ´¼Ó¹¤¹¤³§ÍÅ¶ÓÄ¿±êÖÆ¶¨£¬ÍÅ¶ÓÅäÖÃÌá¹©½¨Òé¡£	ÈÎÖ°×Ê¸ñ:1¡¢´óÑ§±¾¿Æ¼°ÒÔÉÏÑ§Àú£¬5ÄêÒÔÉÏÏà¹Ø¹¤×÷¾­Ñé£¬¾ß±¸ÍÅ¶Ó¹ÜÀí¾­Ñé£»2¡¢ÊìÁ·ÕÆÎÕJava¿ª·¢¼¼ÄÜ£»3¡¢ÕÆÎÕÖÁÉÙÒ»ÖÖÊý¾Ý¿â¿ª·¢¼¼Êõ£ºHiveµÈ£¬¾«Í¨²¢Áé»îÔËÓÃSQLÊµÏÖº£Á¿Êý¾ÝETL¼Ó¹¤´¦Àí£»4¡¢ÊìÁ·ÕÆÎÕLinux³£¹æÃüÁîÓë¹¤¾ß£¬¾«Í¨Ò»ÃÅÒÔÉÏ½Å±¾ÓïÑÔ(ShellPythonµÈ)£»5¡¢ÁË½âÊý¾ÝÖÎÀíÌåÏµ¼Ü¹¹£¬¶ÔÊý¾Ý±ê×¼¡¢Êý¾ÝÖÊÁ¿¡¢ÐÅÏ¢Ä£ÐÍ¡¢ÔªÊý¾Ý¹ÜÀí¡¢SQL½âÎö¡¢Êý¾ÝÑªÔµµÈ·½·¨ÓÐÉîÈëÑÐ¾¿£»6¡¢ÄÜ¹»ÊìÁ·ÀûÓÃSQL»òDataProfiling¹¤¾ß¶ÔÊý¾ÝÖÊÁ¿½ø…
²ÆÎñÊý¾Ý·ÖÎöÔ±£¨µçÉÌ£©	Êý¾Ý·ÖÎö	0.8-1Íò/ÔÂ	ÃñÓª¹«Ë¾	150-500ÈË	¶àÔª»¯ÒµÎñ¼¯ÍÅ¹«Ë¾	ÉÏº£-ÑîÆÖÇø|1Äê¾­Ñé|±¾¿Æ|ÕÐ1ÈË|06-21·¢²¼	ÉÏ°àµØÖ·£ºÕþÁ¢Â·489ºÅ¹úÕýÖÐÐÄ	±¾¿Æ	1Äê¾­Ñé	Ö°Ôð£º1£©¶¨ÆÚ×ö¹«Ë¾µçÉÌÆ½Ì¨µêÆÌÔËÓªÊý¾ÝÍ³¼Æ¡¢Êý¾ÝÕûÀí²¢ÏòÉÏ¼¶»ã±¨£»2£©½èÖú¹«Ë¾ÒÑÓÐµÄÏµÍ³Èí¼þÕûÀí³É±¾£¬ÀûÈóµÈÊý¾Ý£»3£©¶ÔÐèÇó²¿ÃÅÊý¾Ý½øÐÐÍ³¼Æ·ÖÎö£¬¼°Ê±ÓëÏúÊÛ²¿ÃÅ¹µÍ¨Êý¾Ý·ÖÎöÖÐ·¢ÏÖµÄÎÊÌâ£¬·ÖÎöÒµÎñ½øÕ¹¼°ÍÆ½øÇé¿ö£¬Ìá³ö×Ô¼ºµÄ½¨Òé£¬²¢¸ø³öÏà¶ÔµÄÊý¾Ý¿ò¼Ü£»4£©ÊÕ¼¯¸÷Ïî²ÆÎñÊý¾Ý¡¢ÒµÎñÊý¾Ý¼òÀúÐÐÒµ¾­Óª×´¿öÊý¾Ý¿â£»ËÑ¼¯¡¢ÕûÀí¡¢·ÖÎöÐÐÒµ¸÷ÏîÐÅÏ¢ÓëÊý¾Ý£¬¼òÀúÏàÓ¦Ã÷Ï¸±¨±í¼°×ÛºÏ·ÖÎöÍ³¼Æ±¨±í£¬¾Ý´ËÌá½»ÑÐ¾¿¡¢ÆÀ¹ÀºÍÔ¤²â£»5…	ÈÎÖ°×Ê¸ñ£º1£©±¾¿ÆÒÔÉÏÑ§Àú£»2£©ÔÚÖªÃûµçÉÌÆóÒµ¹¤×÷¾­ÑéÕßÓÅÏÈ£»3£©¶ÔÊý×Ö±È½ÏÃô¸Ð£¬×öÊÂÈÏÕæ×ÐÏ¸¡£Ö°ÄÜÀà±ð£ºÊý¾Ý·ÖÎöÊ¦¹Ø¼ü×Ö£º²ÆÎñÊý¾Ý·ÖÎöÊý¾Ý²ÆÎñ·ÖÎö
Êý¾ÝÖÎÀí¹¤³ÌÊ¦	Êý¾Ý¹ÜÀí»òÖÎÀí	1-1.5Íò/ÔÂ	¹úÆó	10000ÈËÒÔÉÏ	µç×Ó¼¼Êõ/°ëµ¼Ìå/¼¯³ÉµçÂ·¶àÔª»¯ÒµÎñ¼¯ÍÅ¹«Ë¾	ÉÏº£-ÆÖ¶«ÐÂÇø|3-4Äê¾­Ñé|±¾¿Æ|ÕÐ1ÈË|06-19·¢²¼	ÉÏ°àµØÖ·£º»ãÇìÂ·889ºÅ£¨°à³µ£ºÁúÑôÂ·µØÌúÕ¾ ½ð¿ÆÂ·µØÌúÕ¾ ´¨É³ ÄÏ»ã ÖÜÆÖ¿É´ï£©	±¾¿Æ	3-4Äê¾­Ñé	¹¤×÷Ö°Ôð:1.²ÎÓëÊý¾ÝÖÎÀí¹æ»®£¬ÖÆ¶¨ÊµÊ©·½°¸£¬²¢¸ºÔðÊý¾ÝÖÎÀíÏîÄ¿µÄÕûÌåÍÆ¶¯¼°¿ç²¿ÃÅÖ®¼äµÄ×éÖ¯Ð­µ÷¹¤×÷£»2.ÖÆ¶¨Êý¾ÝÖÎÀí£¨ÔªÊý¾Ý¹ÜÀí¡¢Êý¾Ý±ê×¼¹ÜÀí¡¢Êý¾ÝÖÊÁ¿¹ÜÀíºÍÖ÷Êý¾Ý¹ÜÀí£©µÄ¹¦ÄÜÐèÇó£¬²ÎÓë¹æ»®Êý¾ÝÖÎÀí¸÷ÏµÍ³µÄ½¨Éè¡¢ÍÆ¹ãºÍÔËÓª£»3.ÍêÉÆºÍÀ©Õ¹Ö¸±ê¿âÏµÍ³£¬Í¨¹ý¹æ·¶Ö¸±ê¹ÜÀí·¶Î§ºÍ¹Ü¿ØÁ÷³Ì£¬Ö§³ÅÒµÎñ²¿ÃÅµÄÊý¾ÝÐèÇóºÍÊý¾ÝÓ¦ÓÃ£¬Ç£Í·Êý¾Ý/Ö¸±ê±ê×¼µÄÖÆ¶¨¡¢ÆÀÉó¡¢¸´ÉóÓë°æ±¾·¢²¼£»4.¸ºÔðÊý¾Ý±ê×¼¡¢Êý¾ÝÖÊÁ¿ºÍÔªÊý¾ÝµÄÈÕ³£¹ÜÀ…	ÈÎÖ°×Ê¸ñ:ÈÎÖ°ÒªÇó£º1.´óÑ§±¾¿Æ£¨º¬£©ÒÔÉÏ¼ÆËã»úµÈÏà¹Ø×¨Òµ£¬ÓµÓÐ¼¯ÍÅÖÆÔìÐÍÆóÒµµÄÊý¾ÝÖÎÀí»ò×ÉÑ¯¾­Ñé£»2.¾ßÓÐ2ÄêÒÔÉÏÊý¾ÝÖÎÀí¹¤×÷¾­Ñé£¬¾ßÓÐÊý¾Ý¿â¹ÜÀí×ÊÖÊÖ¤Êé¡¢ÓÐ¶ÀÁ¢Êý¾ÝÖÎÀíÏà¹ØÏîÄ¿ÊµÊ©¾­ÑéÕßÓÅÏÈ£»3.ÊìÏ¤Ö÷Á÷Êý¾Ý²Ö¿â¼¼Êõ£¬ÊìÏ¤Oracle¡¢MysqlÖ÷Á÷Êý¾Ý¿â£¬ÊìÏ¤Hadoop/Hive/SparkÓÅÏÈ£»4.¾«Í¨SQL£¬ÊìÏ¤Java»òÆäËû¿ª·¢ÓïÑÔ£¬ÊìÁ·ÕÆÎÕÖ÷Êý¾Ý¹ÜÀí¡¢ÔªÊý¾Ý¹ÜÀíÆ½Ì¨¼°Ïà¹Ø²úÆ·£»5.¾ßÓÐ±È½ÏÍ»³öµÄ¿ç²¿ÃÅ×éÖ¯²ß»®¡¢Ð­µ÷¼°¹µÍ¨ÄÜÁ¦£¬…
×ÊÉîÊý¾ÝÖÎÀí¹¤³ÌÊ¦	Êý¾Ý¹ÜÀí»òÖÎÀí	1-1.5Íò/ÔÂ	¹úÆó	10000ÈËÒÔÉÏ	µç×Ó¼¼Êõ/°ëµ¼Ìå/¼¯³ÉµçÂ·¶àÔª»¯ÒµÎñ¼¯ÍÅ¹«Ë¾	ÉÏº£-ÆÖ¶«ÐÂÇø|3-4Äê¾­Ñé|±¾¿Æ|ÕÐ1ÈË|06-19·¢²¼	ÉÏ°àµØÖ·£º»ãÇìÂ·889ºÅ£¨°à³µ£ºÁúÑôÂ·µØÌúÕ¾ ½ð¿ÆÂ·µØÌúÕ¾ ´¨É³ ÄÏ»ã ÖÜÆÖ¿É´ï£©	±¾¿Æ	3-4Äê¾­Ñé	¹¤×÷Ö°Ôð:1.²ÎÓëÊý¾ÝÖÎÀí¹æ»®£¬ÖÆ¶¨ÊµÊ©·½°¸£¬²¢¸ºÔðÊý¾ÝÖÎÀíÏîÄ¿µÄÕûÌåÍÆ¶¯¼°¿ç²¿ÃÅÖ®¼äµÄ×éÖ¯Ð­µ÷¹¤×÷£»2.ÖÆ¶¨Êý¾ÝÖÎÀí£¨ÔªÊý¾Ý¹ÜÀí¡¢Êý¾Ý±ê×¼¹ÜÀí¡¢Êý¾ÝÖÊÁ¿¹ÜÀíºÍÖ÷Êý¾Ý¹ÜÀí£©µÄ¹¦ÄÜÐèÇó£¬²ÎÓë¹æ»®Êý¾ÝÖÎÀí¸÷ÏµÍ³µÄ½¨Éè¡¢ÍÆ¹ãºÍÔËÓª£»3.Ö§³ÖÒµÎñ²¿ÃÅµÄÊý¾ÝÐèÇóºÍÊý¾ÝÓ¦ÓÃ£¬Ç£Í·Êý¾Ý/Ö¸±ê±ê×¼µÄÖÆ¶¨¡¢ÆÀÉó¡¢¸´ÉóÓë°æ±¾·¢²¼£»4.¸ºÔðÊý¾Ý±ê×¼¡¢Êý¾ÝÖÊÁ¿µÄÈÕ³£¹ÜÀí£¬°üÀ¨Ö´ÐÐÏà¹ØµÄ¹ÜÀí°ì·¨£¬¼à¶½ºÍ¼ì²éÏà¹Ø¹ÜÀí°ì·¨µÄÖ´ÐÐÂäµØÇé¿…	ÈÎÖ°×Ê¸ñ:1.´óÑ§±¾¿Æ£¨º¬£©ÒÔÉÏÑ§Àú£¬¾ßÓÐ½ÏÇ¿µÄ×ÔÑ§ÄÜÁ¦£»2¾ßÓÐ±È½ÏÍ»³öµÄ¿ç²¿ÃÅ×éÖ¯²ß»®¡¢Ð­µ÷¼°¹µÍ¨ÄÜÁ¦£¬ÓÐ½á¹ûµ¼ÏòºÍ¿Í»§µ¼ÏòÄÜÁ¦¡£3.ÊìÏ¤ÖÆÔìÒµÒµÎñÁ÷³Ì£¬ÓµÓÐÖ÷Êý¾ÝÏîÄ¿ÊµÊ©¾­ÑéÓÅÏÈ4.ÊìÏ¤SQL£¬ÁË½âJava»òÆäËû¿ª·¢ÓïÑÔ£¬ÊìÁ·ÕÆÎÕÖ÷Êý¾Ý¹ÜÀí¡¢ÔªÊý¾Ý¹ÜÀíÆ½Ì¨¼°Ïà¹Ø²úÆ·ÓÅÏÈ£»Ö°ÄÜÀà±ð£ºÊý¾ÝÖÎÀí¹¤³ÌÊ¦
Êý¾Ý¿â¹ÜÀíÔ±	Êý¾Ý¿â		¹úÆó	1000-5000ÈË	Ñ§Êõ/¿ÆÑÐ¶àÔª»¯ÒµÎñ¼¯ÍÅ¹«Ë¾	ÄÏ¾©|ÎÞÐè¾­Ñé|±¾¿Æ|ÕÐ2ÈË|06-17·¢²¼|Ó¢Óï¾«Í¨|¼ÆËã»ú¿ÆÑ§Óë¼¼Êõ ÎïÀíÑ§	ÉÏ°àµØÖ·£ºÄÏ¾©	±¾¿Æ	ÎÞÐè¾­Ñé	1¡¢Êý¾Ý¿â½¨ÉèÆÚ£¬¸ºÔð¹µÍ¨ºÍ·´À¡ÓÃ»§ÐèÇó£¬Ð­ÖúÊý¾Ý¿â¿ª·¢ÈËÔ±Íê³ÉÊý¾Ý¿â½¨Éè£»2¡¢Êý¾Ý¿â½¨ÉèÍê³Éºó£¬¸ºÔðÊý¾Ý¿âµÄÈÕ³£¹ÜÀíºÍÎ¬»¤¡£3.ÅäºÏÍê³É²¿ÃÅÆäËû¹¤×÷ÐèÇó¡£	ÈÎÖ°ÒªÇó£º1¡¢±¾¿ÆÒÔÉÏÑ§Àú£¬£¨¸´ºÏ£©²ÄÁÏÑ§×¨Òµ£¬¼ÆËã»ú×¨Òµ¡¢ÎïÀíÑ§×¨Òµ¡¢Á¦Ñ§×¨ÒµµÈ£¬¶Ô²ÄÁÏÊý¾Ý¿âÁË½âµÄÓÅÏÈ£»2¡¢ÓÐÏà¹ØÊý¾Ý¿â¹¤×÷¾­ÑéÕßÓÅÏÈ£»3¡¢¾ß±¸Á¼ºÃµÄÓïÑÔ±í´ïºÍ¹µÍ¨ÄÜÁ¦£¬Á¼ºÃµÄÐ­µ÷ºÍ½â¾öÎÊÌâÄÜÁ¦¡£Ö°ÄÜÀà±ð£ºÊý¾Ý²É¼¯¹¤³ÌÊ¦
Êý¾ÝÎÄÔ± (Ö°Î»±àºÅ£º034)	Êý¾Ý¹ÜÀí»òÖÎÀí	4-5Ç§/ÔÂ	ÃñÓª¹«Ë¾	150-500ÈË	¶àÔª»¯ÒµÎñ¼¯ÍÅ¹«Ë¾»¥ÁªÍø/µç×ÓÉÌÎñ	ÉÏº£-¾²°²Çø|1Äê¾­Ñé|´ó×¨|ÕÐ1ÈË|06-20·¢²¼	ÉÏ°àµØÖ·£ºÉÏº£ÊÐ¾²°²Çø³¤°²Â·1088ºÅº¸µãÒ»Áã°Ë°Ë¹«Éç105-106ÊÒ	´ó×¨	1Äê¾­Ñé	¸ÚÎ»Ö°Ôð1.Êý¾Ý²É¼¯¡¢Â¼Èë£»2.Êý¾ÝÍ³¼Æ£¬¼°»ù´¡·ÖÎö£»	ÈÎÖ°×Ê¸ñ£º1¡¢25ËêÒÔÏÂ£¬Í³ÕÐ´ó×¨ÒÔÉÏÑ§Àú¡¢Ó¦½ì±ÏÒµÉúÒÔÉÏ¾­Ñé£¬£»2¡¢¾«Í¨»ù´¡°ì¹«Èí¼þ£»3¡¢ÔðÈÎÐÄÇ¿£¬Ï¸ÐÄ¡£Ö°ÄÜÀà±ð£ºÍ³¼ÆÔ±ÏúÊÛÐÐÕþÖúÀí
Êý¾Ý×¨Ô±	Êý¾Ý¹ÜÀí»òÖÎÀí	4-6Ç§/ÔÂ	ÃñÓª¹«Ë¾	150-500ÈË	¶àÔª»¯ÒµÎñ¼¯ÍÅ¹«Ë¾Ã³Ò×/½ø³ö¿Ú	ËÕÖÝ-¹¤ÒµÔ°Çø|2Äê¾­Ñé|±¾¿Æ|ÕÐ2ÈË|06-19·¢²¼	ÉÏ°àµØÖ·£ºËÕÖÝÊÐ¹¤ÒµÔ°ÇøÑïÌ©Â·59ºÅ	±¾¿Æ	2Äê¾­Ñé	¸ÚÎ»Ö°Ôð£º1.·ÖÇøÓòÃ¿ÈÕ¼à²â²¢·ÖÎöÏà¹ØÊý¾Ý£¬Îª²úÆ·Ìá¹©·½ÏòºÍË¼Â·µÄµ÷Õû£»2.¶Ô½Ó×ÜÇøÓòÔËÓª£¬×öºÃÕËÄ¿Êý¾ÝÕûÀí£»3.×öºÃÊý¾ÝÍ³¼Æ·ÖÎö£¬ÎªÓÅ»¯²úÆ··½Ïò×öÊý¾ÝÖ§³Ö£»4.¸ºÔð¹¦ÄÜÄ£¿éµÄÊý¾ÝÍÚ¾ò¼°ÑéÖ¤£»5.ÐèÒªÈ·¶¨Êý¾ÝµÄ×¼È·ÐÔ+Ã÷È·Ó°ÏìÊý¾ÝµÄÒòËØ+ÖØÊÓ³¤ÆÚµÄÊý¾Ý¼à²â	ÈÎÖ°ÒªÇó£º´ó×¨¼°ÒÔÉÏÑ§ÀúÏ¸ÐÄ£¬ÔðÈÎÐÄ¡£Ö°ÄÜÀà±ð£ºÒµÎñ·ÖÎö×¨Ô±/ÖúÀí¹Ø¼ü×Ö£ºÊý¾ÝÍ³¼Æ·ÖÎö
Êý¾Ý¹ÜÀí¹¤³ÌÊ¦	Êý¾Ý¹ÜÀí»òÖÎÀí	0.6-1Íò/ÔÂ	ÃñÓª¹«Ë¾	5000-10000ÈË	¶àÔª»¯ÒµÎñ¼¯ÍÅ¹«Ë¾Æû³µ	Çàµº-ÊÐ±±Çø|2Äê¾­Ñé|±¾¿Æ|ÕÐ2ÈË|06-19·¢²¼	ÉÏ°àµØÖ·£ººÚÁú½­ÄÏÂ·2ºÅÍò¿ÆÖÐÐÄ	±¾¿Æ	2Äê¾­Ñé	Ö°Î»ÃèÊö£º1.Íê³ÉÊý¾Ý¿âÈÕ³£Ñ²¼ì£¬·ÖÎöÍ´µã²¢Ìá¹©½â¾ö·½°¸£»2.Íê³ÉÏîÄ¿¶ÔÓ¦Êý¾Ý¿â»·¾³´î½¨¹¤×÷£ºÉæ¼°µ½µÄÓÐ²âÊÔ»·¾³¡¢Ô¤·¢²¼»·¾³¡¢ÕýÊ½»·¾³µÈ£»3.Íê³É¸÷ÖÖÊý¾Ý¿â»·¾³ÖÐµÄ±¸·Ý¡¢»Ö¸´¡¢Êý¾ÝË¢ÐÂ¡¢Êý¾Ý´¦ÀíµÈ¹¤×÷£»4.Õë¶ÔÏßÉÏÏîÄ¿ÖÐ´æÔÚµÄÊý¾ÝÎÊÌâ¡¢ÐÔÄÜÆ¿¾±£¬¼°Ê±ÓÐÐ§½â¾ö²¢Ìá¹©ºóÆÚÓÅ»¯·½°¸£»5.Êý¾Ý¿â¹ý³Ì/º¯Êý/ÊÓÍ¼±àÐ´Óëµ÷ÓÅ£»6.»ùÓÚ²»Í¬ÒµÎñÐèÇó¹æ»®Êý¾Ý¿âÉè¼Æ¡£	ÈÎÖ°×Ê¸ñ£º1.¾«Í¨SQLSERVER/MYSQLÊý¾Ý¿â²¿Êð¡¢¹ÜÀí¡¢ÓÅ»¯µÈ£»2.Êý¾Ý¿â»ù´¡ÖªÊ¶ÔúÊµ£¬¾«Í¨SQLÓÅ»¯¡¢Êý¾Ý¿â¹ý³Ì¡¢º¯Êý±àÐ´¼°ÓÅ»¯£»3.ÐèÒª½ÏÇ¿µÄÊý¾Ý¿âÉè¼Æ¾­Ñé£¬Éè¼ÆÊý¾Ý¿â½á¹¹²¢³ö¾ßÏàÓ¦ÊýÄ£ÎÄµµ£»4.Êý¾Ý¿âÐÔÄÜÓÅ»¯Óëµ÷Õû£»5.¾ßÓÐÁ¼ºÃµÄ¹µÍ¨ÄÜÁ¦¡¢ÍÅ¶ÓºÏ×÷ÄÜÁ¦¡¢¿ìËÙÑ§Ï°ÄÜÁ¦¡£Ð½³ê¸£Àû£º1.»ù´¡¸£Àû£ºÎåÏÕÒ»½ð¡¢È«Äê14-16Ð½¡¢Ã¿Äêµ÷Ð½¡¢ÏîÄ¿½±½ð£»2.²¹Ìù¸£Àû£º×¡ËÞ²¹Ìù¡¢¸ßÎÂÈ¡Å¯²¹Ìù¡¢µçÄÔ²¹Ìù¡¢½»Í¨Í¨Ñ¶²¹Ìù¡¢¸ÚÎ»²¹Ìù¡¢Ë¾Áä²¹Ìù…
Êý¾Ý·ÖÎöÊ¦	Êý¾Ý·ÖÎö	3-4.5Ç§/ÔÂ	ÃñÓª¹«Ë¾	500-1000ÈË	¶àÔª»¯ÒµÎñ¼¯ÍÅ¹«Ë¾Éú»î·þÎñ	Îäºº-³~¿ÚÇø|2Äê¾­Ñé|´ó×¨|ÕÐ1ÈË|06-05·¢²¼	ÉÏ°àµØÖ·£º½â·Å´óµÀ21ºÅ»Ê¾­ÌÃ³µÕ¾ËÍ×ÓÄñÒ½ÔºÅÔ	´ó×¨	2Äê¾­Ñé	1¡¢ÄÜ¹»¶ÀÁ¢Ö÷µ¼ÐèÇóµ÷ÑÐ¡¢Êý¾Ý·ÖÎö¡¢Êý¾ÝÕûÀí¡¢Êý¾ÝÌáÈ¡µÈ¹¤×÷£¬²¢Íê³ÉÊý¾Ý¿ÉÊÓ»¯±¨±í¿ª·¢£»2¡¢»ùÓÚÊý¾ÝÄ£ÐÍ£¬×ö³öÐÐÒµ·ÖÎö¡¢ÒµÎñ·ÖÎö¡¢¾­Óª·ÖÎöµÈ¶àÎ¬¶È·ÖÎö±¨±í£¬Îª²¿ÃÅ¾ö²ßÌá¹©Ò»¶¨µÄÊý¾ÝÖ§³Ö£»3¡¢¶ÔÊý¾ÝÃô¸Ð£¬¸ù¾Ý²»Í¬Î¬¶ÈµÄÊý¾Ý¼°ÐÐÒµ»·¾³½¨Á¢Ïà¹ØµÄÊý¾ÝÄ£ÐÍ£¬Ð­ÖúÖÆ¶¨²ßÂÔ·½°¸£»4¡¢¸ù¾ÝÊÐ³¡µÄÐèÇó±ä»¯£¬Í¨¹ýÒ»ÏµÁÐµÄÊý¾Ý·ÖÎö£¬ÌáÈ¡ÓÐÐ§½á¹û²¢µÃ³ö¿ÉÐÐÐÔ±¨¸æ£»5¡¢Í¨¹ýÆ½Ì¨Êý¾Ý¡¢ÊÐ³¡Ç÷ÊÆ·ÖÎöµÈÔ­Òò£¬¸øÓèÓÅ»¯ÔË×÷µÄ½¨Òé£»6¡…	ÈÎÖ°ÒªÇó£º1¡¢ÊìÏ¤Êý¾Ý¿â»ù±¾±à³Ì¼°SQLÓïÑÔ£¬ÊìÏ¤º£Á¿Êý¾Ý´¦ÀíºÍÐÔÄÜÓÅ»¯£»2¡¢ÊìÏ¤Ê¹ÓÃPythonÓïÑÔÖÐPandasÊý¾Ý·ÖÎö°ü£»3¡¢½ÏÇ¿µÄÊý¾Ý´¦ÀíÄÜÁ¦£¬ÊìÁ·²Ù×÷Excel£¬ÕÆÎÕAccessµÈÊý¾Ý´¦Àí¹¤¾ß£¬ÒÔ¼°ÆäËûWord¡¢PowerpointµÈOffice°ì¹«Èí¼þ£»4¡¢ÕÆÎÕÊý¾Ý·ÖÎö»ù±¾Á÷³Ì£¬ÒªÓÐÃôÈñµÄÊý¾Ý¸Ð¾õ£¬Á¼ºÃµÄ¿ìËÙÑ§Ï°ÎüÊÕÄÜÁ¦¡£5¡¢ÓÐ×êÑÐÌ½Ë÷¾«Éñ£¬¶ÔÊý¾Ý·ÖÎöÓÐÇ¿ÁÒÐËÈ¤ÕßÓÅÏÈ¡£Ö°ÄÜÀà±ð£ºÊý¾Ý·ÖÎöÊ¦Êý¾Ý·ÖÎö¾­Àí/Ö÷¹Ü¹Ø¼ü×Ö£ºÊý¾Ý·ÖÎöÊý¾Ý´¦ÀíÍ³¼ÆÊ…
Êý¾Ý¿â¹ÜÀíÔ±dba(ÖÐ¸ß¼¶)	Êý¾Ý¿â	1-1.5Íò/ÔÂ	ÃñÓª¹«Ë¾	150-500ÈË	»¥ÁªÍø/µç×ÓÉÌÎñ¶àÔª»¯ÒµÎñ¼¯ÍÅ¹«Ë¾	¹ãÖÝ-ÌìºÓÇø|3-4Äê¾­Ñé|´ó×¨|ÕÐ1ÈË|06-18·¢²¼	ÉÏ°àµØÖ·£º¹ãÖÝÊÐÌìºÓÇøÖé½­ÐÂ³ÇÖé½­¶«Â·28ºÅÔ½Ðã½ðÈÚ´óÏÃ23Â¥	´ó×¨	3-4Äê¾­Ñé	1.¸ºÔðÉú²ú¿âµÄ°²×°²¿Êð¡¢¹ÊÕÏÕï¶Ï¼°¼à¿Ø¡¢Êý¾ÝÇ¨ÒÆ¡¢ÐÔÄÜµ÷ÓÅµÈÏà¹ØÊÂÒË£»2.¸ºÔðÉú²ú¿âµÄÈÕ³£Ñ²¼ì¼°Î¬»¤£¨Éæ¼°Êý¾Ý¿â±í¿Õ¼ä¡¢±íÎ¬»¤£¬Êý¾Ý¿â±¸·Ý£¬»Ö¸´ÑÝÁ·µÈ£©£»3.Êý¾Ý¿âÏîÄ¿Ïà¹ØÎÄµµµÄ±àÐ´ÓëÅàÑµ£»4.ÆäËûÒµÎñÊý¾ÝÐèÇóÖ§³Ö¡£	ÈÎÖ°ÒªÇó£º1.ÈýÄêÒÔÉÏµÄDB2Êý¾Ý¿â¹ÜÀí¹¤×÷¾­Ñé£¬Ò»ÄêÒÔÉÏMySQL¹ÜÀí¹¤×÷¾­Ñé£»2.ÊìÏ¤dbaÈÕ³£ÔËÎ¬¹¤×÷£ºÈçÊý¾Ý¿â°²×°¡¢±¸·Ý»Ö¸´¡¢ÔËÐÐ¼à¿Ø¡¢ÐÔÄÜµ÷ÓÅµÈ£»3.ÊìÏ¤linux²Ù×÷ÏµÍ³£»4.¾ß±¸¹ÊÕÏÕï¶Ï´¦ÀíÄÜÁ¦£»5.ÊìÏ¤Ò»ÃÅ½Å±¾ÓïÑÔ£¬Èçshell¡¢pythonµÈ¡£Ö°ÄÜÀà±ð£ºÊý¾Ý¿â¹¤³ÌÊ¦(DBA)¹Ø¼ü×Ö£ºDBAMySQLhellpythonDB2
MySQL DBA (Êý¾Ý¿â¹ÜÀíÔ±)	Êý¾Ý¿â	0.8-1.4Íò/ÔÂ	ÃñÓª¹«Ë¾	500-1000ÈË	¶àÔª»¯ÒµÎñ¼¯ÍÅ¹«Ë¾	º¼ÖÝ|3-4Äê¾­Ñé|±¾¿Æ|ÕÐ1ÈË|05-18·¢²¼	ÉÏ°àµØÖ·£ºº¼ÖÝÊÐÎ÷ºþÇøÌìÄ¿É½Â·327ºÅºÏÉú¹úÃ³ÖÐÐÄ5´±	±¾¿Æ	3-4Äê¾­Ñé	¸ÚÎ»Ö°Ôð£º1¡¢¸ºÔð¹«Ë¾ÒµÎñÏµÍ³Êý¾Ý¿âµÄÈÕ³£Éý¼¶·¢²¼¹¤×÷£»2¡¢¸ºÔðÊý¾Ý¿â¼à¿ØºÍÐÔÄÜÓÅ»¯¹¤×÷;3¡¢¸ºÔðÊý¾Ý¿âÏµÍ³°²×°ÅäÖÃ£¬Ç¨ÒÆ£¬±¸·ÝµÈ¹¤×÷£»4¡¢ÖÆ¶¨ºÍÊµÊ©ÏµÍ³°²È«²ßÂÔ£¬Êý¾Ý¿âÓÅ»¯£¬Êý¾Ý±¸·Ý/ÔÖÄÑ»Ö¸´µÈ¼¼Êõ·½°¸;5¡¢Ð­ÖúÒµÎñ¹ÊÕÏ¶¨Î»ºÍÅÅ²é½â¾öµÈ¹¤×÷¡£	ÈÎÖ°ÒªÇó£º1¡¢ÊìÏ¤MySQL/Postgresql¼°Ïà¹Ø°²×°¡¢±¸·Ý¡¢ÓÅ»¯;2¡¢ÊìÏ¤±¸·ÝÓë»Ö¸´Ô­Àí£»3¡¢ÊìÏ¤Êý¾Ý¿â¼¯Èº½â¾ö·½°¸£¬ÊìÏ¤Linux»·¾³¼°shell½Å±¾±à³Ì£»4¡¢´ÓÊÂMySQL/oracle/PostgresqlÔËÎ¬¹ÜÀí¹¤×÷1Äê¼°ÒÔÉÏ£»5¡¢Ç¿ÁÒµÄÔðÈÎÐÄ£¬Á¼ºÃµÄ¹µÍ¨ÄÜÁ¦£¬Á¼ºÃµÄÍÅ¶ÓºÏ×÷¾«Éñ£¬¶Ô¹¤×÷ÓÐ¼¤Çé¡£Ö°ÄÜÀà±ð£ºÔËÎ¬¹¤³ÌÊ¦Êý¾Ý¿â¹¤³ÌÊ¦(DBA)
Êý¾Ý·ÖÎöÖ÷¹Ü	Êý¾Ý·ÖÎö	8-10Íò/Äê	Íâ×Ê£¨·ÇÅ·ÃÀ£©	150-500ÈË	Ã³Ò×/½ø³ö¿Ú¶àÔª»¯ÒµÎñ¼¯ÍÅ¹«Ë¾	Îäºº-Îä²ýÇø|2Äê¾­Ñé|´ó×¨|ÕÐ3ÈË|06-20·¢²¼	ÉÏ°àµØÖ·£º456ºÅ	´ó×¨	2Äê¾­Ñé	Ö°Î»ÃèÊö£º1¡¢¸ºÔðÒµÎñÈÕ³£ÔËÓªÊý¾ÝÊÕ¼¯¡¢Í³¼Æ¡¢ÕûÀíºÍ·ÖÎö£¬¶ÀÁ¢×«Ð´·ÖÎö±¨¸æ£»2¡¢¸ºÔð¸÷ÒµÎñ°å¿éÔÂ¶ÈKPIÊý¾ÝÕûÀí¡¢Í³¼ÆºÍ·ÖÎö£¬²¢Óë¸÷ÒµÎñ°å¿é¸ºÔðÈËÖÆ¶¨¸Ä½ø´ëÊ©£»3¡¢¸ºÔð¸ù¾ÝÒµÎñ¿ªÕ¹ÐèÇó£¬Ìá¹©Êý¾Ý·ÖÎö²¢¸ø³ö½â¾ö·½°¸½¨Òé£»4¡¢¸ºÔð·ÖÎöÒµÎñÔËÓªÊý¾Ý¹æÂÉ£¬½¨Á¢Êý¾Ý·ÖÎöÄ£ÐÍ£¬Ð­Öú²¿ÃÅÍê³ÉÊµ¼ÊÊý¾ÝµÄÓ¦ÓÃ£»5¡¢²ÎÓëÐÅÏ¢»¯Æ½Ì¨/ÏµÍ³Éè¼Æ£¬¹æ·¶Êý¾ÝÍ³¼Æ¼°·ÖÎö±ê×¼£¬ÓÅ»¯Êý¾Ý·ÖÎö·½Ê½£¬ÊµÏÖÊý¾ÝÏµÍ³»¯£»6¡¢¸ºÔðÖÆ¶¨Êý¾Ý¼à¹ÜKPI£¬Íê…	ÈÎÖ°ÒªÇó£º1¡¢Í³ÕÐ´ó×¨»òÒÔÉÏÑ§Àú£¬ÊýÑ§¡¢Í³¼Æ¡¢¼ÆËã»ú¡¢½ðÈÚµÈÏà¹Ø×¨Òµ2¡¢2-3ÄêÒÔÉÏ»¥ÁªÍø»òÒÆ¶¯»¥ÁªÍøÊý¾ÝÍ³¼Æ¡¢Êý¾Ý·ÖÎö¹¤×÷¾­Ñé£»3¡¢ÊìÁ·µÄÖÐÎÄÐ´×÷¡¢¿ÚÓï¡¢ÔÄ¶ÁÄÜÁ¦£¬Ë¼Î¬ÃôÈñ£¬¶ÔÓÚÊý¾ÝÓÐ½ÏÇ¿Ãô¸Ð¶È£»4¡¢½ÏÇ¿µÄ·ÖÎö¡¢½â¾öÎÊÌâÄÜÁ¦£¬Ë¼Â·ÇåÎú£¬¿¼ÂÇÎÊÌâÏ¸ÖÂ£»5¡¢ÊìÁ·Ó¦ÓÃExcel¡¢PPTµÈ°ì¹«Èí¼þÖ°ÄÜÀà±ð£ºÊý¾Ý¿â¹¤³ÌÊ¦(DBA)¹Ø¼ü×Ö£ºÊý¾Ý·ÖÎöÍ³¼ÆÔËÓª
Êý¾Ý¿â¹ÜÀí¸Ú£¨¼¼ÊõÔ±¶þ¼¶£©	Êý¾Ý¿â	1.5-2Íò/ÔÂ	ÃñÓª¹«Ë¾	150-500ÈË	¶àÔª»¯ÒµÎñ¼¯ÍÅ¹«Ë¾	ÉîÛÚ-¸£ÌïÇø|3-4Äê¾­Ñé|±¾¿Æ|ÕÐ1ÈË|06-21·¢²¼|ÆÕÍ¨»°¾«Í¨|¼ÆËã»ú¿ÆÑ§Óë¼¼Êõ ¼ÆËã»ú¹¤³Ì	ÉÏ°àµØÖ·£º¸£ÌïÇø»ªÇ¿±±½ÖµÀÕñ»ªÂ·8ºÅÉè¼Æ´óÏÃ	±¾¿Æ	3-4Äê¾­Ñé	¹¤×÷Ö°Ôð£º1.¸ºÔð¿ª·¢²âÊÔ»·¾³Êý¾Ý¿â½¨Éè¼°±ä¸ü¹¤×÷£»2.¸ºÔð¿ª·¢²âÊÔ»·¾³Êý¾Ý¿â¹ÜÀí¹¤×÷£¬±£Ö¤¿ª·¢²âÊÔ»·¾³Êý¾Ý¿â¹ÜÀíÏµÍ³µÄÎÈ¶¨ÐÔ¡¢°²È«ÐÔ¡¢ÍêÕûÐÔºÍ¸ßÐÔÄÜ£»3.¸ºÔð¿ª·¢²âÊÔ»·¾³Êý¾Ý¿âÈÕ³£Ö§³Ö£¬Ð­Öú¿ª·¢ÍÅ¶Ó½øÐÐÊý¾Ý¿âµÄ¿ª·¢¹¤×÷£»4.¸ºÔðÉú²ú»·¾³Êý¾Ý¿âÔËÐÐÖ§³ÖºÍÈÕ³£ÔËÐÐÑ²¼ì¹¤×÷£»5.¸ºÔðÊý¾Ý¿â±¸·Ý¼Æ»®µÄÖÆ¶©ºÍÖ´ÐÐ¹¤×÷£»6.¸ºÔðÈ¨ÏÞ·ÖÅäºÍ¹ÜÀí£»7.Ð­ÖúÓ¦ÓÃÏµÍ³Êý¾Ý¿âÉè¼Æ¹¤×÷¡£	ÈÎÖ°ÒªÇó£º1.¡¾¹ú¼®ÒªÇó¡¿ÖÐ»ªÈËÃñ¹²ºÍ¹ú¹ú¼®£»2.¡¾ÕþÖÎÒªÇó¡¿×ñ¼ÍÊØ·¨£¬¾ß±¸Á¼ºÃÕþÖÎËØÖÊ£»3.¡¾ÄêÁäÒªÇó¡¿ÄêÁä35ÖÜËê£¨º¬£©ÒÔÏÂ£»4.¡¾×¨ÒµÑ§Àú¡¿¼ÆËã»úÏà¹Ø×¨Òµ±¾¿Æ¼°ÒÔÉÏÑ§Àú£¨Ë¶Ê¿ÓÅÏÈ£©£»5.¡¾¾­ÑéÒªÇó¡¿ÈýÄêÒÔÉÏÏà¹Ø¹¤×÷¾­Àú£»ÓÐOracleÊý¾Ý¿â¹ÜÀí¾­ÑéÓÅÏÈ£»6.¡¾¼¼ÄÜÒªÇó¡¿ÊìÏ¤²¢ÄÜ¶ÀÁ¢½øÐÐOracleÊý¾Ý¿â¼°mysqlÊý¾Ý¿âµÄ¼¯Èº´î½¨¼°¹ÜÀí£»ÊìÏ¤shell&perl±à³Ì£¬ÄÜÊ¹ÓÃ½Å±¾±àÐ´¹¤¾ßÌáÉý¹¤×÷Ð§ÂÊ£»ÓÐ¿Õ¼äÊý¾Ý¿â²Ù×÷¾­ÑéÕß£¬ÊìÁ·Ê¹ÓÃ…
ÊÐ³¡²¿Êý¾Ý¹ÜÀíÔ±	Êý¾Ý¹ÜÀí»òÖÎÀí	7-8Íò/Äê	¹úÆó	10000ÈËÒÔÉÏ	¶àÔª»¯ÒµÎñ¼¯ÍÅ¹«Ë¾	±±¾©-º£µíÇø|1Äê¾­Ñé|±¾¿Æ|ÕÐ1ÈË|06-16·¢²¼	ÉÏ°àµØÖ·£º±±¾©ÊÐº£µíÇøÖÐ¹Ø´å¶«Â·66ºÅÔº¼×1ºÅA×ù23²ã£¨ÊÀ¼Í¿ÆÃ³´óÏÃ£©	±¾¿Æ	1Äê¾­Ñé	¸ÚÎ»Ö°Ôð£º1¡¢Êý¾Ý¿âµÄ¹ÜÀíºÍ·ÖÀà£»2¡¢ÒµÎñµÄÐÅÏ¢»¯ÍÆ½é£»3¡¢ÒÔÊÐ³¡µÄ½Ç¶È·ÖÎöÄÚÍâ²¿Êý¾Ý£¬²¢³ö¾ß·ÖÎö±¨¸æ£»4¡¢ÄÚ²¿¼°Íâ²¿Êý¾Ý¿âÀ©Õ¹Á´½Ó£»5¡¢ÏîÄ¿¶Ô½Ó£¨°üÀ¨¹«Ë¾µÄÖ÷Òª¶Ô½ÓÈË£¬¶Ô½Ó¹«Ë¾ËùÓÐ²¿ÃÅ£¬ÍÆ½øÏîÄ¿£©£»6¡¢Êý¾Ý¿â±êÇ©·Ö½â£»7¡¢ÕÆÎÕÊý¾ÝÈº·¢µÈ¼¼Êõ£»	ÈÎÖ°×Ê¸ñ£º1¡¢¼ÆËã»ú£¬Í³¼Æ£¬ÐÅÏ¢£¬µÈÏà¹Ø×¨Òµ±¾¿Æ¼°ÒÔÉÏÑ§Àú£»2¡¢¶ÔÊý¾ÝÃô¸Ð£¬¾ß±¸ÓÅÐãµÄÐÅÏ¢ÕûºÏºÍ·ÖÎöÄÜÁ¦£¬ÄÜ¹»ÐÎ³ÉÇåÎúµÄÒµÎñ¹ÛµãºÍÇ°Õ°ÅÐ¶Ï£¬ÁË½âÊÐ³¡²¿Ïà¹ØÊý¾ÝÖ¸±ê²âËã¼°·ÖÎö£»3¡¢1ÄêÒÔÉÏÏà¹Ø´ÓÒµ¾­Ñé£¬ÊìÁ·Ê¹ÓÃExcelÏà¹Ø¹«Ê½µÈ£»4.¡¢Õ¹ÀÀÐÐÒµÏà¹Ø´ÓÒµ¾­ÑéÕßÓÅÏÈ¿¼ÂÇÆóÒµ¼ò½é£ºÖÐµç»áÕ¹ÓëÐÅÏ¢´«²¥ÓÐÏÞ¹«Ë¾£¨ÒÔÏÂ¼ò³ÆÖÐµç»áÕ¹£©Á¥ÊôÓÚÖÐ¹ú***µÄ¹úÓÐ×ÛºÏITÆóÒµ¼¯ÍÅ¡¢ÊÀ½ç500Ç¿ÆóÒµ¡ªÖÐ¹úµç×ÓÐÅÏ¢²úÒµ¼¯ÍÅÓÐÏÞ¹«Ë¾£¨CEC£©£¬Ö…
Êý¾Ý·ÖÎöÊ¦	Êý¾Ý·ÖÎö	6-8Ç§/ÔÂ	ÉÏÊÐ¹«Ë¾	1000-5000ÈË	¿ìËÙÏû·ÑÆ·(Ê³Æ·¡¢ÒûÁÏ¡¢»¯×±Æ·)¶àÔª»¯ÒµÎñ¼¯ÍÅ¹«Ë¾	ÄÏ²ý|5-7Äê¾­Ñé|´ó×¨|ÕÐ1ÈË|06-21·¢²¼	ÉÏ°àµØÖ·£ºÄÏ²ýÏØÐ¡À¶¾­¼Ã¿ª·¢ÇøÐ¡À¶ÖÐ´óµÀ66ºÅ	´ó×¨	5-7Äê¾­Ñé	1¡¢¸ºÔðÖØµãÊý¾ÝÕûÀíºÍ·ÖÎö£¬ÖÆ×÷BI±¨±í£»2¡¢¸ºÔðµ±ÈÕÏúÊÛÊý¾ÝµÄÈÕ±¨ÕûÀí¡¢·ÖÎö£¬²¢ÐÎ³É±í¸ñ¡¢¼ò±¨µÄÐÎÊ½½øÐÐÃ¿ÈÕÍ¨±¨£»3¡¢¸ºÔðÆ½Ì¨Êý¾Ý¼à¿Ø£¬²¢Ð­ÖúÔËÓªÕë¶ÔÒì³£ÎÊÌâ½øÐÐ¹µÍ¨´¦Àí£»4¡¢¸ºÔð½áºÏ²¿ÃÅÏÖ×´£¬ÌáÉýÊý¾Ý»¯¹ÜÀíµÄ¿ÉÐÐÐÔ°ì·¨µ÷Õû£¬Ìá³ö´ÓÊý¾Ý²ãÃæµÄÓÐÐ§½¨Òé£»5¡¢¸ºÔð·µ¿î×¨Ô±µÄ¹¤×÷°²ÅÅÓëÐ­µ÷£¬Í¬²½¼à¶½·ÑÓÃÊ¹ÓÃµÄÊý¾ÝÍ³¼Æ¼°·ÖÎö£»	¸ÚÎ»ÒªÇó£º1.´ó×¨ÒÔÉÏÑ§Àú£¬¾­¼ÃÑ§¡¢Í³¼ÆÑ§¡¢»á¼ÆÑ§×¨ÒµÓÅÏÈ¡£2.3Äê¼°ÒÔÊý¾ÝÀà¹¤×÷¾­Ñé£¬¶ÔÊý×ÖÓÐ½ÏÇ¿µÄÃô¸ÐÐÔ£¬ÓÐ¶ÀÁ¢µÄÊý¾Ý·ÖÎö¼°½¨Ä£ÄÜÁ¦¡£3.¾«Í¨Excel°ì¹«Èí¼þ£¬ÊìÁ·Ó¦ÓÃº¯Êý¼°Ïà¹ØµÄÍ³¼Æ·ÖÎö¹¤¾ß¡£4.Ë¼Î¬»îÔ¾£¬Âß¼­ÐÔÇ¿£¬¾ß±¸¿ìËÙÑ§Ï°ÄÜÁ¦Ö°ÄÜÀà±ð£ºÒµÎñ·ÖÎö¾­Àí/Ö÷¹ÜÒµÎñ·ÖÎö×¨Ô±/ÖúÀí
Êý¾Ý·ÖÎöÔ±	Êý¾Ý·ÖÎö	0.5-1Íò/ÔÂ	ÃñÓª¹«Ë¾	150-500ÈË	·þ×°/·ÄÖ¯/Æ¤¸ï¶àÔª»¯ÒµÎñ¼¯ÍÅ¹«Ë¾	ºþÖÝ|3-4Äê¾­Ñé|´ó×¨|ÕÐ1ÈË|06-19·¢²¼	ÉÏ°àµØÖ·£ºÎâÐËÇøÖ¯Àï°¢ÏéÂ·2277ºÅ°¢Áú·þÊÎÓÐÏÞ¹«Ë¾	´ó×¨	3-4Äê¾­Ñé	1¡¢¸ºÔð¸÷ÃÅµêÏúÊÛÊý¾Ý¼°¿â´æÊý¾ÝµÄÊý¾Ý»ã×Ü¡¢·ÖÎö£»2¡¢¸ù¾ÝÒì³£Êý¾Ý·´À¡µÄÎÊÌâÌá³öÏàÓ¦µÄ½â¾ö´ëÊ©£»3¡¢¼à¶½ÂäÊµÇé¿ö£¬Ð­µ÷ÃÅµêÏúÊÛ¼°²Ö¿â¿â´æÇé¿ö¡£4¡¢ÎªÏúÊÛ»î¶¯Ìá¹©Êý¾ÝÖ§³Ö¡£	ÈÎÖ°ÒªÇó£º1¡¢´ó×¨ÒÔÉÏÑ§Àú£¬3ÄêÒÔÉÏÏà¹Ø¹¤×÷¾­Ñé£»2¡¢ÊìÁ·ÕÆÎÕÊý¾Ý·ÖÎöÈí¼þ£¨ÊìÁ·Ê¹ÓÃspss¡¢sasÈí¼þ£¬»ò¾«Í¨excel£©2¡¢ÁË½âÆóÒµ¹ÜÀíÈí¼þ£¨CRM£¬ERPµÈ£©ÃæÊÔµØµã£ººþÖÝÖ¯Àï°¢ÏéÂ·2277ºÅ°¢ÁúÒÂ×å·þÊÎÉú²úÔ°ÁªÏµÈË£ºÊ©Ð¡½ã£¬152227237772Ö°ÄÜÀà±ð£ºÍøÂç¹¤³ÌÊ¦(IT¹¤³ÌÊ¦)ÒµÎñ·ÖÎö×¨Ô±/ÖúÀí¹Ø¼ü×Ö£ºÊý¾Ý·ÖÎöcrmerp
»´±±ÊÐ½¨Í¶¿Ø¹É¼¯ÍÅÓÐÏÞ¹«Ë¾Êý¾Ý¹ÜÀí¸Ú	Êý¾Ý¹ÜÀí»òÖÎÀí	4.5-6Ç§/ÔÂ	¹úÆó	1000-5000ÈË	½ðÈÚ/Í¶×Ê/Ö¤È¯¶àÔª»¯ÒµÎñ¼¯ÍÅ¹«Ë¾	»´±±|ÎÞÐè¾­Ñé|±¾¿Æ|ÕÐ8ÈË|06-14·¢²¼	ÉÏ°àµØÖ·£º»´±±ÊÐÏàÉ½ÇøÏàÉ½±±Â·26ºÅ£¨Ô­ÊÐÎ¯µ³Ð££©	±¾¿Æ	ÎÞÐè¾­Ñé	¸ÚÎ»Ö°Ôð1.¸ºÔð¶ÔÏà¹ØÉú²ú¾­ÓªÊý¾Ý¡¢ÐÐÒµÊý¾Ý¡¢ÕþÎñÊý¾ÝµÄÍÚ¾ò¡¢ÊÕ¼¯¡¢ÕûÀí¡¢·ÖÎö¡¢ÌáÈ¡£¬ÔËÓÃ¸÷Àà¹¤¾ßÓÐÐ§±í´ï·ÖÎö¹Ûµã¡¢ÑÐ·¢Êý¾ÝÊÊÓÃ²úÆ·£»2.ÉîÈëÀí½âÊý¾ÝÓ¦ÓÃµ¥Î»ÒµÎñ£¬¸ù¾ÝÉú²ú¡¢ÔËÓªÖ¸±êºÍÒµÎñ·¢Õ¹ÐèÇó£¬´î½¨Êý¾Ý·ÖÎö¿ò¼Ü£¬Õë¶ÔÊý¾Ý·ÖÎö½áÂÛÌá³ö¶Ô´ËÉú²ú¡¢ÓªÔËºÍÒµÎñÓÐÖ¸µ¼ÒâÒåµÄ·ÖÎö½¨Òé£¬¸ÄÉÆºÍÌáÉýÉú²úÖÊÁ¿»ò¾­¼ÃÐ§Òæ£»3.ÎªÏà¹Øµ¥Î»»òÕþ¸®²¿ÃÅÌá¹©´óÊý¾Ý½â¾ö·½°¸£»Îª¹ÜÀí²ã¹ÜÀí¡¢¾ö²ßÌá¹©ÓÐ¼ÛÖµµÄÊý¾ÝÖ§³Ö¡£Ö°ÄÜÀà±ð£ºÊý¾…	ÈÎÖ°×Ê¸ñ1.2020ÄêÓ¦½ì±ÏÒµÉú£¬ÉÙÁ¿2018½ì¡¢2019½ì±ÏÒµÉú£»2.´óÑ§±¾¿Æ¼°ÒÔÉÏÑ§Àú£»3.¼ÆËã»ú¡¢´óÊý¾Ý¡¢µç×ÓÐÅÏ¢¡¢ÈË¹¤ÖÇÄÜµÈÏà¹Ø×¨Òµ¡££¨¶þ£©Éç»áÕÐÆ¸ÈÎÖ°×Ê¸ñ1.´óÑ§±¾¿Æ¼°ÒÔÉÏÑ§Àú£»2.¼ÆËã»ú¡¢´óÊý¾Ý¡¢µç×ÓÐÅÏ¢¡¢ÈË¹¤ÖÇÄÜµÈÏà¹Ø×¨Òµ£»3.ÄêÁä35ÖÜËê£¨º¬£©ÒÔÏÂ£»4.¾«Í¨Êý¾Ý½á¹¹¡¢³£ÓÃÊý¾Ý¿â¹ÜÀí£»¾«Í¨Êý¾Ý·ÖÎö»ù±¾Ô­ÀíÓëÊý¾Ý·ÖÎö·½·¨£»5.Âß¼­Ë¼Î¬ÑÏ½÷¡¢¾ß±¸½Ï¸ßµÄÊý¾ÝÃô¸Ð¶È£¬¾ß±¸Á¼ºÃµÄÂß¼­·ÖÎöÄÜÁ¦¡¢×éÖ¯¹µÍ¨ÄÜÁ¦ºÍÍÅ¶Ó¾«Éñ£»6.¾ßÓ…
Êý¾Ý¿â¹ÜÀíÔ±	Êý¾Ý¿â	0.8-1.2Íò/ÔÂ	ÃñÓª¹«Ë¾	150-500ÈË	¶àÔª»¯ÒµÎñ¼¯ÍÅ¹«Ë¾	³É¶¼-³É»ªÇø|2Äê¾­Ñé|±¾¿Æ|ÕÐ1ÈË|06-18·¢²¼	ÉÏ°àµØÖ·£ºÒ»»·Â·¶«Ò»¶Î159ºÅµç×ÓÐÅÏ¢²úÒµ´óÏÃ401	±¾¿Æ	2Äê¾­Ñé	¹¤×÷Ö°Ôð£º1¡¢¸ºÔðÊý¾Ý¿âÏµÍ³¼Ü¹¹µÄÉè¼Æ¡¢ÊµÊ©¡¢ÈÕ³£²Ù×÷¡¢ÅäÖÃ¡¢¼à¿Ø¼°¹ÊÕÏ´¦Àí£¬²ÎÓëÏîÄ¿ÖÐµÄÊý¾Ý¿âÂß¼­½á¹¹Éè¼Æ£»2¡¢Éè¼ÆÉóºË²¢´´½¨Êý¾Ý¿â´æ´¢½á¹¹¡¢Êý¾Ý¿â¶ÔÏó£»3¡¢Êý¾Ý¿â±¸·Ý¹ÜÀí¡¢¼à¿Ø±¸·ÝÇé¿ö¡¢»Ö¸´²ßÂÔ·½°¸µÄÖÆ¶¨ÓëÊý¾Ý±¸·Ý»Ö¸´¼Æ»®µÄÖÆ¶¨¡¢Ö´ÐÐ£»4¡¢¸ºÔðÊý¾Ý¿âÐÔÄÜ¼à¿ØºÍµ÷ÓÅ£¬¼à¿Ø²¢¼°Ê±·¢ÏÖÎÊÌâ£¬¶ÔÐÔÄÜ½Ï²îµÄSQLÓï¾äÌá³öÓÅ»¯·½°¸£»5¡¢¶ÔÊý¾Ý¿âÏà¹ØµÄ¹ÊÕÏºÍÐÔÄÜÎÊÌâÄÜ¼°Ê±¶¨Î»ÎÊÌâ²¢½â¾öÎÊÌâ£»¹¤×÷¾­Ñé/	¼¼ÄÜÒªÇó£º1¡¢¼ÆËã»úµÈÏà¹Ø×¨Òµ±¾¿Æ¼°ÒÔÉÏÑ§Àú£¬3ÄêÒÔÉÏ´óÐÍÊý¾Ý¿âÔËÎ¬¾­Ñé£¬2ÄêÊý¾Ý¿â¼Ü¹¹Éè¼Æ¾­Ñé£¨ÌØ±ðÓÅÐã¿ÉÆÆ¸ñ£©£»2¡¢¾«Í¨Mysql£»ÊìÁ·Ê¹ÓÃOracle¡¢SQLserver£»3¡¢ÊìÏ¤Linux²Ù×÷ÏµÍ³£¬ÊìÏ¤Shell±à³Ì£¬ÄÜÊ¹ÓÃ½Å±¾±àÐ´¹¤¾ßÌáÉý¹¤×÷Ð§ÂÊ;4¡¢Ñ§Ï°ÄÜÁ¦Ç¿
Êý¾Ý·ÖÎöÔ±	Êý¾Ý·ÖÎö	4-5Ç§/ÔÂ	ÃñÓª¹«Ë¾	150-500ÈË	¶àÔª»¯ÒµÎñ¼¯ÍÅ¹«Ë¾	¹ãÖÝ-°×ÔÆÇø|1Äê¾­Ñé|´ó×¨|ÕÐ1ÈË|06-18·¢²¼|ÆÕÍ¨»°ÊìÁ·	ÉÏ°àµØÖ·£º¹ãÖÝÊÐ°×ÔÆ´óµÀ783ºÅ¹ãÖÝÌåÓý¹Ý2ºÅ¹Ý9ºÅÃÅ¶ÔÃæ	´ó×¨	1Äê¾­Ñé	¸ÚÎ»Ö°Ôð£º1¡¢¸ºÔðÊÕ¼¯¡¢ÕûÀíºÍ»ã±¨ÏúÊÛÊý¾Ý£»2¡¢¸ºÔðÍ³¼ÆÏúÊÛ²¿ÃÅµÄÏà¹ØÊý¾Ý£¬²¢¶ÔÊý¾Ý½øÐÐ·ÖÎö£¬¶ÔÒµÎñ²¿ÃÅ×ö³öºÏÀí»¯½¨Òé£»3¡¢¶¨ÆÚÌá¹©¸÷ÖÖÏúÊÛÔËÓªÊý¾Ý·ÖÎö±¨±íºÍ±¨¸æ¡£	ÈÎÖ°ÒªÇó£º1¡¢´ó×¨Ñ§Àú£¬ÊýÑ§/²ÆÎñ/Í³¼ÆµÈÏà¹Ø×¨ÒµÓÅÏÈ£¬1ÄêÒÔÉÏÊý¾Ý·ÖÎöÏà¹Ø¾­ÑéÓÅÏÈ¿¼ÂÇ¡£2¡¢¾«Í¨OFFICEÈí¼þ£¬ÌØ±ðÊÇEXCELÈí¼þ¡£3¡¢¶ÔÊý¾ÝÃô¸Ð£¬ÌõÀíÇåÎú£¬ÓÐÁ¼ºÃµÄ±í´ïÄÜÁ¦¼°¹µÍ¨ÄÜÁ¦¡£4¡¢×öÊÂÈÏÕæÏ¸ÐÄ£¬ÓÐÉÏ½øÐÄ£¬ÓÐÔðÈÎ¸Ð£¬ÄÜ³ÐÊÜ¹¤×÷Ñ¹Á¦£¬ÍÅ¶ÓÒâÊ¶Ç¿¡£5¡¢ÓÐÁ¼ºÃµÄÍÅ¶ÓºÏ×÷ÒâÊ¶£¬¾ß±¸½ÏºÃµÄ¹µÍ¨ÄÜÁ¦¡£¹«Ë¾¸£Àû£º1¡¢ÉÏ°àÊ±¼ä£ºµ¥ÐÝ£¬ÖÜÒ»µ½ÖÜÎåÉÏ°àÊ±¼ä£º9£º00-18£º00£¬ÖÐÎçÐÝÏ¢1.5Ð¡Ê±£»ÖÜÁùÉÏ°àÊ±¼ä10:00-16£º00£¬ÖÐÎçÐÝÏ¢…
Êý¾Ý·ÖÎöÊ¦	Êý¾Ý·ÖÎö	0.6-1.5Íò/ÔÂ	ÃñÓª¹«Ë¾	1000-5000ÈË	¶àÔª»¯ÒµÎñ¼¯ÍÅ¹«Ë¾»¥ÁªÍø/µç×ÓÉÌÎñ	³£ÖÝ-Îä½øÇø|3-4Äê¾­Ñé|±¾¿Æ|ÕÐ3ÈË|06-18·¢²¼	ÉÏ°àµØÖ·£º¿Æ½Ì³Ç´´ÑÐ¸Û5ºÅÂ¥2Â¥¶«²à£¨¹ú´´ÐÂÄÜÔ´´´ÐÂÖÐÐÄ£©	±¾¿Æ	3-4Äê¾­Ñé	1¡¢Ð­µ÷¶à·½×ÊÔ´£¬·á¸»ºÍÓÅ»¯ÔËÓªÊý¾Ý¿â£¬È·±£ÈÕ³£¹¤×÷ÖÐ»ù´¡Êý¾ÝÄÜ¼°Ê±ÊÕÂ¼ºÍÌáÈ¡£»2¡¢¸ºÔðÊý¾ÝÕûÀí¡¢ÍÚ¾ò¼°·ÖÎö¹¤×÷£¬¶¨ÆÚ³ö¾ßÈÕ¡¢ÖÜ¡¢ÔÂ¡¢¼¾¡¢°ëÄê¡¢Äê¶ÈÊý¾Ý±¨¸æ¼°·ÖÎö±¨¸æ£»3¡¢²¢ÄÜ¶Ô¶àÖÖÊý¾ÝÔ´µÄ½øÐÐÉî¶ÈÕï¶ÏÐÔ×éºÏ·ÖÎö¡¢ÍÚ¾ò¡¢Éî¶È·ÖÎöºÍ½¨Ä££»4¡¢Îª¹«Ë¾ÔËÓª¾ö²ß¡¢²úÆ··½Ïò¡¢²ßÂÔÌá¹©Êý¾ÝÖ§³Ö£»	ÈÎÖ°ÒªÇó£º1¡¢±¾¿Æ¼°ÒÔÉÏÑ§Àú£¬Í³¼ÆÑ§¡¢¾­¼ÃÑ§¡¢Éç»áÑ§¡¢ÊýÑ§£¬¼ÆËã»úµÈÏà¹Ø×¨Òµ£»2¡¢Á¼ºÃµÄÊý¾ÝÃô¸Ð¶È
Êý¾Ý·ÖÎöÊ¦	Êý¾Ý·ÖÎö	1-2.5Íò/ÔÂ	ÃñÓª¹«Ë¾	1000-5000ÈË	¶àÔª»¯ÒµÎñ¼¯ÍÅ¹«Ë¾»¥ÁªÍø/µç×ÓÉÌÎñ	³£ÖÝ-Îä½øÇø|3-4Äê¾­Ñé|±¾¿Æ|ÕÐ3ÈË|06-18·¢²¼	ÉÏ°àµØÖ·£º¿Æ½Ì³Ç´´ÑÐ¸Û5ºÅÂ¥2Â¥¶«²à£¨¹ú´´ÐÂÄÜÔ´´´ÐÂÖÐÐÄ£©	±¾¿Æ	3-4Äê¾­Ñé	1¡¢Ð­µ÷¶à·½×ÊÔ´£¬·á¸»ºÍÓÅ»¯ÔËÓªÊý¾Ý¿â£¬È·±£ÈÕ³£¹¤×÷ÖÐ»ù´¡Êý¾ÝÄÜ¼°Ê±ÊÕÂ¼ºÍÌáÈ¡£»2¡¢¸ºÔðÊý¾ÝÕûÀí¡¢ÍÚ¾ò¼°·ÖÎö¹¤×÷£¬¶¨ÆÚ³ö¾ßÈÕ¡¢ÖÜ¡¢ÔÂ¡¢¼¾¡¢°ëÄê¡¢Äê¶ÈÊý¾Ý±¨¸æ¼°·ÖÎö±¨¸æ£»3¡¢²¢ÄÜ¶Ô¶àÖÖÊý¾ÝÔ´µÄ½øÐÐÉî¶ÈÕï¶ÏÐÔ×éºÏ·ÖÎö¡¢ÍÚ¾ò¡¢Éî¶È·ÖÎöºÍ½¨Ä££»4¡¢Îª¹«Ë¾ÔËÓª¾ö²ß¡¢²úÆ··½Ïò¡¢²ßÂÔÌá¹©Êý¾ÝÖ§³Ö£»	ÈÎÖ°×Ê¸ñ£º1¡¢±¾¿Æ¼°ÒÔÉÏÑ§Àú£¬Í³¼ÆÑ§¡¢¾­¼ÃÑ§¡¢Éç»áÑ§¡¢ÊýÑ§£¬¼ÆËã»úµÈÏà¹Ø×¨Òµ£»2¡¢Á¼ºÃµÄÊý¾ÝÃô¸Ð¶È
Êý¾Ý×¨Ô±	Êý¾Ý¹ÜÀí»òÖÎÀí	3.5-5Ç§/ÔÂ	Íâ×Ê£¨Å·ÃÀ£©	150-500ÈË	¶àÔª»¯ÒµÎñ¼¯ÍÅ¹«Ë¾	¹ãÖÝ-º£ÖéÇø|2Äê¾­Ñé|´ó×¨|ÕÐ1ÈË|06-18·¢²¼|ÆÕÍ¨»°ÊìÁ·|Í³¼ÆÑ§ »á¼ÆÑ§	ÉÏ°àµØÖ·£ºÖé½­µÛ¾°Ô·ÃùÈª´óÕ¬	´ó×¨	2Äê¾­Ñé	1¡¢ÅäºÏ²¿ÃÅÁìµ¼×öºÃÐÐÒµÊý¾Ýµ÷ÑÐ¹¤×÷£»2¡¢¼ÇÂ¼Í³¼Æ¹«Ë¾ÔËÓªÊý¾Ý¡¢¿Í»§Êý¾Ý£¬Ã¿ÈÕÌá½»Êý¾Ý»ã±¨£¬Ã¿ÖÜ¡¢Ã¿ÔÂÌá½»ÖÜ¡¢ÔÂ·ÖÎö±¨¸æ£»3¡¢ÅäºÏ²¿ÃÅÁìµ¼×öºÃÏßÉÏ¿Í»§·þÎñ¹¤×÷¡£	ÈÎÖ°ÒªÇó£º1¡¢´ó×¨ÒÔÉÏÑ§Àú£¬ÊýÑ§¡¢Í³¼Æ¡¢²Æ»á¡¢ÊÐ³¡ÑÐ¾¿µÈÏà¹Ø×¨Òµ£»2¡¢Á½ÄêÒÔÉÏ¹¤×÷¾­Àú£¬Ò»ÄêÒÔÉÏÊý¾ÝÍ³¼Æ·ÖÎö¹¤×÷¾­Ñé£»3¡¢ÓÐ²ÍÒûÁ¬ËøµÈÏà¹ØÐÐÒµ¾­ÑéÓÅÏÈ¡£¡¾ÉÏ°àµØÖ·£º¹ãÖÝÊÐº£ÖéÇøÖé½­µÛ¾°Ô·ÃùÈª´óÕ¬¡¿Ö°ÄÜÀà±ð£ºÍ³¼ÆÔ±ÊÐ³¡·ÖÎö/µ÷ÑÐÈËÔ±¹Ø¼ü×Ö£ºÊý¾Ý·ÖÎöÊý¾ÝÍ³¼Æ
Êý¾ÝÔËÓªÖ÷¹Ü	Êý¾Ý·ÖÎö	6-8Ç§/ÔÂ	ÃñÓª¹«Ë¾	150-500ÈË	¶àÔª»¯ÒµÎñ¼¯ÍÅ¹«Ë¾Ã³Ò×/½ø³ö¿Ú	ËÕÖÝ-¹¤ÒµÔ°Çø|3-4Äê¾­Ñé|±¾¿Æ|ÕÐ2ÈË|06-19·¢²¼	ÉÏ°àµØÖ·£ºËÕÖÝÊÐ¹¤ÒµÔ°ÇøÑïÌ©Â·59ºÅ	±¾¿Æ	3-4Äê¾­Ñé	¸ÚÎ»Ö°Ôð£º1¡¢¸ºÔðÆ½Ì¨µÄÊý¾Ý·ÖÎö¹ÜÀíÌåÏµµÄ½¨Éè£»2¡¢ÖÆ¶¨Æ½Ì¨Êý¾Ý¼à¿ØÖ¸±ê£»3¡¢¹æ»®Êý¾ÝµÄ²É¼¯¡¢ÕûÀí£¬ÖÆ¶¨·ÖÎö²ßÂÔÓë·ÖÎö·½°¸£»4¡¢²ÎÓëÆ½Ì¨Êý¾ÝÍÚ¾òÄ£ÐÍµÄ¹¹½¨¡¢Î¬»¤¡¢²¿ÊðºÍÆÀ¹À£»5¡¢·ÖÎöÒµÎñÊý¾Ý¼°ÍÅ¶ÓÊý¾Ý£¬·¢ÏÖÎÊÌâ£¬Ñ°ÕÒÒµÎñÔö³¤µã¡£	ÈÎÖ°ÒªÇó£º1¡¢´ó×¨ÒÔÉÏÑ§Àú£¬Ó¦ÓÃÊýÑ§¡¢¼ÆËã»ú¿ÆÑ§Óë¼¼Êõ¡¢Í³¼ÆÑ§µÈÏà¹Ø×¨Òµ£»2¡¢¾ß±¸½ÏÇ¿µÄÂß¼­Ë¼Î¬Óë·ÖÎöÄÜÁ¦£¬ÊìÏ¤Êý¾ÝÍ³¼Æ·ÖÎöÏà¹ØÀíÂÛ£¬¾ß±¸SQL/RÓïÑÔµÈÊý¾Ý´¦Àí¼¼ÄÜ£¬´¦Àí¹ý´óÁ¿Êý¾Ý£»3¡¢¾ß±¸ÃôÈñµÄÊý¾Ý¹Û²ìÄÜÁ¦ÓëÁ¼ºÃµÄÊý¾Ý³ÊÏÖÄÜÁ¦£¬°üÀ¨±í¸ñ¡¢PPTµÈÕ¹Ê¾ÐÎÊ½£»4¡¢ÓÐÁ½ÄêÒÔÉÏÊý¾Ý·ÖÎö¹¤×÷¾­Ñé£¬´ÓÊÂO2O¡¢½ðÈÚ¡¢µçÉÌµÈÐÐÒµÓÅÏÈ£»5¡¢ÊìÏ¤Éç»áÏû·ÑÏ°¹ß£¬ÉîÈëÁË½âÉç»á¸÷ÐÐÒµ±ä»¯²¢ÄÜÓëÒµÎñÏà½áºÏÖ°ÄÜÀà±ð£ºÒµÎñ·ÖÎö¾­Àí/Ö÷¹Ü
ÅäËÍÖÐÐÄÊý¾Ý·ÖÎö	Êý¾Ý·ÖÎö	6-8Ç§/ÔÂ	¹úÆó	1000-5000ÈË	¶àÔª»¯ÒµÎñ¼¯ÍÅ¹«Ë¾	ÉÏº£-»ÆÆÖÇø|ÎÞÐè¾­Ñé|±¾¿Æ|ÕÐ2ÈË|06-08·¢²¼	ÉÏ°àµØÖ·£º»´º£ÖÐÂ·1ºÅ	±¾¿Æ	ÎÞÐè¾­Ñé	1¡¢ÅäËÍÖÐÐÄÈÕ³£ÔËÓªÊý¾ÝÕûÀí¡¢·ÖÀà¡¢Í³¼Æ¡¢·ÖÎö£»2¡¢²Ö¿â»õÆ·Èë¿â¡¢³ö¿â¡¢¿â´æÇé¿ö£¬ÏúÊÛÓë¿â´æ±ÈµÄ¸÷Àà·ÖÎö±¨±íµÄÍê³É£»3¡¢¶¨ÆÚÌá±¨ÈÕ³£ËùÐèµÄÈÕ±¨¡¢ÖÜ±¨¡¢ÔÂ±¨µÈ³£¹æ±¨±í£¬¶¨ÆÚ×Ü½á²¢Êä³öÔËÓª·ÖÎö±¨¸æ£»4¡¢¹Ø×¢³£Ì¬»¯ÔËÓªÊý¾ÝÖ¸±ê£¬¶ÔÊý¾Ý±ä»¯µÄÔ­ÒòÌá¹©·ÖÎöÓëÍÚ¾ò£¬ÎªÒµÎñ¾ö²ßÌá¹©¿É¿¿ÒÀ¾Ý£»5¡¢Í¨¹ý¶ÔÊý¾Ý·ÖÎöºÍ¶Ô±È£¬ÄÜ¹»·¢ÏÖÎÊÌâ£¬Òì³£Êý¾ÝÔ¤¾¯£¬²¢Ñ°ÇóÎÊÌâ½â¾ö·½ÏòÉõÖÁ½â¾ö·½°¸£»6¡¢ÄÜ¹»²»¶ÏÓÅ»¯ºËÐÄÊý¾ÝµÄÌáÈ¡£¬×Ü½áÊý¾Ý¹…	ÈÎÖ°ÒªÇó£º1¡¢´óÑ§±¾¿Æ¼°ÒÔÉÏÑ§Àú£»Í³¼Æ¡¢ÊýÑ§¡¢Éó¼Æ¡¢Ó¦ÓÃÍ³¼Æ¡¢¼ÆËã»úµÈÏà¹Ø×¨Òµ£»2¡¢ÊìÁ·²Ù×÷°ì¹«Èí¼þ£¬¾«Í¨excel£¬¾ß±¸excel´¦ÀíÊý¾Ý¼°·ÖÎöµÄÄÜÁ¦£»3¡¢ÓÐ½ÏÇ¿µÄÂß¼­Ë¼Î¬ÄÜÁ¦£¬Àí½âÄÜÁ¦Ç¿£¬ÓÐÁË½âÎïÁ÷ÖªÊ¶¸ü¼Ñ£»4¡¢Ñ§Ï°ÄÜÁ¦Ç¿£¬ÄÜÑ¸ËÙÁË½âÒµÎñ£¬¶ÔÊý¾ÝÐèÇóÏà¹ØÎÊÌâÄÜºÜ¿ìÐÎ³É·ÖÎöË¼Â·£¬Ìá¹©ÓÐ¶´¼ûµÄÊý¾Ý·ÖÎö¡£Ö°ÄÜÀà±ð£ºÊÐ³¡·ÖÎö/µ÷ÑÐÈËÔ±ÎïÁ÷Ö÷¹Ü
Êý¾ÝÍÚ¾ò¹¤³ÌÊ¦	´óÊý¾ÝÍÚ¾ò	1-2.5Íò/ÔÂ	ÃñÓª¹«Ë¾	1000-5000ÈË	¶àÔª»¯ÒµÎñ¼¯ÍÅ¹«Ë¾»¥ÁªÍø/µç×ÓÉÌÎñ	³£ÖÝ-Îä½øÇø|3-4Äê¾­Ñé|±¾¿Æ|ÕÐ5ÈË|06-18·¢²¼	ÉÏ°àµØÖ·£º¿Æ½Ì³Ç´´ÑÐ¸Û5ºÅÂ¥2Â¥¶«²à£¨¹ú´´ÐÂÄÜÔ´´´ÐÂÖÐÐÄ£©	±¾¿Æ	3-4Äê¾­Ñé	1¡¢¸ºÔðÊý¾ÝÆ½Ì¨Ïà¹ØµÄÊý¾ÝÏîÄ¿µÄÉè¼ÆºÍÑÐ·¢£»2¡¢¸ºÔðETLºÍ±¨±í¿ª·¢¹¤×÷£¬¶Ô½Ó¿ª·¢ÈËÔ±ÓëµÚÈý·½½Ó¿Ú£¬Ë³³©Íê³ÉÊý¾ÝÇåÏ´£¨·ÇÈË¹¤£©¡¢Êý¾Ý×ª»»ÓëÈë¿â£»3¡¢¸ºÔðÊý¾Ýµ÷ÓÅ¹¤×÷£»4¡¢¸ºÔðÊý¾Ý¼Ó¹¤Ä£°åÉè¼Æ¡¢Á÷³Ì×·×Ù¡¢ÈÎÎñ¹ÜÀí¡¢ÖÊÁ¿¼à¿ØºÍÑéÊÕ£»5¡¢¿ª·¢Ïà¹ØÊý¾Ý½Ó¿Ú£¬´î½¨²¢Î¬»¤Êý¾Ý²Ö¿â£»6¡¢Í¨¹ýÊý¾ÝÒµÎñ³¡¾°£¬À©³äÐÂµÄÎ¬¶È£»7¡¢²ÎÓë¹«Ë¾Æ½Ì¨»¯²úÆ·µÄ¿ª·¢¡£	ÈÎÖ°ÒªÇó£º1¡¢±¾¿ÆÒÔÉÏÑ§Àú£¬Èí¼þ/¼ÆËã»úÏà¹Ø×¨Òµ£¬3ÄêÒÔÉÏµÄÊý¾ÝÍÚ¾ò¹¤×÷¾­Ñé;2¡¢Ï¤Í³¼Æ·ÖÎö/ÊýÑ§½¨Ä£/Êý¾ÝÍÚ¾òµÈ·½·¨£»ÊìÏ¤³£ÓÃµÄÊý¾Ý¿âºÍSQL£»ÊìÏ¤LinuxµÄ»ù±¾²Ù×÷¼°Ó¦ÓÃ²¿Êð£¬ÁË½âShellÃüÁî£»¶ÔhttpÐ­ÒéºÍÇ°¶Ë»ù´¡¼¼ÊõÓÐÒ»¶¨µÄÁË½â£»3¡¢Âß¼­ÐÔÇ¿£¬¶ÔÊý×ÖÃô¸Ð£¬Ë¼Î¬çÇÃÜ£¬´´ÐÂÄÜÁ¦Ç¿£¬ÔðÈÎÐÄÇ¿ÓÐ£¬¾ßÓÐ½ÏºÃµÄÍÅ¶ÓºÏ×÷ÒâÊ¶¡£°ì¹«µØµãÔÚ½­ËÕ³£ÖÝ¼¯ÍÅ×Ü²¿Ö°ÄÜÀà±ð£ºÊý¾Ý¿â¹¤³ÌÊ¦(DBA)´óÊý¾Ý¿ª·¢¹¤³ÌÊ¦¹Ø¼ü×Ö£ºÊý¾ÝÍÚ¾òÊý¾Ý·ÖÎö´óÊ…
Êý¾ÝÍÚ¾ò¹¤³ÌÊ¦	´óÊý¾ÝÍÚ¾ò	1-2.5Íò/ÔÂ	ÃñÓª¹«Ë¾	1000-5000ÈË	¶àÔª»¯ÒµÎñ¼¯ÍÅ¹«Ë¾»¥ÁªÍø/µç×ÓÉÌÎñ	³£ÖÝ-Îä½øÇø|3-4Äê¾­Ñé|±¾¿Æ|ÕÐ5ÈË|06-18·¢²¼	ÉÏ°àµØÖ·£º¿Æ½Ì³Ç´´ÑÐ¸Û5ºÅÂ¥2Â¥¶«²à£¨¹ú´´ÐÂÄÜÔ´´´ÐÂÖÐÐÄ£©	±¾¿Æ	3-4Äê¾­Ñé	1¡¢¸ºÔðÊý¾ÝÆ½Ì¨Ïà¹ØµÄÊý¾ÝÏîÄ¿µÄÉè¼ÆºÍÑÐ·¢£»2¡¢¸ºÔðETLºÍ±¨±í¿ª·¢¹¤×÷£¬¶Ô½Ó¿ª·¢ÈËÔ±ÓëµÚÈý·½½Ó¿Ú£¬Ë³³©Íê³ÉÊý¾ÝÇåÏ´£¨·ÇÈË¹¤£©¡¢Êý¾Ý×ª»»ÓëÈë¿â£»3¡¢¸ºÔðÊý¾Ýµ÷ÓÅ¹¤×÷£»4¡¢¸ºÔðÊý¾Ý¼Ó¹¤Ä£°åÉè¼Æ¡¢Á÷³Ì×·×Ù¡¢ÈÎÎñ¹ÜÀí¡¢ÖÊÁ¿¼à¿ØºÍÑéÊÕ£»5¡¢¿ª·¢Ïà¹ØÊý¾Ý½Ó¿Ú£¬´î½¨²¢Î¬»¤Êý¾Ý²Ö¿â£»6¡¢Í¨¹ýÊý¾ÝÒµÎñ³¡¾°£¬À©³äÐÂµÄÎ¬¶È£»7¡¢²ÎÓë¹«Ë¾Æ½Ì¨»¯²úÆ·µÄ¿ª·¢¡£	ÈÎÖ°ÒªÇó£º1¡¢±¾¿ÆÒÔÉÏÑ§Àú£¬Èí¼þ/¼ÆËã»úÏà¹Ø×¨Òµ£¬3ÄêÒÔÉÏµÄÊý¾ÝÍÚ¾ò¹¤×÷¾­Ñé;2¡¢Ï¤Í³¼Æ·ÖÎö/ÊýÑ§½¨Ä£/Êý¾ÝÍÚ¾òµÈ·½·¨£»ÊìÏ¤³£ÓÃµÄÊý¾Ý¿âºÍSQL£»ÊìÏ¤LinuxµÄ»ù±¾²Ù×÷¼°Ó¦ÓÃ²¿Êð£¬ÁË½âShellÃüÁî£»¶ÔhttpÐ­ÒéºÍÇ°¶Ë»ù´¡¼¼ÊõÓÐÒ»¶¨µÄÁË½â£»3¡¢Âß¼­ÐÔÇ¿£¬¶ÔÊý×ÖÃô¸Ð£¬Ë¼Î¬çÇÃÜ£¬´´ÐÂÄÜÁ¦Ç¿£¬ÔðÈÎÐÄÇ¿ÓÐ£¬¾ßÓÐ½ÏºÃµÄÍÅ¶ÓºÏ×÷ÒâÊ¶¡£°ì¹«µØµãÔÚ½­ËÕ³£ÖÝ¼¯ÍÅ×Ü²¿Ö°ÄÜÀà±ð£ºÊý¾Ý¿â¹¤³ÌÊ¦(DBA)´óÊý¾Ý¿ª·¢¹¤³ÌÊ¦¹Ø¼ü×Ö£ºÊý¾ÝÍÚ¾òÊý¾Ý·ÖÎö´óÊ…
Êý¾ÝÍÚ¾ò¹¤³ÌÊ¦	´óÊý¾ÝÍÚ¾ò	0.8-2.2Íò/ÔÂ	ÃñÓª¹«Ë¾	1000-5000ÈË	¶àÔª»¯ÒµÎñ¼¯ÍÅ¹«Ë¾»¥ÁªÍø/µç×ÓÉÌÎñ	ÉîÛÚ-ÄÏÉ½Çø|3-4Äê¾­Ñé|±¾¿Æ|ÕÐ3ÈË|06-18·¢²¼	ÉÏ°àµØÖ·£ºÈí¼þ²úÒµ»ùµØ4¶°A×ù1Â¥ ÐÇÔÆ	±¾¿Æ	3-4Äê¾­Ñé	1¡¢¸ºÔðÊý¾ÝÆ½Ì¨Ïà¹ØµÄÊý¾ÝÏîÄ¿µÄÉè¼ÆºÍÑÐ·¢£»2¡¢¸ºÔðETLºÍ±¨±í¿ª·¢¹¤×÷£¬¶Ô½Ó¿ª·¢ÈËÔ±ÓëµÚÈý·½½Ó¿Ú£¬Ë³³©Íê³ÉÊý¾ÝÇåÏ´£¨·ÇÈË¹¤£©¡¢Êý¾Ý×ª»»ÓëÈë¿â£»3¡¢¸ºÔðÊý¾Ýµ÷ÓÅ¹¤×÷£»4¡¢¸ºÔðÊý¾Ý¼Ó¹¤Ä£°åÉè¼Æ¡¢Á÷³Ì×·×Ù¡¢ÈÎÎñ¹ÜÀí¡¢ÖÊÁ¿¼à¿ØºÍÑéÊÕ£»5¡¢¿ª·¢Ïà¹ØÊý¾Ý½Ó¿Ú£¬´î½¨²¢Î¬»¤Êý¾Ý²Ö¿â£»6¡¢Í¨¹ýÊý¾ÝÒµÎñ³¡¾°£¬À©³äÐÂµÄÎ¬¶È£»7¡¢²ÎÓë¹«Ë¾Æ½Ì¨»¯²úÆ·µÄ¿ª·¢¡£	ÈÎÖ°ÒªÇó£º1¡¢±¾¿ÆÒÔÉÏÑ§Àú£¬Èí¼þ/¼ÆËã»úÏà¹Ø×¨Òµ£¬3ÄêÒÔÉÏµÄÊý¾ÝÍÚ¾ò¹¤×÷¾­Ñé£»2.×¨ÒµÖªÊ¶£ºÏ¤Í³¼Æ·ÖÎö/ÊýÑ§½¨Ä£/Êý¾ÝÍÚ¾òµÈ·½·¨£»ÊìÏ¤³£ÓÃµÄÊý¾Ý¿âºÍSQL£»ÊìÏ¤LinuxµÄ»ù±¾²Ù×÷¼°Ó¦ÓÃ²¿Êð£¬ÁË½âShellÃüÁî£»¶ÔhttpÐ­ÒéºÍÇ°¶Ë»ù´¡¼¼ÊõÓÐÒ»¶¨µÄÁË½â£»3.ÄÜÁ¦ÒªÇó£ºÂß¼­ÐÔÇ¿£¬¶ÔÊý×ÖÃô¸Ð£¬Ë¼Î¬çÇÃÜ£¬´´ÐÂÄÜÁ¦Ç¿£¬ÔðÈÎÐÄÇ¿ÓÐ£¬¾ßÓÐ½ÏºÃµÄÍÅ¶ÓºÏ×÷ÒâÊ¶¡£Ö°ÄÜÀà±ð£º´óÊý¾Ý¿ª·¢¹¤³ÌÊ¦¹Ø¼ü×Ö£ºÊý¾ÝÍÚ¾òÊý¾Ý·ÖÎö´óÊý¾ÝÅÀ³æ·Ö²¼Ê½
ÏúÊÛÊý¾Ý·ÖÎö£¨ÊµÏ°Éú£© (Ö°Î»±àºÅ£º000404)	Êý¾Ý·ÖÎö	2-3Ç§/ÔÂ	ÃñÓª¹«Ë¾	150-500ÈË	·¿µØ²ú¶àÔª»¯ÒµÎñ¼¯ÍÅ¹«Ë¾	ÉÏº£-¾²°²Çø|ÎÞÐè¾­Ñé|´ó×¨|ÕÐ1ÈË|06-19·¢²¼	ÉÏ°àµØÖ·£º¹²ºÍÐÂÂ·1207ºÅVÁìµØÇàÄêÉçÇø5ºÅÂ¥	´ó×¨	ÎÞÐè¾­Ñé	¸ÚÎ»Ö°Ôð:1¡¢ÊÕ¼¯Êý¾Ý»¯ÔËÓªÐèÇó½¨Á¢Êý¾ÝÌáÈ¡±¨±í£»2¡¢¸¨ÖúÊý¾Ý·ÖÎöÍÅ¶Ó½øÐÐÒµÎñÊý¾Ý·ÖÎö£»3¡¢¼ì²âÊý¾ÝÖ¸±êÎªÒµÎñ²¿ÃÅÌá³öÓÅ»¯·½°¸£»	ÈÎÖ°×Ê¸ñ:1¡¢´óÑ§ÔÚ¶ÁÑ§Éú£»2¡¢Ã¿ÖÜ3ÌìÒÔÉÏÔÚ¸ÚÊ±³¤£»3¡¢Âß¼­ÇåÎú£¬Ñ§Ï°ÄÜÁ¦Ç¿£¬ÊìÁ·ÔËÓÃofficeÈí¼þ£»4¡¢ÄÍÐÄÏ¸ÐÄ£¬¹µÍ¨ÄÜÁ¦Ç¿Ö°ÄÜÀà±ð£ºÊý¾Ý·ÖÎöÊ¦
Êý¾Ý×¨Ô±	Êý¾Ý¹ÜÀí»òÖÎÀí	4.5-6Ç§/ÔÂ	ÃñÓª¹«Ë¾	50-150ÈË	¶àÔª»¯ÒµÎñ¼¯ÍÅ¹«Ë¾	¹ãÖÝ-°×ÔÆÇø|ÕÐÈô¸ÉÈË|06-19·¢²¼	ÉÏ°àµØÖ·£º¹ãÖÝÊÐ°×ÔÆÇø°×ÔÆ´óµÀ±±888ºÅ°²»ª»ãÈý×ù16Â¥	Î´±êÃ÷	Î´±êÃ÷	²úÒµÀà¡¢ÎïÒµÀà¡¢ÍÁµØÀàÊý¾ÝµÄ²É¼¯¡¢ÇåÏ´¡¢·ÖÎö¶¨ÏòÊý¾ÝµÄ¸ú×Ùµ÷ÑÐÓë·ÖÎöÊý¾Ý·ÖÎö³É¹ûµÄ¸ßÐ§±í´ïºÍ»ã±¨Êý¾Ý²¿×ÊÁÏ¿âµÄ¸üÐÂÓë¹ÜÀíÊý¾Ý²¿ÈÕ³£¹¤×÷µÄÍÅ¶ÓÐ­×÷ÆäËüÒµÎñ²¿ÃÅÏîÄ¿¹¤×÷µÄÍÅ¶ÓÐ­×÷	¸ÚÎ»ÒªÇó£º±¾¿Æ»òÒÔÉÏÑ§Àú£¨ÊýÑ§¡¢¼ÆËã»ú¡¢GIS¡¢Í³¼ÆÑ§µÈÏà¹Ø×¨Òµ£©1ÖÁ2ÄêÊý¾Ý·ÖÎöÏà¹Ø¹¤×÷¾­Ñé×ÔÖ÷Ñ§Ï°ÄÜÁ¦Ç¿£¬¿ìËÙÀí½âÒµÎñÓÐ½ÏÇ¿µÄÊý¾ÝË¼Î¬ºÍ·ÖÎöÄÜÁ¦¾ß±¸ÍÅ¶Ó¹µÍ¨ºÍÐ­×÷ÄÜÁ¦ÊìÏ¤MSOffice»òWPS¡¢Photoshop¡¢ArcGISµÈÈí¼þµÄÊ¹ÓÃÓÐIT´óÊý¾Ý·ÖÎö¾­ÑéÕßÓÅÏÈÊìÏ¤ÍøÂç±à³Ì£¨html»ù´¡ÁË½âºÍÊ¹ÓÃ£©£¬ÊìÏ¤Python/SQLµÈÈí¼þÊ¹ÓÃÕßÓÅÏÈ¸£Àû´ýÓö£º1¡¢¹¤×÷Ê±¼ä£¨¹«Ë¾ÊµÐÐÎåÌìÖÆ¡¢Ã¿Ìì7Ð¡Ê±¹¤×÷ÖÆ£©£»2¡¢ÎåÏÕÒ»½ð£¨×¡·¿¹«»ý½ð¡¢ÑøÀÏ±£ÏÕ¡¢Ò½Á…
Êý¾ÝÎÄÔ±	Êý¾Ý¹ÜÀí»òÖÎÀí	3.5-4.5Ç§/ÔÂ	ÃñÓª¹«Ë¾	50-150ÈË	Í¨ÐÅ/µçÐÅÔËÓª¡¢ÔöÖµ·þÎñ¶àÔª»¯ÒµÎñ¼¯ÍÅ¹«Ë¾	¹ãÖÝ-ÌìºÓÇø|1Äê¾­Ñé|ÖÐ×¨|ÕÐ2ÈË|06-20·¢²¼	ÉÏ°àµØÖ·£º¹ãÖÝÊÐÌìºÓÇøÌÄ¶«¶«Â·43ºÅ´´¿Í¹È´óÏÃ308ÊÒ	ÖÐ×¨	1Äê¾­Ñé	¹¤×÷ÄÚÈÝ£º1.ÀûÓÃexcel´¦Àí¹«Ë¾µÄÒµÎñÊý¾Ý£»2.¼°Ê±·´À¡¹«Ë¾Êý¾Ý´æÔÚµÄÎÊÌâ£»3.¶¨ÆÚ»ã±¨Êý¾Ý½øÕ¹Çé¿öºÍ×Ô¼ºµÄ¹¤×÷¼Æ»®£¬Ìá³ö¸Ä½øÒâ¼û¡£	Ö°Î»ÒªÇó£ºÊìÁ·µÄExcel²Ù×÷ÄÜÁ¦£¬¶®º¯ÊýÓÅÏÈµÈ¡£¹¤×÷Ï¸ÐÄ¡¢ÄÍÐÄ¡¢¾´Òµ£¬¶Ô´ýÈÎÎñ»ý¼«ÈÏÕæ£¬ÓÐÌõÀíÓÐ¼Æ»®¡£Ö°ÄÜÀà±ð£ºÎÄÔ±
Êý¾ÝÔ±	Êý¾Ý¹ÜÀí»òÖÎÀí	4-5Ç§/ÔÂ	ÃñÓª¹«Ë¾	1000-5000ÈË	»¥ÁªÍø/µç×ÓÉÌÎñ¶àÔª»¯ÒµÎñ¼¯ÍÅ¹«Ë¾	³¤É³-Íû³ÇÇø|1Äê¾­Ñé|´ó×¨|ÕÐ1ÈË|05-26·¢²¼	ÉÏ°àµØÖ·£ºÍûÀ×´óµÀ179ºÅ½ðÈÙÍ¬ÐÄ¹ú¼Ê¹¤ÒµÔ°C3¶°4Â¥	´ó×¨	1Äê¾­Ñé	¸ÚÎ»Ö°Ôð1.¹ÜÀíÒµÎñÏµÊý¾Ý£¬Ê¹Êý¾ÝÐÎ³É¹æ·¶ÐÔ£¬×¼È·ÐÔ£¬¿ÉÊÓÐÔ£¬¼°Ê±ÐÔ£¬¸¨ÖúÐÔ£¬¹«Õý¹«¿ªÐÔ£¬Î¬»¤¹«Ë¾¿Í»§×ÊÁÏ°²È«ÐÔÒÔ¼°Êý¾Ý±£ÃÜÐÔ£»2.¸ù¾Ý¹«Ë¾Ö¸±ê¼°¿¼ºËÒªÇó¶Ô¹«Ë¾×ÊÔ´ºÏÀíµ÷¶È£¬Ê¹×ÊÔ´***»¯ÀûÓÃ£»3.¼à¶½Óë¹Ü¿Ø¹«Ë¾¸÷ÏîÒµÎñÊý¾Ý£¬ÐÎ³É±í¸ñÌá½»µ½Ö°ÄÜ×Ü¼à´¦£¬Òì³£Êý¾Ý¼°Ê±·´À¡»ã±¨4.»ã×Ü²¢Íê³É±¾²¿ÃÅµÄÄê¶È¡¢ÔÂ¶È£¬ÖÜ¹¤×÷¼Æ»®¼°×Ü½á£»5.ÖÆ¶©¸üÐÂ²¢Ö´ÐÐÊý¾Ý²¿¹ÜÀíÖÆ¶È¡¢¿¼ºËÖÆ¶È¡¢¼õ²¹µ¥µÈ¸÷ÏîÖÆ¶È¡£	ÈÎÖ°×Ê¸ñ1.´ó×¨¼°ÒÔÉÏÑ§Àú£¬ÓÐ¹¤×÷¾­ÑéÕßÓÅÏÈ£»2¡¢¾ßÓÐÓÅÐãµÄË¼ÏëÆ·µÂ£¬ÓÐÒ»¶¨Ñ§Ï°ÄÜÁ¦£¬¾ßÓÐÍÅ¶ÓºÏ×÷¾«Éñ£»3¡¢ÊìÁ·Ê¹ÓÃword¡¢excelµÈ°ì¹«×Ô¶¯»¯Èí¼þ£»4¡¢¾ßÓÐÁ¼ºÃµÄÓïÑÔ±í´ïÄÜÁ¦£¬ÆÕÍ¨»°±ê×¼¡£Ö°ÄÜÀà±ð£ºÎÄÔ±ÐÐÕþ×¨Ô±/ÖúÀí
Êý¾Ý·ÖÎöÊ¦	Êý¾Ý·ÖÎö	0.8-1Íò/ÔÂ	ÃñÓª¹«Ë¾	500-1000ÈË	»¥ÁªÍø/µç×ÓÉÌÎñ¶àÔª»¯ÒµÎñ¼¯ÍÅ¹«Ë¾	¼ÃÄþ|3-4Äê¾­Ñé|±¾¿Æ|ÕÐ1ÈË|06-12·¢²¼	ÉÏ°àµØÖ·£ºÉ½¶«Ê¡¼ÃÄþÊÐ¸ßÐÂÇø¿ªÔ´Â·11ºÅ	±¾¿Æ	3-4Äê¾­Ñé	¸ÚÎ»Ö°Ôð£º1¡¢ÊÕ¼¯»ã×Ü¡¢ÕûºÏÍâ²¿ÍøÂçÆ½Ì¨¡¢Í¬ÐÐÒµ¼°¹«Ë¾ÄÚ²¿µÄ¾­Óª¹ÜÀí¼°¿Í»§×ÊÔ´µÈÊý¾Ý£»2¡¢ÇåÏ´Êý¾Ý£¬ÀûÓÃÊý¾Ý·ÖÎöÈí¼þ·ÖÎöÊý¾Ý¹æÂÉ£¬³ö¾ß·ÖÎö±¨¸æ£»3¡¢¸ù¾Ý·ÖÎö½á¹ûÎª¹«Ë¾µÄ¾­ÓªÌá¹©ÓÐÐ§½¨Òé£¬ÎªÁìµ¼¾ö²ßÌá¹©²Î¿¼¡£	ÈÎÖ°ÒªÇó£º1¡¢±¾¿Æ¼°ÒÔÉÏÑ§Àú£¬ÓÐ·á¸»µÄµçÉÌ»òÍ¬ÐÐÒµÍâ²¿Êý¾ÝËÑ¼¯¡¢ÍÚ¾ò¡¢·ÖÎö£¬ºÍÊý¾Ý¿â½¨Ä£ÏîÄ¿Êµ¼ù¾­Ñé£»2¡¢ÉÃ³¤³£ÓÃµÄÍ³¼Æ·½·¨Èç£ºÏßÐÔ»Ø¹é¡¢Âß¼­»Ø¹é¡¢ÊµÑéÉè¼Æ¡¢ÊÐ³¡Àº·ÖÎö¡¢¾ÛÀà¡¢·ÖÈºµÈ£»3¡¢ÊìÏ¤Ö÷Á÷Í³¼Æ·ÖÎöÈí¼þ£¬Êý¾ÝÍÚ¾òµÄ³£ÓÃËã·¨£¬ÄÜ¹»½øÐÐº£Á¿Êý¾Ý´¦ÀíºÍÍÚ¾ò£»4¡¢¶Ô¹«Ë¾Êý¾Ý½øÐÐ·ÖÎöÖÆ¶¨¿ÉÐÐÐÔ·½°¸£¬½øÐÐÒµÎñÏµÍ³Êý¾Ý¿âµÄ¹æ»®¡¢Éè¼Æ¡¢ÊµÊ©£¬²¢ÓÅ»¯Êý¾Ý¿âÎïÀí½¨Éè·½°¸£»5¡¢ÔÚ´óÐÍ¼¯ÍÅÆóÒµ´ÓÊÂ¹ýÏà¹Ø¹¤×÷µÄÓÅÐãÈË²ÅÓÅ…
Êý¾Ý¿â¹ÜÀíÔ±£¨DBA£©	Êý¾Ý¿â	1.3-2Íò/ÔÂ	ÃñÓª¹«Ë¾	50-150ÈË	¶àÔª»¯ÒµÎñ¼¯ÍÅ¹«Ë¾»¥ÁªÍø/µç×ÓÉÌÎñ	ÉÏº£-Ðì»ãÇø|5-7Äê¾­Ñé|´ó×¨|ÕÐ1ÈË|06-19·¢²¼	ÉÏ°àµØÖ·£ºÇÕÖÝ±±Â·1122ºÅ89ºÅÂ·6B	´ó×¨	5-7Äê¾­Ñé	¹¤×÷ÄÚÈÝ£º1.Ð­Öú¿ª·¢ÈËÔ±Éè¼Æ¸Ä½øÊý¾Ý¿âÉè¼Æ£¨MySQL£©£»2.¸ºÔðÊý¾Ý¿âµÄÈÕ³£¹ÜÀí¡¢ÅäÖÃ¡¢¼à¿Ø¡¢»Øµµ£»3.²ÎÓëÐÂÏîÄ¿µÄÊý¾Ý¿â½á¹¹Éè¼ÆºÍ´æ´¢¹ý³Ì±àÐ´¡£	Ö°Î»ÒªÇó£º1.ÓÐÖÐ´óÐÍ»¥ÁªÍø²úÆ·Êý¾Ý¿âÉè¼ÆºÍÓÅ»¯¾­Ñé£¬ÓÐ4ÄêÒÔÉÏÈí¼þºÍÊý¾Ý¿â¿ª·¢¾­Ñé£»2.ÊìÏ¤InnoDBÊý¾Ý¿â½á¹¹¡¢ÐÔÄÜµ÷ÓÅºÍÈÕ³£¹ÊÕÏ½â¾ö·½·¨£»3.ÊìÏ¤NoSQL²úÆ·£¬ÈçRedis¡¢MongoDB¡¢MQ£»4.¾ßÓÐÑ§Ï°×¨ÑÐ¾«Éñ£¬ÄÜ³Ô¿àÄÍÀÍ£¬ÄÜ°´ÒªÇóÑ¸ËÙÐÞ¸´ÒµÎñÊý¾Ý£¬È·±£ÏµÍ³ÎÈ¶¨£»5.ÓÐC#»òPython¿ª·¢¾­ÑéÓÅÏÈ¡£Ö°ÄÜÀà±ð£ºÊý¾Ý¿â¹¤³ÌÊ¦(DBA)¹Ø¼ü×Ö£ºÊý¾Ý¿âInnoDBNoSQLC#¿ª·¢Éè¼ÆDBA
DB2Êý¾Ý¿â¹ÜÀíÔ±	Êý¾Ý¿â	1.5-2Íò/ÔÂ	ÃñÓª¹«Ë¾	150-500ÈË	»¥ÁªÍø/µç×ÓÉÌÎñ¶àÔª»¯ÒµÎñ¼¯ÍÅ¹«Ë¾	¹ãÖÝ|1Äê¾­Ñé|´ó×¨|ÕÐ1ÈË|06-18·¢²¼	ÉÏ°àµØÖ·£º¹ãÖÝÊÐÌìºÓÇøÖé½­ÐÂ³ÇÖé½­¶«Â·28ºÅÔ½Ðã½ðÈÚ´óÏÃ23Â¥	´ó×¨	1Äê¾­Ñé	1¡¢¸ºÔð¹«Ë¾DB2Êý¾Ý¿â¼°Ïà¹ØÊý¾Ý²Ö¿âµÄ°²×°¡¢ÅäÖÃ¡¢HADR´î½¨²¿Êð¡¢Î¬»¤ÓëÐÔÄÜµ÷ÓÅ¡¢¹ÊÕÏ´¦Àí£»2¡¢Íê³Édb2Êý¾Ý¿âµÄÈÕ³£ÔËÎ¬¹ÜÀí(ÈÕ³£¼à¿Ø¡¢¹ÊÕÏ¶¨Î»¡¢Ñ²¼ìµÈ)£»3¡¢¸ºÔðÊý¾Ý¿â±¸·Ý¡¢»Ö¸´µÄÊµÊ©£»4¡¢sqlÓÅ»¯£¬´æ´¢¹ý³ÌµÄ±àÐ´£»5¡¢shell½Å±¾±àÐ´¡¢ÓÅ»¯£»6¡¢Êý¾ÝÇ¨ÒÆ¡¢Êý¾ÝÍ¬²½£»	¹¤×÷ÒªÇó£º1¡¢±¾¿Æ¼°ÒÔÉÏÑ§Àú£¬¼ÆËã»úÏà¹Ø×¨Òµ£»2¡¢¾ßÓÐÒ»Äê¼°ÒÔÉÏDBA¹¤×÷¾­Ñé£¬¾ß±¸Á¼ºÃµÄ¹ØÏµÐÍÊý¾Ý¿âÀíÂÛ»ù´¡£»3¡¢ÊìÏ¤DB2Êý¾Ý¿â°²×°¡¢HADR´î½¨²¿Êð¡¢Î¬»¤¡¢¼à¿Ø¡¢ÐÔÄÜÓÅ»¯¼°¹ÊÕÏÅÅ³ý·½·¨£»4¡¢ÊìÁ·ÕÆÎÕSQLÓï·¨£¬ÄÜ¹»±àÐ´½Ï¸ßÐ§SQLÓï¾äÒÔÂú×ãÏà¹ØÐèÇó£»5¡¢ÊìÏ¤LinuxÏµÍ³£¬ÊìÁ·Ê¹ÓÃLinux²Ù×÷£¬ÊìÁ·Ê¹ÓÃshell£¨»òÕßpython£©½øÐÐ½Å±¾¿ª·¢£»6¡¢ÓÐDB2»òOracleÏà¹ØÖ¤ÊéÕßÓÅÏÈ¿¼ÂÇ¡£Ö°ÄÜÀà±ð£ºÊý¾Ý¿â¹¤³ÌÊ¦(DBA)¹Ø¼ü×Ö£ºDBADB2Êý¾Ý¿â¹Ü…
Êý¾ÝÔËÓª×¨Ô±£¨µçÉÌÆ½Ì¨£©	Êý¾Ý·ÖÎö	6-8Ç§/ÔÂ	ÃñÓª¹«Ë¾	150-500ÈË	¶àÔª»¯ÒµÎñ¼¯ÍÅ¹«Ë¾	ÉÏº£-¾²°²Çø|2Äê¾­Ñé|´ó×¨|ÕÐÈô¸ÉÈË|06-19·¢²¼	ÉÏ°àµØÖ·£º¹ãÖÐÎ÷Â·777Åª88ºÅ»ªÇå´óÏÃ12Â¥	´ó×¨	2Äê¾­Ñé	¹¤×÷Ö°Ôð£º1¡¢¹ÜÀíCRMËùÓÐÊý¾Ý£¬¶ÔÔËÓª¸÷»·½Ú²úÉúµÄÊý¾Ý£¬×ö²É¼¯ÕûÀí¡¢Í³¼ÆÓëÉî¶È·ÖÎö£¬¼à¿ØÓë·¢ÏÖÎÊÌâ¡¢Ìá³ö²úÆ·¸Ä½ø·½Ïò¡¢¸ø³öÊý¾Ý½áÂÛ£»2¡¢´î½¨Êý¾Ý·ÖÎöÆ½Ì¨£¬½¨Á¢Ä£ÐÍ£¬Ìá¸ßÊý¾ÝÀûÓÃÂÊ¼°²Ù×÷¼ò±ãÐÔ£¬ÎªÈÕ³£ÔËÓª»î¶¯Ìá¹©Êý¾ÝÖ§³Ö£¬ÄÜ¹»»ùÓÚÊý¾Ý·ÖÎöµÃµ½ÓÐ¼ÛÖµµÄÐÅÏ¢£¬ÎªÒµÎñ·¢Õ¹Ìá¹©²ßÂÔºÍ½¨Òé£»3¡¢¹æ·¶ÔËÓªÈÕ±¨/ÖÜ±¨/ÔÂ±¨£¬½¨Á¢±¨±íÍ³¼Æ±ê×¼£»4¡¢¶¨ÆÚÌá¹©ÔËÓª·ÖÎö±¨¸æ£¬¸øµ½¸÷²¿ÃÅ¼°¹ÜÀí²ã·ÖÎö½áÂÛºÍ×¨Òµ½¨Òé£»5¡¢½¨Á¢²¢Í¨¹ýÊ…	¹¤×÷Ö°Ôð£º1¡¢¹ÜÀíCRMËùÓÐÊý¾Ý£¬¶ÔÔËÓª¸÷»·½Ú²úÉúµÄÊý¾Ý£¬×ö²É¼¯ÕûÀí¡¢Í³¼ÆÓëÉî¶È·ÖÎö£¬¼à¿ØÓë·¢ÏÖÎÊÌâ¡¢Ìá³ö²úÆ·¸Ä½ø·½Ïò¡¢¸ø³öÊý¾Ý½áÂÛ£»2¡¢´î½¨Êý¾Ý·ÖÎöÆ½Ì¨£¬½¨Á¢Ä£ÐÍ£¬Ìá¸ßÊý¾ÝÀûÓÃÂÊ¼°²Ù×÷¼ò±ãÐÔ£¬ÎªÈÕ³£ÔËÓª»î¶¯Ìá¹©Êý¾ÝÖ§³Ö£¬ÄÜ¹»»ùÓÚÊý¾Ý·ÖÎöµÃµ½ÓÐ¼ÛÖµµÄÐÅÏ¢£¬ÎªÒµÎñ·¢Õ¹Ìá¹©²ßÂÔºÍ½¨Òé£»3¡¢¹æ·¶ÔËÓªÈÕ±¨/ÖÜ±¨/ÔÂ±¨£¬½¨Á¢±¨±íÍ³¼Æ±ê×¼£»4¡¢¶¨ÆÚÌá¹©ÔËÓª·ÖÎö±¨¸æ£¬¸øµ½¸÷²¿ÃÅ¼°¹ÜÀí²ã·ÖÎö½áÂÛºÍ×¨Òµ½¨Òé£»5¡¢½¨Á¢²¢Í¨¹ýÊ…
Êý¾ÝÔËÓª×¨Ô±£¨µçÉÌÆ½Ì¨£©	Êý¾Ý·ÖÎö	6-8Ç§/ÔÂ	ÃñÓª¹«Ë¾	150-500ÈË	¶àÔª»¯ÒµÎñ¼¯ÍÅ¹«Ë¾	ÉÏº£-¾²°²Çø|2Äê¾­Ñé|´ó×¨|ÕÐ1ÈË|06-19·¢²¼	ÉÏ°àµØÖ·£º¹ãÖÐÎ÷Â·777Åª88ºÅ»ªÇå´óÏÃ12Â¥	´ó×¨	2Äê¾­Ñé	¹¤×÷Ö°Ôð£º1¡¢¹ÜÀíCRMËùÓÐÊý¾Ý£¬¶ÔÔËÓª¸÷»·½Ú²úÉúµÄÊý¾Ý£¬×ö²É¼¯ÕûÀí¡¢Í³¼ÆÓëÉî¶È·ÖÎö£¬¼à¿ØÓë·¢ÏÖÎÊÌâ¡¢Ìá³ö²úÆ·¸Ä½ø·½Ïò¡¢¸ø³öÊý¾Ý½áÂÛ£»2¡¢´î½¨Êý¾Ý·ÖÎöÆ½Ì¨£¬½¨Á¢Ä£ÐÍ£¬Ìá¸ßÊý¾ÝÀûÓÃÂÊ¼°²Ù×÷¼ò±ãÐÔ£¬ÎªÈÕ³£ÔËÓª»î¶¯Ìá¹©Êý¾ÝÖ§³Ö£¬ÄÜ¹»»ùÓÚÊý¾Ý·ÖÎöµÃµ½ÓÐ¼ÛÖµµÄÐÅÏ¢£¬ÎªÒµÎñ·¢Õ¹Ìá¹©²ßÂÔºÍ½¨Òé£»3¡¢¹æ·¶ÔËÓªÈÕ±¨/ÖÜ±¨/ÔÂ±¨£¬½¨Á¢±¨±íÍ³¼Æ±ê×¼£»4¡¢¶¨ÆÚÌá¹©ÔËÓª·ÖÎö±¨¸æ£¬¸øµ½¸÷²¿ÃÅ¼°¹ÜÀí²ã·ÖÎö½áÂÛºÍ×¨Òµ½¨Òé£»5¡¢½¨Á¢²¢Í¨¹ýÊ…	¹¤×÷Ö°Ôð£º1¡¢¹ÜÀíCRMËùÓÐÊý¾Ý£¬¶ÔÔËÓª¸÷»·½Ú²úÉúµÄÊý¾Ý£¬×ö²É¼¯ÕûÀí¡¢Í³¼ÆÓëÉî¶È·ÖÎö£¬¼à¿ØÓë·¢ÏÖÎÊÌâ¡¢Ìá³ö²úÆ·¸Ä½ø·½Ïò¡¢¸ø³öÊý¾Ý½áÂÛ£»2¡¢´î½¨Êý¾Ý·ÖÎöÆ½Ì¨£¬½¨Á¢Ä£ÐÍ£¬Ìá¸ßÊý¾ÝÀûÓÃÂÊ¼°²Ù×÷¼ò±ãÐÔ£¬ÎªÈÕ³£ÔËÓª»î¶¯Ìá¹©Êý¾ÝÖ§³Ö£¬ÄÜ¹»»ùÓÚÊý¾Ý·ÖÎöµÃµ½ÓÐ¼ÛÖµµÄÐÅÏ¢£¬ÎªÒµÎñ·¢Õ¹Ìá¹©²ßÂÔºÍ½¨Òé£»3¡¢¹æ·¶ÔËÓªÈÕ±¨/ÖÜ±¨/ÔÂ±¨£¬½¨Á¢±¨±íÍ³¼Æ±ê×¼£»4¡¢¶¨ÆÚÌá¹©ÔËÓª·ÖÎö±¨¸æ£¬¸øµ½¸÷²¿ÃÅ¼°¹ÜÀí²ã·ÖÎö½áÂÛºÍ×¨Òµ½¨Òé£»5¡¢½¨Á¢²¢Í¨¹ýÊ…
Êý¾Ý·ÖÎö×¨Ô±\Data Specialist	Êý¾Ý·ÖÎö	0.8-1Íò/ÔÂ	Íâ×Ê£¨Å·ÃÀ£©	500-1000ÈË	¶àÔª»¯ÒµÎñ¼¯ÍÅ¹«Ë¾	ÉÏº£-»ÆÆÖÇø|ÕÐ2ÈË|06-19·¢²¼	ÉÏ°àµØÖ·£ºÄÏ¾©Î÷Â·	Î´±êÃ÷	Î´±êÃ÷	¸ÚÎ»Ö°Ôð£º1¡¢Ö§³ÖÈÕ³£Êý¾Ý·ÖÎöÐèÒª£¬º­¸ÇÁ÷Á¿¡¢ÓÃ»§µÈÊý¾ÝµÄ·ÖÎö£»2¡¢¶Ô¹«Ë¾²úÆ·Ïû·ÑÐÐÎª½øÐÐ·ÖÎö£»3¡¢ÀûÓÃÊý¾Ý·ÖÎö¹¤¾ß£¬¶ÔCRMÊý¾Ý½øÐÐÊý¾ÝÍÚ¾ò£¬·ÖÎöÊý¾Ý£¬Ìá¹©·ÖÎö±¨¸æ£»4¡¢ÉÏ¼¶½»´úµÄÆäËûÈÎÎñ¡£	¸ÚÎ»ÒªÇó£º1.È«ÈÕÖÆ±¾¿Æ¼°ÒÔÉÏÑ§Àú£¬¼ÆËã»ú¡¢ÊýÑ§¡¢Í³¼Æ¡¢½ðÈÚµÈÏà¹Ø×¨Òµ£»2.ÓÅÐãµÄÊý¾Ý·ÖÎöÄÜÁ¦£¬ÓÐË¼Â·ÓÐÏë·¨£¬Ö´×ÅÓÚ·¢ÏÖÎÊÌâ²¢Ì½¾¿±³ºóµÄÔ­Òò£»3.Á¼ºÃµÄ¹µÍ¨Ð­µ÷ÄÜÁ¦¡¢×ÔÎÒÑ§Ï°ÄÜÁ¦ºÍ¿¹Ñ¹ÄÜÁ¦¡£Ö°ÄÜÀà±ð£ºÒµÎñ·ÖÎö×¨Ô±/ÖúÀí¹Ø¼ü×Ö£ºÊý¾Ý·ÖÎöCRM
Êý¾Ý·ÖÎö¾­Àí	Êý¾Ý·ÖÎö	2.5-3Íò/ÔÂ	Íâ×Ê£¨Å·ÃÀ£©	150-500ÈË	¶àÔª»¯ÒµÎñ¼¯ÍÅ¹«Ë¾Åú·¢/ÁãÊÛ	ÉÏº£-¾²°²Çø|5-7Äê¾­Ñé|±¾¿Æ|ÕÐ1ÈË|05-28·¢²¼|ÆÕÍ¨»°¾«Í¨ Ó¢ÓïÒ»°ã	ÉÏ°àµØÖ·£ººãÂ¡¶þÆÚ	±¾¿Æ	5-7Äê¾­Ñé	¸ù¾Ý¹«Ë¾ÒµÎñ·¢Õ¹¹æ»®ºÍ¶Ô¸÷ÏîÏúÊÛ/ÔËÓª/ÊÐ³¡µÈÊý¾ÝÐÅÏ¢µÄÒªÇó£¬ÖÆ¶¨²¿ÃÅÊý¾ÝÊÕ¼¯ºÍ·ÖÎö¹¤×÷¼Æ»®£¬È·±£Êý¾Ý·ÖÎöµÄ¼°Ê±¡¢ÓÐÐ§¡¢×¼È·ºÍÍêÕû£¬Îª¹ÜÀí²ã¾ö²ßÌá¹©ÓÐ¼ÛÖµµÄÐÅÏ¢ºÍÊý¾ÝÖ§³Ö¡£¸ù¾Ý¹«Ë¾ÒµÎñ¹æ»®£¬×éÖ¯¶ÔÐÐÒµ¼°¾ºÆ·ÇþµÀ²¼¾Ö¡¢ÁãÊÛ±íÏÖÒÔ¼°Ã¿¼¾²úÆ·¿ª·¢Çé¿ö£¬ÉîÈë¶Ô±È²¢·ÖÎö¸÷ÀàÊý¾ÝºÍÐÅÏ¢£¬²¢´ÓÖÐ·¢ÏÖ±¡Èõµã£¬Ìá³öÏà¹Ø¸ÄÉÆÒâ¼ûºÍ½¨Òé¡£Ð­Öú×éÖ¯²¢²ÎÓë¸ú½ø¹«Ë¾¸÷Ö÷Òª¹Ø¼üÏîÄ¿ÔÚÏßÉÏÆ½Ì¨µÄÁãÊÛ±íÏÖÇé¿ö£¬¼°Ê±ÒÔ±¨¸æÐÎÊ½·´À¡/´«…	Ö°Î»ÒªÇó:5Äê¾­Óª·ÖÎö»òÉÌÒµÖÇÄÜ·½ÃæµÄ¾­Ñé£¬·þÊÎ/ÁãÊÛÐÐÒµÓÅÏÈ²ÆÎñ±³¾°ÓÅÏÈ£¬ÓÐÊÐ³¡/Æ·ÅÆÔË×÷ÒâÊ¶ÓÈ¼ÑÁË½â·ÖÎö¹¤¾ß£¬ÓÐPowerBI»òTableau·½ÃæµÄ¾­ÑéÉîÈëÁË½âÖÐ¹ú1¡¢2Ïß³ÇÊÐµÄµç×ÓÉÌÎñºÍÁãÊÛÊÐ³¡¡£ÊìÁ·Ê¹ÓÃMicrosoftOffice°ì¹«Èí¼þ(Word¡¢Excel¡¢PowerPoint)ÄÜ¹»ÔÚ¿ì½Ú×àµÄ¹¤×÷»·¾³ÖÐ¹¤×÷¹¤×÷ÓÐÌõÀí£¬¾ÙÖ¹×¨Òµ£¬¾ßÓÐÍÅ¶Ó¾«ÉñÖ°ÄÜÀà±ð£ºÊý¾Ý·ÖÎö¾­Àí/Ö÷¹Ü¹Ø¼ü×Ö£ºÊý¾Ý´¦Àí·ÖÎöÊý¾ÝÍÚ¾ò
Êý¾Ý¹¤³ÌÊ¦	´óÊý¾ÝÍÚ¾ò	0.8-1.6Íò/ÔÂ	ÃñÓª¹«Ë¾	150-500ÈË	¶àÔª»¯ÒµÎñ¼¯ÍÅ¹«Ë¾·¿µØ²ú	¹ãÖÝ-ÌìºÓÇø|3-4Äê¾­Ñé|±¾¿Æ|ÕÐ1ÈË|06-19·¢²¼	ÉÏ°àµØÖ·£º½ðËëÂ·3ºÅ»ãÃÀ´óÏÃ1701	±¾¿Æ	3-4Äê¾­Ñé	¸ÚÎ»Ö°Ôð£º¡ñ¾ÝÄ³Éè±¸ÊµÊ©´«ÊäµÄÁ÷Ê½Êý¾Ý£¨»ùÓÚÎïÁªÍø´«¸ÐÆ÷²É¼¯µÄÊý¾Ý£©£¬½øÐÐÊý¾ÝµÄÇåÏ´ºÍ¹æ·¶»¯¹¤×÷£»¡ñÑ¡ÔñºÏÊÊµÄËã·¨Ä£ÐÍ²¢ÄÜ¹»½øÐÐÌØÕ÷»¯¹¤³ÌºÍÇ¿»¯µãÑ¡Ôñ£»¡ñ½øÐÐÊý¾Ý½¨Ä£¹¤×÷£¬Ö÷ÒªÕë¶ÔÔ¤²âÐÔÎ¬»¤µÄ½¨Ä££¬ÄÜ¹»´ïµ½Ò»¶¨µÄÔ¤²â×¼È·ÐÔÒªÇó¡ñ¾ß±¸Ò»¶¨µÄÎÄµµÕûÀí£¬¹éÄÉ×Ü½áÄÜÁ¦£¬ÄÜ¹»½²Êý¾ÝÁ÷³Ì½øÐÐ¶¨ÒåºÍ²ûÊö£¬²¢ÐÎ³É½»¸¶ÄÚÈÝ	ÈÎÖ°ÒªÇó£º¡ñ¼ÆËã»ú£¬Í³¼Æ£¬×Ô¶¯»¯£¬ÊýÑ§µÈÏà¹Ø×¨Òµ±¾¿Æ»òÕßË¶Ê¿¼°ÒÔÉÏÑ§Àú£»¡ñ3ÄêÒÔÉÏÊý¾ÝÀàÏà¹Ø¹¤×÷¾­Ñé£»¡ñÔúÊµµÄÊýÀíÍ³¼Æ»ù´¡£¬ÁË½â³£¼ûµÄÊý¾ÝÍÚ¾òËã·¨£¬»Ø¹é£¬¾ÛÀà£¬¾ö²ßÊ÷¡ñÊìÏ¤Ïà¹ØÊý¾Ý·ÖÎöºÍÍÚ¾ò¹¤¾ß£¬Èç£ºPython»òÕßR¡ñ¾«Í¨Ê±¼äÐòÁÐËã·¨£¬ÄÜ¹»ÊìÁ·µÄÓ¦ÓÃ»úÆ÷Ñ§Ï°½øÐÐ¾ÛÀàºÍ»Ø¹éÄ£ÐÍµÄ¹¹½¨£¬ÀýÈç¾ö²ßÊ÷ÀàËã·¨´ýÓö¸£Àû£º¡ñÄêÐ½£º10-20Íò¡ñÎåÏÕÒ»½ðÉÏ°àµØµã£º¡ñ¹ãÖÝ¡ñÉÏº£(¸ù¾Ý¸ÚÎ»Óë¹«Ë¾ÒµÎñ°²ÅÅ¶ø¶¨£©Ö°ÄÜÀà±ð£ºÊý¾Ý¿â¹¤³…
ÏúÊÛÊý¾Ý·ÖÎö	Êý¾Ý·ÖÎö	4.5-6Ç§/ÔÂ	ÃñÓª¹«Ë¾	150-500ÈË	¶àÔª»¯ÒµÎñ¼¯ÍÅ¹«Ë¾·¿µØ²ú	¹ãÖÝ-Ô½ÐãÇø|1Äê¾­Ñé|´ó×¨|ÕÐ1ÈË|06-21·¢²¼	ÉÏ°àµØÖ·£º´ïµÀÂ·11ºÅÌìÌ©´óÏÃ	´ó×¨	1Äê¾­Ñé	¸ÚÎ»Ö°Ôð1¡¢¸ºÔð¹ÜÀí¼¯ÍÅÏÂÊô¸÷ÏîÄ¿Ã÷Ô´ÏµÍ³¡¢³É½»Êý¾ÝÍ³¼Æ¡¢Ç©Ô¼»Ø¿îÍ³¼ÆµÈ£»2¡¢¸ºÔðÏúÊÛÊý¾ÝµÄÍ³¼Æ¡¢»ã×Ü¼°Ìî±¨¹¤×÷£¬È·±£Êý¾ÝµÄ×¼È·ÐÔºÍ¼°Ê±ÐÔ£»3¡¢¸ºÔðÏúÊÛºóÌ¨¶ÔÈ¶ÔÍâµÄ¹¤×÷ÏÎ½Ó£»4¡¢Ð­ÖúÏúÊÛ¾­Àí°²ÅÅµÄÆäËü¹¤×÷¡£	ÈÎÖ°×Ê¸ñ1¡¢´ó×¨ÒÔÉÏÑ§Àú£¬Ò»ÄêÒÔÉÏÍ¬Àà¹¤×÷¾­Ñé£»2¡¢Êý¾Ý·ÖÎöÄÜÁ¦Ç¿£¬ÄÜÊìÁ·ÔËÓÃºÍÖÆ×÷Ïà¹Ø±¨±í£»3¡¢¾ßÁ¼ºÃµÄ¹µÍ¨ÓëÐ­µ÷ÄÜÁ¦£¬Ñ§Ï°ºÍ±í´ïÄÜÁ¦Ç¿£»ÔðÈÎÐÄ½ÏºÃ£¬ÄÜ³Ðµ£½ÏÇ¿µÄ¹¤×÷Ñ¹Á¦¡£Ö°ÄÜÀà±ð£º¿Í·þ¼°Ö§³Ö¹Ø¼ü×Ö£º¿Í·þ×¨Ô±Êý¾Ý·ÖÎö
Êý¾Ý¹ÜÀí¸Ú£¨¼¼ÊõÔ±¶þ¼¶£©	Êý¾Ý¹ÜÀí»òÖÎÀí	1.5-2Íò/ÔÂ	ÃñÓª¹«Ë¾	150-500ÈË	¶àÔª»¯ÒµÎñ¼¯ÍÅ¹«Ë¾	ÉîÛÚ-¸£ÌïÇø|3-4Äê¾­Ñé|±¾¿Æ|ÕÐ1ÈË|06-21·¢²¼|ÆÕÍ¨»°¾«Í¨|¼ÆËã»ú¿ÆÑ§Óë¼¼Êõ µØÀí¿ÆÑ§	ÉÏ°àµØÖ·£º¸£ÌïÇø»ªÇ¿±±½ÖµÀÕñ»ªÂ·8ºÅÉè¼Æ´óÏÃ	±¾¿Æ	3-4Äê¾­Ñé	¹¤×÷Ö°Ôð£º1.¸ºÔð²úÒµÓÃ·¿ÏµÍ³Êý¾ÝÈÕ³£¹ÜÀíºÍÎ¬»¤¹¤×÷£»2.¸ºÔðÓëÍâ²¿µ¥Î»Ïà¹ØÒµÎñÊý¾Ý½»»»ºÍÐ­µ÷¹¤×÷£»3.¸ºÔðÊý¾Ý¿â¹ÜÀí·½°¸µÄÄâ¶¨ºÍÖ´ÐÐ¹¤×÷£»4.¸ºÔðÊý¾Ý°²È«¹ÜÀí¹¤×÷¡£	ÈÎÖ°ÒªÇó£º1.¡¾¹ú¼®ÒªÇó¡¿ÖÐ»ªÈËÃñ¹²ºÍ¹ú¹ú¼®£»2.¡¾ÕþÖÎÒªÇó¡¿×ñ¼ÍÊØ·¨£¬¾ß±¸Á¼ºÃÕþÖÎËØÖÊ£»3.¡¾ÄêÁäÒªÇó¡¿ÄêÁä35ÖÜËê£¨º¬£©ÒÔÏÂ£»4.¡¾×¨ÒµÑ§Àú¡¿¼ÆËã»ú¡¢ÐÅÏ¢¼¼Êõ¡¢µØÀíÐÅÏ¢ÏµÍ³¼°Ïà¹Ø×¨Òµ±¾¿ÆÒÔÉÏÑ§Àú£¨Ë¶Ê¿ÓÅÏÈ£©£»5.¡¾¾­ÑéÒªÇó¡¿¾ßÓÐÈýÄêÒÔÉÏÊý¾Ý¹ÜÀíÏà¹ØÊµ¼ù¾­Ñé£»6.¡¾¼¼ÄÜÒªÇó¡¿ÊìÁ·ÕÆÎÕÊý¾Ý¿â¹ÜÀíÏà¹Ø¼¼Êõ£¬¾ßÓÐGISÈí¼þÊ¹ÓÃ¾­ÑéµÄÓÅÏÈ£»7.¡¾Æ·ÖÊÒªÇó¡¿¹¤×÷Ì¬¶ÈÈÏÕæ¸ºÔð£¬ÓÐÁ¼ºÃµÄ¹µÍ¨ÄÜÁ¦ºÍ¶ÀÁ¢¹¤×÷ÄÜÁ¦¡£Ð½³ê¸£Àû£ºÄêÐ½15…
ÒµÎñÊý¾Ý·ÖÎö	Êý¾Ý·ÖÎö	5-7Ç§/ÔÂ	Íâ×Ê£¨·ÇÅ·ÃÀ£©	10000ÈËÒÔÉÏ	¿ìËÙÏû·ÑÆ·(Ê³Æ·¡¢ÒûÁÏ¡¢»¯×±Æ·)¶àÔª»¯ÒµÎñ¼¯ÍÅ¹«Ë¾	ÉÏº£|ÔÚÐ£Éú/Ó¦½ìÉú|´ó×¨|ÕÐÈô¸ÉÈË|05-26·¢²¼	ÉÏ°àµØÖ·£ºãÉÐÐÇøºìËÉ¶«Â·1088ºÅ	´ó×¨	ÔÚÐ£Éú/Ó¦½ìÉú	1¡¢°´Ê±¡¢×¼È·µÄÌá¹©¸÷Ö¸±êµÄÈÕÊý¾Ý±¨±í£»Õë¶ÔÏà¹ØÁª±¨±í½øÐÐÓÐÐ§ÕûºÏ£»2¡¢Õë¶ÔÏà¹ØÈÕ±¨¡¢ÖÜ±¨¡¢ÔÂ±¨µÈ²»¶¨ÆÚÊý¾Ý±¨±íÖÆ×÷µÄ×¼È·ÐÔÓë¼°Ê±ÐÔ£»3¡¢Õë¶ÔÃ¿ÈÕ×·×Ù²úÉúÒì³£Êý¾Ý½øÐÐÉîÈë·ÖÎö£¬Ìá¹©²úÉú²îÒìÏß±ð£»¼°Ê±Ìá±¨Òì³£Êý¾ÝÖÁÏà¹Ø×·×ÙÈËÔ±£»4¡¢¶ÔÏúÊÛÔ¤¹À×÷Òµ½øÐÐ¹æ·¶£»¶¨ÆÚ¶ÔÏµÍ³Ïà¹ØÊý¾Ý½øÐÐÎ¬»¤£»¶¨ÆÚ³ö¾ßÏúÊÛÔ¤¹ÀÏà¹ØÊý¾Ý£»²»¶¨ÆÚ¶ÔÏúÊÛÔ¤¹ÀÒì³£×÷Òµ½øÐÐÍ¨±¨ÓëÌáÐÑ£»5¡¢Êý¾Ý±¨¸æ·ÖÎöµÄ¿É²Î¿¼ÐÔ£»ºÏÀíµÄ¶ÔÎÊÌâµã½øÐÐÉîÈë·ÖÎö£»…	ÈÎÖ°ÒªÇó£º1¡¢´ó×¨£¨º¬£©ÒÔÉÏÑ§Àú;2¡¢ÓÐ1Äê£¨º¬£©ÒÔÉÏ¿ìÏûÆ·ÐÐÒµ¹¤×÷¾­ÑéÕßÓÅÏÈ£»3¡¢ÊìÏ¤Ê¹ÓÃEXCEL¡¢PPTÈí¼þ£¬¾ßÓÐ¶ÔÊý¾Ý·ÖÎö£¬ÅÐ¶ÏÄÜÁ¦£»4¡¢ÄÜÊ¹ÓÃ¼òµ¥µÄ¹«Ê½ÓÅÏÈ£¬Èç£ºVLOOKUP
ÏúÊÛÊý¾Ý·ÖÎö×¨Ô±£¨ÓªÔË×Ü´¦£©	Êý¾Ý·ÖÎö	5-7Ç§/ÔÂ	Íâ×Ê£¨·ÇÅ·ÃÀ£©	10000ÈËÒÔÉÏ	¿ìËÙÏû·ÑÆ·(Ê³Æ·¡¢ÒûÁÏ¡¢»¯×±Æ·)¶àÔª»¯ÒµÎñ¼¯ÍÅ¹«Ë¾	ÉÏº£|1Äê¾­Ñé|´ó×¨|ÕÐÈô¸ÉÈË|06-01·¢²¼	ÉÏ°àµØÖ·£ºÉÏº£ÊÐãÉÐÐÇøºìËÉ¶«Â·1088ºÅ	´ó×¨	1Äê¾­Ñé	¸ÚÎ»Ö°Ôð£º1¡¢°´Ê±¡¢×¼È·µÄÌá¹©¸÷Ö¸±êµÄÈÕÊý¾Ý±¨±í£»Õë¶ÔÏà¹ØÁª±¨±í½øÐÐÓÐÐ§ÕûºÏ£»2¡¢Õë¶ÔÏà¹ØÈÕ±¨¡¢ÖÜ±¨¡¢ÔÂ±¨µÈ²»¶¨ÆÚÊý¾Ý±¨±íÖÆ×÷µÄ×¼È·ÐÔÓë¼°Ê±ÐÔ£»3¡¢Õë¶ÔÃ¿ÈÕ×·×Ù²úÉúÒì³£Êý¾Ý½øÐÐÉîÈë·ÖÎö£¬Ìá¹©²úÉú²îÒìÏß±ð£»¼°Ê±Ìá±¨Òì³£Êý¾ÝÖÁÏà¹Ø×·×ÙÈËÔ±£»4¡¢¶ÔÏúÊÛÔ¤¹À×÷Òµ½øÐÐ¹æ·¶£»¶¨ÆÚ¶ÔÏµÍ³Ïà¹ØÊý¾Ý½øÐÐÎ¬»¤£»¶¨ÆÚ³ö¾ßÏúÊÛÔ¤¹ÀÏà¹ØÊý¾Ý£»²»¶¨ÆÚ¶ÔÏúÊÛÔ¤¹ÀÒì³£×÷Òµ½øÐÐÍ¨±¨ÓëÌáÐÑ£»5¡¢Êý¾Ý±¨¸æ·ÖÎöµÄ¿É²Î¿¼ÐÔ£»ºÏÀíµÄ¶ÔÎÊÌâµã½øÐÐ…	ÈÎÖ°ÒªÇó£º1¡¢´ó×¨£¨º¬£©ÒÔÉÏÑ§Àú£¬22ËêÒÔÉÏ£¬ÄÐÅ®²»ÏÞ¡£2¡¢ÓÐ¿ìÏûÆ·ÐÐÒµ¹¤×÷¾­ÑéÕßÓÅÏÈ£»3¡¢ÊìÏ¤Ê¹ÓÃEXCEL¡¢PPTÈí¼þ£¬¾ßÓÐ¶ÔÊý¾Ý·ÖÎö£¬ÅÐ¶ÏÄÜÁ¦£»4¡¢ÄÜÊ¹ÓÃ¼òµ¥µÄ¹«Ê½ÓÅÏÈ£¬Èç£ºVLOOKUP
Êý¾Ý·ÖÎöÖúÀí	Êý¾Ý·ÖÎö	4-6Ç§/ÔÂ	Íâ×Ê£¨·ÇÅ·ÃÀ£©	10000ÈËÒÔÉÏ	¿ìËÙÏû·ÑÆ·(Ê³Æ·¡¢ÒûÁÏ¡¢»¯×±Æ·)¶àÔª»¯ÒµÎñ¼¯ÍÅ¹«Ë¾	ÉÏº£|1Äê¾­Ñé|´ó×¨|ÕÐ3ÈË|05-26·¢²¼	ÉÏ°àµØÖ·£ºãÉÐÐÇøºìËÉ¶«Â·1088ºÅ	´ó×¨	1Äê¾­Ñé	¸ÚÎ»Ö°Ôð£º1¡¢°´Ê±¡¢×¼È·µÄÌá¹©¸÷Ö¸±êµÄÈÕÊý¾Ý±¨±í£»Õë¶ÔÏà¹ØÁª±¨±í½øÐÐÓÐÐ§ÕûºÏ£»2¡¢Õë¶ÔÏà¹ØÈÕ±¨¡¢ÖÜ±¨¡¢ÔÂ±¨µÈ²»¶¨ÆÚÊý¾Ý±¨±íÖÆ×÷µÄ×¼È·ÐÔÓë¼°Ê±ÐÔ£»3¡¢Õë¶ÔÃ¿ÈÕ×·×Ù²úÉúÒì³£Êý¾Ý½øÐÐÉîÈë·ÖÎö£¬Ìá¹©²úÉú²îÒìÏß±ð£»¼°Ê±Ìá±¨Òì³£Êý¾ÝÖÁÏà¹Ø×·×ÙÈËÔ±£»4¡¢Êý¾Ý±¨¸æ·ÖÎöµÄ¿É²Î¿¼ÐÔ£»ºÏÀíµÄ¶ÔÎÊÌâµã½øÐÐÉîÈë·ÖÎö£»5¡¢×¼È·¼°Ê±Ìá¹©Õ½Çé»áÒéÊý¾Ý²¢ÖÆ×÷»áÒé±¨¸æ£»6¡¢²»¶¨ÆÚÊÕ¼¯¸÷ÊÂÒµ²¿Ïà¹ØÔ¤¹ÀÏúÊÛÊý¾ÝÓëÕþ²ßÃ÷Ï¸£»Óë¸÷µ¥Î»Ïà¹ØÈËÔ±±£³…	ÈÎÖ°ÒªÇó£º1¡¢´ó×¨£¨º¬£©ÒÔÉÏÑ§Àú£¬22ËêÒÔÉÏ£¬ÄÐÅ®²»ÏÞ¡£2¡¢ÓÐ¿ìÏûÆ·ÐÐÒµ¹¤×÷¾­ÑéÓÐÏÞ¿¼ÂÇ£»3¡¢ÊìÏ¤Ê¹ÓÃEXCEL¡¢PPTÈí¼þ£¬¾ßÓÐ¶ÔÊý¾Ý·ÖÎö£¬ÅÐ¶ÏÄÜÁ¦£¬Âß¼­ÇåÎú£»4¡¢ÄÜÊ¹ÓÃ¼òµ¥µÄ¹«Ê½ÓÅÏÈ£¬Èç£ºVLOOKUP
Êý¾Ý·ÖÎö	Êý¾Ý·ÖÎö	4-6Ç§/ÔÂ	ÃñÓª¹«Ë¾	1000-5000ÈË	Åú·¢/ÁãÊÛ¶àÔª»¯ÒµÎñ¼¯ÍÅ¹«Ë¾	³£Êì|´ó×¨|ÕÐ1ÈË|06-17·¢²¼|ÊýÑ§ÓëÓ¦ÓÃÊýÑ§ Í³¼ÆÑ§	ÉÏ°àµØÖ·£ºÉÐºþ´óµÀ50ºÅ ÖÐºÍ¼¯ÍÅ¶¯ÄÜ¹¤ÒµÔ°	´ó×¨	Î´±êÃ÷	¹¤×÷Ö°Ôð£º1¡¢ÓëÆ·ÅÆÖ®¼äµÄÊý¾Ý¶Ô½Ó¹¤×÷£¬Íê³ÉÆ·ÅÆµÄ¹Ì¶¨±¨±í£¬¸ºÔð¹«Ë¾ÄÚ²¿µÄÈÕ±¨¼°¸÷Ïî¾­ÓªÐÔÊý¾ÝµÄ·ÖÎö£»2¡¢ÀûÓÃÊý¾Ý·ÖÎö½á¹û	ÈÎÖ°ÒªÇó£º1¡¢´ó×¨ÒÔÉÏÑ§Àú£¬ÊýÑ§¡¢Í³¼ÆÑ§Ïà¹Ø×¨Òµ£»1¡¢ÊìÏ¤word\excel\powerpointµÄÓ¦ÓÃ£¬ÓÈÆäÄÜÊìÁ·Ê¹ÓÃexcelµÄº¯Êý¹«Ê½ºÍÊý¾ÝÍ¸ÊÓ±íµÈ¹¤¾ß½øÐÐÊý¾ÝÕûÀíºÍ·ÖÎö2¡¢ÓÐÒ»¶¨µÄÂß¼­·ÖÎöÄÜÁ¦£¬¹¤×÷ÓÐÌõÀí£»3¡¢ÓÐÁ¼ºÃµÄ¹µÍ¨ÄÜÁ¦£»·´Ó¦Ãô½Ý£¬ÔðÈÎÐÄÇ¿£»4¡¢ÁË½âÁãÊÛÒµµÄ»ù±¾ÒµÎñÀàÐÍ£¬ÓÐÁãÊÛÒµ¹¤×÷¾­ÑéÕßÓÅÏÈ¡£Ö°ÄÜÀà±ð£ºÒµÎñ·ÖÎö×¨Ô±/ÖúÀí
Êý¾Ý·ÖÎöÊ¦	Êý¾Ý·ÖÎö	0.5-1.5Íò/ÔÂ	ÃñÓª¹«Ë¾	500-1000ÈË	¶àÔª»¯ÒµÎñ¼¯ÍÅ¹«Ë¾	³É¶¼-¸ßÐÂÇø|5-7Äê¾­Ñé|±¾¿Æ|ÕÐ1ÈË|06-20·¢²¼	ÉÏ°àµØÖ·£ºÒæÖÝ´óµÀÖÐ¶Î555ºÅ£¨ÐÇå·¹ú¼ÊA7Â¥£©	±¾¿Æ	5-7Äê¾­Ñé	1¡¢¸ºÔðÖÆ¶¨¿Í»§¶´²ìºÍÊÐ³¡Çé±¨·ÖÎöµÄÕûÌå¹¤×÷¼Æ»®¡£2¡¢¸ºÔðÉè¼ÆÊÐ³¡µ÷ÑÐÄ£°å£¬ÔÚ°ü×°¡¢½¨²Ä¡¢µØ²úµÈÁìÓò¿ªÕ¹ÊÐ³¡µ÷ÑÐ£¬Ö÷Òªµ÷ÑÐÄÚÈÝÎªÐÐÒµ×´¿ö¡¢ÊÐ³¡¶¯Ì¬¡¢¾ºÕù¶ÔÊÖÓÅÊÆÁÓÊÆÒÔ¼°Ïû·ÑÕßÐÐÎªµÈ¡£3¡¢Õë¶Ô°ü×°¡¢½¨²Ä¡¢µØ²úÒµÎñ°å¿éÒµÎñ·¢Õ¹¹æ»®£¬½«ÒµÎñÐèÇó×ª»¯ÎªÊý¾ÝÐèÇó£¬Í¨¹ýÊý¾Ý½âÎöÐÎ³É·ÖÎö±¨¸æ£¬ÎªÒµÎñ·¢Õ¹Ìá¹©ºÏÀí½¨Òé·½°¸¡£4¡¢×·×ÙÓªÏúÍÅ¶ÓÈÎÎñÍê³ÉÇé¿ö£¬¶ÔÏúÊÛÊý¾Ý½øÐÐ×¨Ïî·ÖÎö£¬±àÖÆÏà¹ØµÄÊý¾Ý·ÖÎö±¨±í£¨ÖÜ¡¢ÔÂ¡¢Äê£©£¬ÎªÒ…	ÈÎÖ°ÒªÇó£º1¡¢È«ÈÕÖÆ´óÑ§±¾¿Æ£¨º¬£©ÒÔÉÏÑ§Àú£¬27-35Ëê£¬ÊýÑ§¡¢¾«Ëã¡¢Í³¼ÆÑ§¡¢¼ÆÁ¿¾­¼ÃÑ§¡¢¼ÆËã»úµÈÏà¹Ø×¨ÒµÓÅÏÈ£¬ÊìÁ·ÔËÓÃWORD¡¢PPT¡¢EXCEL¡¢ACCESSµÈOFFICE°ì¹«Èí¼þ¡£2¡¢ÎåÄê¼°ÒÔÉÏÊý¾Ý½¨Ä£¡¢·ÖÎö¾­Ñé»ò¾­Óª¹ÜÀí¾­Ñé£¬¾«Í¨¸÷ÖÖÊý¾ÝÍÚ¾òËã·¨£¨Èç»Ø¹éËã·¨¡¢·ÖÀàËã·¨¡¢¾ÛÀàËã·¨¡¢±´Ò¶Ë¹¡¢Ëæ»úÉ­ÁÖ¡¢Éñ¾­ÍøÂçµÈ£©¼°ÆäÔ­Àí¡¢ÆÀ¼Û·½·¨ºÍÊÊÓÃÌõ¼þ£¬¶ÔÓÚÊý¾ÝÇåÏ´¡¢Òì³£¼ì²â¡¢ÌØÕ÷Ñ¡ÔñÓÐÉîÈëÁË½â£¬ÄÜ¸ù¾ÝÒµÎñ·ÖÎö×¨Ìâ£¬½¨Á¢ÍÚ¾òÄ£ÐÍ£¬Ñ¡Ôñ…
Êý¾Ý¿â¹ÜÀíÔ±	Êý¾Ý¿â	0.6-1.2Íò/ÔÂ	ÉÏÊÐ¹«Ë¾	10000ÈËÒÔÉÏ	½»Í¨/ÔËÊä/ÎïÁ÷¶àÔª»¯ÒµÎñ¼¯ÍÅ¹«Ë¾	ÉÏº£-ÇàÆÖÇø|1Äê¾­Ñé|±¾¿Æ|ÕÐ2ÈË|06-14·¢²¼	ÉÏ°àµØÖ·£º»ªÐÂÕò»ªÐì¹«Â·3029Åª18ºÅÔ²Í¨¼¯ÍÅ×Ü²¿	±¾¿Æ	1Äê¾­Ñé	1¡¢¸ºÔðmysqlÊý¾Ý¿âÈÕ³£¹ÜÀíºÍÔËÎ¬£»2¡¢¶ÔÒµÎñ²¿ÃÅÌá½»µÄsqlÓï¾ä½øÐÐÉóºË¼°µ÷ÓÅ£»3¡¢Õë¶ÔÊý¾Ý¿âÏµÍ³½øÐÐÓÅ»¯£»4¡¢Ð­Öú¿ª·¢ÈËÔ±Íê³ÉÏàÓ¦¹¦ÄÜµÄ¿ª·¢¹¤×÷¡£	ÈÎÖ°ÒªÇó£º1¡¢±¾¿ÆÑ§Àú£¬¼ÆËã»úÏà¹Ø×¨Òµ£¬1ÄêÒÔÉÏÊý¾Ý¿â¹ÜÀí¹¤×÷¾­Ñé£»2¡¢¶ÔmysqlÊý¾Ý¿âÓÐÒ»¶¨ÁË½â£»3¡¢ÄÜ¹»¶ÀÁ¢´î½¨mysqlÊý¾Ý¿âÖ÷´Ó¸´ÖÆ£»4¡¢ÁË½âmysqlÖÐË÷ÒýµÄÔ­Àí£»5¡¢ÊìÏ¤linux²Ù×÷ÏµÍ³£¬¿ÉÒÔÊ¹ÓÃshell/python/perlÖÐÈÎÒâÒ»ÖÖ±àÐ´¼òµ¥½Å±¾£»6¡¢ÓÐÔðÈÎÐÄ£¬ÉÆÓÚ¹µÍ¨£¬Ñ§Ï°ÄÜÁ¦Ç¿¡£Ö°ÄÜÀà±ð£ºÊý¾Ý¿â¹¤³ÌÊ¦(DBA)¹Ø¼ü×Ö£ºmysqlÊý¾Ý¿â¹¤³ÌÊ¦
Êý¾Ý·ÖÎö£¨SFE·½Ïò£©	Êý¾Ý·ÖÎö	1-1.5Íò/ÔÂ	ÃñÓª¹«Ë¾	10000ÈËÒÔÉÏ	¶àÔª»¯ÒµÎñ¼¯ÍÅ¹«Ë¾ÖÆÒ©/ÉúÎï¹¤³Ì	ÉÏº£-Ðì»ãÇø|2Äê¾­Ñé|±¾¿Æ|ÕÐ1ÈË|06-18·¢²¼	ÉÏ°àµØÖ·£ºÎâÖÐÂ·51ºÅ½¨¹¤»ãºÀÉÌÎñ¹ã³¡1ºÅÂ¥612ÊÒ	±¾¿Æ	2Äê¾­Ñé	¸ÚÎ»Ö°Ôð£º1.ÔÚ²¿ÃÅµÄÖ¸µ¼ÏÂ£¬ÊÕ¼¯ºÍ·ÖÎöÏúÊÛÊý¾Ý£¬²¢½¨Á¢Êý¾Ýµµ°¸£¬¼°Ê±½øÐÐ¸üÐÂÓëÎ¬»¤£»2.¸ú×Ù²¢¼à¿ØÏúÊÛ¶ÓÎéÈÕ³£ÏúÊÛÐÐÎª¼°Ä¿±ê´ï³É£»3.Ìá¹©Ã¿ÔÂ¡¢Ã¿¼¾¶ÈÊý¾Ý±¨¸æ£¬Îª¹ÜÀí²ã¾ö²ßÌá¹©Êý¾ÝÖ§³Ö£»4.ÅäºÏÏúÊÛ¹ÜÀíÒªÇó£¬Ìá¹©¸÷¸öÎ¬¶ÈµÄÊý¾Ý·ÖÎöÓëÔ¤²â£¬ÒÔÌá¸ßÏúÊÛÓÐÐ§ÐÔ¼°ÈË¾ùÉú²úÁ¦£»5.Îª¼¨Ð§¿¼ÆÀÌá¹©¹Ø¼üÐÔÊý¾ÝÖ§³Ö£»6.ÎªÏúÊÛ¼Æ»®¡¢ÇøÓòÄ¿±êÉèÖÃ¡¢ÇøÓò·ÖÅä¡¢ÈËÔ±·ÖÅäÌá¹©Êý¾ÝÖ§³Ö£»7.²ÎÓëÖÆ¶¨Äê¶ÈÏúÊÛ¼Æ»®Óë¼¨Ð§¿¼ºËÉèÖÃ¡£Ö°ÄÜÀà±…	¸ÚÎ»Ö°Ôð£º1.ÔÚ²¿ÃÅµÄÖ¸µ¼ÏÂ£¬ÊÕ¼¯ºÍ·ÖÎöÏúÊÛÊý¾Ý£¬²¢½¨Á¢Êý¾Ýµµ°¸£¬¼°Ê±½øÐÐ¸üÐÂÓëÎ¬»¤£»2.¸ú×Ù²¢¼à¿ØÏúÊÛ¶ÓÎéÈÕ³£ÏúÊÛÐÐÎª¼°Ä¿±ê´ï³É£»3.Ìá¹©Ã¿ÔÂ¡¢Ã¿¼¾¶ÈÊý¾Ý±¨¸æ£¬Îª¹ÜÀí²ã¾ö²ßÌá¹©Êý¾ÝÖ§³Ö£»4.ÅäºÏÏúÊÛ¹ÜÀíÒªÇó£¬Ìá¹©¸÷¸öÎ¬¶ÈµÄÊý¾Ý·ÖÎöÓëÔ¤²â£¬ÒÔÌá¸ßÏúÊÛÓÐÐ§ÐÔ¼°ÈË¾ùÉú²úÁ¦£»5.Îª¼¨Ð§¿¼ÆÀÌá¹©¹Ø¼üÐÔÊý¾ÝÖ§³Ö£»6.ÎªÏúÊÛ¼Æ»®¡¢ÇøÓòÄ¿±êÉèÖÃ¡¢ÇøÓò·ÖÅä¡¢ÈËÔ±·ÖÅäÌá¹©Êý¾ÝÖ§³Ö£»7.²ÎÓëÖÆ¶¨Äê¶ÈÏúÊÛ¼Æ»®Óë¼¨Ð§¿¼ºËÉèÖÃ¡£Ö°ÄÜÀà±…
ÊÐ³¡µ÷ÑÐ£¨ÔËÓªÊý¾Ý·ÖÎö£©	Êý¾Ý·ÖÎö	4-7Ç§/ÔÂ	ÉÏÊÐ¹«Ë¾	5000-10000ÈË	¶àÔª»¯ÒµÎñ¼¯ÍÅ¹«Ë¾	ÉÏº£-ÆÖ¶«ÐÂÇø|ÎÞÐè¾­Ñé|±¾¿Æ|ÕÐ1ÈË|06-19·¢²¼	ÉÏ°àµØÖ·£ºËÉÂÜÂ·399ºÅ£¨½üè½ÇàÂ·ÁåÀ¼Â·£©	±¾¿Æ	ÎÞÐè¾­Ñé	ÊÕ¼¯¡¢·¢²¼ÀÖÔ°¸÷ÀàÔËÓªÐÅÏ¢£»ÕûÀí¼°·ÖÎöÏà¹ØÔËÓª¼°¾­ÓªÊý¾Ý£¬°üÀ¨Êý¾Ý¡¢ÐÅÏ¢µÄµçÄÔÂ¼Èë¼°ÕûÀí¡¢·ÖÎö¡¢Ô¤²â£»ÊÐ³¡µ÷ÑÐ¼°Êý¾Ý´¦Àí£»Íê³ÉÉÏ¼¶Áìµ¼½»´úµÄÆäËû¹¤×÷¡£	ÈÎÖ°Ìõ¼þ£º20-28ÖÜËê£¬ÆÕÍ¨»°±ê×¼£¬Æ·ÐÐ¶ËÕý£¬ÓÐÉÏ½øÐÄ£¬ÍÅ¶ÓºÏ×÷ÒâÊ¶Ç¿£»±¾¿Æ¼°ÒÔÉÏÑ§Àú£¬Í³¼ÆÑ§×¨Òµ¿ÉÓÅÏÈ£¬ÊìÁ·Ê¹ÓÃexcel¡¢word¡¢pptµÈ°ì¹«Èí¼þ£¬¾ß±¸Ò»¶¨µÄÊý¾Ý·ÖÎöÄÜÁ¦£»¾ß±¸½ÏÇ¿µÄ¹µÍ¨ÄÜÁ¦¡¢Ñ§Ï°ÄÜÁ¦¡¢Âß¼­Ë¼Î¬ÄÜÁ¦¼°Á¼ºÃµÄ¹¤×÷ÐÄÌ¬£»ÓÐÖ÷ÌâÀÖÔ°¹¤×÷¾­Ñé»òÊý¾Ý·ÖÎö¾­ÑéÕßÓÅÏÈ¡£Ö°ÄÜÀà±ð£ºÊÐ³¡·ÖÎö/µ÷ÑÐÈËÔ±¹Ø¼ü×Ö£ºÊý¾Ýµ÷ÑÐ·ÖÎöÔËÓª
Êý¾Ý·ÖÎöÊ¦	Êý¾Ý·ÖÎö	6-8Ç§/ÔÂ	¹úÆó	500-1000ÈË	¶àÔª»¯ÒµÎñ¼¯ÍÅ¹«Ë¾¼ÆËã»ú·þÎñ(ÏµÍ³¡¢Êý¾Ý·þÎñ¡¢Î¬ÐÞ)	ÉÏº£-ÆÕÍÓÇø|1Äê¾­Ñé|±¾¿Æ|ÕÐ2ÈË|06-19·¢²¼|ÐÅÏ¢Óë¼ÆËã¿ÆÑ§ ÊýÑ§ÓëÓ¦ÓÃÊýÑ§	ÉÏ°àµØÖ·£º²ÜÑîÂ·800ºÅ×ÛºÏÂ¥7Â¥	±¾¿Æ	1Äê¾­Ñé	1.¸ºÔð¶Ôµç×Ó¾¯²ì¡¢¸ßÇå¿¨¿ÚµÈÏîÄ¿µÄÓ¦ÓÃÊý¾Ý½øÐÐÍ³¼Æ·ÖÎö£¬Í¨¹ýÊý¾Ý·ÖÎöÆÀ¹ÀÏµÍ³ÔËÐÐÖÊÁ¿ºÍÐ§ÄÜ¡¢ÕÒ³öÏµÍ³´æÔÚÎÊÌâ¡¢Ìá³öÓÅ»¯·½°¸£»2.¸ºÔðÓëÏµÍ³ÔËÎ¬ÈËÔ±¼°Èí¼þ¿ª·¢ÈËÔ±¹µÍ¨ÏµÍ³ÔËÐÐÖÊÁ¿¡¢Ð§ÄÜÇé¿ö¼°´æÔÚÎÊÌâ£¬Ö¸µ¼ÔËÎ¬ÈËÔ±Í¨¹ýµ÷Õû²ÎÊýÓÅ»¯ÏµÍ³£¬ÓëÈí¼þ¿ª·¢ÈËÔ±¹µÍ¨Èí¼þÓÅ»¯»ò¸Ä½øÐèÇó£»3.¸ºÔðÐÂ²úÆ·²âÊÔµÄÊý¾ÝÍ³¼Æ·ÖÎö£¬Îª²úÆ·ÓÅ»¯Ìá¹©Êý¾ÝÖ§³Å¡£	ÈÎÖ°×Ê¸ñ£º1.ÊýÑ§¡¢¼ÆËã»úÏà¹Ø×¨Òµ£¬È«ÈÕÖÆ´óÑ§±¾¿Æ¼°ÒÔÉÏÑ§Àú£¬Ë¶Ê¿ÑÐ¾¿ÉúÓÅÏÈ£»2.ÓÐ½ÏÇ¿µÄÊý¾ÝÍ³¼ÆºÍÂß¼­·ÖÎöÄÜÁ¦£¬ÖÁÉÙÕÆÎÕÒ»ÖÖ¾ßÓÐÊý¾ÝÍ³¼Æ¹¦ÄÜµÄ¹¤¾ßÈí¼þ£¬Èçmatlab¡¢excelµÈ£»3.¶ÔÈí¼þ¿ª·¢Á÷³ÌºÍÊý¾Ý¿âÓÐÒ»¶¨ÁË½â£¬ÊìÏ¤SQLÓï¾äÓÅÏÈ£»4.¶Ô¼¼Êõ·¢Õ¹¾ßÓÐÁ¼ºÃµÄÀí½âÄÜÁ¦£¬¶ÔÐÅÏ¢¼¼ÊõÁìÓòµÄÐÂÐÅÏ¢¡¢ÐÂÖªÊ¶¾ßÓÐÏàµ±µÄÃô¸ÐÐÔ£¬ÄÜ¹»Ñ¸ËÙ¸üÐÂ×ÔÉíµÄÖªÊ¶ÄÚÈÝ£»5.ÓÅÐãµÄÎÄ×Ö±í´ïºÍ¿ÚÍ·±í´ïÄÜÁ¦£»6.ÊìÁ·ÔËÓÃWord¡¢Excel¡¢PowerPoint¡¢Vi…
Êý¾Ý·ÖÎöÊ¦	Êý¾Ý·ÖÎö	18-24Íò/Äê	ÃñÓª¹«Ë¾	10000ÈËÒÔÉÏ	¶àÔª»¯ÒµÎñ¼¯ÍÅ¹«Ë¾	ÉîÛÚ-Áú¸ÚÇø|3-4Äê¾­Ñé|±¾¿Æ|ÕÐ1ÈË|06-08·¢²¼	ÉÏ°àµØÖ·£ºÛàÌï½ÖµÀ»·³ÇÄÏÂ·5ºÅÛàÌï¹ú¼ÊÖÐÐÄC2¶°9Â¥¡¢10Â¥£¨×Ü²¿£©	±¾¿Æ	3-4Äê¾­Ñé	¸ÚÎ»Ö°Ôð£ºÀí½âµçÉÌÆ½Ì¨ÒµÎñ£¬Í¨¹ýÊý¾Ý·ÖÎöºÍÍÚ¾ò£¬´î½¨³ö¿ÉÒÔ×¼È··´Ó³ÒµÎñÔË×÷×´¿öµÄÊý¾ÝÖ¸±êÌåÏµ£¬ÊµÏÖ²úÆ·ÌåÏµµÄÏµÍ³»¯ºÍÖÇÄÜ»¯£»»ùÓÚ¶ÔµçÉÌÒµÎñµÄÖ§³ÖºÍÀí½â£¬ÖÆ¶¨ÒµÎñ±ê×¼ÌåÏµºÍÁ÷³Ì£¬¹Ø×¢¾­Óª¹ý³ÌµÄÆ·ÖÊ½á¹û£»¸ºÔð²úÆ·ÍÆ¼ö¡¢¹ã¸æ¡¢»áÔ±µÈÏµÍ³µÈËã·¨·ÖÎö£¬½¨Á¢A/BTestµü´úÌåÏµ£»ÉÌÒµÐá¾õÁéÃô£¬ÉÆÓÚ¹µÍ¨£¬ÄÜ¹»ÉîÈëÁË½âÒµÎñ¡¢ÍÚ¾òÒµÎñÎÊÌâºÍÍ´µã£¬Í¨¹ýÊý¾Ý·ÖÎöÎªÒµÎñ¾ö²ß¡¢²úÆ··½Ïò¡¢ÔËÓª²ßÂÔÌá¹©Êý¾ÝÖ§³Ö£»³Áµí·ÖÎöË¼Â·Óë¿ò¼Ü…	ÈÎÖ°ÒªÇó£º1.±¾¿ÆÒÔÉÏÑ§Àú£¬ÊýÑ§¡¢Í³¼ÆÑ§¡¢¼ÆËã»ú¡¢ÐÅÏ¢¼¼ÊõµÈÏà¹Ø×¨Òµ£¬Âß¼­ÄÜÁ¦Ç¿£¬¶ÔÊý¾ÝÃô¸Ð²¢ÓÐ¼«´óÐËÈ¤£»2.ÊìÁ·ÕÆÎÕSQL¿ª·¢£¬ÊìÏ¤Êý¾Ý²Ö¿âÏµÍ³£¬ÓÐHive¡¢Python¡¢»úÆ÷Ñ§Ï°Ëã·¨»ù´¡Õß¼Ó·Ö£»3.¾ßÓÐÁ¼ºÃµÄ¹µÍ¨ÄÜÁ¦¡¢Âß¼­·ÖÎöÄÜÁ¦£¬ÔÚÖªÊ¶ÍÆ¼ö¡¢ÖÇÄÜÎÊ´ðÏµÍ³ÏîÄ¿¾­ÑéÕß¼Ó·Ö¡£Ö°ÄÜÀà±ð£ºÊý¾Ý·ÖÎöÊ¦
Êý¾Ý×¨Ô±	Êý¾Ý¹ÜÀí»òÖÎÀí	4.5-6Ç§/ÔÂ	ÃñÓª¹«Ë¾	10000ÈËÒÔÉÏ	·¿µØ²ú¶àÔª»¯ÒµÎñ¼¯ÍÅ¹«Ë¾	ÁøÖÝ|1Äê¾­Ñé|´ó×¨|ÕÐÈô¸ÉÈË|06-16·¢²¼	ÉÏ°àµØÖ·£º¹ãÎ÷×³×å×ÔÖÎÇø	´ó×¨	1Äê¾­Ñé	¸ÚÎ»Ö°Ôð£º1¡¢Í³¼ÆÏúÊÛÊý¾Ý¡¢·ÖÎö£»2¡¢½øÐÐ¿Í»§ÀàÐÍ·ÖÀàÍ³¼Æ¡¢·ÖÎö£»3¡¢ÁË½âÄÏÄþÊÐ¼°È«¹ú·¿²úÏúÊÛÇé¿öÊý¾ÝÊÕ¼¯¡¢Í³¼Æ¡¢·ÖÎö¡£	ÈÎÖ°ÒªÇó£º1¡¢´ó×¨¼°ÒÔÉÏÑ§Àú£¬×¨Òµ²»ÏÞ£»2¡¢·¿µØ²úÍ¬¸Ú¹¤×÷¾­Ñé£»3¡¢ÊìÏ¤Êý¾Ý·ÖÎö¹¤×÷£¬ÁË½âÏúÊÛ±¨±íÊý¾ÝÍ³¼Æ¡¢·ÖÎö£»4¡¢ÊìÁ·²Ù×÷excel±í¸ñ¡£Ö°ÄÜÀà±ð£ºÒµÎñ·ÖÎö×¨Ô±/ÖúÀíÏúÊÛÐÐÕþÖúÀí
Êý¾Ý×¨Ô±	Êý¾Ý¹ÜÀí»òÖÎÀí	4.5-6Ç§/ÔÂ	ÃñÓª¹«Ë¾	10000ÈËÒÔÉÏ	·¿µØ²ú¶àÔª»¯ÒµÎñ¼¯ÍÅ¹«Ë¾	ÄÏÄþ|1Äê¾­Ñé|´ó×¨|ÕÐÈô¸ÉÈË|06-16·¢²¼	ÉÏ°àµØÖ·£ºÄÏÄþÊÐË«ÓµÂ·38ºÅÐÂÒê½ðÈÚÍ¶×Ê´óÏÃ	´ó×¨	1Äê¾­Ñé	¸ÚÎ»Ö°Ôð£º1¡¢Í³¼ÆÏúÊÛÊý¾Ý¡¢·ÖÎö£»2¡¢½øÐÐ¿Í»§ÀàÐÍ·ÖÀàÍ³¼Æ¡¢·ÖÎö£»3¡¢ÁË½âÄÏÄþÊÐ¼°È«¹ú·¿²úÏúÊÛÇé¿öÊý¾ÝÊÕ¼¯¡¢Í³¼Æ¡¢·ÖÎö¡£	ÈÎÖ°ÒªÇó£º1¡¢´ó×¨¼°ÒÔÉÏÑ§Àú£¬×¨Òµ²»ÏÞ£»2¡¢·¿µØ²úÍ¬¸Ú¹¤×÷¾­Ñé£»3¡¢ÊìÏ¤Êý¾Ý·ÖÎö¹¤×÷£¬ÁË½âÏúÊÛ±¨±íÊý¾ÝÍ³¼Æ¡¢·ÖÎö£»4¡¢ÊìÁ·²Ù×÷excel±í¸ñ¡£Ö°ÄÜÀà±ð£ºÒµÎñ·ÖÎö×¨Ô±/ÖúÀíÏúÊÛÐÐÕþÖúÀí
Êý¾Ý·ÖÎö×¨Ô±£¨´óÊý¾Ý·½Ïò£©	´óÊý¾ÝÍÚ¾ò		ÃñÓª¹«Ë¾	1000-5000ÈË	¶àÔª»¯ÒµÎñ¼¯ÍÅ¹«Ë¾·þ×°/·ÄÖ¯/Æ¤¸ï	ÉÏº£-ãÉÐÐÇø|ÕÐ2ÈË|06-19·¢²¼	ÉÏ°àµØÖ·£ºÉÏº£ÊÐÁ«»¨ÄÏÂ·2689ºÅ	Î´±êÃ÷	Î´±êÃ÷	¸ÚÎ»Ö°Ôð£º1¡¢¿ìËÙÁË½âÒµÎñ£¬Í¨¹ýÊý¾Ý·¢ÏÖÒµÎñÎÊÌâ£¬Ìá¹©¾ö²ß½¨Òé£»2¡¢ÄÜ¹»¶ÀÁ¢½èÖúÊý¾Ý·ÖÎö¹¤¾ß¶Ôº£Á¿ÒµÎñÊý¾Ý½øÐÐÕûºÏºÍ·ÖÎö£¬Ìá¹©ÒµÎñ¶´²ì¼°Êý¾ÝÖ§³Ö£»3¡¢ÒµÎñÖ¸ÏòÐÍÊý¾ÝÍÚ¾ò£¬ÀûÓÃÍ³¼Æ¡¢»úÆ÷Ñ§Ï°Ëã·¨½øÐÐÔ¤²â½¨Ä££¬ÈçÏúÊÛÔ¤²â£¬¿Í»§Æ«ºÃÍÆ¼öµÈµÈ£»	Ö°Î»ÒªÇó£º1¡¢Í³¼Æ¡¢ÊýÑ§µÈÏà¹Ø×¨Òµ£¨½ÓÊÜ18½çÓ¦½ì±ÏÒµÉú¼°19½çÊµÏ°Éú£©£»2¡¢ÓÐÊý¾Ý·ÖÎö¡¢½¨Ä£Ïà¹Ø¾­Ñé£»3¡¢SPSS¡¢SAS¡¢R¡¢Python¡¢matlabÊìÁ·Ò»ÖÖ»òÕßÒÔÉÏÕßÓÅÏÈ£»4¡¢ÓµÓÐÁãÊÛÐÐÒµÊý¾Ý·ÖÎö¾­ÑéÓÅÏÈ£»Ö°ÄÜÀà±ð£ºÆäËû
Êý¾Ý´¦ÀíÔ±£¨IT¹«Ë¾£©	Êý¾Ý·ÖÎö	3-3.5Ç§/ÔÂ	ÃñÓª¹«Ë¾	1000-5000ÈË	¶àÔª»¯ÒµÎñ¼¯ÍÅ¹«Ë¾¼ÆËã»úÈí¼þ	´óÁ¬-É³ºÓ¿ÚÇø|ÕÐ7ÈË|06-02·¢²¼	ÉÏ°àµØÖ·£ºÌåÌ³Â·22ºÅÅµµÂ´óÏÃ35²ã	Î´±êÃ÷	Î´±êÃ÷	¹¤×÷Ö°Ôð:1.¸ù¾ÝÐÐÒµÖ÷Êý¾Ý±ê×¼¼°×÷Òµ¹æÔò£¬½øÐÐÖ÷Êý¾ÝµÄÇåÏ´ÑéÖ¤¹¤×÷£»2.ÅäºÏÖ÷¹ÜÓÅ»¯ÔËÓªÁ÷³Ì£¬ÌáÉýÔËÓªÐ§ÄÜ£»3.ÅäºÏ×÷ÒµÏà¹ØITÏµÍ³µÄÔËÐÐÖ§³Ö£»4.·ûºÏ²¿ÃÅ¼°ÒµÎñÏà¹ØµÄÐÅÏ¢°²È«¹ÜÀí¡¢ÔËÓª¹ý³ÌµÄºÏ¹æ¹ÜÀíÒªÇó¡£	ÈÎÖ°×Ê¸ñ:1¡¢×¨Òµ²»ÏÞ£¬´ó×¨¼°ÒÔÉÏÑ§Àú£»2¡¢ExcelÊ¹ÓÃÊìÁ·£¬ÄÜ¹»¶ÀÁ¢ÖÆ×÷±í¸ñ£¨ÊìÁ·Ê¹ÓÃvlookup¡¢Êý¾ÝÍ¸ÊÓ±í¡¢ÉýÐò½µÐò¡¢É¸Ñ¡µÈÓÅÏÈÂ¼ÓÃ£¬¿É°´¸½¼þÁ·Ï°ÌâÑ§Ï°£©£»3¡¢±í´ïÄÜÁ¦Ç¿£¬ÉÆÓÚ¹µÍ¨£»4¡¢ÔðÈÎÐÄÇ¿¡¢ÄÜ³Ô¿àÄÍÀÍ¡£Ö°ÄÜÀà±ð£ºµçÄÔ²Ù×÷Ô±/´ò×ÖÔ±Èí¼þ²âÊÔ¹¤³ÌÊ¦¹Ø¼ü×Ö£ºÂ¼ÈëÊý¾ÝÂ¼ÈëÊý¾Ý´¦Àí***Êý¾Ý·ÖÎö
Êý¾Ý·ÖÎö/Êý¾ÝÓªÏú	Êý¾Ý·ÖÎö	1-1.2Íò/ÔÂ	ÃñÓª¹«Ë¾	500-1000ÈË	¶àÔª»¯ÒµÎñ¼¯ÍÅ¹«Ë¾·þ×°/·ÄÖ¯/Æ¤¸ï	ÉÏº£-¾²°²Çø|5-7Äê¾­Ñé|±¾¿Æ|ÕÐ1ÈË|06-19·¢²¼|Ó¢ÓïÁ¼ºÃ|Í³¼ÆÑ§ ¾­¼ÃÑ§	ÉÏ°àµØÖ·£º½­³¡Î÷Â·299ÅªÖÐÌúÊ±´ú¹ã³¡3ºÅÂ¥±¤ÄáÖÐÐÄ11F	±¾¿Æ	5-7Äê¾­Ñé	¸ÚÎ»Ö°Ôð£º1¡¢¸ºÔðÓªÔË¸÷·½ÃæµÄÊý¾Ý·ÖÎö¹¤×÷£¬ÎªÓªÔË¾ö²ßÌá¹©Êý¾ÝÖ§³Ö£»2¡¢²»¶ÏÐ­ÖúÊáÀíÒµÎñÔËÓªÖ¸±ê£¬½¨Á¢ºÍÍêÉÆÊý¾ÝÔËÓªÌåÏµ£»3¡¢¼°Ê±ÊÕ¼¯¸÷ÇøÓò·´À¡£¬²¢ÓëÊý¾Ý±ä»¯Ïà½áºÏ£¬Êä³ö·½°¸½¨Òé£»4¡¢¼°Ê±Ô¤¾¯ºÍ¼à¿Ø¸÷ÏîÊý¾Ý±ä»¯²¢¿ìËÙ·ÖÎö±ä»¯Ô­Òò£¬ÍÆ½øÒµÎñ²»¶Ï·¢Õ¹£»5¡¢Ð­ÖúÍê³ÉÓªÔË²¿ÆäËûÖ§³Ö¹¤×÷¡£	ÈÎÖ°ÒªÇó£º1¡¢ÄÜÊìÁ·²Ù×÷¸÷Àà°ì¹«Èí¼þ£¬¾«Í¨EXCEL£»2¡¢¶ÔÊý¾ÝÃô¸Ð£¬¾ß±¸ºÜºÃµÄÂß¼­Ë¼Î¬ÄÜÁ¦ºÍÊý¾Ý·ÖÎöÄÜÁ¦£¬¾ßÌå½Ï¼ÓµÄÊý¾Ý·ÖÎö¼Ó¹¤ÄÜÁ¦£»3¡¢ÓÐÖÕ¶Ë¹¤×÷¾­ÑéºÍÖÕ¶Ë¹ÜÀí¾­ÑéÓÅÏÈ¿¼ÂÇ£»4¡¢¹¤×÷»ý¼«Ö÷¶¯£¬ÈÏÕæ¡¢Ï¸ÖÂ£¬Ì¤Êµ£¬ÓÐÄÍÐÄ£»5¡¢ÓÐÁãÊÛÐÐÒµÏà¹ØÊý¾Ý·ÖÎö¹¤×÷ÓÅÏÈ¿¼ÂÇ¡£Ö°ÄÜÀà±ð£ºÒµÎñ·ÖÎö×¨Ô±/ÖúÀíÒµÎñ·ÖÎö¾­Àí/Ö÷¹Ü¹Ø¼ü×Ö£ºÊý¾Ý·ÖÎöÊý¾ÝÍ³¼ÆÓªÔËÊý¾Ý
Êý¾Ý·ÖÎöÊ¦	Êý¾Ý·ÖÎö	7-9Ç§/ÔÂ	ÉÏÊÐ¹«Ë¾	5000-10000ÈË	°ì¹«ÓÃÆ·¼°Éè±¸¶àÔª»¯ÒµÎñ¼¯ÍÅ¹«Ë¾	ÉÏº£-Ðì»ãÇø|2Äê¾­Ñé|±¾¿Æ|ÕÐ1ÈË|06-19·¢²¼	ÉÏ°àµØÖ·£ºäîºÓãþ¿ª·¢Çø¹ÅÃÀÂ·1528ºÅA2³¿¹â¿Æ¼¼´óÏÃ13²ã	±¾¿Æ	2Äê¾­Ñé	1¡¢¸ºÔðÈÕ³£¸÷Àà×Ü²¿Óë·Ö¹«Ë¾½øÏú´æ±¨±íÎ¬»¤£»2¡¢¸ºÔð½×¶ÎÐÔ¼°Äê¶ÈÊý¾ÝÕûÀí¹¤×÷£»3¡¢¸ºÔðÒì³£Çé¿öµÄ¼à¿ØÓëÍ¨±¨£»4¡¢¸ºÔð¶Ô¸Ä½ø·½°¸Ö´ÐÐµÄÐ§¹û½øÐÐ¸ú×ÙºÍ·´À¡£»5¡¢¶ÔÏúÊÛ¡¢²úÆ·Êý¾Ý½øÐÐ·ÖÎöÕûÀí¡£	¸ÚÎ»ÒªÇó£º1¡¢1ÄêÒÔÉÏÏà¹Ø¹¤×÷¾­Ñé£¬Í³¼ÆÑ§Ïà¹Ø×¨ÒµÓÅÏÈ£»2¡¢ÊìÁ·ÔËÓÃEXCEL
Êý¾Ý×¨Ô±	Êý¾Ý¹ÜÀí»òÖÎÀí	3-4.5Ç§/ÔÂ	ÃñÓª¹«Ë¾	1000-5000ÈË	Ó°ÊÓ/Ã½Ìå/ÒÕÊõ/ÎÄ»¯´«²¥¶àÔª»¯ÒµÎñ¼¯ÍÅ¹«Ë¾	³É¶¼-ÎäºîÇø|1Äê¾­Ñé|´ó×¨|ÕÐ1ÈË|06-17·¢²¼	ÉÏ°àµØÖ·£º½õÀï´óÔº	´ó×¨	1Äê¾­Ñé	¸ÚÎ»Ö°Ôð£º1£¬·ÖÎöºóÌ¨ÔËÓªÊý¾Ý£¬¶ÔÖÕ¶ËÏúÊÛÊý¾Ý¼ÓÒÔ·ÖÎö£¬×Ü½á£¬ÓÅ»¯¡£2£¬²àÖØÓÚ²úÆ·Êý¾Ý·ÖÎö£¬¶ÔÊý¾ÝÓÉÃô¸ÐÐÔ¡£3£¬¶Ô¾­ÓªÃÅµê²úÆ·ÓÐÉî¿ÌÀí½â£¬Óë¸÷Ö±ÓªÃÅµê¡¢²É¹º¡¢¿â¹ÜÃÜÇÐ¹µÍ¨¡£4£¬ÓÐ¶ÔÉÌÆ·½á¹¹·ÖÎöµÄÄÜÁ¦£¬ÄÜ¶Ô»õÆ·½á¹¹ÓÅ»¯Ìá³öÖ¸µ¼½¨Òé¡£5£¬¸ºÔð×öºÃºóÌ¨ÉÌÆ·×ÊÁÏ½¨Éè¡£	¸ÚÎ»ÒªÇó£º1£¬´ó×¨ÒÔÉÏÑ§Àú£¬Ò»ÄêÒÔÉÏÉÌÆ·Êý¾Ý·ÖÎö¾­Ñé£¬¶ÔÊý¾ÝÃô¸Ð¡£Ö°ÄÜÀà±ð£ºÊý¾ÝÔËÓª
Êý¾Ý¿â¹ÜÀíÔ±DBA	Êý¾Ý¿â	1-1.5Íò/ÔÂ	ÃñÓª¹«Ë¾	50-150ÈË	½ÌÓý/ÅàÑµ/ÔºÐ£·ÇÓªÀû×éÖ¯	ÉÏº£-ÆÖ¶«ÐÂÇø|3-4Äê¾­Ñé|±¾¿Æ|ÕÐ1ÈË|06-17·¢²¼	ÉÏ°àµØÖ·£ºÊÀ¼Í´óµÀ1589ºÅ£¨2ºÅÏß¡¢4ºÅÏß¡¢6ºÅÏß¡¢9ºÅÏß£©	±¾¿Æ	3-4Äê¾­Ñé	¸ÚÎ»Ö°Ôð£º1¡¢¸ºÔðÊý¾Ý¿âµÄÈÕ³£Î¬»¤¹¤×÷£¬Èç°²×°ÅäÖÃ£¬ÐÔÄÜ¼à¿Ø£¬¹ÊÕÏÕï¶Ï¡¢ÅÅ³ý£¬ÐÔÄÜµ÷ÓÅ£»2¡¢¿ìËÙ´¦Àí½â¾öÊý¾Ý¿âÏµÍ³ÔËÐÐÖÐ³öÏÖµÄ¹ÊÕÏºÍÎÊÌâ£¬±£Ö¤ÒµÎñÊý¾Ý°²È«¡¢¿ÉÓÃ£»3¡¢Éè¼Æ²¢ÓÅ»¯Êý¾Ý¿â£»4¡¢Îª¿ª·¢ÍÅ¶ÓÌá¹©Êý¾Ý¿âÏà¹ØµÄ¼¼ÊõÖ§³Ö·þÎñ£¬°üÀ¨SQL±àÐ´¹æ·¶ÖÆ¶¨¡¢Ö¸µ¼¡¢ÉóºËµÈ¡£	ÈÎÖ°×Ê¸ñ:1¡¢¼ÆËã»ú¼°Ïà¹Ø×¨Òµ±¾¿Æ¼°ÒÔÉÏÑ§Àú£¬3ÄêÒÔÉÏMySQLDBA¼°ÖÐ¼ä¼þÏà¹ØÔËÎ¬¾­Ñé£»ÓÐ´óÐÍÍøÕ¾Êý¾Ý¿â¸ß²¢·¢Á¿Éè¼Æ¾­Ñé¡¢ÊìÏ¤´óÐÍÊý¾Ý¿âµÄÉè¼Æ¡¢ÈÝÁ¿/ÐÔÄÜ¹ÜÀíºÍµ÷ÓÅÕßÓÅÏÈ£»2¡¢ÊìÏ¤MySQLÖ÷´Ó¸´ÖÆ¡¢MMM£¬MHA£¬ÖÐ¼ä¼þ´úÀíµÈ¸ß¿ÉÓÃ½â¾ö·½°¸£»3¡¢ÄÜ¹»½øÐÐÊý¾Ý¿âÒýÇæ¡¢SQLÓï¾äºÍ¶ÁÐ´·ÖÀëµÄÓÅ»¯·ÖÎö/Éè¼Æ£¬²¢¾ßÓÐ¸ß²¢·¢ÏÂ¶ÁÐ´·ÖÀëÎ¬»¤¾­Ñé£»4¡¢ÊìÏ¤sqlÐÔÄÜ·ÖÎöºÍµ÷ÓÅ£¨ÊìÏ¤Âý²éÑ¯ÈÕÖ¾ºÍbinlogÈÕÖ¾µÄÊ¹ÓÃºÍ±¨¾¯£©£¬ÊìÏ¤mysql»º´æÊ¹ÓÃ£…
5kÊý¾ÝÔËÓª×¨Ô±+ÎåÏÕÒ»½ð	Êý¾Ý·ÖÎö	4-6Ç§/ÔÂ	ºÏ×Ê	150-500ÈË	×¨Òµ·þÎñ(×ÉÑ¯¡¢ÈËÁ¦×ÊÔ´¡¢²Æ»á)·ÇÓªÀû×éÖ¯	ÉÏº£|ÎÞÐè¾­Ñé|´ó×¨|ÕÐ3ÈË|06-20·¢²¼	ÉÏ°àµØÖ·£º¾²°²ÇøÄÏ¾©Î÷Â·1601ºÅÔ½Ñó¹ã³¡	´ó×¨	ÎÞÐè¾­Ñé	¸ÚÎ»Ö°Ôð£º1.ÊµÊ±¼à²â¾Æµê¼Û¸ñ£¬½øÐÐÓÅÁÓÊÆ¼à²â¶Ô±È2.³é²â¼Û¸ñÎó²î3.Íê³ÉÈí¼þÏµÍ³ÈÕ³£Î¬»¤¹¤×÷4.Íê³É¾Ö·½°²ÅÅµÄÆäËû¹ØÓÚÊý¾ÝÔËÓªÏà¹ØÈÎÎñÒªÇó£º1¡¢´óÑ§´ó×¨¼°ÒÔÉÏÑ§Àú£»2¡¢ÓÐ¹ý»¥ÁªÍøÐÐÒµÏà¹Ø¾­Ñé3¡¢¾ß±¸´´ÔìÐÔË¼Î¬¼°Âß¼­Ë¼Î¬ÄÜÁ¦£¬¶ÔÊý¾ÝÃô¸Ð£»4.¾«Í¨EXCEL±í¸ñº¯Êý£¨vlookup¡¢if¡¢sumifs¡¢countifsµÈ£©ºÍ¸÷Àà·ÖÎö¹¤¾ßµÄÊ¹ÓÃ£¨ÈçÊý¾ÝÍ¸ÊÓ±í¡¢VBAµÈ£©Ð½×Ê4K~5K£¬ÉÏ°àÊ±¼äÔç¾ÅÍíÁù£¬ÖÜÄ©Ë«ÐÝµØÖ·£ºÉÏº£ÊÐ¾²°²ÇøÄÏ¾©Î÷Â·1601ºÅÔ½Ñó¹ã…	¸ÚÎ»Ö°Ôð£º1.ÊµÊ±¼à²â¾Æµê¼Û¸ñ£¬½øÐÐÓÅÁÓÊÆ¼à²â¶Ô±È2.³é²â¼Û¸ñÎó²î3.Íê³ÉÈí¼þÏµÍ³ÈÕ³£Î¬»¤¹¤×÷4.Íê³É¾Ö·½°²ÅÅµÄÆäËû¹ØÓÚÊý¾ÝÔËÓªÏà¹ØÈÎÎñÒªÇó£º1¡¢´óÑ§´ó×¨¼°ÒÔÉÏÑ§Àú£»2¡¢ÓÐ¹ý»¥ÁªÍøÐÐÒµÏà¹Ø¾­Ñé3¡¢¾ß±¸´´ÔìÐÔË¼Î¬¼°Âß¼­Ë¼Î¬ÄÜÁ¦£¬¶ÔÊý¾ÝÃô¸Ð£»4.¾«Í¨EXCEL±í¸ñº¯Êý£¨vlookup¡¢if¡¢sumifs¡¢countifsµÈ£©ºÍ¸÷Àà·ÖÎö¹¤¾ßµÄÊ¹ÓÃ£¨ÈçÊý¾ÝÍ¸ÊÓ±í¡¢VBAµÈ£©Ð½×Ê4K~5K£¬ÉÏ°àÊ±¼äÔç¾ÅÍíÁù£¬ÖÜÄ©Ë«ÐÝµØÖ·£ºÉÏº£ÊÐ¾²°²ÇøÄÏ¾©Î÷Â·1601ºÅÔ½Ñó¹ã…
ÐÅÏ¢ÏµÍ³Ö§³Ö×¨Ô±	ÐÅÏ¢ÏµÍ³¹ÜÀíÔ±	6-8Ç§/ÔÂ	·ÇÓªÀû×éÖ¯	150-500ÈË	Ò½ÁÆ/»¤Àí/ÎÀÉú·ÇÓªÀû×éÖ¯	º¼ÖÝ-Î÷ºþÇø|ÔÚÐ£Éú/Ó¦½ìÉú|±¾¿Æ|ÕÐ1ÈË|05-23·¢²¼|¼ÆËã»úÐÅÏ¢¹ÜÀí	ÉÏ°àµØÖ·£º×ªÌÁ½ÖµÀÏóÉ½366ºÅÊ¡ÑÛ¿ÆÒ½Ôº	±¾¿Æ	ÔÚÐ£Éú/Ó¦½ìÉú	¹¤×÷ÄÚÈÝ£º1¡¢ITÏµÍ³Ó²¼þÖÕ¶Ë¹ÜÀí¼°Î¬»¤£¬¸÷ÀàÖÕ¶Ë¡¢ÓÃ»§Éè±¸µÈ½øÐÐÐÔÄÜ¹ÜÀí£¬¼à²âÔËÐÐÇé¿ö£¬½¨Á¢ÔËÎ¬ÈÕÖ¾£»2¡¢ITÏµÍ³Èí¼þ¹ÜÀí¼°Î¬»¤£¬È·±£Èí¼þÏµÍ³ÔËÐÐÎÈ¶¨£»½øÐÐÔº¼¶Êý¾ÝÎ¬»¤£¬¶ÔÖØ´ó¹ÊÕÏÓ¦ÓÐ´¦Àí¼°·ÖÎö±¨¸æ£»3¡¢ÍøÂç°²È«¹ÜÀí¼°Î¬»¤£¬È«ÔºÖÕ¶Ë¶Ô»¥ÁªÍøµÄÓ¦ÓÃÐèÇó¹ÜÀí¼°ÏàÓ¦µÄ°²È«·ÀÓù£¬È·±£ÎÈ¶¨¹¤×÷¼°ºËÐÄÒµÎñÊý¾ÝµÄ°²È«£»Ó¦¼°Ê±ÓëÏà¹Ø²¿ÃÅ»òµ¥Î»ÁªÏµ£¬½µµÍÓÉ´Ë´øÀ´µÄÒ½Ôº¾­ÓªËðÊ§¼°»¼Õß²»±ã£»4¡¢Ó¦ÓÃÐèÇóÊÕ¼¯¼°³£¹æ·ÖÎö£»5¡¢ÐÅ…	¼¼ÄÜÒªÇó£º1¡¢ÊìÏ¤windowsserver²Ù×÷ÏµÍ³µÄ°²×°¼°Î¬»¤£¬ÊìÏ¤raidµÄÅäÖÃºÍ²Ù×÷£»2¡¢ÊìÏ¤sqlserverºÍoracleÊý¾Ý¿âµÄ±¸·ÝÓë»Ö¸´£¬ÊìÁ·Ê¹ÓÃsqlÓï¾ä£»3¡¢ÊìÏ¤TCP/IP¡¢½»»»ºÍÂ·ÓÉ¡¢·À»ðÇ½µÈ»ù±¾Ô­ÀíºÍÅäÖÃ£¬ÄÜ¹»Ñ¸ËÙÅÐ¶ÏÍø¸ñ¹ÊÕÏ£¬¿É¶Ô³£ÓÃµÄÍøÂçÉè±¸½øÐÐ»ù±¾ÅäÖÃ£¬°üÀ¨vlan¡¢acl¡¢natµÈ£»ÊìÏ¤ÍøÂç°²È«µÄÏà¹Ø×¨Òµ¼¼ÊõÖªÊ¶£¬²¢ÒÀ¾ÝÊµ¼ÊÇé¿öÖÆ¶¨ÏàÓ¦µÄ½â¾ö·½°¸¡£
Êý¾ÝÖÎÀí¹¤³ÌÊ¦	Êý¾Ý¹ÜÀí»òÖÎÀí	0.6-1Íò/ÔÂ	ÃñÓª¹«Ë¾	500-1000ÈË	Ô­²ÄÁÏºÍ¼Ó¹¤	¶«Ý¸|2Äê¾­Ñé|´ó×¨|ÕÐ1ÈË|06-08·¢²¼	ÉÏ°àµØÖ·£º¶«Ý¸ÊÐ»¢ÃÅÕòÍþÔ¶ÄÏÃæ¹¤ÒµÇøB5¶°	´ó×¨	2Äê¾­Ñé	¸ÚÎ»Ö°Ôð£º1¡¢½¡È«¼¯ÍÅÊý¾Ý¹ÜÀíÌåÏµºÍÊý¾ÝÓ¦ÓÃ¼Ü¹¹¡¢ÍêÉÆ¼¯ÍÅÊý¾ÝÊ¹ÓÃ±ê×¼ºÍÓ¦ÓÃ¹æ·¶£»2¡¢¸ºÔð¹¹½¨Êý¾ÝÖÎÀíÌåÏµ£¬Íê³É×éÖ¯Êý¾ÝÖÎÀí¡¢Êý¾Ý¼Ü¹¹¹ÜÀí¡¢Ö÷Êý¾Ý¹ÜÀí¡¢Êý¾ÝÖÊÁ¿¹ÜÀí¡¢Êý¾Ý·þÎñ¹ÜÀí¼°Êý¾Ý°²È«¹ÜÀíµÈÊý¾Ý¾ÖÖÎÀí¹¤×÷¡£3¡¢Í¨¹ýÖÊÁ¿Ì½²é¡¢ÇåÏ´¡¢¼¯³É¼°¼à¿ØµÈÊÖ¶Î½øÐÐÊý¾Ý¹Ü¿Ø£¬ÐÎ³É³ÖÐøÌáÉýÊý¾ÝÓ¦ÓÃ¼ÛÖµµÄÊý¾ÝÖÎÀí·½°¸¡£4¡¢¸ºÔðÍêÉÆºÍ¹æ·¶Êý¾Ý±ê×¼µÄ¹ÜÀí·¶Î§ºÍ¹Ü¿ØÁ÷³Ì£¬Ö§³ÅÒµÎñ²¿ÃÅµÄÊý¾ÝÐèÇóºÍÊý¾ÝÓ¦ÓÃ£»5¡¢¸ºÔð½¨Á¢·ûºÏÆó…	ÈÎÖ°ÒªÇó£º1¡¢È«ÈÕÖÆ×¨¿ÆÒÔÉÏÑ§Àú£¬¼ÆËã»ú¡¢ÊýÑ§µÈÏà¹Ø×¨Òµ£»2¡¢2ÄêÒÔÉÏÊý¾ÝÖÎÀí¹¤×÷¾­Ñé£¬¶ÔÊý¾ÝÒµÎñÈ«Á÷³ÌÓÐÒ»¶¨ÁË½â£»3¡¢ÊìÖªÏà¹ØÊý¾ÝÈí¼þ£¬ÓÐ½ðµûERPÏµÍ³¡¢SAPµÈ¾­ÑéÕßÓÅÏÈ£»3¡¢ÓÐ½ÏÇ¿µÄ¹µÍ¨ÄÜÁ¦£¬¹¤×÷¸ºÔð£¬»ý¼«ÈÏÕæ¡£
Êý¾ÝÔ±	Êý¾Ý¹ÜÀí»òÖÎÀí	4.5-5.5Ç§/ÔÂ	Íâ×Ê£¨Å·ÃÀ£©	150-500ÈË	Ó¡Ë¢/°ü×°/ÔìÖ½Ô­²ÄÁÏºÍ¼Ó¹¤	ÉîÛÚ-±¦°²Çø|1Äê¾­Ñé|´ó×¨|ÕÐ1ÈË|06-19·¢²¼	ÉÏ°àµØÖ·£ºÉ³¾®½ÖµÀÉ³Ò»ÉçÇø»ª·á¹ú¼ÊÖÇÔì³Ç20¶°	´ó×¨	1Äê¾­Ñé	1¡¢¸ºÔðÉú²úÒì³£µÄÊý¾ÝÕûÀí¹¤×÷£»2¡¢¸ù¾ÝÉú²úÐèÇó¶ÔÒì³£Êý¾Ý½øÐÐ·ÖÎö£»3¡¢Íê³ÉÉÏ¼¶½»¸¶µÄÆäËûÈÎÎñ¡£	¸ÚÎ»ÒªÇó£º1¡¢´ó×¨¼°ÒÔÉÏÑ§Àú£¬¼ÆËã»úÏà¹Ø×¨ÒµÓÅÏÈ¿¼ÂÇ£»2¡¢×¢ÖØÏ¸½Ú£¬¶ÔÊý×ÖÃô¸Ð£¬Âß¼­ÐÔÇ¿£¬ÉÃ³¤Êý¾Ý·ÖÎöºÍ½â¾öÎÊÌâ£»3¡¢2021Äêµ×Ô¸ÒâÈ¥ÖÐÉ½¹¤×÷Ö°ÄÜÀà±ð£ºÉú²úÎÄÔ±
Éú²úÔËÓªÊý¾Ý·ÖÎöÓ¦ÓÃ¹¤³ÌÊ¦£¨ÎÄµÇÄÏº££©	Êý¾Ý·ÖÎö	0.5-1Íò/ÔÂ	ÃñÓª¹«Ë¾	5000-10000ÈË	Ô­²ÄÁÏºÍ¼Ó¹¤Ã³Ò×/½ø³ö¿Ú	Íþº£|±¾¿Æ|ÕÐÈô¸ÉÈË|06-20·¢²¼	ÉÏ°àµØÖ·£ºÁÙ¸ÛÇøÌ¨ÍåÂ·¶«Ê×Èý½Ç¹¤ÒµÔ°	±¾¿Æ	Î´±êÃ÷	¸ÚÎ»Ö°Ôð£º1¡¢¼à¿Ø¡¢·ÖÎöMESÏµÍ³ÔËÐÐÊý¾Ý£¬Í¨¹ý·ÖÎö½«Í¶Èë¡¢²ú³ö¡¢½á´æµÈ·ÖÎö½á¹ûÓëÎÊÌâ¼°Ê±·´À¡¸÷¹¤¶Î£¬Ö¸µ¼¸÷²¿ÃÅÕýÈ·¡¢¸ßÐ§Ó¦ÓÃÏµÍ³£¬±£Ö¤ÏµÍ³¸÷ÖÖÔËÐÐÊý¾ÝµÄ×¼È·ÐÔ¡£2¡¢½áºÏMESÏµÍ³Á¢Ìå²Ö¿â¡¢Ïß±ß²Ö¿â¡¢Í¶ÁÏ¹¤Î»µÈÊµÊ±½á´æÊý¾Ý£¬²ÉÓÃ³é²éÅÌµã·½Ê½£¬Ð£ÑéMESÏµÍ³½á´æÊý¾ÝµÄ×¼È·ÐÔ£¬·¢ÏÖÎÊÌâ²éÕÒÔ­Òò²¢¼°Ê±Ö¸µ¼¼à¿Ø¸÷²¿ÃÅÕû¸Ä¡£3¡¢ÏÖ³¡ÅàÑµÖ¸µ¼¸÷²¿ÃÅÔËÓÃMESÏµÍ³Êý¾ÝÖ§³ÖÒµÎñÔËÐÐÓë·ÖÎö£¬²¢²»¶ÏÓÅ»¯ÏµÍ³¡£ÔÚMESÏµÍ³Êý¾Ý³ÖÐø»ýÀÛ»…	ÈÎÖ°×Ê¸ñ£º1¡¢±¾¿Æ¼°ÒÔÉÏÑ§Àú£»2¡¢¼ÆËã»úÍøÂç¼¼ÊõµÈ£»3¡¢ÊìÏ¤¹ØÏµÐÍÊý¾Ý¿âÊ¹ÓÃ£¬ÓÐ·á¸»µÄÊý¾Ý¿â²Ù×÷¾­Ñé£¬¾«Í¨SQL£¬ÓÐSQL½Å±¾ÓÅ»¯ÄÜÁ¦¡£Ö°ÄÜÀà±ð£ºÏîÄ¿Ö´ÐÐ/Ð­µ÷ÈËÔ±
ERPÎÄÔ±	ÐÅÏ¢ÏµÍ³¹ÜÀíÔ±	3-4.5Ç§/ÔÂ	ÉÏÊÐ¹«Ë¾	1000-5000ÈË	Ô­²ÄÁÏºÍ¼Ó¹¤	¶«Ý¸-³¤°²Õò|ÔÚÐ£Éú/Ó¦½ìÉú|´ó×¨|ÕÐÈô¸ÉÈË|06-13·¢²¼|ÆÕÍ¨»°	ÉÏ°àµØÖ·£º³¤°²ÕòÎÚÉ³½­±´²½²½¸ß´óµÀ236ºÅ	´ó×¨	ÔÚÐ£Éú/Ó¦½ìÉú	1¡¢¸ºÔðERPÏà¹ØÊý¾ÝÍ³¼Æ»ã×Ü£»2¡¢¶ÀÁ¢´¦ÀíERPÊý¾Ý£¬µ¥¾ÝÒì³£´¦Àí£»3¡¢¶ÔÊý¾ÝÓÐÒ»¶¨¾¯ÌèÐÔ¡£	ÈÎÖ°ÒªÇó£º1.´ó×¨ÒÔÉÏ£»2.ÓÐÏà¹ØÎÄÖ°¹¤×÷¾­Ñé£»3.ÊìÏ¤°ì¹«µçÄÔµÄ²Ù×÷£¬°ì¹«Èí¼þ²Ù×÷ÊìÁ·£»4.ÎÈ¶¨Ì¤Êµ¡¢ÄÍÐÄºÃÑ§£»¾ß±¸Á¼ºÃµÄ¾´Òµ¾«Éñ¡¢ÍÅ¶ÓºÏ×÷ÒâÊ¶¡¢ÖÒ³Ï¶È¼°Ö´ÐÐÁ¦£»5.¶ÔµçÄÔÐÅÏ¢¹¤×÷Ä£Ê½¾ßÓÐÈÈÇéºÍÈÏ¿É¡£Ö°ÄÜÀà±ð£ºÆäËûÈËÊÂ×¨Ô±¹Ø¼ü×Ö£ºERPÈËÊÂ×¨Ô±
Êý¾ÝÎÄÔ±	Êý¾Ý¹ÜÀí»òÖÎÀí	3-4.5Ç§/ÔÂ	ÃñÓª¹«Ë¾	150-500ÈË	¿ìËÙÏû·ÑÆ·(Ê³Æ·¡¢ÒûÁÏ¡¢»¯×±Æ·)Ô­²ÄÁÏºÍ¼Ó¹¤	³É¶¼|2Äê¾­Ñé|´ó×¨|ÕÐ1ÈË|06-20·¢²¼	ÉÏ°àµØÖ·£º½ðÅ£ÇøÒøºÓ±±½Ö188ºÅ»ªÓî½õ³ÇÃû¶¼	´ó×¨	2Äê¾­Ñé	1¡¢¸ºÔðºË¶Ô³µ¼ä¹¤×Ê¡¢³öÆ·ÂÊµÈÏµÍ³Êý¾Ý2¡¢¸ºÔð½ðµûÏµÍ³ÏµÍ³»ù´¡½¨ÉèÎ¬»¤¡£	ÈÎÖ°ÒªÇó£º1¡¢ÓÐÓÐÄÍÐÄ£¬ÓÐÔðÈÎÐÄ¼°¾´Òµ¾«Éñ£»2¡¢Ï¸ÐÄ£¬¶ÔÊý¾ÝÃô¸Ð£»3¡¢ÓÐ¿â·¿¹ÜÀí¾­Ñé£»4¡¢·þ´Ó¹«Ë¾Áìµ¼°²ÅÅ£»Ö°ÄÜÀà±ð£ºÉú²ú¼Æ»®/ÎïÁÏ¹ÜÀí(PMC)Í³¼ÆÔ±¹Ø¼ü×Ö£ºÊý¾ÝÔ±×ÊÁÏÔ±°ì¹«ÊÒÎÄÔ±
Êý¾Ý¿â¹ÜÀíÔ±	Êý¾Ý¿â	4.5-6Ç§/ÔÂ	ÃñÓª¹«Ë¾	500-1000ÈË	Ã³Ò×/½ø³ö¿ÚÔ­²ÄÁÏºÍ¼Ó¹¤	¹ãÖÝ-»ÆÆÒÇø|3-4Äê¾­Ñé|´ó×¨|ÕÐ1ÈË|06-20·¢²¼	ÉÏ°àµØÖ·£º»ÆÆÒ´óµÀ¶«971ºÅ	´ó×¨	3-4Äê¾­Ñé	¸ÚÎ»Ö°Ôð1.¸ºÔð¹«Ë¾excel·þÎñÆ÷µÄ¹ÜÀí¹¤×÷£¬¶Ô¸÷ÖÖÊý¾Ý½øÐÐÕûÀí£¬ÖÆ×÷²É¹º¼°²ÆÎñÐèÒªµÄ¸÷ÖÖÊý¾Ý£»2.¸ºÔðÏµÍ³ÊµÊ©¡¢Î¬»¤¡¢·ÖÅäÓÃ»§Ö°ÔðµÈ¹¤×÷£»3.²ÎÓëÊµÊ©¹¤×÷²¢½â¾öÏµÍ³ÔËÐÐ¹ý³ÌÖÐµÄÎÊÌâ¡£	ÈÎÖ°×Ê¸ñ1.ÖÐ×¨ÒÔÉÏÑ§Àú£¬ÄêÁä26-40Ëê£»2.´ÓÊÂ¹ý¹ÜÀíÈí¼þERP¡¢CRM¡¢OAµÈ2ÄêÒÔÉÏ¹¤×÷¾­Ñé£»3.SQLServerÊý¾Ý¿â£¬ÊìÁ·Ê¹ÓÃExcel¡£Ö°ÄÜÀà±ð£ºÍøÂç¹¤³ÌÊ¦(IT¹¤³ÌÊ¦)Êý¾Ý¿â¹¤³ÌÊ¦(DBA)¹Ø¼ü×Ö£ºERPÈí¼þ¹¤³ÌÊ¦excel·þÎñÆ÷
Êý¾Ý·ÖÎöÊ¦	Êý¾Ý·ÖÎö	6-8Ç§/ÔÂ	ºÏ×Ê	50-150ÈË	Ô­²ÄÁÏºÍ¼Ó¹¤Ó¡Ë¢/°ü×°/ÔìÖ½	ÉÏº£-ËÉ½­Çø|3-4Äê¾­Ñé|´ó×¨|ÕÐ1ÈË|06-02·¢²¼	ÉÏ°àµØÖ·£ºËÉ½­ÇøÐÂäº¹¤ÒµÇøºìÄµµ¤Â·58ºÅB×ù	´ó×¨	3-4Äê¾­Ñé	1¡¢Ã¿ÔÂ¶ÔerpÏµÍ³µÄÊý¾Ý£¬°´ÕÕ²¿ÃÅÖÆ¶¨µÄÊý¾Ý·ÖÎö¹æ»®ÒªÇó£¬½øÐÐºÏÀíµÄÊý¾Ý´¦Àí£¬ÔÚ¹æ¶¨µÄÊ±¼äÄÚÍê³ÉÏà¹ØÊý¾Ý·ÖÎö±¨¸æ£»2¡¢ÒÀ¾ÝÏúÊÛ¼Æ»®µÄÊý¾Ý£¬Í³¼Æ¡¢ÕûÀíÉú²ú²¿ÃÅÔÂ¶ÈÉú²ú¼Æ»®£¬±£ÕÏÉú²úµÄË³Àû½øÐÐ£»3¡¢ÒÀ¾ÝÉú²ú¼Æ»®µÄÊý¾Ý£¬Í³¼Æ¡¢ÕûÀíÎï×Ê²¿ÔÂ¶È²É¹º¼Æ»®£¬±£ÕÏ²É¹ºµÄË³Àû½øÐÐ£»4¡¢¶¨ÆÚ½«¸÷ÀàÖ¸±êÓë¼Æ»®½øÐÐ±È½Ï£¬ÕÒ³ö²î¾à£»5¡¢¶ÔÊÕ¼¯µÄÊý¾ÝÄÜ½øÐÐ¸ñÊ½ÒªÇó£¬ÖÆ¶¨ÏàÓ¦µÄÄ£°å¿ò¼Ü¡£6¡¢ÄÜÔÚ¼È¶¨Êý¾Ý·ÖÎö¿ò¼ÜµÄ»ù´¡ÉÏ£¬Õë¶Ô¹«Ë¾µÄÏÖ…	ÈÎÖ°×Ê¸ñ1¡¢´óÑ§×¨¿Æ¼°ÒÔÉÏÑ§Àú2¡¢¶þÄêÒÔÉÏÊý¾Ý·ÖÎö¹¤×÷¾­Ñé3¡¢ÊìÏ¤Ïà¹ØerpÈí¼þµÄÕûÌå²Ù×÷¡£4¡¢ÊìÁ·²Ù×÷¼ÆËã»ú£»5¡¢¹¤×÷Ï¸ÖÂÈÏÕæ£¬ÔðÈÎÐÄÇ¿£¬Ë¼Î¬Ãô½Ý£¬¾ßÓÐ½ÏÇ¿µÄÍÅ¶ÓºÏ×÷¾«ÉñÖ°ÄÜÀà±ð£ºÊý¾Ý·ÖÎöÊ¦Êý¾Ý²Ö¿â¹¤³ÌÊ¦¹Ø¼ü×Ö£ºÖÜÄ©Ë«ÐÝ½ÚÈÕ¸£ÀûÔ±¹¤ÂÃÓÎ³ö¹ú»ú»á
ÏµÍ³¹ÜÀí¹¤³ÌÊ¦£¨Êý¾Ý¿â¹ÜÀíÔ±-Oracle DBA£©	Êý¾Ý¿â	1.5-2Íò/ÔÂ	ÃñÓª¹«Ë¾	5000-10000ÈË	º½Ìì/º½¿Õ½»Í¨/ÔËÊä/ÎïÁ÷	ÉÏº£-ãÉÐÐÇø|3-4Äê¾­Ñé|´ó×¨|ÕÐ1ÈË|06-05·¢²¼	ÉÏ°àµØÖ·£ººçÏèÈýÂ·80ºÅ¼ªÏéº½¿ÕÒµÎñ´óÂ¥	´ó×¨	3-4Äê¾­Ñé	¹¤×÷Ö°Ôð£º1¡¢¸ºÔðÊý¾Ý¿âµÄÈÕ³£ÔËÐÐÎ¬»¤¡¢°²×°¡¢ÅäÖÃ¡¢¼à¿Ø¡¢±¸·Ý¡¢»Ö¸´ºÍ¹ÜÀí£»2¡¢¿ìËÙ´¦Àí½â¾öÊý¾Ý¿âÏµÍ³ÔËÐÐÖÐ³öÏÖµÄ¹ÊÕÏºÍÎÊÌâ£¬±£Ö¤ÒµÎñÊý¾Ý°²È«¡¢¿ÉÓÃ£»3¡¢ÊµÊ©ÏµÍ³°²È«²ßÂÔ£¬Êý¾Ý±¸·Ý/ÔÖÄÑ»Ö¸´£»4.¡¢ÊµÊ©Êý¾Ý¿âÓÅ»¯·½°¸£»5¡¢×«Ð´²¢Î¬»¤¹¤×÷Ïà¹ØµÄÎÄµµ£»6¡¢Îª¿ª·¢ÍÅ¶ÓÌá¹©Êý¾Ý¿âÏà¹ØµÄ¼¼ÊõÖ§³Ö·þÎñ£¬°üÀ¨SQL±àÐ´¹æ·¶ÖÆ¶¨¡¢Ö¸µ¼¡¢ÉóºËµÈ¡£	ÈÎÖ°ÒªÇó£º1¡¢¼ÆËã»ú¼°Ïà¹Ø×¨Òµ×¨¿Æ¼°ÒÔÉÏÑ§Àú2¡¢3Äê¼°ÒÔÉÏOracleDBA¹¤×÷¾­Ñé3¡¢ÊìÏ¤OracleÊý¾Ý¿âÌåÏµ½á¹¹£¬ÅäÖÃ£¬±¸·Ý£¬ÈÕ³£Î¬»¤¡¢ÏµÍ³Ç¨ÒÆ¡¢¹ÊÕÏ´¦Àí4¡¢¾«Í¨OraleRAC¡¢Dataguard°²×°¡¢²¿Êð¡¢¼à¿Ø5¡¢ÊìÏ¤Linux²Ù×÷ÏµÍ³6¡¢ÓÐOCPÖ¤Êé7¡¢ÊìÏ¤MySQLÊý¾Ý¿â8¡¢ÓÐOCMÖ¤ÊéÓÅÏÈÖ°ÄÜÀà±ð£ºÊý¾Ý¿â¹¤³ÌÊ¦(DBA)
£¨Ãñº½·þÎñ£©Êý¾Ý·ÖÎöÊ¦	Êý¾Ý·ÖÎö	6-9Ç§/ÔÂ	ÃñÓª¹«Ë¾	150-500ÈË	»¥ÁªÍø/µç×ÓÉÌÎñº½Ìì/º½¿Õ	ºÏ·Ê-ÊñÉ½Çø|3-4Äê¾­Ñé|±¾¿Æ|ÕÐ1ÈË|06-02·¢²¼	ÉÏ°àµØÖ·£ºÇ±É½Â·ÐÂ»ª¹ú¼Ê¹ã³¡A×ù12²ã	±¾¿Æ	3-4Äê¾­Ñé	¸ÚÎ»Ö°Ôð£º1.ÉîÈëÁË½âÒµÎñ£¬½¨Á¢»ùÓÚÒµÎñ³¡¾°µÄÊý¾Ý·ÖÎöÐèÇó£¬½â¾ö¸÷ÀàÊý¾Ý·ÖÎöÎÊÌâ£»2.»ùÓÚÒµÎñÐèÇó£¬¶¨ÆÚÏòºÏ×÷¿Í»§Ìá¹©Êý¾Ý·ÖÎö±¨¸æ£»3.ÊÕ¼¯¿Í»§Êý¾ÝÐèÇó£¬¹éÄÉÌáÁ¶³öÊý¾ÝÍ³¼ÆÐèÇó£¬Ìá³öÊý¾ÝÐèÇó·½°¸½øÐÐ²úÆ·»¯£»4.²ß»®ºÍÖ´ÐÐÏà¹ØÊý¾ÝÄÚÈÝ£¬Ìá¹©Êý¾Ý¿ÉÊÓ»¯ÄÚÈÝÖ§³Ö£»5.Õë¶Ô·ÖÎö×ÉÑ¯ÀàÏîÄ¿£¬ÄÜ¹»×¼È·°ÑÎÕ¿Í»§ÐèÇó£¬½áºÏÓÃ»§µ÷ÑÐ¡¢°¸Í·ÑÐ¾¿µÈ·½Ê½£¬Ìá¹©ÏàÓ¦µÄ½â¾ö·½°¸¡£	¸ÚÎ»ÒªÇó£º1.±¾¿ÆÒÔÉÏÑ§Àú£¬ÊýÑ§¡¢Í³¼ÆÑ§µÈÏà¹Ø×¨Òµ£»ÓÐ×ÉÑ¯ÐÐÒµ¡¢Ãñº½Ïà¹Ø´ÓÒµ¾­ÑéÕß¿ÉÓÅÏÈ¿¼ÂÇ£»2.ÊìÁ·Ê¹ÓÃPPT¡¢EXCELµÈOfficeÈí¼þ£¬ÊìÁ·ÕÆÎÕpython£¬ÄÜ¹»ÀûÓÃpython½øÐÐÊý¾Ý´¦Àí¼°·ÖÎö£¬ÓÐÎÄ±¾·ÖÎö¾­ÑéÕß¿ÉÓÅÏÈ¿¼ÂÇ£»3.¶ÔÊý¾ÝÃô¸Ð£¬ÉÃÓÚ·¢ÏÖ¡¢ÊÕ¼¯¡¢Õç±ðÓÐ¼ÛÖµµÄ¸÷ÀàÐÅÏ¢£¬¾ß±¸Á¼ºÃµÄÊý¾Ý·ÖÎöÄÜÁ¦¡¢Ë¼Î¬Âß¼­ÄÜÁ¦¡¢¾ö²ßÅÐ¶ÏÁ¦£»4.ÓÐºÜÇ¿µÄ×ÔÎÒÑ§Ï°ÄÜÁ¦£¬Á¼ºÃ¹µÍ¨±í´ïºÍÀí½âÄÜÁ¦£¬¾ß±¸¿ìËÙµÄÓ¦±äÄÜÁ¦ºÍÁ¼ºÃµÄÅÐ¶ÏÁ¦£¬ÉÆÓÚ·¢ÏÖÎÊÌ…
121934¸ß¼¶Êý¾Ý·ÖÎöÊ¦£¨²É¹ºÔËÓª·½Ïò£©	´óÊý¾ÝÍÚ¾ò	1.5-3Íò/ÔÂ	ÃñÓª¹«Ë¾	10000ÈËÒÔÉÏ	µç×Ó¼¼Êõ/°ëµ¼Ìå/¼¯³ÉµçÂ·º½Ìì/º½¿Õ	ÉîÛÚ-ÄÏÉ½Çø|5-7Äê¾­Ñé|±¾¿Æ|ÕÐÈô¸ÉÈË|06-16·¢²¼	ÉÏ°àµØÖ·£ºÉîÛÚÊÐÄÏÉ½Çø¸ßÐÂÄÏËÄµÀ18ºÅ´´Î¬°ëµ¼ÌåÉè¼Æ´óÏÃÎ÷×ù	±¾¿Æ	5-7Äê¾­Ñé	1.ÉîÈëÁË½â²¢²ÎÓë²É¹ºÔËÓªµÄÒµÎñ¾ö²ßÁ÷³Ì£¬Ìá¹©Êý¾Ý¾ö²ßÖ§³Ö£»2.¶ÔÒµÎñ¸÷»·½Ú²úÉúµÄÊý¾Ý£¬×ö²É¼¯ÕûÀí¡¢Í³¼ÆÓëÉî¶ÈÍÚ¾ò·ÖÎö£¬¼à¿ØÓë·¢¾òÎÊÌâ¡¢Ìá³ö¸Ä½ø·½Ïò¡¢×ö³öÊý¾Ý½áÂÛ£»3.Í¨¹ýÊý¾Ý·ÖÎöºÍÊý¾ÝÄ£ÐÍµÈÊý¾Ý·ÖÎöÄÜÁ¦£¬Ìá¹©»ò¸¨ÖúÌá¹©ÓÅ»¯µÄÔËÓª²ßÂÔ»ò²úÆ··½°¸£»4.Àí½âÒµÎñÂß¼­£¬ÕÒ³ö¹Ø¼üµÄÒµÎñ½Úµã¡¢·ÖÎöÄ£ÐÍÂ·¾¶²¢½«Êý¾Ý²úÆ·»¯£»5.×«Ð´²É¹º¹ÜÀíÏà¹ØÁìÓòµÄÉî¶ÈÊý¾Ý·ÖÎö±¨¸æ¡£¹æ»®Êý¾Ý½á¹¹£¬ÈÎÎñ²ð½â±Õ»·£¬×éÖ¯¼Ü¹¹´î½¨¡£	ÈÎÖ°ÒªÇó£º1.3Äê-5ÄêÊý¾Ý·ÖÎö/ÍÚ¾òÏà¹Ø¹¤×÷¾­Ñé£¬»¥ÁªÍøÏà¹ØÁìÓòÓÅÏÈ£¬Í³¼ÆÑ§¡¢ÊýÑ§×¨ÒµÓÅÏÈ£»2.¾ß±¸´óÊý¾ÝµÄ´¦ÀíÄÜÁ¦£¬ÕÆÎÕhive¡¢SQLµÈÏà¹ØÊý¾ÝÌáÈ¡¹¤¾ß£¬ÊìÁ·Ê¹ÓÃR»òPython¡¢excel¡¢SAS/SPSS¡¢PPTµÈ¹¤¾ß£»3.¾ßÓÐ½ÏÇ¿µÄË¼Î¬Âß¼­ÄÜÁ¦£¬Á¼ºÃµÄÊý¾ÝÃô¸Ð¶È£¬ÄÜ´Óº£Á¿Êý¾ÝÌáÁ¶ºËÐÄ½á¹û£»ÓÐ·á¸»µÄÊý¾Ý·ÖÎö¡¢ÍÚ¾ò¡¢½¨Ä£µÄ¾­Ñé£»4.¾ß±¸Á¼ºÃµÄ¹µÍ¨Ð­µ÷ÄÜÁ¦ÓÐ¶ÀÁ¢¿ªÕ¹·ÖÎöÑÐ¾¿ÏîÄ¿¾­Ñé£»5.Á¼ºÃµÄ¿¹Ñ¹ÄÜÁ¦ºÍºÍÍÅ¶Ó¾«Éñ¡£Ö°ÄÜÀà±ð£º´óÊý¾Ý¿ª·…
Êý¾Ý×¨Ô±	Êý¾Ý¹ÜÀí»òÖÎÀí	4-6Ç§/ÔÂ	ÃñÓª¹«Ë¾	150-500ÈË	Ò½ÁÆ/»¤Àí/ÎÀÉúÃÀÈÝ/±£½¡	¹ãÖÝ|1Äê¾­Ñé|´ó×¨|ÕÐ1ÈË|06-23·¢²¼	ÉÏ°àµØÖ·£ºÀóÍåÇøÎ÷ÍåÂ·138ºÅ¹ã´óÕûÐÎÃÀÈÝÒ½Ôº6Â¥ÈËÁ¦×ÊÔ´²¿	´ó×¨	1Äê¾­Ñé	1¡¢¸ºÔðÏúÊÛÏà¹ØÊý¾ÝµÄÈÕ¡¢ÔÂ¡¢ÄêÕûÀí¼°ÏÂÔØ£»2¡¢¶ÔÊý¾Ý½øÐÐ²»Í¬ÀàÄ¿µÄ»ã×Ü¡¢Í³¼ÆÒÔ¼°·ÖÎö£»3¡¢ÅäºÏÏà¹Ø²¿ÃÅ×÷Êý¾Ý±í¸ñÕûÀí£»4¡¢¸ºÔðÊÕ¼¯ÕûÀí¾ºÕù¶ÔÊÖÏà¹ØÊý¾Ý¼°×ÊÁÏ£¬²¢½øÐÐ¶Ô±È·ÖÎö£»5¡¢¸ºÔðÆ½Ì¨Í¬ÀàÊÐ³¡µÄÊý¾Ý½øÐÐÕûºÏ·ÖÎö£»6¡¢Îª¹«Ë¾µÄÏà¹Ø¾ö²ßÌá¹©»ù´¡Êý¾Ý£»7¡¢Íê³ÉÉÏ¼¶½»´ýµÄÆäËûÊÂÎñ¡£	ÈÎÖ°ÒªÇó£º1.È«ÈÕÖÆ´ó×¨¼°ÒÔÉÏÑ§Àú£¬ÓÐÊý¾ÝÍ³¼Æ¡¢ÐÐÕþ¹ÜÀí¹¤×÷¾­Ñé***£»2.ÄÜÊìÁ·²Ù×÷EXCELµÈ°ì¹«Èí¼þ£»3.ÓÐ½ÏÇ¿µÄÌõÀíÐÔ£¬ÑÏ½÷Ï¸ÖÂ£¬Âß¼­Ë¼Î¬ÄÜÁ¦Ç¿£¬¹¤×÷Ð§ÂÊ¸ß£»4.ÓÐÁ¼ºÃµÄ¹µÍ¨ÄÜÁ¦¼°ÍÅ¶ÓÐ­×÷ÄÜÁ¦£¬ÄÜ¹»Ö÷¶¯ÓëÁìµ¼¼°Í¬ÊÂ½øÐÐ¹µÍ¨£»5.¾ßÓÐ½ÏÇ¿µÄÔðÈÎÐÄ¡¢¸ß¶ÈµÄ¹¤×÷Ö÷¶¯ÐÔ¼°¾´Òµ¾«Éñ£¬ÄÜ¸ù¾ÝÉÏ¼¶Áìµ¼µÄÖ¸Ê¾¼°Ê±×¼È·µØÍê³É¹¤×÷£»6.ÇÚ·ÜºÃÑ§£¬ÉÆÓÚË¼¿¼£¬ÉÆÓÚÔÚ¹¤×÷ÖÐ×Ü½á¡¢¸Ä½øºÍÌá¸ßÁ¼ºÃµÄÉíÌåËØÖÊ£¬ÄÜ³ÐÊÜ½×¶ÎÐÔ³¬¸ººÉ¹¤×÷£»7.¶Ô¹…
Êý¾Ý×¨Ô±	Êý¾Ý¹ÜÀí»òÖÎÀí	5-8Ç§/ÔÂ	ÃñÓª¹«Ë¾	500-1000ÈË	ÖÆÒ©/ÉúÎï¹¤³ÌÃÀÈÝ/±£½¡	¹ãÖÝ|1Äê¾­Ñé|´ó×¨|ÕÐ1ÈË|06-22·¢²¼|¼ÆËã»úÓ¦ÓÃ ÊÐ³¡ÓªÏú	ÉÏ°àµØÖ·£º¹ãÖÝÊÐÌìºÓÇøÌìºÓÂ·228ºÅ¹ãêÉ´óÏÃ1501¡ª04	´ó×¨	1Äê¾­Ñé	¸ÚÎ»Ö°Ôð£º1¡¢¸ºÔðÈÕ³£Êý¾ÝÍ³¼Æ£¬Êý¾Ý¶Ô½Ó¡¢Êý¾ÝÕûÀí£»2¡¢¸ù¾ÝÇøÓòÊÐ³¡¡¢¿Í»§¡¢ÏúÊÛÈËÔ±¶ÔÊý¾Ý½øÐÐ¹éÀà£»3¡¢´´½¨ÊÐ³¡»ù´¡Êý¾Ý²¢¶¨ÆÚÍ¬²½¸øÏà¹ØÈËÔ±£»4¡¢¸ù¾ÝÊý¾Ý±ä»¯¼°Ê±¸ø³öÊÐ³¡½¨Òé£»5¡¢ÆäËû½ô¼±ÁÙÊ±ÐÔ¹¤×÷µÄ¡£	ÈÎÖ°ÒªÇó£º1¡¢33ËêÒÔÏÂ£¬È«ÈÕÖÆ´ó×¨»òÒÔÉÏÑ§Àú£¬ÓÐÏà¹Ø¹¤×÷¾­ÑéÕßÓÅÏÈ£»2¡¢¼ÆËã»ú¡¢ÓªÏú¡¢»òÊýÑ§Ïà¹Ø×¨Òµ±ÏÒµ£»3¡¢¶ÔÊý¾ÝÃô¸Ð£¬½ÏÇ¿µÄÂß¼­·ÖÎöÄÜÁ¦ºÍÎÄ×Ö±í´ïÄÜÁ¦¡£4¡¢¾«Í¨EXCEL°ì¹«Èí¼þ£¬ÊìÁ·Ó¦ÓÃº¯Êý¼°Ïà¹ØµÄÍ³¼Æ·ÖÎö¹¤×÷¡£5¡¢ÓÐ½ÏÇ¿µÄÑ§Ï°ÄÜÁ¦£¬¾ß±¸Á¼ºÃµÄ¹µÍ¨Ð­µ÷ÄÜÁ¦£¬ÓÐ½ÏÇ¿µÄÔðÈÎÐÄÖ°ÄÜÀà±ð£ºÊý¾Ý·ÖÎöÊ¦¹Ø¼ü×Ö£ºÊý¾ÝÊý¾Ý×¨Ô±Êý¾Ý·ÖÎö
Êý¾Ý×¨Ô±	Êý¾Ý¹ÜÀí»òÖÎÀí	6-8Ç§/ÔÂ	ÃñÓª¹«Ë¾	50-150ÈË	»¥ÁªÍø/µç×ÓÉÌÎñÃÀÈÝ/±£½¡	º¼ÖÝ-±õ½­Çø|1Äê¾­Ñé|±¾¿Æ|ÕÐ1ÈË|05-26·¢²¼|¼ÆËã»ú¿ÆÑ§Óë¼¼Êõ ÐÅÏ¢Óë¼ÆËã¿ÆÑ§	ÉÏ°àµØÖ·£ºÇïÒçÂ·288ºÅ¶«¹Ú¸ßÐÂ¿Æ¼¼Ô°1´±1208ÊÒ	±¾¿Æ	1Äê¾­Ñé	¸ÚÎ»Ö°Ôð£º1¡¢¸ºÔðÈÕ³£Êý¾ÝµÄÊÕ¼¯¡¢ÉóºË¡¢ÇåÏ´¡¢±È¶Ô¡¢±ê×¼»¯¹¤×÷£»2¡¢°´ÕÕÒªÇóÍê³É¸÷ÀàÊý¾ÝÍ³¼Æ·ÖÎö¹¤×÷£»3¡¢¶ÔÊý¾Ý¿â½øÐÐ³£¹æ¹ÜÀí£¬ÓÅ»¯ºÍÎ¬»¤£»4¡¢Ð­ÖúÁìµ¼¸ºÔð×éÄÚÊý¾Ý¸ú×Ù¡¢ºË²éµÈ¹¤×÷£»5¡¢Ð­ÖúÁìµ¼ÓëÆäËû²¿ÃÅ½øÐÐ¹µÍ¨Ð­×÷¡£	ÈÎÖ°ÒªÇó£º1¡¢±¾¿Æ¼°ÒÔÉÏÑ§Àú£¬¼ÆËã»ú£¬Í³¼ÆÑ§£¬ÊýÑ§µÈ×¨Òµ£¬Ò»Äê¼°ÒÔÉÏµçÉÌÏà¹Ø¹¤×÷¾­Ñé£¬ÓÅÐãµÄÓ¦½ì±ÏÒµÉúÒ²¿É¿¼ÂÇ£»2¡¢ÊìÏ¤SQLServerÊý¾Ý¿â£»3¡¢Ö´ÐÐÁ¦¡¢ÔðÈÎÐÄ¼°³ÐÑ¹ÄÜÁ¦Ç¿£»×ÔÇýÁ¦Ç¿£¬Ö°Òµ¹æ»®ÇåÎú£»4¡¢ÓÅÐãµÄ¹µÍ¨ÄÜÁ¦¡¢Ñ§Ï°ÄÜÁ¦£¬ÔðÈÎÐÄÇ¿¼°¾ßÓÐÁ¼ºÃµÄÍÅ¶ÓºÏ×÷¾«Éñ£»5¡¢Áé»î¡¢Ö÷¶¯¡¢ÓÂÓÚ´´ÐÂ¡£¹«Ë¾Ë«ÐÝ£¬½ÉÄÉÎåÏÕÒ»½ð£»Ö°ÄÜÀà±ð£º´óÊý¾Ý¿ª·¢¹¤³ÌÊ¦¹Ø¼ü×Ö£ºÊý¾Ý·ÖÎö
Êý¾Ý·ÖÎöÊ¦	Êý¾Ý·ÖÎö	0.8-1.2Íò/ÔÂ	ÃñÓª¹«Ë¾	150-500ÈË	¿ìËÙÏû·ÑÆ·(Ê³Æ·¡¢ÒûÁÏ¡¢»¯×±Æ·)ÃÀÈÝ/±£½¡	¹ãÖÝ-»ÆÆÒÇø|2Äê¾­Ñé|´ó×¨|ÕÐ1ÈË|05-28·¢²¼	ÉÏ°àµØÖ·£ºÊ¯»¯Â·219ºÅÎÄ³åÍ¬´´»ãB419	´ó×¨	2Äê¾­Ñé	¹¤×÷Ö°Ôð£º1¡¢Ð­Öú¹«Ë¾²úÆ·¸÷ÒµÎñÏßÊý¾Ý·ÖÎöÐèÇó£¬½¨Á¢ÒµÎñÊý¾ÝÄ£ÐÍ£¬°üÀ¨²úÆ·Êý¾Ý¡¢ÓÃ»§Êý¾Ý¡¢Í¶·ÅÊý¾ÝµÈ2¡¢ÉîÍÚÒµÎñÔö³¤µã¼°ÓÃ»§ÌØÐÔ£¬Ð­ÖúÓÅ»¯²úÆ·ºÍÍÆ¹ã²ßÂÔ£»Óë²úÆ·¼°ÊÐ³¡ÍÅ¶ÓÅäºÏ£¬¶Ô²úÆ·¹¦ÄÜ¼°ÓÃ»§À´Ô´½øÐÐ·ÖÎö3¡¢ÓëÔËÓªÍÅ¶ÓÅäºÏ£¬¶ÔÔËÓª»î¶¯½øÐÐÊý¾ÝÐ§¹ûÆÀ¹À£¬Í¨¹ýÊý¾Ý¸ÄÉÆÔËÓª»·½Ú£¬ÌáÉýÓÃ»§»îÔ¾;4¡¢²ÎÓëµ×²ãÊý¾Ý²Ö¿â½¨Éè¼°Êý¾ÝÖÊÁ¿µÄÐ£Ñé£¬²ÎÓëÊý¾Ý²úÆ·	Ö°Î»ÒªÇó1¡¢±¾¿Æ¼°ÒÔÉÏÑ§Àú£¬ÊýÑ§¡¢Í³¼ÆÑ§Ïà¹Ø×¨ÒµÓÅÏÈ£¬Á¼ºÃµÄÊý¾ÝÃô¸Ð¶È£¬ÄÜ´Óº£Á¿Êý¾ÝÖÐÌáÁ¶ºËÐÄ½á¹û£¬ÓÐ·á¸»µÄÊý¾ÝÍÚ¾ò£¬ÐÅÏ¢²ÉÓÃÕûÀí£¬·ÖÎöÄÜÁ¦2¡¢¾«Í¨Office£¬ÊìÁ·Ê¹ÓÃSQL£¬¿ÉÊ¹ÓÃ»áPython¡¢RÓïÑÔµÈÊý¾Ý·ÖÎö¹¤¾ßÎª¼Ó·ÖÏî£»3¡¢ÓÐ·ÖÎö»¥ÁªÍø²úÆ·¡¢¹ã¸æµÈÊý¾Ý·ÖÎö¾­ÑéÕßÓÅÏÈ4¡¢¾ßÓÐ¸ß¶ÈµÄÊý¾ÝÃô¸ÐÐÔºÍ¶´²ìÁ¦£¬¸ßÐ§µÄÍÅ¶ÓÐ­×÷ºÍ¹µÍ¨ÄÜÁ¦¡£¹¤×÷µØÖ·£º¹ãÖÝ»ÆÆÒÇø´óÉ³¶«±£ÀûÖÐÓþ3A11£¨µØÌúÎåºÅÏß£º´óÉ³¶«Õ¾D¿Ú£©Ö°ÄÜÀà±ð£ºÊý¾Ý¿â¹¤…
Êý¾Ý×¨Ô±	Êý¾Ý¹ÜÀí»òÖÎÀí	3-4.5Ç§/ÔÂ	ÃñÓª¹«Ë¾	50-150ÈË	ÃÀÈÝ/±£½¡¿ìËÙÏû·ÑÆ·(Ê³Æ·¡¢ÒûÁÏ¡¢»¯×±Æ·)	¹ãÖÝ-°×ÔÆÇø|ÕÐ1ÈË|06-17·¢²¼	ÉÏ°àµØÖ·£ºÁú¹éÂ·¿ÚÓÀÐË´åµÚ°Ë¾­¼ÃÉçÐÅÈçÖÐÒ©£¨°ØÊ¢²ÊÓ¡Ð±¶ÔÃæ£©ÓÀÐËÎÀÉúÕ¾ÅÔ±ß	Î´±êÃ÷	Î´±êÃ÷	1¡¢Ö÷Òª¸ºÔð¹«Ë¾¸÷ÒµÎñ²¿ÏúÊÛÊý¾ÝÍ³¼Æ£¬Êý¾Ý¶Ô½Ó£»2¡¢È·±£Êý¾Ý×¼Ê±¡¢×¼È·µÄÌá½»ÏîÄ¿¸ºÔðÈË£»3¡¢ÈÕ³£Êý¾ÝµÄÌáÈ¡¼°·ÖÎö£¬³ö¾ß·ÖÎö±¨±í£»4¡¢ÓÐ»á¼Æ¡¢²ÆÎñ»ù´¡ÓÅÏÈ¿¼ÂÇ£»5¡¢Íê³ÉÉÏ¼¶½»´úµÄÈÎÎñÓë¹«Ë¾ÁÙÊ±°²ÅÅµÄÆäËû¹¤×÷	¸ÚÎ»ÒªÇó£º1¡¢18-35ËêÖ®¼ä***£¬ÖÐ×¨¼°ÒÔÉÏÑ§Àú£¬×¨Òµ²»ÏÞ£¬Ìõ¼þÓÅÐãÕß¿É·Å¿íÑ§Àú£»2¡¢¹¤×÷ÈÏÕæ¸ºÔð£¬ÓÐÒ»¶¨µÄÉÏ½øÐÄ£¬¹¤×÷ÓÐÌõÀí£»3¡¢ÊìÁ·²Ù×÷EXCEL¡¢WORDµÈÄÜÊìÁ·Ê¹ÓÃ4¡¢Á¼ºÃÓïÑÔ±í´ïÄÜÁ¦£¬¾ß±¸ÍÅ¶ÓÐ­×÷ÄÜÁ¦£»5¡¢ÓÐ½ÏºÃµÄ¹µÍ¨¡¢Ð­µ÷ÄÜÁ¦ºÍ·ÖÎöÄÜÁ¦£»Ï¸ÖÂ¡¢¸ºÔðµÄ¹¤×÷Ì¬¶È£»Ö°ÄÜÀà±ð£ºÍ³¼ÆÔ±¹Ø¼ü×Ö£ºÊý¾ÝÖÆ±í
Êý¾Ý·ÖÎö¹¤³ÌÊ¦	Êý¾Ý·ÖÎö	1.5-2Íò/ÔÂ	ÃñÓª¹«Ë¾	500-1000ÈË	¿ìËÙÏû·ÑÆ·(Ê³Æ·¡¢ÒûÁÏ¡¢»¯×±Æ·)ÃÀÈÝ/±£½¡	¹ãÖÝ-ÌìºÓÇø|2Äê¾­Ñé|´ó×¨|ÕÐ1ÈË|06-23·¢²¼	ÉÏ°àµØÖ·£ºÖé½­Î÷Â·17ºÅ¹ãêÉ¹ú¼Ê´óÏÃ12Â¥	´ó×¨	2Äê¾­Ñé	1¡¢½¨Á¢ÒÔÓÃ»§ÎªÖÐÐÄµÄÓÃ»§»­ÏñÊý¾Ý£¬ÒÔCRMÎªÒµÎñÇý¶¯µÄË½ÓòÓªÏúÊý¾Ý·ÖÎöÄ£ÐÍ£»2¡¢½áºÏCRMÏµÍ³£¬µÚÈý·½¹¤¾ß£¬½¨Á¢CRMÈËÈº»­Ïñ£¬°üº¬ÓÃ»§±êÇ©£¬RFMÄ£ÐÍ£¬»áÔ±²ã¼¶£¬ÉúÃüÖÜÆÚµÈ£»3¡¢Ð­Í¬ÔËÓª²¿£¬¶ÔÏÖÓÐÏßÉÏÆ½Ì¨£¨°¢Àï£¨ÌìÃ¨£©£¬Ð¡³ÌÐò£¬¾©¶«£¬Î¨Æ·£¬Æ´¶à¶à£¬¶ÀÁ¢¹ÙÍø£©µÄÁ÷Á¿£¬¿Íµ¥£¬×ª»¯ÂÊ£¬ÉÌÆ·Êý¾Ý½øÐÐÊÕ¼¯£¬ÕûÀí£¬·ÖÎöÁ÷Á¿À´Ô´£¬½á¹¹µÈ£¬´ÓÊý¾Ý½Ç¶ÈÌá¹©¿ÉÐÐÐÔ½¨Òé²ßÂÔ£»4¡¢½áºÏCRMÏµÍ³£¬µÚÈý·½ÏµÍ³£¬Íê³ÉºËÐÄÆ½Ì¨µÄÈÕ£¬ÖÜ£¬ÔÂ£¬…	ÈÎÖ°ÒªÇó£º1¡¢´ó×¨¼°ÒÔÉÏÑ§Àú£¬Ó¦ÓÃÊýÑ§¡¢¼ÆËã»ú¿ÆÑ§¡¢Í³¼ÆÑ§µÈÏà¹Ø×¨Òµ£¬¶þÄê»òÒÔÉÏÊý¾Ý·ÖÎöµÄ²úÆ·¾­Ñé£»2¡¢Á¼ºÃµÄÖ°Òµ²ÙÊØ£¬ÓÐ¸ß¶ÈÔðÈÎ¸Ð£¬Ê¹Ãü¸Ð£¬¶ÔÊý¾ÝÃô¸Ð¶È¼°Âß¼­ÄÜÁ¦Ç¿£¬ÓÐÇåÎúµÄË¼Â·ºÍÊý¾Ý½¨Ä£·½·¨ÂÛ£»3¡¢ÊìÁ·Ê¹ÓÃÅÀ³æ¹¤¾ß£¬ÄÜ¹»ÅÀÈ¡Íâ²¿ÍøÒ³Êý¾Ý£»4¡¢¾«Í¨EXCELº¯Êý¼°Êý¾ÝÍ¸ÊÓ±í£¬ÊìÁ·ÕÆÎÕSPSS
Êý¾ÝÔËÓª×¨Ô±	Êý¾Ý·ÖÎö	0.7-1Íò/ÔÂ	´´Òµ¹«Ë¾	50-150ÈË	»¥ÁªÍø/µç×ÓÉÌÎñÃÀÈÝ/±£½¡	º¼ÖÝ-Óàº¼Çø|3-4Äê¾­Ñé|±¾¿Æ|ÕÐ1ÈË|06-09·¢²¼	ÉÏ°àµØÖ·£ºÎÄÒ»Î÷Â·¿ÚÓëÂÌÍ¡Â·½»²æÕã¸»Î÷ÏªÌÃ 7´±13Â¥	±¾¿Æ	3-4Äê¾­Ñé	¸ÚÎ»Ö°Ôð1¡¢¸ºÔðÍ³¼ÆµçÉÌÆ½Ì¨ÄÚ¸÷ÏîÄ¿µÄÈÕ³£ÔËÓªÊý¾Ý¼°»î¶¯Êý¾Ý£»2¡¢¸ú×ÙÓëÁË½âµçÉÌÆ½Ì¨ÄÚ¹«Ë¾²úÆ·¼°¾ºÆ·µÄÏúÊÛÊý¾ÝÇé¿ö£»3¡¢¸ù¾ÝÏîÄ¿¶àÎ¬Êý¾Ý£¬·ÖÎöÏîÄ¿ÔËÓª×´¿ö£¬ÎªÔËÓªÌá¹©Ö§³Ö¼°½¨Òé£»4¡¢²ÎÓëÏîÄ¿ÏúÊÛÔ¤²â¡¢»î¶¯²ß»®¡¢ÈÕ³£ÔËÓªµÈÏà¹Ø¹¤×÷£»Ö°ÄÜÀà±ð£ºµçÉÌÔËÓª	ÈÎÖ°ÒªÇó£º1¡¢ÓÐÌìÃ¨µÈÆ½Ì¨ÔËÓª¾­ÑéÓÅÏÈ£»2¡¢¾ß±¸Âß¼­Ë¼Î¬ÄÜÁ¦£¬Ãæ¶ÔÊý¾ÝÈÏÕæ×ÐÏ¸ÓÐÄÍÐÄ£¬Ñ§Ï°ÄÜÁ¦½ÏÇ¿£»3¡¢ÊìÁ·Ê¹ÓÃPPTºÍExcel£¬ÉÆÓÚ×Ü½á·ÖÎö£¬²¢Êä³ö±¨¸æ£»
Êý¾Ý×¨Ô±	Êý¾Ý¹ÜÀí»òÖÎÀí	4-6Ç§/ÔÂ	ÃñÓª¹«Ë¾	5000-10000ÈË	ÖÆÒ©/ÉúÎï¹¤³ÌÃÀÈÝ/±£½¡	Î÷°²-ÑãËþÇø|1Äê¾­Ñé|´ó×¨|ÕÐ1ÈË|06-17·¢²¼	ÉÏ°àµØÖ·£ºÓã»¯Õ¯»Û¿µÉúÎï¿Æ¼¼²úÒµÔ°	´ó×¨	1Äê¾­Ñé	¸ÚÎ»Ö°Ôð£º1¡¢¹¹½¨È«ÃæµÄ¡¢×¼È·µÄ¡¢ÄÜ·´Ó³²úÆ·½¡¿µ·¢Õ¹ºÍÔö³¤Ç±Á¦µãµÄÕûÌåÖ¸±êÌåÏµ	ÈÎÖ°×Ê¸ñ£º1¡¢´ó×¨¼°ÒÔÉÏÑ§Àú£¬ÊýÑ§£¬Í³¼ÆÑ§£¬¼ÆËã»úµÈÏà¹Ø×¨Òµ£¬1ÄêÒÔÉÏµÄÏîÄ¿Êý¾Ý·ÖÎö/Êý¾ÝÍÚ¾ò¾­Ñé£¬ÓÐÇý¶¯ÒµÎñÍØÕ¹¾­Ñé¡£ÓÐ»¯×±Æ·ÐÐÒµÊý¾ÝÔËÓª¾­ÑéÓÅÏÈ¡¢ÓÐ´óÐÍ»¥ÁªÍø¹«Ë¾¾­ÑéÕßÓÅÏÈ¡£2¡¢ÊìÁ·ÕÆÎÕÊý¾Ý±¨±í´¦Àí¹¤¾ß£¬¾«Í¨ÖÁÉÙÒ»ÖÖÊý¾Ý·ÖÎö/ÍÚ¾òÈí¼þ²Ù×÷£¬ÈçSAS£¬SPSSµÈ£»ÊìÁ·Ê¹ÓÃEXCELºÍPPT£¬ÄÜ¶ÀÁ¢×«Ð´Êý¾Ý·ÖÎö±¨¸æ¡£3¡¢ÊìÏ¤µç×ÓÉÌÎñÍøÕ¾µÄÊý¾Ý·ÖÎöÄ£ÐÍºÍÓÃ»§Êý¾Ý·ÖÎöÄ£ÐÍ£¬ÁË½âÈçºÎÍ¨¹ýÊý¾Ý·ÖÎöÇý¶¯ÒµÎñ·¢Õ¹¡£4¡¢¾ÝÓëÒµÎñ·½Ã…
Êý¾Ý·ÖÎöÔ±	Êý¾Ý·ÖÎö	0.5-1Íò/ÔÂ	ÃñÓª¹«Ë¾	150-500ÈË	Ò½ÁÆ/»¤Àí/ÎÀÉúÃÀÈÝ/±£½¡	ÉîÛÚ-¸£ÌïÇø|ÔÚÐ£Éú/Ó¦½ìÉú|±¾¿Æ|ÕÐ2ÈË|06-23·¢²¼	ÉÏ°àµØÖ·£ºÉîÛÚÊÐ¸£ÌïÇøÉîÄÏÖÐÂ·2044ºÅ	±¾¿Æ	ÔÚÐ£Éú/Ó¦½ìÉú	1¡¢Êý¾ÝÍ³¼Æ£ºÊÕ¼¯¡¢ÕûÀí¡¢Í³¼Æ¸÷ÏîÒµÎñÊý¾ÝÏà¹Ø±¨±í£¬²¢¼°Ê±»ã±¨¸ø²¿ÃÅ×Ü¼à£»2¡¢±¨±íÎ¬»¤£ºÎ¬»¤²¢¸üÐÂÈÕ³£Êý¾Ý±¨±í£¨ÈÕ/ÔÂ/¼¾/Äê¶È£©£»3¡¢Êý¾Ý·ÖÎö£º¶Ô¸÷ÏîÒµÎñÊý¾Ý¸ú×ÙºÍ·ÖÎö£¬¼°Ê±·¢ÏÖÎÊÌâ/Òì³£²¢Ìá¹©½â¾ö·½°¸£»4¡¢Ïà¹Ø¹¤×÷£ºÍê³ÉÉÏ¼¶½»´úµÄÆäËüÁÙÊ±¹¤×÷¡£	ÈÎÖ°ÒªÇó£º1¡¢±¾¿ÆÒÔÉÏÑ§Àú£¬Í³¼ÆÑ§¡¢¼ÆËã»úµÈÏà¹Ø×¨Òµ±ÏÒµ£»2¡¢1ÄêÒÔÉÏ¹¤×÷¾­Ñé£¬ÓÅÐãÓ¦½ìÉú¿É¿¼ÂÇ£»3¡¢ÊìÁ·OFFCIE£¬¾ß±¸»ù±¾µÄÊý¾Ý¡¢Í¼±í·ÖÎö´¦ÀíÄÜÁ¦ºÍPPTÖÆ×÷ÄÜÁ¦£»4¡¢ÓÐÊý¾Ý·ÖÎö¹¤×÷¾­ÑéÕßÓÅÏÈ£»5¡¢¹¤×÷ÑÏ½÷£¬¹µÍ¨ÄÜÁ¦Ç¿¡£×¢£ºÔÂÐÝ6Ìì£¬²»ÄÜ½ÓÊÜ6ÌìÔÂÐÝµÄÇëÎðÍ¶¼òÀú£¬Ð»Ð»~~~Ö°ÄÜÀà±ð£ºÒµÎñ·ÖÎö×¨Ô±/ÖúÀíÍ³¼ÆÔ±
Êý¾Ý·ÖÎöÔ±	Êý¾Ý·ÖÎö	3-4.5Ç§/ÔÂ	ÃñÓª¹«Ë¾	50-150ÈË	ÃÀÈÝ/±£½¡	ÏÃÃÅ|ÕÐ3ÈË|06-23·¢²¼	ÉÏ°àµØÖ·£ºË¼Ã÷ÇøÏÉÔÀÂ·¾ÛÏé»¨Ô°463-467ºÅ	Î´±êÃ÷	Î´±êÃ÷	¸ÚÎ»Ö°Ôð£º1.¸ºÔðÍ³¼ÆÒ½Ôº¸÷²¿ÃÅÈÕ³£¾­ÓªÊý¾Ý£¨°üÀ¨¿ÍÁ÷Êý¾Ý¼°ÓªÊÕÊý¾ÝµÄÍ³¼Æ£©£»2.ÖÆ¶¨¸÷ÖÖÐÅÏ¢¹ÜÀíµÄ¹æÕÂÖÆ¶È£¬²¢×éÖ¯ÊµÊ©¡¢¶½´Ù¡¢¼ì²éºÍÂäÊµ£¬°´Ê±×Ü½á»ã±¨£»3.ÊÕ¼¯¡¢´«µÝÔºÄÚ¸÷ÖÖÒ½ÁÆÒµÎñÊý¾ÝÐÅÏ¢£¬¶ÔÒ½ÔºµÄÒ½ÁÆ¡¢½ÌÑ§¡¢¿ÆÑÐºÍ¹ÜÀíµÈ»î¶¯½øÐÐ¼à¿Ø£»4.×öºÃÒ½ÔºÐÅÏ¢¹ÜÀíÏµÍ³µÄÎ¬»¤£¬±£Ö¤ÆäÕý³£ÔËÐÐ£»5.²»¶Ï¸ÄÉÆ¡¢ÓÅ»¯Ò½ÔºÐÅÏ¢ÏµÍ³£»6.×öºÃ±£ÃÜ¹¤×÷£»7.Íê³ÉÉÏ¼¶Áìµ¼½»°ìµÄÆäËû¹¤×÷¡£Ö°ÄÜÀà±ð£ºÆäËû	¸ÚÎ»ÒªÇó£º1.ÖÐ×¨»òÒÔÉÏÑ§Àú£»2.ÓÐÊý¾ÝÍ³¼Æ»ò²ÆÎñ¹¤×÷¾­ÑéÕßÓÅÏÈ£¬¼ÆËã»ú×¨ÒµÓÅÏÈ£»3.ÄêÁäÔÚ40ËêÒÔÏÂ¡£4.ÓÐÏà¹Ø¹¤×÷¾­ÑéÕßµÄÓÅÏÈ¿¼ÂÇ¡£
Êý¾Ý×¨Ô±	Êý¾Ý¹ÜÀí»òÖÎÀí	3-4Ç§/ÔÂ	ÃñÓª¹«Ë¾	1000-5000ÈË	Ò½ÁÆ/»¤Àí/ÎÀÉúÃÀÈÝ/±£½¡	ÖØÇì|3-4Äê¾­Ñé|´ó×¨|ÕÐ1ÈË|06-01·¢²¼	ÉÏ°àµØÖ·£ºÖØÇìÊÐÄÏ°¶ÇøÉºº÷Â·1ºÅ£¨ÄÏÆº·¿½»ËùÅÔ2Â¥£©	´ó×¨	3-4Äê¾­Ñé	¹¤×÷ÄÚÈÝÈçÏÂ£º1¡¢¶Ô¹«Ë¾ÏîÄ¿µÄÔ­Ê¼Êý¾Ý¿â½øÐÐÇåÀí£¬²¢¸ù¾Ý·´À¡Òâ¼û½øÐÐÐÞ¸Ä£»2¡¢¸ºÔð¸÷ÀàÊý¾ÝµÄ·ÖÀàºÍÕûÀí£»3¡¢ÎÄ×ÖÊä°ÙÈë¡¢ÎÄ¼þÉ¨Ãè£¬Êý¾ÝÂ¼ÈëºÍºË¶Ô¡£4¡¢²ÎÓëÊý¾Ý´¦ÀíÏµÍ³²âÊÔ£»5¡¢Ð­Öú²¿ÃÅ¾­Àí£¬¶ÔÊý¾Ý´¦ÀíÔ±µÄ¹¤×÷½øÐÐÖ¸µ¼£»6¡¢Íê³ÉÁìµ¼½»°ìµÄÆäËû¹¤×÷ÄÚ¶ÈÈÝ¡£¶þ¡¢Êý¾Ý×¨´¦Àí×¨Ô±	¸ÚÎ»ÒªÇóÈçÏÂ£º1¡¢´ó×¨¼°ÒÔÉÏÑ§Àú£¬3ÄêÒÔÉÏÊý¾Ý´¦Àí¹¤×÷¾­Ñé£¬´ÓÊÂÊÐ³¡ÑÐ¾¿ÐÐÒµÕßÓÅÏÈ£»2¡¢ÊìÁ·Ê¹ÓÃSPSS¡¢ExcelµÈÊý¾Ý´¦Àí¹¤¾ß£¬¾ß±¸Á¼ºÃµÄÊý¾ÝÍ³¼Æ¡¢·ÖÎö¼°´¦ÀíÄÜÁ¦£»3¡¢¾ß±¸ÑÏÃÜµÄÂß¼­Ë¼Î¬ÄÜÁ¦£¬¶ÔÏîÄ¿³ä·ÖÀí½â£¬Êý¾ÝÃô¸Ð£¬ÉÆÓÚ´ÓÊý¾Ý·ÖÎöÖÐ·¢ÏÖÎÊÌâ£»4¡¢Á¼ºÃµÄ¹µÍ¨¡¢±í´ïºÍÐ­µ÷ÄÜÁ¦;£»5¡¢×öÊÂÏ¸ÐÄ¡¢ÑÏ½÷¡¢ÇÚ·Ü¡¢Ì¤Êµ£¬¾ß±¸Ç¿ÁÒµÄÔðÈÎÐÄºÍÍÅ¶ÓÊôÒâÊ¶£»6¡¢»ý¼«Á¼ºÃµÄÐÄÌ¬£¬ÄÜ³ÐÊÜ¹¤×÷Ñ¹Á¦£¬ÀÖÓÚÓëÍÅ¶Ó³ÉÔ±·ÖÏíÖªÊ¶Óë¾­Ñé¡£Èý¡¢Ð½…
Êý¾ÝÔËÓª×¨Ô±	Êý¾Ý·ÖÎö	0.8-1.2Íò/ÔÂ	ÃñÓª¹«Ë¾	150-500ÈË	¿ìËÙÏû·ÑÆ·(Ê³Æ·¡¢ÒûÁÏ¡¢»¯×±Æ·)ÃÀÈÝ/±£½¡	±±¾©-´óÐËÇø|3-4Äê¾­Ñé|´ó×¨|ÕÐ1ÈË|06-10·¢²¼	ÉÏ°àµØÖ·£º´ó×å¹ã³¡T5-1501ÊÒ	´ó×¨	3-4Äê¾­Ñé	1¡¢ÅäºÏ¼¼Êõ¹«Ë¾Ìá¹©ÏîÄ¿ÉÏÏßµÄÉÏ´«ÕËºÅ£¬¸ºÔðÏµÍ³ÕûÌåÉÏÏß2¡¢ÏîÄ¿ÉÏÏßºó¶ÔÏµÍ³½øÐÐÎ¬»¤¹¤×÷£¬½â¾öÓÃ»§Óöµ½ÒÔ¼°ÏîÄ¿ÔÚÔËÐÐÆÚ¼ä³öÏÖµÄÎÊÌâ3¡¢Óë¼¼ÊõÍÅ¶ÓÃÜÇÐ¹µÍ¨£¬¼°Ê±Îª¼¼ÊõÍÅ¶Ó´ðÒÉ½â»ó¡¢Ìá¹©½â¾öË¼Â·4¡¢¸ºÔðÏîÄ¿¿ª·¢ÖÜÆÚºÍ½ø¶È°Ñ¿Ø5¡¢ÏîÄ¿ÉÏÏß¡¢ÒÔ¼°ÐÂ¹¦ÄÜÉÏÏßºó¼°Ê±·¢²¼¸üÐÂÉùÃ÷£¬ÈçÓÐ±ØÒª£¬ÐèÒªÏÖ³¡½øÐÐÅàÑµ£»6¡¢¸ºÔð·þÎñÆ÷Î¬»¤¡¢·þÎñÆ÷°²È«¡¢Êý¾Ý¿âÎ¬»¤¡¢Êý¾Ý¿â±¸·ÝµÈ£»	ÈÎÖ°ÒªÇó£º1.´óÑ§×¨¿Æ»òÒÔÉÏÑ§Àú£¬¼ÆËã»ú¡¢Í¨ÐÅ¡¢µç×ÓÏà¹Ø×¨Òµ±ÏÒµ¡£2.ÊìÏ¤JAVA/PHP¡¢HTMLÓïÑÔ3.¾«Í¨Mysql¡¢OracleÊý¾Ý¿â4.ÄÜ¹»½øÐÐÏµÍ³Èí¼þ·¢²¼¡¢°²×°¡¢¹ÊÕÏÕï¶Ï¡¢ÎÊÌâ¸ú×Ù¡¢ÐÔÄÜµ÷ÓÅ¡£5.¾ßÓÐÁ¼ºÃµÄ±í´ï¡¢¹µÍ¨ÄÜÁ¦¼°ÍÅ¶ÓºÏ×÷ÒâÊ¶£¬ÔðÈÎÐÄÇ¿¡¢¹¤×÷ÄÜ³Ô¿àÄÍÀÍ¡£¹«Ë¾·¢Õ¹Æ½Ì¨¹ãÀ«£¬¹«Ë¾´¦ÓÚÎÈ²½¿ìËÙ·¢Õ¹½×¶Î¡£Ö°ÄÜÀà±ð£ºÊý¾ÝÔËÓª¹Ø¼ü×Ö£ºÊý¾ÝÔËÓª
¾ÆµêÔËÓªÊý¾Ý·ÖÎöÊ¦	Êý¾Ý·ÖÎö	4.5-6Ç§/ÔÂ	ÃñÓª¹«Ë¾	500-1000ÈË	¾Æµê/ÂÃÓÎ	¾£ÖÝ|2Äê¾­Ñé|´ó×¨|ÕÐ1ÈË|06-16·¢²¼	ÉÏ°àµØÖ·£ººþ±±¾£ÖÝÊÐÉ³ÊÐÇø½­½ò¶«Â·99ºÅ	´ó×¨	2Äê¾­Ñé	1¡¢ÈÕ³£Êý¾Ý¼à¿ØÒÔ¼°Êý¾ÝÔ¤¾¯£¬Òì³£Êý¾Ý½â¶ÁÍÚ¾ò£¬²¢ÓëÒµÎñ¹µÍ¨½â¾ö·½°¸£»2¡¢OTA¸÷´óÆ½Ì¨Êý¾Ý·ÖÎö£¬ÍÚ¾ò²»Í¬ÀàÐÍÓÃ»§µÄÐÐÎªÌØÐÔ£¬ÎªÊµ¼ÊµÄÒµÎñÔËÓªÌá¹©Êý¾ÝÖ§³Ö£»3¡¢²ÎÓë¾ÆµêÔËÓªÏîÄ¿£¬²¢ÇÒÔÚÒ»¶¨³Ì¶ÈÉÏ¸øÓèÆÀ¹ÀºÍ½¨Òé£»4¡¢´¦Àí¾ÆµêÔËÓªÏà¹ØµÄÁÙÊ±Êý¾ÝÐèÇó£¬²¢¶ÔÓÚ³£ÓÃÖØÒªÐèÇó×ª»¯³ÉÊý¾Ý²úÆ·¡£	ÈÎÖ°ÒªÇó£º1¡¢¶ÔÊý¾ÝÃô¸Ð£¬Âß¼­·ÖÎöÄÜÁ¦Ç¿£¬¾ÆÂÃÐÐÒµ¾­ÑéÕßÓÅÏÈ£»2¡¢Ñ§Ï°ÄÜÁ¦Ç¿£¬ÄÜ¿ìËÙÕÆÎÕÐÂÒµÎñ¡¢ÐÂ¼¼Êõ£»ÓÐ´ó¹æÄ£Êý¾ÝÍÚ¾òÏà¹ØÊµ¼ù¾­Ñé£»3¡¢ÓÐçÇÃÜµÄË¼ÄÜÁ¦£¬Á¼ºÃµÄ¹µÍ¨¼°Êý¾Ý±íÏÖÄÜÁ¦¡£Ö°ÄÜÀà±ð£ºÆäËû¹Ø¼ü×Ö£ºÊý¾Ý·ÖÎöÊý¾ÝÔËÓªÊý¾Ý¹ÜÀí
¾ÆµêÔËÓªÊý¾Ý·ÖÎöÊ¦	Êý¾Ý·ÖÎö	4.5-6Ç§/ÔÂ	ÃñÓª¹«Ë¾	500-1000ÈË	¾Æµê/ÂÃÓÎ	¾£ÖÝ|1Äê¾­Ñé|´ó×¨|ÕÐ1ÈË|06-16·¢²¼	ÉÏ°àµØÖ·£ººþ±±¾£ÖÝÊÐÉ³ÊÐÇø½­½ò¶«Â·99ºÅ	´ó×¨	1Äê¾­Ñé	1¡¢ÈÕ³£Êý¾Ý¼à¿ØÒÔ¼°Êý¾ÝÔ¤¾¯£¬Òì³£Êý¾Ý½â¶ÁÍÚ¾ò£¬²¢ÓëÒµÎñ¹µÍ¨½â¾ö·½°¸£»2¡¢OTA¸÷´óÆ½Ì¨Êý¾Ý·ÖÎö£¬ÍÚ¾ò²»Í¬ÀàÐÍÓÃ»§µÄÐÐÎªÌØÐÔ£¬ÎªÊµ¼ÊµÄÒµÎñÔËÓªÌá¹©Êý¾ÝÖ§³Ö£»3¡¢²ÎÓë¾ÆµêÔËÓªÏîÄ¿£¬²¢ÇÒÔÚÒ»¶¨³Ì¶ÈÉÏ¸øÓèÆÀ¹ÀºÍ½¨Òé£»4¡¢´¦Àí¾ÆµêÔËÓªÏà¹ØµÄÁÙÊ±Êý¾ÝÐèÇó£¬²¢¶ÔÓÚ³£ÓÃÖØÒªÐèÇó×ª»¯³ÉÊý¾Ý²úÆ·¡£	ÈÎÖ°ÒªÇó£º1¡¢¶ÔÊý¾ÝÃô¸Ð£¬Âß¼­·ÖÎöÄÜÁ¦Ç¿£¬¾ÆÂÃÐÐÒµ¾­ÑéÕßÓÅÏÈ£»2¡¢Ñ§Ï°ÄÜÁ¦Ç¿£¬ÄÜ¿ìËÙÕÆÎÕÐÂÒµÎñ¡¢ÐÂ¼¼Êõ£¬¶ÔÊý¾ÝÃô¸Ð£»ÓÐ´ó¹æÄ£Êý¾ÝÍÚ¾òÏà¹ØÊµ¼ù¾­Ñé£»3¡¢ÓÐçÇÃÜµÄË¼¿¼ÄÜÁ¦£¬Á¼ºÃµÄ¹µÍ¨¼°Êý¾Ý±íÏÖÄÜÁ¦£»4¡¢»¶Ó­»á¼Æ×¨Òµ¡¢¶ÔÊý¾ÝÃô¸ÐµÄÓ¦½ìÉú¼ÓÈë¡£Ö°ÄÜÀà±ð£ºÆäËû¹Ø¼ü×Ö£ºÊý¾Ý·ÖÎöÊý¾ÝÔËÓªÊý¾Ý¹ÜÀí
Êý¾Ý·ÖÎö	Êý¾Ý·ÖÎö	6-8Ç§/ÔÂ	ÃñÓª¹«Ë¾	5000-10000ÈË	¾Æµê/ÂÃÓÎ	ËÕÖÝ|1Äê¾­Ñé|±¾¿Æ|ÕÐ1ÈË|06-19·¢²¼	ÉÏ°àµØÖ·£º¹¤ÒµÔ°ÇøÔ£ÐÂÂ·188ºÅÍ¬³Ì´óÏÃ	±¾¿Æ	1Äê¾­Ñé	¸ÚÎ»Ö°Ôð£º1¡¢Ð­ÖúÊÐ³¡¸÷¸ö²¿ÃÅÍ³¼ÆÒµÎñÊý¾ÝºÍÊý¾Ý»ã×Ü·ÖÎö£¬°üÀ¨ÈÕ¡¢ÖÜ¡¢ÔÂ¶ÈÊý¾ÝµÈ2¡¢¸ºÔðÊÕ¼¯ÕûÀí¸÷ÒµÎñÊý¾Ý£¬¸ù¾ÝÒµÎñµÄÐèÒª£¬½øÐÐÊý¾Ý±¨±í¿ª·¢¡¢×Ô¶¯»¯±¨±íµÈ3¡¢»áÔ±Ïà¹ØÊý¾Ý·ÖÎö£¬ÓÃ»§ÐÐÎª·ÖÎö£¬ÓÅ»¯ÓÃ»§ÐÐÎªÌØÕ÷Ä£ÐÍ£¬ÍêÉÆÓÃ»§»­ÏñÌåÏµ4¡¢ÐÐÒµÊý¾Ý·ÖÎö£¬´Ó·ÉÖí¡¢ÐÐÒµ±¨¸æÖÐÌáÈ¡Êý¾ÝÎªÒµÎñÌá¹©ÐÐÒµÊý¾ÝÖ§³Å£¬·¢¾òÐÐÒµ»ú»á5¡¢ÄÜ¹»Ãô½Ý·¢ÏÖÊý¾ÝÖ¸±êµÄ±ä»¯²¢×·ËÝ¸ùÔ´£¬¶¨ÆÚºÍÏà¹Ø²¿ÃÅ½øÐÐ¹µÍ¨¸´ÅÌ¼°ÓÅ»¯	ÈÎÖ°ÒªÇó£º1¡¢±¾¿Æ¼°ÒÔÉÏÑ§Àú£¬Ó¦ÓÃÊýÑ§¡¢Í³¼ÆÑ§»òÏà¹Ø×¨ÒµÓÅÏÈ£¬1-3ÄêÊý¾Ý·ÖÎöµÄ¹¤×÷¾­Ñé2¡¢¾«Í¨²¢ÄÜÊ¹ÓÃExcel³£ÓÃº¯Êý¡¢Í¼±í¡¢ºêµÈ¹¦ÄÜ£¬Éî¿ÌÀí½âÊý¾Ý·ÖÎöµÄ·½·¨3¡¢¶ÔÊý¾ÝÃô¸Ð£¬¾ß±¸½ÏÇ¿µÄ¹µÍ¨¡¢Ð­µ÷¼°ÍÆ¶¯ÄÜÁ¦£¬ÄÜ¹»¸ßÐ§Íê³É°²ÅÅµÄ¸÷ÏîÈÎÎñ4¡¢ÈÈ°®ÂÃÓÎ£¬ÈÈ°®Êý¾Ý·ÖÎö¹¤×÷£¬ÉÆË¼¿¼¡¢Âß¼­Ë¼Î¬ÄÜÁ¦Ç¿£¬ÉÆÓÚÓÃ¼òµ¥ÓïÑÔ±íÊö¸´ÔÓ½áÂÛÖ°ÄÜÀà±ð£ºÊý¾Ý·ÖÎöÊ¦¹Ø¼ü×Ö£ºÊý¾Ý·ÖÎöÒµÎñÊý¾Ý
Êý¾Ý·ÖÎö¾­Àí(J11983)	Êý¾Ý·ÖÎö	1.5-2Íò/ÔÂ	ÃñÓª¹«Ë¾	10000ÈËÒÔÉÏ	¾Æµê/ÂÃÓÎ»¥ÁªÍø/µç×ÓÉÌÎñ	ÉîÛÚ-ÄÏÉ½Çø|8-9Äê¾­Ñé|±¾¿Æ|ÕÐ1ÈË|05-11·¢²¼	ÉÏ°àµØÖ·£ºÖÐÐÄÂ·3331ºÅ£¬ÖÐ½¨¸Ö¹¹´óÏÃ29Â¥	±¾¿Æ	8-9Äê¾­Ñé	¹¤×÷Ö°Ôð:1¡¢ÈÕ³£Êý¾Ý¼à¿Ø¡¢Êý¾ÝÔ¤¾¯¡¢Êý¾ÝÌáÈ¡¡¢Êý¾Ý·ÖÎöÒÔ¼°½á¹ûÕ¹Ê¾£¬Òì³£Êý¾Ý½â¶ÁÍÚ¾òÓë·ÖÎö£»2¡¢ÓÃ»§µÄÌØÕ÷¡¢ÓÃ»§ÐÐÎªÉîÍÚ¼°·ÖÎö£¬ÎªÒµÎñÔËÓªÌá¹©Êý¾ÝÖ§³Ö£»3¡¢¶¨ÆÚÊä³ö¶ÔÖØµãÒµÎñµÄÊý¾Ý·ÖÎö±¨¸æ£¬ÄÜ¹»°ïÖúÒµÎñ¸ø³öÓÅ»¯½¨ÒéÓë·½°¸£¬¶Ô»áÔ±ÓªÏú²ßÂÔ¼°ÊµÊ©·½°¸Ìá³öÓÐÐ§½¨Òé£»4¡¢½øÐÐ¾ÆµêÐÐÒµ·¢Õ¹Ç÷ÊÆÒÔ¼°¾ºÆ··ÖÎö£¬°üÀ¨²úÆ·Óë·þÎñÌåÑé¡¢¼Û¸ñ¡¢ÊÐ³¡ÍØÕ¹¡¢»áÔ±·¢Õ¹µÈ¡£	ÈÎÖ°×Ê¸ñ:1¡¢È«ÈÕÖÆ´óÑ§±¾¿Æ¼°ÒÔÉÏÑ§Àú£¬Í³¼ÆÑ§¡¢ÊýÑ§¼°Ïà¹Ø×¨ÒµÓÅÏÈ£»2¡¢ÊìÁ·ÔËÓÃExcel¼°PPT£¬¶ÔÊý¾ÝÓÐ½ÏÇ¿µÄÃô¸ÐÐÔºÍÂß¼­·ÖÎöÄÜÁ¦£¬ÓÐ½ÏÇ¿µÄÊÐ³¡·ÖÎö¼°½á¹ûÕ¹ÏÖÄÜÁ¦£¬°üº¬Êý¾Ý¼°ÊÐ³¡ÐÅÏ¢ÍÚ¾ò¡¢ÑÐ¾¿¡¢·ÖÎö¡¢ÌáÁ¶½áÂÛ£»3¡¢8ÄêÒÔÉÏ¹¤×÷¾­Ñé£¬5ÄêÒÔÉÏ¾ÆµêÐÐÒµ¡¢OTAÆ½Ì¨»ò´óÐÍÊÐ³¡ÑÐ¾¿¹«Ë¾¹¤×÷¾­Ñé£¬3ÄêÒÔÉÏÍÅ¶Ó¹ÜÀí¾­Ñé£»4¡¢ÓÐ½ÏÇ¿µÄ×éÖ¯¹ÜÀíÄÜÁ¦¼°Ð­Í¬¾«Éñ£¬¾ßÓÐÔðÈÎÐÄ¡¢Ö÷¶¯ÐÔºÍ¹µÍ¨ºÏ×÷ÄÜÁ¦£¬ÄÜ¹»»ý¼«Ö÷¶¯ÍÆ¶¯ÏîÄ¿¸Ä½øÂäµØ£¬ÄÜ³Ð…
Êý¾Ý·ÖÎö/Êý¾ÝÔËÓª	Êý¾Ý·ÖÎö	0.8-1Íò/ÔÂ	ÉÏÊÐ¹«Ë¾	1000-5000ÈË	»¥ÁªÍø/µç×ÓÉÌÎñ¾Æµê/ÂÃÓÎ	ÉÏº£-¼Î¶¨Çø|1Äê¾­Ñé|´ó×¨|ÕÐ1ÈË|06-19·¢²¼	ÉÏ°àµØÖ·£º¾°Óò´óµÀ88ºÅ Â¿ÂèÂè¿Æ¼¼Ô°Çø	´ó×¨	1Äê¾­Ñé	¸ÚÎ»Ö°Ôð£º1¡¢¸ºÔðÈÕ±¨¡¢ÖÜ±¨¡¢ÔÂ±¨µÈ»ù´¡ÐÍ±¨¸æµÄÖÆ×÷ºÍ·¢²¼£»2¡¢¸ºÔðÈÕ³£¾­ÓªÊý¾ÝµÄ»ã×Ü·ÖÎö£»3¡¢²¿·Ö¸ºÔð×ÊÔ´Ô¤¿ØÀàÏîÄ¿Ïà¹ØÊý¾Ý¼à¿Ø£»4¡¢²¿·Ö¸ºÔð¹©Ó¦ÉÌÀàÏà¹ØÐÅÏ¢µÄÕûÀí»ã×Ü¡£	ÈÎÖ°ÒªÇó£º1¡¢ÄÜÊìÁ·Ê¹ÓÃ³£ÓÃµÄ°ì¹«Èí¼þ£¬Excel¡¢Word¡¢PPTµÈ£»2¡¢Âß¼­Ë¼Î¬ÇåÎú£¬Êý¾ÝÃô¸ÐÐÔ¸ß£»3¡¢ÎÈ¶¨ÐÔ¸ß£¬ÓÐ³¤ÆÚ¹¤×÷¼Æ»®£»4¡¢ÓÐ»¥ÁªÍøµçÉÌÀà¹¤×÷¾­ÑéÓÅÏÈ¡£Ö°ÄÜÀà±ð£ºÊý¾ÝÔËÓª
Êý¾Ý·ÖÎö/Êý¾ÝÔËÓª	Êý¾Ý·ÖÎö	0.8-1Íò/ÔÂ	ÉÏÊÐ¹«Ë¾	1000-5000ÈË	»¥ÁªÍø/µç×ÓÉÌÎñ¾Æµê/ÂÃÓÎ	ÉÏº£-¼Î¶¨Çø|1Äê¾­Ñé|´ó×¨|ÕÐ1ÈË|05-27·¢²¼	ÉÏ°àµØÖ·£º¾°Óò´óµÀ88ºÅ Â¿ÂèÂè¿Æ¼¼Ô°Çø	´ó×¨	1Äê¾­Ñé	¸ÚÎ»Ö°Ôð£º1¡¢¸ºÔðÈÕ±¨¡¢ÖÜ±¨¡¢ÔÂ±¨µÈ»ù´¡ÐÍ±¨¸æµÄÖÆ×÷ºÍ·¢²¼£»2¡¢¸ºÔðÈÕ³£¾­ÓªÊý¾ÝµÄ»ã×Ü·ÖÎö£»3¡¢²¿·Ö¸ºÔð×ÊÔ´Ô¤¿ØÀàÏîÄ¿Ïà¹ØÊý¾Ý¼à¿Ø£»4¡¢²¿·Ö¸ºÔð¹©Ó¦ÉÌÀàÏà¹ØÐÅÏ¢µÄÕûÀí»ã×Ü¡£	ÈÎÖ°ÒªÇó£º1¡¢ÄÜÊìÁ·Ê¹ÓÃ³£ÓÃµÄ°ì¹«Èí¼þ£¬Excel¡¢Word¡¢PPTµÈ£»2¡¢Âß¼­Ë¼Î¬ÇåÎú£¬Êý¾ÝÃô¸ÐÐÔ¸ß£»3¡¢ÎÈ¶¨ÐÔ¸ß£¬ÓÐ³¤ÆÚ¹¤×÷¼Æ»®£»4¡¢ÓÐ»¥ÁªÍøµçÉÌÀà¹¤×÷¾­ÑéÓÅÏÈ¡£Ö°ÄÜÀà±ð£ºÊý¾ÝÔËÓª
ÉÌÂÃ-Êý¾Ý·ÖÎöÖ÷¹Ü	Êý¾Ý·ÖÎö	1.5-2Íò/ÔÂ	ÃñÓª¹«Ë¾	10000ÈËÒÔÉÏ	¾Æµê/ÂÃÓÎ»¥ÁªÍø/µç×ÓÉÌÎñ	ÉÏº£|±¾¿Æ|ÕÐ1ÈË|04-22·¢²¼	ÉÏ°àµØÖ·£ºÉÏº£ÊÐ³¤ÄþÇø½ðÖÓÂ·999ºÅ	±¾¿Æ	Î´±êÃ÷	¹¤×÷Ö°Ôð1¡¢Óë¸÷²¿ÃÅ±£³Ö¹µÍ¨£¬È·±£Êý¾ÝÐÅÏ¢µÄ×¼È·ÐÔ2¡¢¶ÔÊý¾Ý½øÐÐÉ¸Ñ¡ºÍÕûÀí£¬Ìá¸ßÏîÄ¿Êý¾Ý·ÖÎöÐ§ÂÊ3¡¢ÄÜ´ÓÊÂÄÚ²¿¹ÜÀíËùÐè±¨±íµÄÖÆ×÷¼°·ÖÎö4¡¢ÄÜ½øÐÐÊý¾Ý·ÖÎöÍÚ¾ò¹¤×÷5¡¢Íê³É×¨ÏîÃüÌâµÄ·ÖÎöÑÐ¾¿¹¤×÷£¬²¢Ìá½»¹¤×÷±¨¸æ6¡¢¶Ô²¿ÃÅ¾ö²ßÌá¹©Êý¾ÝÖ§³Ö	ÈÎÖ°×Ê¸ñ1¡¢±¾¿Æ¼°ÒÔÉÏÑ§Àú£¬ÊýÀíÍ³¼ÆµÈÏà¹Ø×¨Òµ2¡¢ÓÐ½ÏÇ¿Êý¾Ý´¦Àí¼°·ÖÎöÄÜÁ¦£¬¶ÔÊý×ÖÃô¸Ð3¡¢Ë¼Î¬Ãô½Ý£¬ÓÐ½ÏÇ¿µÄÂß¼­·ÖÎöÄÜÁ¦£¬ÉÆÓÚ·¢ÏÖºÍË¼¿¼ÎÊÌâ4¡¢ÊìÁ·Ê¹ÓÃ³£ÓÃÊý¾ÝÈí¼þSQL¡¢Excel¡¢SPSS¡¢SAS5¡¢¾ßÓÐÁ¼ºÃµÄÑ§Ï°ÄÜÁ¦¡¢Àí½âÄÜÁ¦£¬ÄÜ³Ðµ£Ò»¶¨µÄ¹¤×÷Ñ¹Á¦6¡¢¾ßÓÐ½ÏÇ¿µÄ¹µÍ¨¡¢Ð­µ÷Ó¦±äÄÜÁ¦Ö°ÄÜÀà±ð£ºÆäËû
Êý¾Ý·ÖÎö¾­Àí	Êý¾Ý·ÖÎö	2-2.5Íò/ÔÂ	Íâ×Ê£¨·ÇÅ·ÃÀ£©	5000-10000ÈË	²ÍÒûÒµ¾Æµê/ÂÃÓÎ	ÉÏº£-Ðì»ãÇø|2Äê¾­Ñé|±¾¿Æ|ÕÐ1ÈË|06-17·¢²¼	ÉÏ°àµØÖ·£ºÐì»ãÇøºçÇÅÂ·777ºÅ»ã¾©¹ú¼Ê¹ã³¡ÈýÂ¥£¨µØÌú3	±¾¿Æ	2Äê¾­Ñé	¹¤×÷Ö°Ôð£º1¡¢Ö÷µ¼ÆóÒµÊý¾ÝÖÎÀíÏà¹Ø¹¤×÷£»2¡¢Ð­ÖúÆäËû²¿ÃÅ½¨Á¢Êý¾Ý¹ÜÀí¹æÔò¼°Ìá¹©Êý¾ÝÏà¹ØÖ§³Ö¡£3¡¢¹æ»®²»Í¬²úÆ·¼°ÒµÎñµÄ·ÖÎö·½·¨¼°Êý¾ÝºâÁ¿Ö¸±ê£»4¡¢Í¨¹ýÒµÎñÖ¸±êµÄ·Ö½âÐ­Öú²¢Çý¶¯Ïà¹ØÒµÎñ²¢²ÎÓëÒµÎñ¿¼ºË£»5¡¢Îª¹«Ë¾Ïà¹ØÒµÎñ²¿ÃÅÌá¹©²Î¿¼Êý¾ÝµÄÍ¬Ê±Ñ°ÕÒÒµÎñ¸ÄÉÆµã£»6¡¢Õë¶Ô²¿ÃÅÄÚ²¿ºÍ¹«Ë¾Ïà¹ØÒµÎñÎÊÌâÌá¹©Êý¾Ý½â¾ö·½°¸¡£7¡¢Íê³ÉÁìµ¼½»°ìµÄÆäËû¹¤×÷¡£Ö°Î»ÈËÑ¡ÒªÇó£º1¡¢´óÑ§±¾¿ÆÒÔÉÏÑ§Àú£¬ÊýÑ§Ïµ¡¢¼ÆËã»ú»òÍ³¼ÆÀà×¨ÒµÓÅÏÈ£»2¡¢ÓÐÆó…	¹¤×÷Ö°Ôð£º1¡¢Ö÷µ¼ÆóÒµÊý¾ÝÖÎÀíÏà¹Ø¹¤×÷£»2¡¢Ð­ÖúÆäËû²¿ÃÅ½¨Á¢Êý¾Ý¹ÜÀí¹æÔò¼°Ìá¹©Êý¾ÝÏà¹ØÖ§³Ö¡£3¡¢¹æ»®²»Í¬²úÆ·¼°ÒµÎñµÄ·ÖÎö·½·¨¼°Êý¾ÝºâÁ¿Ö¸±ê£»4¡¢Í¨¹ýÒµÎñÖ¸±êµÄ·Ö½âÐ­Öú²¢Çý¶¯Ïà¹ØÒµÎñ²¢²ÎÓëÒµÎñ¿¼ºË£»5¡¢Îª¹«Ë¾Ïà¹ØÒµÎñ²¿ÃÅÌá¹©²Î¿¼Êý¾ÝµÄÍ¬Ê±Ñ°ÕÒÒµÎñ¸ÄÉÆµã£»6¡¢Õë¶Ô²¿ÃÅÄÚ²¿ºÍ¹«Ë¾Ïà¹ØÒµÎñÎÊÌâÌá¹©Êý¾Ý½â¾ö·½°¸¡£7¡¢Íê³ÉÁìµ¼½»°ìµÄÆäËû¹¤×÷¡£Ö°Î»ÈËÑ¡ÒªÇó£º1¡¢´óÑ§±¾¿ÆÒÔÉÏÑ§Àú£¬ÊýÑ§Ïµ¡¢¼ÆËã»ú»òÍ³¼ÆÀà×¨ÒµÓÅÏÈ£»2¡¢ÓÐÆó…
Êý¾Ý·ÖÎö¾­Àí	Êý¾Ý·ÖÎö	2-2.5Íò/ÔÂ	Íâ×Ê£¨·ÇÅ·ÃÀ£©	5000-10000ÈË	²ÍÒûÒµ¾Æµê/ÂÃÓÎ	±±¾©-¶«³ÇÇø|2Äê¾­Ñé|±¾¿Æ|ÕÐ1ÈË|06-17·¢²¼	ÉÏ°àµØÖ·£º¶«½»ÃñÏï2ºÅÐÂÇÈ·¹µê6²ã	±¾¿Æ	2Äê¾­Ñé	¹¤×÷Ö°Ôð£º1¡¢Ö÷µ¼ÆóÒµÊý¾ÝÖÎÀíÏà¹Ø¹¤×÷£»2¡¢Ð­ÖúÆäËû²¿ÃÅ½¨Á¢Êý¾Ý¹ÜÀí¹æÔò¼°Ìá¹©Êý¾ÝÏà¹ØÖ§³Ö¡£3¡¢¹æ»®²»Í¬²úÆ·¼°ÒµÎñµÄ·ÖÎö·½·¨¼°Êý¾ÝºâÁ¿Ö¸±ê£»4¡¢Í¨¹ýÒµÎñÖ¸±êµÄ·Ö½âÐ­Öú²¢Çý¶¯Ïà¹ØÒµÎñ²¢²ÎÓëÒµÎñ¿¼ºË£»5¡¢Îª¹«Ë¾Ïà¹ØÒµÎñ²¿ÃÅÌá¹©²Î¿¼Êý¾ÝµÄÍ¬Ê±Ñ°ÕÒÒµÎñ¸ÄÉÆµã£»6¡¢Õë¶Ô²¿ÃÅÄÚ²¿ºÍ¹«Ë¾Ïà¹ØÒµÎñÎÊÌâÌá¹©Êý¾Ý½â¾ö·½°¸¡£Íê³ÉÁìµ¼½»°ìµÄÆäËû¹¤×÷¡£Ö°Î»ÈËÑ¡ÒªÇó£º1¡¢´óÑ§±¾¿ÆÒÔÉÏÑ§Àú£¬ÊýÑ§Ïµ¡¢¼ÆËã»ú»òÍ³¼ÆÀà×¨ÒµÓÅÏÈ£»2¡¢ÓÐÆóÒµÊ…	¹¤×÷Ö°Ôð£º1¡¢Ö÷µ¼ÆóÒµÊý¾ÝÖÎÀíÏà¹Ø¹¤×÷£»2¡¢Ð­ÖúÆäËû²¿ÃÅ½¨Á¢Êý¾Ý¹ÜÀí¹æÔò¼°Ìá¹©Êý¾ÝÏà¹ØÖ§³Ö¡£3¡¢¹æ»®²»Í¬²úÆ·¼°ÒµÎñµÄ·ÖÎö·½·¨¼°Êý¾ÝºâÁ¿Ö¸±ê£»4¡¢Í¨¹ýÒµÎñÖ¸±êµÄ·Ö½âÐ­Öú²¢Çý¶¯Ïà¹ØÒµÎñ²¢²ÎÓëÒµÎñ¿¼ºË£»5¡¢Îª¹«Ë¾Ïà¹ØÒµÎñ²¿ÃÅÌá¹©²Î¿¼Êý¾ÝµÄÍ¬Ê±Ñ°ÕÒÒµÎñ¸ÄÉÆµã£»6¡¢Õë¶Ô²¿ÃÅÄÚ²¿ºÍ¹«Ë¾Ïà¹ØÒµÎñÎÊÌâÌá¹©Êý¾Ý½â¾ö·½°¸¡£Íê³ÉÁìµ¼½»°ìµÄÆäËû¹¤×÷¡£Ö°Î»ÈËÑ¡ÒªÇó£º1¡¢´óÑ§±¾¿ÆÒÔÉÏÑ§Àú£¬ÊýÑ§Ïµ¡¢¼ÆËã»ú»òÍ³¼ÆÀà×¨ÒµÓÅÏÈ£»2¡¢ÓÐÆóÒµÊ…
Êý¾Ý¿â¹ÜÀíÔ±	Êý¾Ý¿â	0.5-1Íò/ÔÂ	ÃñÓª¹«Ë¾	5000-10000ÈË	²ÍÒûÒµ¾Æµê/ÂÃÓÎ	³¤É³-Ü½ÈØÇø|2Äê¾­Ñé|ÖÐ×¨|ÕÐÈô¸ÉÈË|06-16·¢²¼	ÉÏ°àµØÖ·£ºÂ¡Æ½¿Æ¼¼Ô°Â¡Ô°ÎåÂ·	ÖÐ×¨	2Äê¾­Ñé	1¡¢×öºÃ¹«Ë¾¸÷Àà¿Í»§Êý¾ÝµÄ¹ÜÀí¹¤×÷£¬°´ÕÕÏà¹ØÒªÇó¶Ô¿Í»§½øÐÐ·ÖÀà£¬ÖÆ¶¨¸÷Àà¿Í»§µÄÕ¼±È£¬²¢Î¬»¤Õ¼±ÈµÄÎÈ¶¨ÐÔ£»2¡¢ÒÀ¾Ý¹«Ë¾¡°¿Í»§ÌåÑéÆÀ¹ÀÖ¸Êý¡±Ä¿±êÕÒ³ö¸÷ÃÅµê¿Í·þ²¿ÃÅÊµ¼ÊÔËÓªÓëÄ¿±êÖ®¼äµÄ²î¾à£¬²¢ÒÀ¾Ý²î¾àºÍÊý¾Ý±ä»¯·ÖÎöÕûÀíÔ­Òò£»3¡¢ÒÀ¾Ý¾­Óª¼°¹ÜÀíÐèÇó£¬µ÷È¡¡¢ÕûÀí¡¢»ã×Ü¸÷Àà¿Í»§Êý¾Ý£¬²¢ÐÎ³ÉÎÄµµ±í¸ñ£»4¡¢ÍÚ¾òÊý¾Ý¼ÛÖµµã£¬²¢½øÐÐ¼ÛÖµÆÀ¹ÀÓë¼ÛÖµ·ÖÎö£¬Ìá¹©¼ÛÖµ´ï³ÉÏà¹Ø½¨Òé£»	ÈÎÖ°ÒªÇó£º´ÓÊÂ²ÍÒûÐÐÒµÏà¹Ø¹¤×÷Ò»ÄêÒÔÉÏ£¬»ò´ÓÊÂ°ì¹«ÐÐÕþ/²ÆÎñÏà¹Ø¹¤×÷Ò»ÄêÒÔÉÏ£¬»ò´ÓÊÂÊý¾Ý¹ÜÀíÏà¹Ø¹¤×÷Ò»ÄêÒÔÉÏ£»Ö°ÄÜÀà±ð£º²ÆÎñ·ÖÎöÔ±
Êý¾Ý¿â¹ÜÀíÔ±	Êý¾Ý¿â	0.8-1Íò/ÔÂ	ÃñÓª¹«Ë¾	ÉÙÓÚ50ÈË	»¥ÁªÍø/µç×ÓÉÌÎñ¼ì²â£¬ÈÏÖ¤	ÄÏ¾©-Óê»¨Ì¨Çø|2Äê¾­Ñé|±¾¿Æ|ÕÐ1ÈË|06-19·¢²¼	ÉÏ°àµØÖ·£ºÓê»¨Î÷Â·210ºÅÖÐÓÊ½¨¼¼ÊõÓÐÏÞ¹«Ë¾´óÔºÄÚ	±¾¿Æ	2Äê¾­Ñé	¸ÚÎ»Ö°Ôð£º1¡¢¶ÔÊý¾Ý¿âµÄÔËÐÐ×´Ì¬£¬ÈÕÖ¾ÎÄ¼þ£¬±¸·ÝÇé¿ö£¬Êý¾Ý¿âµÄ¿Õ¼äÊ¹ÓÃÇé¿ö£¬ÏµÍ³×ÊÔ´µÄÊ¹ÓÃÇé¿ö½øÐÐ¼ì²é£¬·¢ÏÖ²¢½â¾öÎÊÌâ£»2¡¢¶ÔÊý¾Ý¿â¶ÔÏóµÄ¿Õ¼äÀ©Õ¹Çé¿ö£¬Êý¾ÝµÄÔö³¤Çé¿ö½øÐÐ¼à¿Ø£¬¶ÔÊý¾Ý¿â×ö½¡¿µ¼ì²é£¬¶ÔÊý¾Ý¿â¶ÔÏóµÄ×´Ì¬×ö¼ì²é£»3¡¢¶Ô±íºÍË÷ÒýµÈ½øÐÐ·ÖÎö£¬¼ì²é±í¿Õ¼äËéÆ¬£¬½øÐÐÊý¾Ý¿âÐÔÄÜµ÷Õû¡£4¡¢Êý¾Ý¿âµÄÐÔÄÜÓÅ»¯¡¢¹ÊÕÏÅÅ²é£»5¡¢Êý¾Ý¿â¼¼ÊõÅàÑµ¡¢ÑÐ¾¿£¬SQLÉó¼Æ¡¢¿ª·¢Ö¸µ¼£»6¡¢ÅäºÏÆäËû²¿ÃÅ½øÐÐÊý¾Ý²éÑ¯Í³¼Æ¹¤×÷¡£	ÈÎÖ°Ìõ¼þ£º1¡¢ÊìÏ¤¸÷ÖÖ²Ù×÷ÏµÍ³WIN/LINUXºÍÊý¾Ý¿â¹ÜÀí¹¤¾ß£»2¡¢¾ßÓÐÊý¾Ý¿âÏàÓ¦ÈÏÖ¤×ÊÖÊÓÅÏÈ£¨OCP/OCMµÈ£©£»3¡¢¾ßÓÐÁ½ÄêÒÔÉÏÊý¾Ý¿â¹ÜÀí¾­Ñé¡£4¡¢ÄÜ¹»ÊìÁ·¶ÔoracleÊý¾Ý¿â½øÐÐ·ÖÎö£¬Î¬»¤
Êý¾Ý·ÖÎö×¨¼Ò	Êý¾Ý·ÖÎö	2-3.5Íò/ÔÂ	ºÏ×Ê	10000ÈËÒÔÉÏ	¼ì²â£¬ÈÏÖ¤	ÉîÛÚ-Áú¸ÚÇø|5-7Äê¾­Ñé|±¾¿Æ|ÕÐ1ÈË|06-21·¢²¼|Ó¢ÓïÁ¼ºÃ|Í³¼ÆÑ§	ÉÏ°àµØÖ·£ºÉîÛÚÊÐÁú¸ÚÇøÛàÌï½ÖµÀ¼ª»ªÂ·½­å°¹¤ÒµÔ°4¶°SGS´óÂ¥	±¾¿Æ	5-7Äê¾­Ñé	1¡¢ºÍÒµÎñÍÅ¶ÓÒÔ¼°ÄÚ²¿¿ª·¢ÍÅ¶Ó¡¢²úÆ·¾­ÀíµÈºÏ×÷£¬Ö÷µ¼Êý¾Ý·ÖÎöÏîÄ¿£¬Éè¼ÆÊý¾Ý·ÖÎö·½°¸²¢¸ºÔðÊµÊ©ÂäµØ£¬°üÀ¨£º£¿Êý¾Ý¿â·½°¸£¬¸ºÔðÊý¾Ý¿â¶Ë£¨Ö÷Òª»ùÓÚMySQLºÍMSSQLServer£©µÄÉè¼Æ¼°¿ª·¢£¨±í½á¹¹Éè¼Æ£¬´æ´¢¹ý³Ì¿ª·¢¼°µ÷ÓÅµÈ£©£¿Êý¾Ý³éÈ¡¡¢ÇåÏ´¡¢×ª»»£¬Êý¾ÝÖÊÁ¿¿ØÖÆ£¬Î¬¶È¼°Á¿Öµ£¨¼ÆËãÖµ£©Õç±ð¼°È·¶¨£¬Êý¾Ý¾ÛºÏ¡¢Ç°¶ËÕ¹ÏÖ¡¢À©Õ¹¼°ÍÚ¾òµÈ¡£2¡¢Àí½â¹«Ë¾ÕûÌåÊý¾Ý¼Ü¹¹Éè¼Æ¼°ÒªÇó£¬»ùÓÚÖÐ¹úÇøÊµ¼ÊÇé¿ö£¬²ÎÓëÇøÓòÊý¾ÝÕûÌå¼Ü¹¹Éè¼Æ¡¢Êý¾Ý±ê×…	Ö°Î»ÒªÇó:Ö°Î»ÒªÇó£º1¡¢ÓµÓÐÍ³¼Æ/ÊýÑ§/¼ÆËã»ú/»úÆ÷Ñ§Ï°µÈÏà¹Ø×¨Òµ±¾¿ÆÒÔÉÏÑ§Àú£¬ÔÚÊý¾Ý¿â¿ª·¢¡¢Êý¾Ý·ÖÎö·½ÏòÓÐÊµ¼ÊÓ¦ÓÃ¾­Ñé£¬¶ÔÊý¾ÝÃô¸Ð£¬Ï²»¶²¢ÉÆÓÚ´ÓÊý¾ÝÖÐ·¢ÏÖ¹æÂÉ¡£2¡¢¾«Í¨Êý¾Ý¿âÉè¼Æ·½·¨£¬¾«Í¨MySQL
Êý¾Ý·ÖÎöÊ¦	Êý¾Ý·ÖÎö	1.3-2.5Íò/ÔÂ	ÃñÓª¹«Ë¾	150-500ÈË	ÒÇÆ÷ÒÇ±í/¹¤Òµ×Ô¶¯»¯¼ì²â£¬ÈÏÖ¤	¼ÃÄÏ-¸ßÐÂÇø|3-4Äê¾­Ñé|Ë¶Ê¿|ÕÐ2ÈË|06-20·¢²¼	ÉÏ°àµØÖ·£ºº£ÐÅÏÍÎÄÖÐÐÄ2ºÅÂ¥15²ã	Ë¶Ê¿	3-4Äê¾­Ñé	¸ÚÎ»Ö°Ôð£º¸º¹«Ë¾Ïà¹Ø²úÆ·ºÍÆ½Ì¨µÄÊý¾Ý·ÖÎöºÍÊý¾ÝÍÚ¾ò£»ÉêÇë²¢¸ºÔðÏà¹Ø¿ÎÌâ/ÏîÄ¿µÄÖ´ÐÐ£»×«Ð´¼¼Êõ·ÖÎö/¿ÎÌâÑÐ¾¿±¨¸æ¡£ÕÐÆ¸Ìõ¼þ£º1.ÊýÑ§¡¢³µÁ¾¡¢µç×Ó¡¢¼ÆËã»ú¡¢×Ô¶¯»¯¡¢Í¨ÐÅµÈÏà¹Ø×¨Òµ¡£2.Ë¶Ê¿ÑÐ¾¿Éú£¨º¬£©ÒÔÉÏÑ§Àú¡£3.ÓÐÊý¾Ý¿â¡¢ÔÆÆ½Ì¨¡¢ÎïÁªÍøÈí¼þ¼°Ð­Òé¿ª·¢¡¢Êý¾ÝÍÚ¾òÓë·ÖÎö¾­Ñé¡£4.ÓÅÐãµÄÂß¼­·ÖÎö¡¢¹éÄÉ×Ü½á¼°½â¾öÎÊÌâÄÜÁ¦£¬¶ÔÐÂ²úÆ·ÓÐ³ÖÐøµÄÑÐ¾¿¿ª·¢ÄÜÁ¦¡£5.ÓÐÍÅ½áÐ­×÷¾«Éñ¡£Ð½³ê£ºÄêÐ½15Íò--30Íò¹¤×÷µØµã£º¼ÃÄÏÊÐ¸ßÐÂÇøº£ÐÅÏ…	¸ÚÎ»Ö°Ôð£º¸º¹«Ë¾Ïà¹Ø²úÆ·ºÍÆ½Ì¨µÄÊý¾Ý·ÖÎöºÍÊý¾ÝÍÚ¾ò£»ÉêÇë²¢¸ºÔðÏà¹Ø¿ÎÌâ/ÏîÄ¿µÄÖ´ÐÐ£»×«Ð´¼¼Êõ·ÖÎö/¿ÎÌâÑÐ¾¿±¨¸æ¡£ÕÐÆ¸Ìõ¼þ£º1.ÊýÑ§¡¢³µÁ¾¡¢µç×Ó¡¢¼ÆËã»ú¡¢×Ô¶¯»¯¡¢Í¨ÐÅµÈÏà¹Ø×¨Òµ¡£2.Ë¶Ê¿ÑÐ¾¿Éú£¨º¬£©ÒÔÉÏÑ§Àú¡£3.ÓÐÊý¾Ý¿â¡¢ÔÆÆ½Ì¨¡¢ÎïÁªÍøÈí¼þ¼°Ð­Òé¿ª·¢¡¢Êý¾ÝÍÚ¾òÓë·ÖÎö¾­Ñé¡£4.ÓÅÐãµÄÂß¼­·ÖÎö¡¢¹éÄÉ×Ü½á¼°½â¾öÎÊÌâÄÜÁ¦£¬¶ÔÐÂ²úÆ·ÓÐ³ÖÐøµÄÑÐ¾¿¿ª·¢ÄÜÁ¦¡£5.ÓÐÍÅ½áÐ­×÷¾«Éñ¡£Ð½³ê£ºÄêÐ½15Íò--30Íò¹¤×÷µØµã£º¼ÃÄÏÊÐ¸ßÐÂÇøº£ÐÅÏ…
Êý¾Ý·ÖÎö¹¤³ÌÊ¦	Êý¾Ý·ÖÎö	1-1.7Íò/ÔÂ	ÃñÓª¹«Ë¾	150-500ÈË	¼ì²â£¬ÈÏÖ¤Ò½ÁÆ/»¤Àí/ÎÀÉú	º¼ÖÝ-Î÷ºþÇø|3-4Äê¾­Ñé|±¾¿Æ|ÕÐÈô¸ÉÈË|06-16·¢²¼	ÉÏ°àµØÖ·£ºÕñÖÐÂ·208ºÅ°¬½¡¿Æ¼¼Ô°6ºÅÂ¥	±¾¿Æ	3-4Äê¾­Ñé	¸ÚÎ»Ö°Ôð£º1¡¢Í¨¹ý·ÖÎöÀ´×Ô¶à¸öÀ´Ô´µÄ´óÐÍ¡¢²»Í¬µÄÊý¾Ý¼¯£¬°ïÖú¹ÜÀí²ãÌáÉý¹ÜÀíÄÜ¼û¶È£¬²¢°ïÖúºËÐÄÒµÎñ²¿ÃÅÓÅ»¯¹ÜÀí£»2¡¢Ð­Öú¹¹½¨ÓÐ¹ØÓÚ²ÆÎñ£¬ÔËÓª£¬ÎïÁ÷£¬¿Í»§£¬µçÉÌ£¬Ò½Ñ§·½ÃæµÄÊý¾ÝÄ£ÐÍ£¬²¢Íê³ÉÒµÎñ¼¶¹ÜÀíKPIµÄÊáÀí£¬Êä³ö²¢¹¹½¨¿ÉÊÓ»¯µÄ¹ÜÀí¼ÝÊ»²Õ£»3¡¢»ùÓÚÏÖÓÐ¶àÖÐÐÄÁÙ´²¼ìÑéÊý¾ÝÆ½Ì¨£¬¸ºÔð£º>¶ÔÁÙ´²¼ìÑéÊý¾Ý½øÐÐÊý¾Ý½¨Ä££¬Êý¾Ý·ÖÎö£¬´óÊý¾ÝÔ¤²âµÈ£¬²¢±àÐ´´óÊý¾Ý¶´²ì±¨¸æ£»>¶´²ìÒ½ÁÆ½¡¿µÐÐÒµÐèÇó£¬¶ÔÆ½Ì¨ÑÐ·¢·½ÏòÓÐ½Ï×¼È·µÄ°ÑÎ…	ÈÎÖ°ÒªÇó£º1.Í³¼ÆÑ§¡¢ÊýÑ§»ò¼ÆËã»ú¡¢ÊýÀíÍ³¼Æ»òÊý¾ÝÍÚ¾ò×¨Òµ·½ÏòÏà¹Ø±¾¿ÆÒÔÉÏÑ§Àú£»2.1-3ÄêÒÔÉÏÊý¾ÝÍÚ¾ò»òÊý¾Ý·ÖÎöµÈÏà¹Ø¹¤×÷¾­Ñé£¬ÓÐ²ÎÓë´óÐÍ·Ö²¼Ê½Êý¾Ý·ÖÎöÏîÄ¿»òÏµÍ³Éè¼ÆÕßÓÅÏÈ£»3.¾ßÓÐ½Ï¸ßµÄÍ³¼Æ·ÖÎö¼°½¨Ä£ÄÜÁ¦£¨°üÀ¨µ«²»ÏÞÓÚ¶àÔªÍ³¼Æ·ÖÎö¡¢¾ö²ßÊ÷¡¢Âß¼­»Ø¹é¡¢»úÆ÷Ñ§Ï°µÈ£©²¢ÕÆÎÕSAS¡¢R¡¢Python¡¢SPSSµÈÒ»ÖÖ»ò¶àÖÖ¼ÆÁ¿·ÖÎö¹¤¾ß£»4.ÓÐÒ»¶¨µÄÒ½Ñ§Êý¾Ý´¦Àí¾­Ñé£¬¶ÔÒ½Ñ§Êý¾Ý±ê×¼»¯¸ÐÐËÈ¤£¬ÓÐÁÙ´²ºÍIVDÐÐÒµÊý¾Ý·ÖÎö¾­ÑéÕßÓÅÏÈ£»5.Ö…
Êý¾ÝÐÅÏ¢ÎÄÔ±	Êý¾Ý¹ÜÀí»òÖÎÀí	4-5Ç§/ÔÂ	¹úÆó	150-500ÈË	¼ì²â£¬ÈÏÖ¤Ñ§Êõ/¿ÆÑÐ	ÉîÛÚ-Áú¸ÚÇø|ÔÚÐ£Éú/Ó¦½ìÉú|±¾¿Æ|ÕÐ1ÈË|06-19·¢²¼	ÉÏ°àµØÖ·£ºÆ½ºþº£¼ªÐÇÎïÁ÷Ô°6¶°4Â¥ÖÐ¹úÅ©ÒµÒøÐÐÂ¥ÉÏ	±¾¿Æ	ÔÚÐ£Éú/Ó¦½ìÉú	¸ÚÎ»Ö°Ôð1¡¢¸ºÔð¼ì²âÊý¾ÝÊÕ¼¯¡¢¹ÜÀí£¨1£©¸ºÔð¼ì²âÊý¾ÝÊÕ¼¯¡¢ÊáÀí£¬Ê¹Êý¾ÝÐÅÏ¢¹æ·¶»¯£¬Ò×ÓÚµ÷È¡ÀûÓÃ£»£¨2£©¸ºÔð»ù´¡Êý¾Ý·ÖÎö£¬ÎªÊý¾Ý²úÆ·Ìá¹©±àÐ´ÒÀ¾Ý£»£¨3£©¸ºÔðÊ³Æ·Ïà¹ØÍøÕ¾¸üÐÂÐÅÏ¢µÄÊÕ¼¯¡£2¡¢Êý¾Ý²úÆ·±àÐ´£¨1£©¸ºÔðÍê³ÉÃ¿ÖÜ¡¢Ã¿ÔÂµÄ·çÏÕÔ¤¾¯ºÍ¾­Óª¹ÜÀí±¨±í£»£¨2£©¸ºÔðÍê³ÉÔÂ¶È¡¢Äê¶È·ÖÎö±¨¸æ£»£¨3£©¸ºÔðÍê³ÉÔÂ¶È¾­Óª¹ÜÀí±¨±í£»£¨4£©¸ºÔðÒµÎñÄ£¿é±¨±íµÄ·ÖÎö£¬¹©¹«Ë¾ÄÚ²¿ÒµÎñ¾ö²ßÊ¹ÓÃ¡£3¡¢·½°¸Êý¾ÝÖ§³Ö¼°ÎÄ°¸ÃÀ»¯£¨1£©¸ºÔð¼ì²â·½…	ÈÎÖ°×Ê¸ñ£º1¡¢È«ÈÕÖÆ±¾¿ÆÒÔÉÏÑ§Àú£¬Ê³Æ·¡¢»¯Ñ§¡¢ÉúÎïµÈÏà¹Ø×¨Òµ£»2¡¢¶ÔÊý¾ÝÃô¸Ð£¬¾ß±¸Á¼ºÃµÄÊý¾Ý·ÖÎöÄÜÁ¦£»3¡¢ÊìÁ·²Ù×÷execl¡¢PPTµÈoffice°ì¹«Èí¼þ£¬¾ßÓÐ½ÏÇ¿µÄÐ´×÷ÄÜÁ¦ºÍÑ§Ï°ÄÜÁ¦4¡¢ÓÐÊ³Æ·°²È«ÐÐÒµÏà¹Ø¹¤×÷¾­ÑéÓÅÏÈ£¬Ö°ÄÜÀà±ð£ºÒµÎñ·ÖÎö×¨Ô±/ÖúÀíÎÄÔ±¹Ø¼ü×Ö£º¼ì²âÊý¾Ý·ÖÎö
Êý¾Ý·ÖÎöÊµÏ°Éú	Êý¾Ý·ÖÎö		Íâ×Ê£¨Å·ÃÀ£©	1000-5000ÈË	¼ì²â£¬ÈÏÖ¤	±±¾©-´óÐËÇø|ÔÚÐ£Éú/Ó¦½ìÉú|±¾¿Æ|ÕÐÈô¸ÉÈË|05-14·¢²¼|Ó¢ÓïÁ¼ºÃ	ÉÏ°àµØÖ·£º±±¾©ÊÐ´óÐËÇøÒà×¯¿ª·¢Çø¾­º£¶þÂ·11ºÅ	±¾¿Æ	ÔÚÐ£Éú/Ó¦½ìÉú	¸ÚÎ»Ö°Ôð£º½»Í¨°²È«Ïà¹ØÊý¾ÝÊÕ¼¯Óë´¦Àí£¬Êý¾Ý¿âµÄ½¨Á¢ÓëÎ¬»¤ÎÄ¼þ·­Òë£¬Ð­Öú×«Ð´Ïà¹Ø±¨¸æÐ­Öú²¿ÃÅÈÕ³£¹¤×÷Ã¿ÖÜ±£Ö¤ÖÁÉÙ3ÌìÈ«Ö°ÊµÏ°Ö°ÄÜÀà±ð£ºÒµÎñ·ÖÎö×¨Ô±/ÖúÀí	¸ÚÎ»ÐèÇó£ºÀí¹¤¿Æ±³¾°ÊìÏ¤VB¡¢MATLAB¡¢pythonµÈ±à³ÌÓïÑÔ£¬ÊìÁ·Ê¹ÓÃPPT¡¢word¡¢EXCELµÈofficeÀàÈí¼þ£»Ó¢Óï¡¢ÆÕÍ¨»°ÌýËµÁ÷Àû£¬ÓÐ½ÏºÃµÄÓ¢ÎÄÐ´×÷Ë®Æ½£¬»áµÂÓïÕßÓÅÏÈ¹¤×÷Ì¤ÊµÈÏÕæ¡¢Ï¸ÐÄ
Êý¾Ý¿â¹ÜÀíÔ±	Êý¾Ý¿â	4.5-6Ç§/ÔÂ	ÃñÓª¹«Ë¾	1000-5000ÈË	Åú·¢/ÁãÊÛÎïÒµ¹ÜÀí/ÉÌÒµÖÐÐÄ	³¤É³-Óê»¨Çø|2Äê¾­Ñé|±¾¿Æ|ÕÐ1ÈË|06-21·¢²¼	ÉÏ°àµØÖ·£º³¤É³´óµÀµØÌú¿Ú1ºÅ³ö¿ÚºÃÈó¼Ñ5Â¥	±¾¿Æ	2Äê¾­Ñé	¸ÚÎ»Ö°Ôð1¡¢¸ºÔðÊý¾Ý¿â¡¢Êý¾Ý²Ö¿âµÄÔËÐÐÎ¬»¤¼°¹ÜÀí£¬°üÀ¨Êý¾Ý¿âµÄ±¸·Ý»Ø¸´£¬ÐÔÄÜ¼à¿Ø¡¢µ÷ÊÔºÍÓÅ»¯¡¢°²È«¹ÜÀí¡¢ÈÕÖ¾·ÖÎö¡¢Êý¾ÝÇ¨ÒÆ¡¢½â¾öÍ»·¢ºÍÒÉÄÑÎÊÌâµÈ£»2¡¢¸ºÔðÊý¾Ý¿â¹ÜÀíÏà¹Ø¹æÔòµÄÉè¼Æ£¬Íê³ÉSQLÓïÑÔµÄ±àÐ´£¬Îª·ÖÎö¡¢ÍÚ¾òÈËÔ±Ìá¹©Êý¾Ý¿â¼¼ÊõÖ§³Ö£»3¡¢¸ù¾ÝÏîÄ¿ÐèÇóÍê³ÉËùÐèSQLÓïÑÔµÄ±àÐ´£¨°üÀ¨´æ´¢¹ý³Ì¡¢º¯Êý£©µÈ£¬¶Ô×¨ÏîÄÚÈÝ½øÐÐ·ÖÎö£¬²¢×îÖÕÐÎ³ÉÎÄµµ£»4¡¢¸ù¾ÝÒµÎñÐèÇóÓÅ»¯Êý¾Ý´æ´¢½á¹¹£¬¸ºÔðÏµÍ³Êý¾Ý¿â¶¨ÆÚ¼ì²éÒÔ¼°ÐÔÄÜ·ÖÎöÓ…	ÈÎÖ°×Ê¸ñ1¡¢¼ÆËã»úÏà¹Ø×¨Òµ±¾¿Æ»ò±¾¿ÆÒÔÉÏÑ§Àú£¬2ÄêÒÔÉÏÊý¾Ý¿â¹ÜÀí¾­Ñé£»2¡¢ÊìÁ·ÕÆÎÕÊý¾Ý¿â¹ÜÀíÓëÓÅ»¯£¬¾ß±¸MySQL¡¢OracleÊý¾Ý¿â·þÎñÆ÷ÔËÎ¬ºÍ¹ÜÀí¾­Ñé£»3¡¢¾«Í¨MySQL¡¢OracleÊý¾Ý¿âÏµÍ³°²×°¡¢¹ÜÀí¡¢¼à¿Ø¡¢Êý¾Ý±¸·Ý¡¢Êý¾Ý»Ö¸´£¬Êý¾Ý±¨±íµÈÈÕ³£ÔËÎ¬¹¤×÷£»4¡¢ÓÐÁ¼ºÃµÄ¹µÍ¨¼¼ÇÉºÍ·þÎñÒâÊ¶£¬¿ìËÙ´¦ÀíÏµÍ³Í»·¢ÊÂ¼þµÄÄÜÁ¦ºÍ·á¸»µÄÊý¾Ý¿â¹ÜÀí¡¢ÔËÎ¬µ÷ÓÅ¾­Ñé£¬ÄÜ¶ÀÁ¢Íê³ÉDBA¹ÜÀíÈÎÎñ¡£Ö°ÄÜÀà±ð£ºÊý¾Ý²Ö¿â¹¤³ÌÊ¦Êý¾Ý·ÖÎöÊ¦
Êý¾Ý²É¼¯¼°·ÖÎö	Êý¾Ý²É¼¯	4-5Ç§/ÔÂ	ÃñÓª¹«Ë¾	150-500ÈË	·¿µØ²úÎïÒµ¹ÜÀí/ÉÌÒµÖÐÐÄ	Îäºº|5-7Äê¾­Ñé|´ó×¨|ÕÐ1ÈË|06-20·¢²¼	ÉÏ°àµØÖ·£º½­ººÇøÐÂ»ªÂ·IFC¹ú¼Ê½ðÈÚÖÐÐÄ41Â¥	´ó×¨	5-7Äê¾­Ñé	1¡¢Êý¾ÝÇåÏ´£¬¶ÔÒµÎñ²¿ÃÅÌá¹©µÄ¾­ÓªÊý¾Ý½øÐÐ¸´ºË¡¢¾À´í2¡¢Êý¾Ý·Ö°å£¬ÓëÒµÎñ²¿ÃÅ¹µÍ¨Êý¾Ý³ÊÏÖ½á¹ûºóÃæµÄÔ­Òò²¢ÐÎ³É·ÖÎö±¨¸æÖ°Î»ÐÅÏ¢£º1¡¢Êý¾ÝÌáÈ¡£¬Ð­ÖúÊý¾ÝÆ½Ì¨´î½¨¡¢ÓÅ»¯¼°ÔËÎ¬£»2¡¢Êý¾ÝÇåÏ´£¬¶ÔÒµÎñ²¿ÃÅÌá¹©µÄ¾­ÓªÊý¾Ý½øÐÐ¸´ºË¡¢¾À´í£»3¡¢Êý¾Ý·ÖÎö£¬Ð­Öú¹ÜÀíÆÀ¹ÀÉÌÒµÏîÄ¿Êý¾ÝÇé¿ö²¢ÍÚ¾òÐèÇó£¬ÓëÒµÎñ²¿ÃÅ¹µÍ¨Êý¾Ý³ÊÏÖ½á¹ûºóÃæµÄÔ­Òò²¢ÐÎ³É·ÖÎö±¨¸æ£»	ÈÎÖ°×Ê¸ñ£º1¡¢´ó×¨¼°ÒÔÉÏÑ§Àú£¬26-35Ëê£¬ÓÐ3ÄêÒÔÉÏ×ÉÑ¯¡¢¹ºÎïÖÐÐÄÐÐÒµÑÐ¾¿¡¢ÏßÉÏÆ½Ì¨Á÷Á¿ÔËÓªÓÅÏÈ£»2¡¢ÊìÁ·Ê¹ÓÃExcelÍ¸ÊÓºÍ³£ÓÃ¹«Ê½£¬ÄÜ¹»SQLÈ¡Êý£»3¡¢¶ÔÊý¾ÝÓÐ½ÏÇ¿µÄÃô¸Ð¶È£¬ÓÐÒ»¶¨²ÆÎñ»ù´¡ÓÅÏÈ£»4¡¢ÊìÁ·ÕÆÎÕ³£ÓÃµÄ¶¨ÐÔ¡¢¶¨Á¿ÑÐ¾¿·½Ïò£¬¾ß±¸½ÏÇ¿Âß¼­Ë¼Î¬ÄÜÁ¦£¬¸ß¶ÈµÄÊý¾ÝºÍÉÌÒµÃô¸ÐÐÔ£¬ÓÐÒ»¶¨¿¹Ñ¹ÄÜÁ¦£¬ÄÜÍ¬Ê±´¦Àí¶à¸öÏîÄ¿¡£Ö°ÄÜÀà±ð£ºÊý¾Ý·ÖÎö¾­Àí/Ö÷¹Ü¹Ø¼ü×Ö£ºÊý¾Ý·ÖÎöÊý¾Ý´¦Àí
ÏúÊÛÊý¾Ý·ÖÎöÖ÷¹Ü	Êý¾Ý·ÖÎö	4.5-6Ç§/ÔÂ	¹úÆó	50-150ÈË	ÎïÒµ¹ÜÀí/ÉÌÒµÖÐÐÄ	À¥Ã÷-¹Ù¶ÉÇø|±¾¿Æ|ÕÐ1ÈË|05-29·¢²¼	ÉÏ°àµØÖ·£ºµá³Ø¹ú¼Ê»áÕ¹ÖÐÐÄ13ºÅ¹ÝÅÔÀ¥Ã÷ÈüÌØ°ÂÀ³Ð¡ÕòÈýÂ¥	±¾¿Æ	Î´±êÃ÷	1.¸ºÔðÉÌ³¡¾­ÓªÊý¾ÝµÄÕûÀí·ÖÎö¹¤×÷£¬×¼È·¼°Ê±µÄ·´À¡Êý¾Ý±¨¸æ¡£2.ÅäºÏ¼¯ÍÅ¼°ÏàÓ¦¹ÜÀí²¿ÃÅÌá¹©»ù´¡Êý¾Ý£¬²¢½øÐÐ¾­Óª±¨±í·ÖÎö¹¤×÷¡£3.¶¨ÆÚ½øÐÐÍ¬ÐÐÒµÊÐ³¡µ÷ÑÐ£¬ÊÕ¼¯¿É±ÈÐÔÊý¾Ý¡£4.Áìµ¼½»°ìµÄÆäËû¹¤×÷ÈÎÎñ¡£	ÈÎÖ°ÒªÇó£ºÑ§Àú£º±¾¿ÆÒÔÉÏÑ§Àú£»×¨Òµ£º¾­¼Ã¹ÜÀí¡¢ÆóÒµ¹ÜÀí¡¢Í³¼ÆÑ§Ïà¹Ø×¨Òµ£»¹¤×÷¾­Ñé£º2ÄêÒÔÉÏÍ¬¸ÚÎ»¹¤×÷¾­Ñé£»ÄÜÁ¦ÒªÇó£ºÄÜ¹»ÊìÁ·Ê¹ÓÃ¸÷ÀàÊý¾Ý·ÖÎöÈí¼þ£¬¾ß±¸½ÏÇ¿µÄÊý¾Ý·ÖÎöÄÜÁ¦£¬¶ÔÊý¾ÝÃô¸Ð£¬ÓÐ½ÏÇ¿µÄÑ§Ï°ÄÜÁ¦¡¢¹µÍ¨ÄÜÁ¦ºÍÀí½âÄÜÁ¦£¬Ë¼Î¬Ãô½Ý¡¢Áé»îÇÚ·Ü£¬ÔðÈÎÐÄÇ¿£¬¹¤×÷ÈÏÕæ¡¢Ï¸ÐÄ£¬ÍÅ¶ÓÐ­×÷ÒâÊ¶Ç¿¡£Ö°ÄÜÀà±ð£ºÒµÎñ·ÖÎö¾­Àí/Ö÷¹Ü
Êý¾Ý·ÖÎöÊ¦+ÎåÏÕÒ»½ð+ÉÏÎåÐÝ¶þ	Êý¾Ý·ÖÎö	3-3.5Ç§/ÔÂ	ÉÏÊÐ¹«Ë¾	10000ÈËÒÔÉÏ	·¿µØ²úÎïÒµ¹ÜÀí/ÉÌÒµÖÐÐÄ	ÎÞÎý-±õºþÇø|´ó×¨|ÕÐ1ÈË|06-19·¢²¼	ÉÏ°àµØÖ·£ºÎÞÎýÊÐ±õºþÇøÌ«ºþÐÂ³Çº£°¶ÖÐÐÄ17Â¥	´ó×¨	Î´±êÃ÷	¸ÚÎ»Ö°Ôð£º1.Êý¾ÝÕûÀí2.Êý¾Ý»ã×Ü3.¸ù¾ÝÉÏ¼¶ÒªÇó½øÐÐ±¨±íµÄÖÆ×÷4.ÄÜ¹»¸ù¾ÝÊý¾ÝµÄ×ßÊÆ½øÐÐÒ»¶¨µÄÊý¾Ý·ÖÎö½¨Òé	ÈÎÖ°×Ê¸ñ£º1.ÓÐÒ»¶¨µÄÊý¾Ý¿â»ù´¡2.ÄÜ¹»»ý¼«Ñ§Ï°ÐÂµÄÊý¾Ý·ÖÎöÈí¼þ3.ÕýÄÜÁ¿4.¿Ï×êÑÐ5.Âß¼­ÐÔÇ¿6.22ÖÜËê¡ª¡ª30ÖÜËê¡£7.Ñ§Àú±¾¿ÆÖ°ÄÜÀà±ð£ºÆäËû¹Ø¼ü×Ö£ºÊý¾Ý·ÖÎö
ÉÏÊÐ¹«Ë¾³ÏÆ¸Êý¾Ý·ÖÎö×¨Ô±	Êý¾Ý·ÖÎö	3-4.5Ç§/ÔÂ	ÉÏÊÐ¹«Ë¾	10000ÈËÒÔÉÏ	·¿µØ²úÎïÒµ¹ÜÀí/ÉÌÒµÖÐÐÄ	ÎÞÎý-±õºþÇø|1Äê¾­Ñé|±¾¿Æ|ÕÐ1ÈË|06-19·¢²¼	ÉÏ°àµØÖ·£ºÎÞÎýÊÐ±õºþÇøÌ«ºþÐÂ³Çº£°¶ÖÐÐÄ17Â¥	±¾¿Æ	1Äê¾­Ñé	¸ÚÎ»Ö°Ôð£º1.Êý¾ÝÕûÀí2.Êý¾Ý»ã×Ü3.¸ù¾ÝÉÏ¼¶ÒªÇó½øÐÐ±¨±íµÄÖÆ×÷4.ÄÜ¹»¸ù¾ÝÊý¾ÝµÄ×ßÊÆ½øÐÐÒ»¶¨µÄÊý¾Ý·ÖÎö½¨Òé	ÈÎÖ°×Ê¸ñ£º1.ÓÐÒ»¶¨µÄÊý¾Ý¿â»ù´¡2.ÄÜ¹»»ý¼«Ñ§Ï°ÐÂµÄÊý¾Ý·ÖÎöÈí¼þ3.ÕýÄÜÁ¿4.¿Ï×êÑÐ5.Âß¼­ÐÔÇ¿Ö°ÄÜÀà±ð£ºÆäËû¹Ø¼ü×Ö£ºÊý¾Ý·ÖÎöÂß¼­
Êý¾Ý×¨Ô±	Êý¾Ý¹ÜÀí»òÖÎÀí	3-4.5Ç§/ÔÂ	ÃñÓª¹«Ë¾	1000-5000ÈË	ÎïÒµ¹ÜÀí/ÉÌÒµÖÐÐÄ	ÄÏ³ä|2Äê¾­Ñé|´ó×¨|ÕÐÈô¸ÉÈË|04-26·¢²¼	ÉÏ°àµØÖ·£ºÄÏ³äÊÐ¸ßÆºÇø½­¶«ÖÐÂ·Îå¶Î	´ó×¨	2Äê¾­Ñé	¸ÚÎ»Ö°Ôð£º1¡¢¸ºÔðÊÕ¼¯·ÖÎö¸÷ÀàÊý¾Ý²¢Õë¶Ô¸÷ÀàÎÊÌâÌá³ö½â¾ö·½°¸¡£2¡¢¶Ô×¨ÒµµÄÊý¾Ý·ÖÎö¼°×öºÃ¾ºÕù¶ÔÊÖÊý¾ÝµÄ²É¼¯¡¢Í³¼Æ¡¢ÆÀ¹ÀÓë·ÖÎö£¬²¢±àÖÆ±¨±í¡£3¡¢ÊÕ¼¯ÏúÊÛÊý¾Ý¡¢Í³¼Æ¡¢ÕûÀí£¬´¦ÀíÏµÍ³Êý¾ÝÂ¼Èë¡¢»ã×Ü¡¢·ÖÎö¡£4¡¢ºË¶ÔÉÌ»§ÔÂ±¨ÓëÏµÍ³Êý¾ÝÒ»ÖÂÐÔ£¬ÕÒ³ö²îÒì·¢¸÷Â¥²ã¸ºÔðÈËºËÊµÈ·ÈÏ½ð¶î£¬¸ù¾ÝOAµ÷ÕËÉêÇëµ¥ÐÞÕýÏµÍ³Êý¾Ý¡£5¡¢¸ºÔð¸÷ÖÖÊý¾Ý·ÖÎö±¨±íºÍÏµÍ³Ê¹ÓÃµÄÅàÑµ¡£6¡¢¸ºÔðÍÆ¹ãÏµÍ³µÄÖÕ¶ËÔËÓÃ¡£7¡¢¶¨ÆÚÎ¬»¤ÏµÍ³ÄÚ¸÷Ïî»ù´¡Êý¾Ý¡£8¡¢ÊÕ¼…	ÈÎÖ°×Ê¸ñ£º½ÌÓýË®Æ½£º´ó×¨£¨º¬£©ÒÔÉÏÑ§Àú×¨Òµ±³¾°£º¼ÆËã»ú£¬ÐÅÏ¢¹ÜÀíÀà¹¤×÷¾­Ñé£º1¡¢1ÄêÒÔÉÏÏà¹Ø¹¤×÷¾­Ñé£¬ÓÐ´óÐÍÁ¬ËøÆóÒµ»òÁãÊÛÒµ¹¤×÷¾­ÑéÕß¼Ñ£»2¡¢ÊìÁ·ÕÆÎÕÐÅÏ¢ÏµÍ³¹ÜÀíÓ²¼þÓëÈí¼þ£»3¡¢ÊìÏ¤¹ú¼Ò¡¢µØÇø¹ØÓÚÐÅÏ¢·½Ãæ·¨ÂÉ·¨¹æ¡£ÆäËüÒªÇó£º1¡¢Á¼ºÃµÄÍÅ¶Ó¾«Éñ¡£2¡¢¹¤×÷ÑÏ½÷¡¢ÔðÈÎÐÄÇ¿¡£Ö°ÄÜÀà±ð£ºÒµÎñ·ÖÎö×¨Ô±/ÖúÀí
Êý¾Ý×¨Ô±	Êý¾Ý¹ÜÀí»òÖÎÀí	3-4.5Ç§/ÔÂ	ÃñÓª¹«Ë¾	1000-5000ÈË	ÎïÒµ¹ÜÀí/ÉÌÒµÖÐÐÄ	°ÍÖÐ|2Äê¾­Ñé|´ó×¨|ÕÐ1ÈË|04-26·¢²¼|¼ÆËã»úÐÅÏ¢¹ÜÀí	ÉÏ°àµØÖ·£º°ÍÖÝÇøÇØ°Í´óµÀÎ÷¶Î31ºÅ	´ó×¨	2Äê¾­Ñé	¸ÚÎ»Ö°Ôð£º1¡¢¸ºÔðÊÕ¼¯·ÖÎö¸÷ÀàÊý¾Ý²¢Õë¶Ô¸÷ÀàÎÊÌâÌá³ö½â¾ö·½°¸¡£2¡¢¶Ô×¨ÒµµÄÊý¾Ý·ÖÎö¼°×öºÃ¾ºÕù¶ÔÊÖÊý¾ÝµÄ²É¼¯¡¢Í³¼Æ¡¢ÆÀ¹ÀÓë·ÖÎö£¬²¢±àÖÆ±¨±í¡£3¡¢ÊÕ¼¯ÏúÊÛÊý¾Ý¡¢Í³¼Æ¡¢ÕûÀí£¬´¦ÀíÏµÍ³Êý¾ÝÂ¼Èë¡¢»ã×Ü¡¢·ÖÎö¡£4¡¢ºË¶ÔÉÌ»§ÔÂ±¨ÓëÏµÍ³Êý¾ÝÒ»ÖÂÐÔ£¬ÕÒ³ö²îÒì·¢¸÷Â¥²ã¸ºÔðÈËºËÊµÈ·ÈÏ½ð¶î£¬¸ù¾ÝOAµ÷ÕËÉêÇëµ¥ÐÞÕýÏµÍ³Êý¾Ý¡£5¡¢¸ºÔð¸÷ÖÖÊý¾Ý·ÖÎö±¨±íºÍÏµÍ³Ê¹ÓÃµÄÅàÑµ¡£6¡¢¸ºÔðÍÆ¹ãÏµÍ³µÄÖÕ¶ËÔËÓÃ¡£7¡¢¶¨ÆÚÎ¬»¤ÏµÍ³ÄÚ¸÷Ïî»ù´¡Êý¾Ý¡£8¡¢ÊÕ¼…	ÈÎÖ°×Ê¸ñ£º½ÌÓýË®Æ½£º´ó×¨£¨º¬£©ÒÔÉÏÑ§Àú×¨Òµ±³¾°£º¼ÆËã»ú£¬ÐÅÏ¢¹ÜÀíÀà¹¤×÷¾­Ñé£º1¡¢1ÄêÒÔÉÏÏà¹Ø¹¤×÷¾­Ñé£¬ÓÐ´óÐÍÁ¬ËøÆóÒµ»òÁãÊÛÒµ¹¤×÷¾­ÑéÕß¼Ñ£»2¡¢ÊìÁ·ÕÆÎÕÐÅÏ¢ÏµÍ³¹ÜÀíÓ²¼þÓëÈí¼þ£»3¡¢ÊìÏ¤¹ú¼Ò¡¢µØÇø¹ØÓÚÐÅÏ¢·½Ãæ·¨ÂÉ·¨¹æ¡£ÆäËüÒªÇó£º1¡¢Á¼ºÃµÄÍÅ¶Ó¾«Éñ¡£2¡¢¹¤×÷ÑÏ½÷¡¢ÔðÈÎÐÄÇ¿¡£Ö°ÄÜÀà±ð£ºÊý¾Ý¿â¹¤³ÌÊ¦(DBA)
IT¾­Àí£¨Êý¾Ý·ÖÎö¸Ú£©	Êý¾Ý·ÖÎö	1-1.5Íò/ÔÂ	ÃñÓª¹«Ë¾	150-500ÈË	ÎïÒµ¹ÜÀí/ÉÌÒµÖÐÐÄ	ÉîÛÚ-¸£ÌïÇø|3-4Äê¾­Ñé|±¾¿Æ|ÕÐ1ÈË|05-03·¢²¼	ÉÏ°àµØÖ·£ºÉÏÃ·ÁÖ×¿Ô½³Ç2ÆÚB¶°6Â¥	±¾¿Æ	3-4Äê¾­Ñé	1¡¢¸ºÔð¶Ô½ÓÈÕ³£´óÐÍ	ÈÎÖ°ÒªÇó£º1¡¢±¾¿Æ¼°ÒÔÉÏÑ§Àú£¬3ÄêÒÔÉÏÊý¾Ý¹ÜÀí¼°Êý¾Ý·ÖÎö¾­Ñé£»2¡¢ÕÆÎÕÊý¾Ý²Ö¿â»ù´¡ÀíÂÛÖªÊ¶£¬Êý¾Ý²Ö¿âÄ£ÐÍÉè¼ÆºÍETLÉè¼Æ¼¼Êõ£»3¡¢ÕÆÎÕ´æ´¢¹ý³Ì¡¢º¯ÊýµÈ¿ª·¢¼¼Êõ£»Á¼ºÃµÄSQLÓïÑÔ¿ª·¢¼¼ÄÜ£»4¡¢½ÏÇ¿µÄÊý¾ÝÃô¸ÐÐÔ£¬ÄÜ¹»Í¨¹ýÊý¾Ý¶´²ìÊÐ³¡¡¢ÒµÎñÁ÷³ÌµÄÎÊÌâ£»5¡¢½âÉÌÒµÁãÊÛÐÐÒµ£¬¶ÔÉÌÒµÀà·þÎñÀàÏµÍ³£¬ÈçERP¡¢BI¡¢CRMµÈ²úÆ·ÓÐÏà¹Ø¾­Ñé¡£Ö°ÄÜÀà±ð£ºÊý¾Ý·ÖÎöÊ¦
Êý¾Ý·ÖÎöÊ¦	Êý¾Ý·ÖÎö	4.5-6Ç§/ÔÂ	ÃñÓª¹«Ë¾	500-1000ÈË	ÎïÒµ¹ÜÀí/ÉÌÒµÖÐÐÄ	ÄÏ²ý-Î÷ºþÇø|3-4Äê¾­Ñé|´ó×¨|ÕÐÈô¸ÉÈË|06-19·¢²¼	ÉÏ°àµØÖ·£º½­Î÷Ê¡ÄÏ²ýÊÐÎ÷ºþÇøºé³Ç´óÊÐ³¡	´ó×¨	3-4Äê¾­Ñé	¸ÚÎ»Ö°Ôð1¡¢¶ÔÍøÕ¾µÄÁ÷Á¿¡¢ÓÃ»§¡¢½»Ò×¡¢ÇþµÀ¡¢»î¶¯µÈÊý¾Ý½øÐÐ¶¨ÆÚÍ³¼ÆºÍ·ÖÎö£»2¡¢¸ù¾ÝÐèÇó´Ó²úÆ·¡¢¿Í·þ¡¢¼¼ÊõµÈ²¿ÃÅÊÕ¼¯Êý¾Ý£¬²¢Ð­Öú¼¼ÊõºÍ²úÆ·²¿¿ª·¢Êý¾ÝÆ½Ì¨£»3¡¢ÀûÓÃÒ»¶¨µÄ½¨Ä£¼¼Êõ»òÍÚ¾ò¼¼Êõ¶ÔÓÃ»§Êý¾Ý½øÐÐ·ÖÀà£¬²¢½øÐÐ¾«Ï¸»¯ÔËÓª¼°ÓªÏú£»4¡¢ÊìÏ¤Êý¾ÝÍ³¼Æ·ÖÎö»òÍÚ¾ò¼¼Êõ£¬ÍÆ¶¯Í³¼Æ·ÖÎöÄ£ÐÍµÄ½¨Á¢ºÍÍêÉÆ£¬ÎªÔËÓª¾ö²ßÌá¹©Ö§³Ö£»5¡¢¸ù¾ÝÊý¾Ý·ÖÎöºÍ¶ÔÒµÎñÐÎÌ¬µÄÀí½â£¬¶Ô²úÆ·¡¢·þÎñ¡¢ÓªÏúµÈ»î¶¯Ìá³öºÏÀí»¯½¨ÒéµÄ½¨Òé£»6¡¢Áìµ¼¼°¸÷²…	ÈÎÖ°×Ê¸ñ1¡¢±¾¿ÆÒÔÉÏÑ§Àú£¬Í³¼ÆÑ§¡¢Ó¦ÓÃÊýÑ§¡¢¼ÆËã»ú¡¢¼ÆÁ¿¾­¼Ã¡¢½ðÈÚµÈÏà¹Ø×¨ÒµÓÅÏÈ£»2¡¢ÊìÁ·ÕÆÎÕºÍÔËÓÃÏà¹ØÊý¾Ý·ÖÎöÈí¼þ£¬ÖÁÉÙÕÆÎÕSAS¡¢SPSS¡¢R¡¢MATLAB¡¢ExcelµÈÍ³¼Æ¹¤¾ßÖÐµÄÒ»ÖÖ£»3¡¢¾ß±¸½ÏÇ¿µÄÂß¼­Ë¼Î¬ÄÜÁ¦¡¢¾ö²ßÅÐ¶ÏÁ¦¼°½ÏÇ¿µÄÑ§Ï°ÄÜÁ¦£»4¡¢ÊìÏ¤GA¡¢°Ù¶ÈÍ³¼ÆµÈÍøÕ¾Êý¾ÝÍ³¼ÆÆ½Ì¨¡£Ö°ÄÜÀà±ð£º´óÊý¾Ý¿ª·¢¹¤³ÌÊ¦Êý¾Ý¿â¹¤³ÌÊ¦(DBA)¹Ø¼ü×Ö£ºÊý¾Ý·ÖÎöÊý¾Ý·ÖÎöÊ¦´óÊý¾ÝÊý¾Ý´¦ÀíÊý¾ÝÍÚ¾òÍ³¼Æsql
Êý¾Ý·ÖÎöÊ¦	Êý¾Ý·ÖÎö	10-15Íò/Äê	ÃñÓª¹«Ë¾	150-500ÈË	·¿µØ²úÎïÒµ¹ÜÀí/ÉÌÒµÖÐÐÄ	Îäºº|3-4Äê¾­Ñé|´ó×¨|ÕÐ2ÈË|06-20·¢²¼	ÉÏ°àµØÖ·£º½­ººÇøÐÂ»ªÂ·IFC¹ú¼Ê½ðÈÚÖÐÐÄ41Â¥	´ó×¨	3-4Äê¾­Ñé	1¡¢ÄÜ¹»¶ÀÁ¢Ö÷µ¼ÐèÇóµ÷ÑÐ¡¢Êý¾Ý·ÖÎö¡¢Êý¾ÝÕûÀí¡¢Êý¾ÝÌáÈ¡µÈ¹¤×÷£¬²¢Íê³ÉÊý¾Ý¿ÉÊÓ»¯±¨±í¿ª·¢£»2¡¢»ùÓÚÊý¾ÝÄ£ÐÍ£¬×ö³öÐÐÒµ·ÖÎö¡¢ÒµÎñ·ÖÎö¡¢¾­Óª·ÖÎöµÈ¶àÎ¬¶È·ÖÎö±¨±í£¬Îª²¿ÃÅ¾ö²ßÌá¹©Ò»¶¨µÄÊý¾ÝÖ§³Ö¡£3¡¢¶ÔÊý¾ÝÃô¸Ð£¬¸ù¾Ý²»Í¬Î¬¶ÈµÄÊý¾Ý¡¢ÓÃ»§·´À¡¡¢¿Í»§·´À¡¼°ÐÐÒµ»·¾³µÈ½¨Á¢Ïà¹ØµÄÊý¾ÝÄ£ÐÍ£¬Ð­ÖúÖÆ¶¨²ßÂÔ·½°¸£»4¡¢¸ù¾ÝÊÐ³¡µÄÐèÇó±ä»¯£¬Í¨¹ýÒ»ÏµÁÐµÄÊý¾Ý·ÖÎö£¬ÌáÈ¡ÓÐÐ§½á¹û²¢µÃ³ö¿ÉÐÐÐÔ±¨¸æ£»5¡¢Í¨¹ýÆ½Ì¨Êý¾Ý¡¢ÊÐ³¡Ç÷ÊÆ·ÖÎöµÈÒòËØ£¬…	ÈÎÖ°ÒªÇó£º1¡¢±¾¿Æ¼°ÒÔÉÏÑ§Àú£¬Í³¼ÆÑ§¡¢Ó¦ÓÃÊýÑ§»ò¼ÆËã»ú¿ÆÑ§µÈÏà¹Ø×¨Òµ±³¾°ÓÅÏÈ¿¼ÂÇ£»2¡¢¾«Í¨Excel£¬¾ßÓÐÊý¾Ý·ÖÎö¹¤×÷¾­Ñé»ò±à³Ì¹¤×÷¾­Ñé£»3¡¢¾ß±¸½ÏÇ¿µÄÊý¾Ý·ÖÎöÄÜÁ¦ºÍ±¨¸æÊä³öÄÜÁ¦¡£Ö°ÄÜÀà±ð£ºÒµÎñ·ÖÎö×¨Ô±/ÖúÀíÒµÎñ·ÖÎö¾­Àí/Ö÷¹Ü¹Ø¼ü×Ö£ºÊý¾Ý·ÖÎöÔËÓª¹ÜÀí
Êý¾Ý¹ÜÀí	Êý¾Ý¹ÜÀí»òÖÎÀí	6-8Ç§/ÔÂ	¹úÆó	1000-5000ÈË	ÎïÒµ¹ÜÀí/ÉÌÒµÖÐÐÄ	ÖØÇì-½­±±Çø|2Äê¾­Ñé|±¾¿Æ|ÕÐ1ÈË|06-21·¢²¼|Í³¼ÆÑ§ ¾­¼ÃÑ§	ÉÏ°àµØÖ·£ºÐÂ¸È¶«Â·Óë±±±õ¶þÂ·½»²æ¿Ú±£ÀûÖÐÐÄ	±¾¿Æ	2Äê¾­Ñé	1.¸ºÔð¶Ô½Ó¹«Ë¾±¾¼¶¸÷Ö°ÄÜ²¿ÃÅ¡¢ÏÂÊô¹«Ë¾¼°·þÎñÖÐÐÄÐÅÏ¢Êý¾ÝÔ±£¬Í¨¹ýÈÕ³£ÔËÓªÊý¾ÝµÄµ÷È¡ÊÕ¼¯£¬ÖÆ×÷ÈÕ¡¢ÖÜ¡¢ÔÂ¡¢¼¾¶È¡¢°ëÄê¡¢Äê¶È·ÖÎö±¨¸æ£»2.¸ù¾ÝÏà¹ØÒµÎñ²¿ÃÅÐèÇó£¬¼°Ê±ÌáÈ¡²¢±àÖÆÏà¹ØÊý¾Ý±¨±í£¬È·±£Êý¾ÝµÄÕæÊµÐÔ¡¢ÍêÕûÐÔ£»3.¿ª·¢Ïà¹ØÊý¾Ý±¨±íÄ£°å£¬ÎªÊý¾Ý·ÖÎöÌá¹©±ØÒªµÄÊý¾ÝÖ§³Ö£»4.¶¨ÆÚÌá½»·ÖÎö±¨¸æ£¬¼à¿ØÔËÓªÊý¾Ý£¬½â¶ÁÔËÓªÊý¾ÝµÄ²¨¶¯£¬´Ó¶ø·¢ÏÖÎÊÌâ£¬Ìá³öÏàÓ¦µÄ½â¾ö·½°¸£¬ÎªÁìµ¼¾ö²ßÌá¹©Êý¾Ý²Î¿¼£»5.¶ÔÊý¾Ý½øÐÐÊáÀí¼°´æµµ£¬Ò…	ÈÎÖ°×Ê¸ñ£º1.Í³¼ÆÑ§¡¢ÊýÑ§¡¢½ðÈÚÑ§µÈÏà¹Ø×¨Òµ£¬È«ÈÕÖÆÍ³ÕÐ±¾¿Æ¼°ÒÔÉÏÑ§Àú¡£2.ÊìÏ¤Êý¾Ý²Ö¿â£¬ÕÆÎÕÊý¾Ý·ÖÎö¡¢Êý¾ÝÍÚ¾ò·½·¨£¬ÊìÁ·Ê¹ÓÃExcel¡¢SPSSSAS¡¢SQL¡¢AccessµÈ¹¤¾ßºÍÒ»ÃÅ±à³ÌÓïÑÔ£¬ÌØ±ðÊÇÄÜÊìÁ·Ê¹ÓÃEXCELµÄº¯Êý¹«Ê½ºÍÊý¾ÝÍ¸ÊÓ±íµÈ¹¤¾ß½øÐÐÊý¾ÝÕûÀíºÍ·ÖÎö£¬ÊìÁ·Ê¹ÓÃ2-3ÖÖÍ³¼Æ·ÖÎö¹¤¾ß£¬ÌØ±ðÊÇ¾«Í¨SPSS£¨SPSSSAS£©Í³¼ÆÑ§Èí¼þ¼°ÖÆ±í¹¤×÷£»3.¶ÔÊý¾ÝÓëÒµÎñÓÐ×ã¹»Ãô¸ÐÐÔ£¬ÄÜ¹»¸ù¾ÝÈÎÎñÐèÒªÖÆ¶¨×¼È·µÄÊý¾Ý´¦Àí·½°¸£¬Ìá¸ßÊý¾ÝÖÊÁ¿£¬ÌØ±…
Êý¾Ý·ÖÎöÊ¦	Êý¾Ý·ÖÎö	6-7.5Ç§/ÔÂ	ÃñÓª¹«Ë¾	1000-5000ÈË	ÎïÒµ¹ÜÀí/ÉÌÒµÖÐÐÄ·¿µØ²ú	ÉÏº£-±¦É½Çø|1Äê¾­Ñé|±¾¿Æ|ÕÐ1ÈË|06-01·¢²¼	ÉÏ°àµØÖ·£º»·ÕòÄÏÂ·858Åª	±¾¿Æ	1Äê¾­Ñé	¹¤×÷ÄÚÈÝºÍÒªÇó1.¶¨ÆÚÍ³¼ÆËùÓÐ¾­ÓªÒµÎñ¾­ÓªÊý¾Ý£¬×öºÃ¶ÔÊý¾ÝºË¶ÔºÍ»ã×Ü¹¤×÷¡£2.¸ù¾ÝÁìµ¼ÒªÇó£¬¶Ô¾­ÓªÊý¾Ý½øÐÐ»ù´¡Êý¾Ý½¨Ä£ºÍ¶Ô±È·ÖÎö¡£3.Íê³É²¿ÃÅÄÚ²¿ÉÏ±¨µÄ¸÷ÏîPPTºÍ±¨¸æ¡£4.Íê³É×¨ÏîÐÅÏ¢ËÑ¼¯¡¢Í³¼ÆºÍµ÷ÑÐ¹¤×÷¡£5.¸ºÔð²¿ÃÅÄÚÎñ¼°¶ÔÍâÐÅÏ¢ÁªÂç¹¤×÷¡£6.Íê³ÉÁìµ¼½»°ìµÄÆäËû¹¤×÷¡£	ÈÎÖ°×Ê¸ñÒªÇó1.±¾¿Æ¼°ÒÔÉÏÑ§Àú¡£2.Ò»ÄêÒÔÉÏ¾­ÓªÒµÎñ¡¢Éú»î·þÎñ»òÊý¾Ý·ÖÎöÏà¹Ø¹¤×÷¾­Àú¡£3.ÊìÏ¤Êý¾Ý·ÖÎöºÍÔËÓª¹¤×÷¡£4.µçÄÔ²Ù×÷ÊìÁ·£¬ÊìÁ·Ê¹ÓÃWord¡¢Excel¼°PowerPointµÈ°ì¹«Èí¼þ¡£5.¾ßÓÐÁ¼ºÃµÄ¹µÍ¨Óë×éÖ¯Ð­µ÷ÄÜÁ¦¡£6.¾ßÓÐ½ÏÇ¿µÄ¹¤×÷ÔðÈÎÐÄ¡£Ö°ÄÜÀà±ð£ºÒµÎñ·ÖÎö¾­Àí/Ö÷¹ÜÊÐ³¡·ÖÎö/µ÷ÑÐÈËÔ±
Êý¾ÝÔËÓªÖ÷¹Ü	Êý¾Ý·ÖÎö	6.5-7.5Ç§/ÔÂ	ÃñÓª¹«Ë¾	150-500ÈË	ÎïÒµ¹ÜÀí/ÉÌÒµÖÐÐÄ	ÉÏº£-±¦É½Çø|1Äê¾­Ñé|±¾¿Æ|ÕÐ1ÈË|05-22·¢²¼	ÉÏ°àµØÖ·£º»·ÕòÄÏÂ·858Åª	±¾¿Æ	1Äê¾­Ñé	¹¤×÷ÄÚÈÝºÍÒªÇó1.¶¨ÆÚÍ³¼ÆËùÓÐ¾­ÓªÒµÎñ¾­ÓªÊý¾Ý£¬×öºÃ¶ÔÊý¾ÝºË¶ÔºÍ»ã×Ü¹¤×÷¡£2.¸ù¾ÝÁìµ¼ÒªÇó£¬¶Ô¾­ÓªÊý¾Ý½øÐÐ»ù´¡Êý¾Ý½¨Ä£ºÍ¶Ô±È·ÖÎö¡£3.Íê³É²¿ÃÅÄÚ²¿ÉÏ±¨µÄ¸÷ÏîPPTºÍ±¨¸æ¡£4.Íê³É×¨ÏîÐÅÏ¢ËÑ¼¯¡¢Í³¼ÆºÍµ÷ÑÐ¹¤×÷¡£5.¸ºÔð²¿ÃÅÄÚÎñ¼°¶ÔÍâÐÅÏ¢ÁªÂç¹¤×÷¡£6.Íê³ÉÁìµ¼½»°ìµÄÆäËû¹¤×÷¡£	ÈÎÖ°×Ê¸ñÒªÇó1.±¾¿Æ¼°ÒÔÉÏÑ§Àú¡£2.Ò»ÄêÒÔÉÏ¾­ÓªÒµÎñ¡¢Éú»î·þÎñ»òÊý¾Ý·ÖÎöÏà¹Ø¹¤×÷¾­Àú¡£3.ÊìÏ¤Êý¾Ý·ÖÎöºÍÔËÓª¹¤×÷¡£4.µçÄÔ²Ù×÷ÊìÁ·£¬ÊìÁ·Ê¹ÓÃWord¡¢Excel¼°PowerPointµÈ°ì¹«Èí¼þ¡£5.¾ßÓÐÁ¼ºÃµÄ¹µÍ¨Óë×éÖ¯Ð­µ÷ÄÜÁ¦¡£6.¾ßÓÐ½ÏÇ¿µÄ¹¤×÷ÔðÈÎÐÄ¡£Ö°ÄÜÀà±ð£ºÇé±¨ÐÅÏ¢·ÖÎöÈËÔ±
Êý¾ÝÔËÓª×¨Ô±	Êý¾Ý·ÖÎö	4-5Ç§/ÔÂ	ÃñÓª¹«Ë¾	10000ÈËÒÔÉÏ	ÎïÒµ¹ÜÀí/ÉÌÒµÖÐÐÄ	Äþ²¨-Û´ÖÝÇø|2Äê¾­Ñé|´ó×¨|ÕÐÈô¸ÉÈË|06-19·¢²¼	ÉÏ°àµØÖ·£º¾ýÔÃ»¨Ô°	´ó×¨	2Äê¾­Ñé	¸ÚÎ»Ö°Ôð£ºA.¼Æ»®ÔËÓª1¸ºÔðÐ­µ÷¹ÜÀíÖÐÐÄÄê¶È¡¢¼¾¶È¡¢ÔÂ¶È¹¤×÷¼Æ»®µÄ±àÖÆ¼°¼à¶½Ö´ÐÐ£»2¸ºÔðÐ­Öú¼à¶½¹ÜÀíÖÐÐÄÄê¶ÈÕ½ÂÔÐÔ¹¤×÷ÍÆ½ø£»3¸ºÔð×éÖ¯ÔËÓªÖÐÐÄ¼¶±ð»áÒé£¬ÐÎ³É»áÒé¼ÇÂ¼¼°»áÒé¾öÒéµÄ¸ú½ø£»B.Êý¾ÝÔËÓª4¸ºÔðÔËÓªÖÐÐÄ¸÷ÏîÔËÓªÊý¾ÝµÄÍ³¼Æ·ÖÎö£¬¶¨ÆÚÖÆ×÷²¢·¢²¼ÔËÓª±¨¸æ£»5¸ºÔð¶Ô¸÷ÏµÍ³ÉÏÏßÕûÌå½ø¶È½øÐÐ¼à¶½¡¢°Ñ¿Ø£¬¶¨ÆÚ³ö¾ß½ø¶È±¨¸æ£»6¸ºÔðÏµÍ³Êý¾ÝÔËÓª¶½µ¼¹¤×÷£¬°´ÒªÇó¶ÔÊý¾ÝµÄ¶¨ÆÚÎ¬»¤½øÐÐ¼à¶½£¬¼°Ê±Í¨±¨¸÷ÏµÍ³ÔðÈÎÈËÊý¾ÝÎ¬»¤Çé¿ö£…	ÈÎÖ°×Ê¸ñ£º1¡¢Ñ§ÀúÒªÇó£º´ó×¨¼°ÒÔÉÏÑ§Àú£¬Ïà¹Ø×¨ÒµÓÅÏÈ£¬ÓÐ¾­ÑéÓÅÏÈ¡£2¡¢¼ÆËã»ú¼¼ÄÜ£ºÊìÁ·Ê¹ÓÃWindows¡¢OfficeÏµÁÐ°ì¹«Èí¼þ£¬ÎÄ×Ö¹¦µ×Ç¿£¬ÊìÁ·Ê¹ÓÃPPT3¡¢ÆäËûÒªÇó£º¢ÙÂß¼­Ë¼Î¬ÄÜÁ¦¼Ñ£¬¹µÍ¨Ð­µ÷ÄÜÁ¦¼Ñ£¬¾ßÓÐÒ»¶¨¿¹Ñ¹ÐÔ£»¢ÚÄÜ³ÐÊÜÒ»¶¨µÄ¹¤×÷Ñ¹Á¦£»¢ÛÈÏ¿ÉÍò¿ÆÆóÒµÎÄ»¯£»Ö°ÄÜÀà±ð£ºÊý¾ÝÔËÓª¹Ø¼ü×Ö£ºÊý¾Ý·ÖÎöÔËÓª¹ÜÀí
Êý¾Ý¿â¹ÜÀíÔ±	Êý¾Ý¿â	1-2Íò/ÔÂ	ºÏ×Ê	500-1000ÈË	ÎïÒµ¹ÜÀí/ÉÌÒµÖÐÐÄ·¿µØ²ú	ÉîÛÚ|5-7Äê¾­Ñé|±¾¿Æ|ÕÐ1ÈË|06-19·¢²¼	ÉÏ°àµØÖ·£ºÌì°²ÊýÂë³Ç	±¾¿Æ	5-7Äê¾­Ñé	¸ÚÎ»Ö°Ôð£º1¡¢¸ºÔðÊý¾Ý¿âµÄÈÕ³£²Ù×÷¡¢°²×°¡¢ÅäÖÃ¡¢¼à¿Ø¡¢¸ºÔØ¾ùºâ¡¢ÊµÊ±±¸·Ý¡¢ÔÖÄÑ»Ö¸´ºÍ¹ÜÀí£»2¡¢¸ù¾ÝÏîÄ¿ÐèÇó£¬¸ºÔðÖÆ¶¨Êý¾Ý¿â½¨ÉèÉè¼Æ¼°ÓÅ»¯·½°¸£»3¡¢ÎªÓ¦ÓÃ¿ª·¢¡¢ÏµÍ³ÓÅ»¯µÈÌá¹©¼¼ÊõÖ§³Ö£»4¡¢¸ºÔðÊý¾Ý¿â¹ÊÕÏ´¦Àí¼°¹ÊÕÏ·ÖÎöºÍ¹ÊÕÏ±¨¸æ±àÐ´¡£	ÈÎÖ°×Ê¸ñ£º1¡¢±¾¿Æ¼°ÒÔÉÏÑ§Àú£¬¼ÆËã»úÏà¹Ø×¨Òµ£»2¡¢ÎåÄêÒÔÉÏÊý¾Ý¿â¹ÜÀí¾­Ñé£¬¾«Í¨mysql¡¢SqlServer£»3¡¢¾«Í¨SQLÓï¾äµÄÉè¼ÆºÍÓÅ»¯£»4¡¢ÊìÏ¤³£¼ûÊý¾Ý¿âµÄÔËÐÐ»úÖÆ£¬ÊìÁ·½øÐÐÊý¾Ý¿âµÄÈÕ³£¹ÜÀí£»5¡¢Á¼ºÃµÄÐÔÄÜÓÅ»¯¡¢±¸·Ý¡¢»Ö¸´¼°¹ÊÕÏ½â³ýµÄ´¦ÀíÄÜÁ¦£»6¡¢ÓÐ³£¼û·Ö²¼Ê½Êý¾Ý¿âÏµÍ³Ê¹ÓÃ¾­Ñé£¬±ÈÈçGreenplumTeradataImpala£¬mysql¼¯ÈºµÈ¡£7¡¢ÊìÏ¤LinuxÏµÍ³µÄ¹ÜÀíºÍÎ¬»¤£¬¾ßÓÐÁ¼ºÃµÄShellPython±à³ÌÄÜÁ¦£»8¡¢ÄÜ½â¾öÊý¾Ý¿â¹ÜÀí·½ÃæµÄ¸÷ÖÖÎÊÌâ…
Êý¾ÝÔËÓªÖ÷¹Ü	Êý¾Ý·ÖÎö	0.6-1Íò/ÔÂ	ÃñÓª¹«Ë¾	50-150ÈË	ÎïÒµ¹ÜÀí/ÉÌÒµÖÐÐÄ	¶«Ý¸-ÄÏ³ÇÇø|3-4Äê¾­Ñé|±¾¿Æ|ÕÐ1ÈË|06-20·¢²¼	ÉÏ°àµØÖ·£º¶«Ý¸ÊÐÄÏ³ÇÇø·áÌ©½ðôäÀöÖÐÐÄ801ºÃ·¿¾©Ñ¡	±¾¿Æ	3-4Äê¾­Ñé	¸ÚÎ»Ö°Ôð£º1¡¢Êý¾ÝÊÕ¼¯£¬É¸Ñ¡£¬·ÖÀà£¬¶ÔÊý¾Ý½øÐÐÉî¶ÈÍÚ¾ò²¢±àÖÆ¹¤×÷±¨¸æ£»2¡¢Ïò¸÷²¿ÃÅÌá¹©¸÷Àà×¼È·ÔËÓªÊý¾Ý¼°±¨±í£¬²¢Ìá³ö¸÷Ïî½â¾ö·½°¸£¬Ö§³ÖÆäËüÒµÎñ²¿ÃÅµÄ·¢Õ¹£»3¡¢½¨Á¢Êý¾Ý·ÖÎöÏµÍ³¼°Á÷³Ì£¬´î½¨ÓÐÐ§Ö§³ÖµÄÊý¾ÝÆ½Ì¨ÒÔ¼°ÔËÓªÌåÏµ£»4¡¢¸ºÔðÓªÏú¹ÜÀíÎÊÌâµÄ¸ú×ÙºÍ½»²æ·ÖÎö¡£5¡¢»ùÓÚÏúÊÛÔËÓª¹ÜÀíÉîÈëÆÊÎöÒµÎñÔö³¤µã£¬ÌáÁ¶¾ßÌå·½°¸£¬ÍÆ¶¯ÏîÄ¿ÂäµØ¡£	ÈÎÖ°ÒªÇó£º1¡¢ÓÐ1ÄêÒÔÉÏÊý¾Ý·ÖÎö/ÍÚ¾òÏà¹Ø¾­Ñé£»2¡¢ÓÐ·¿µØ²ú»òÖÐ½é¹«Ë¾¹¤×÷¾­ÑéÓÅÏÈ£¬ÓÐÏúÊÛ»òÏúÊÛ¹ÜÀíÏà¹Ø¾­Ñé£¬ÉÃ³¤ÏúÊÛÍÅ¶ÓÊý¾Ý·ÖÎö£»3¡¢±¾¿Æ»òÒÔÉÏÑ§Àú£¬Í³¼Æ¡¢ÊýÑ§¡¢¼ÆËã»úÐÅÏ¢¹¤³ÌµÈ×¨Òµ×Ê¸ñ£»4¡¢¶ÔÊý×ÖÃô¸Ð£¬Ë¼Î¬ÇåÎú¶øÓÐÌõÀí£¬ÓÐ½ÏÉîµÄÊý¾Ý·ÖÎöÄÜÁ¦ºÍ¼ÆËã»úÓ¦ÓÃÖªÊ¶£»5¡¢¾«Í¨officeÏà¹ØÈí¼þ£¬ÄÜ¹»ÓÃword¡¢Excel¡¢PPTÊµÏÖ¹¤×÷ÖÐËùÓÐÐèÇó¡£ÉÆÓÚÊ¹ÓÃEXCELÖÆ×÷Í¼±í£¬ÊìÏ¤Êý¾Ý¿â»ù±¾²Ù×÷£»6¡¢ÊìÏ¤»¥ÁªÍøÐÐÒµÎñÊý¾Ý·ÖÎö£¬ÓÐ»¥Áª…
Êý¾Ý·ÖÎö¾­Àí	Êý¾Ý·ÖÎö	1-1.5Íò/ÔÂ	Íâ×Ê£¨·ÇÅ·ÃÀ£©	150-500ÈË	ÎïÒµ¹ÜÀí/ÉÌÒµÖÐÐÄ	ÉÏº£-ÆÖ¶«ÐÂÇø|5-7Äê¾­Ñé|±¾¿Æ|ÕÐÈô¸ÉÈË|06-12·¢²¼|Ó¢ÓïÁ¼ºÃ	ÉÏ°àµØÖ·£ºÕÅÑîÂ·2389Åª3ºÅÆÕÂåË¹´óÏÃ	±¾¿Æ	5-7Äê¾­Ñé	¹¤×÷ÄÚÈÝ£º1.¸ºÔðÊý¾ÝÎ¬»¤×ÛºÏÐÔÊÂÎñ-¸ºÔðÍâ²¿Êý¾ÝÖÊÁ¿¼°ÎÈ¶¨ÐÔµÄÔËÓª±£ÕÏ¹¤×÷£¬ÄÜ¹»¼°Ê±¶¨Î»ÎÊÌâºÍÔ­Òò£¬Óë¼¼Êõ/·ç¿Ø¹µÍ¨Õë¶ÔÐÔ²ßÂÔ2.¸ºÔð¹©Ó¦Á´ÏîÄ¿Êý¾ÝÑéÖ¤-ÔÚ¹©Ó¦Á´ÏîÄ¿ÖÐ£¬¶Ô°üÀ¨ÉÌÆ·¡¢ÆóÒµµÈ¶à·½Êý¾ÝÔ´½øÐÐÊáÀí£¬ÍÚ¾òÄÚ²¿Êý¾Ý¹ØÁª£¬Í¨¹ý½»²æÑéÖ¤ÌáÈ¡ÓÐÐ§Êý¾Ý½øÐÐ·ÖÎö3.¹¹½¨±êÇ©ÌåÏµ¼°·ÖÎö¿ò¼Ü-Õë¶Ôº£Á¿Êý¾Ý¹¹½¨±êÇ©ÌåÏµ¼°·ÖÎö¿ò¼Ü£¬Âú×ãÈÕ³£Ö¸±ê·ÖÎöÌáÈ¡ÐèÇó£¬Ã¿ÔÂ¶¨Ê±Ìá¹©×¨Òµ·ÖÎö±¨¸æ£»4.Êý¾Ý¹Ø×¢ºÍÔ¤¾¯¹¤×÷-¹Ø×¢¹©Ó¦Á´Òµ…	Ö°Î»ÒªÇó£º1.Í³ÕÐ±¾¿ÆÒÔÉÏÑ§Àú£¬5ÄêÒÔÉÏ¹¤×÷¾­Àú2.¾ßÓÐÁ¼ºÃµÄÂß¼­Ë¼Î¬ÄÜÁ¦ºÍ·ÖÎöÄÜÁ¦£¬¾ß±¸Ò»¶¨¹©Ó¦Á´¾­Ñé£¬ÓÐ²ÎÓë·ç¿ØÊý¾Ý·ÖÎö¹¤×÷¾­ÑéÕßÓÅÏÈ£»3.¾ß±¸½ÏÇ¿µÄÑ§Ï°£¬·ÖÎö¡¢¹µÍ¨¡¢Ð­µ÷ÄÜÁ¦4.ÊìÏ¤ÔËÓª/·ç¿ØÖ¸±êÌáÈ¡£¬Êý¾Ý·ÖÎöµÈµÈ5.¾ßÓÐÁ¼ºÃµÄÖ°ÒµµÀµÂ¡¢Ç¿ÁÒµÄÔðÈÎÐÄºÍÍÅ¶ÓºÏ×÷ÒâÊ¶£¬ÄÜ¹»³ÐÊÜÑ¹Á¦Ö°ÄÜÀà±ð£ºÊý¾Ý·ÖÎö¾­Àí/Ö÷¹Ü¹Ø¼ü×Ö£ºÊý¾Ý·ÖÎöÊý¾Ý´¦ÀíÍ³¼Æ¹©Ó¦Á´·ç¿Ø
Êý¾Ý×¨Ô±	Êý¾Ý¹ÜÀí»òÖÎÀí	4.5-7.5Ç§/ÔÂ	ÃñÓª¹«Ë¾	150-500ÈË	ÎïÒµ¹ÜÀí/ÉÌÒµÖÐÐÄ·¿µØ²ú	ËÕÖÝ-Îâ½­Çø|2Äê¾­Ñé|´ó×¨|ÕÐ5ÈË|06-19·¢²¼|Í³¼ÆÑ§	ÉÏ°àµØÖ·£ºÏãéÄ½ÖÏúÊÛÖÐÐÄ¡ªÎâ½­ÇøÐÂ³ÇÕòöÔÏçÄÏÂ·Ä¾¼ÒÛ×Â·½»½Ó´¦Ïò±±100Ã×	´ó×¨	2Äê¾­Ñé	¸ÚÎ»Ö°Ôð1¡¢¸÷²¿ÃÅ¹µÍ¨£¬Íê³ÉÔ­Ê¼Êý¾ÝÊÕ¼¯¡¢ÕûÀíºÍÂ¼Èë£¬±£Ö¤Êý¾Ý¼°Ê±ÐÔºÍ×¼È·ÐÔ£»2¡¢¼°Ê±Êä³ö»ù´¡ÔËÓªÊý¾Ý£¬Îª¸÷²¿ÃÅ¹¤×÷Ìá¹©Ö§³Ö£»3¡¢ÎÄ×ÖÊäÈë¡¢Êý¾ÝÂ¼ÈëºÍºË¶Ô£»4¡¢¶Ô¹«Ë¾·¿²úÏîÄ¿µÄÊý¾Ý½øÐÐÍ³¼Æ£»5¡¢Ð­Öú²¿ÃÅÁìµ¼£¬¶ÔÊý¾Ý¹¤×÷½øÐÐ³Ê±¨¡£6¡¢¸ºÔð¸÷ÀàÊý¾ÝµÄ·ÖÀàºÍÕûÀí	ÈÎÖ°×Ê¸ñ1¡¢ÊìÁ·ÕÆÎÕwordºÍexcel°ì¹«Èí¼þ£¬ÊìÏ¤excelº¯Êý£»2¡¢ÓÐÍ³¼ÆÑ§»ù´¡ÕßÓÅÏÈ£»3¡¢½ÏÇ¿µÄÑ§Ï°ÄÜÁ¦£¬ÉÃ³¤¶ÀÁ¢Ë¼¿¼£»4¡¢¹µÍ¨Ð­µ÷ÄÜÁ¦Ç¿£¬Ï¸ÐÄ¸ºÔð£¬¿¹Ñ¹Á¦Ç¿¡£Ö°ÄÜÀà±ð£ºÊý¾Ý·ÖÎöÊ¦Êý¾Ý²É¼¯¹¤³ÌÊ¦¹Ø¼ü×Ö£ºÊý¾Ý²É¼¯Êý¾Ý×¨Ô±ÊäÈëÊý¾ÝÍ³¼ÆÍ³¼ÆÊý¾ÝÕûÀí
Êý¾Ý·ÖÎö×¨Ô±+Ë«ÐÝ+ÎåÏÕÒ»½ð	Êý¾Ý·ÖÎö	3-4Ç§/ÔÂ	ÉÏÊÐ¹«Ë¾	10000ÈËÒÔÉÏ	·¿µØ²úÎïÒµ¹ÜÀí/ÉÌÒµÖÐÐÄ	ÎÞÎý-±õºþÇø|1Äê¾­Ñé|±¾¿Æ|ÕÐ1ÈË|06-19·¢²¼	ÉÏ°àµØÖ·£ºÎÞÎýÊÐ±õºþÇøÌ«ºþÐÂ³Çº£°¶ÖÐÐÄ17Â¥	±¾¿Æ	1Äê¾­Ñé	¸ÚÎ»Ö°Ôð£º1.Êý¾ÝÕûÀí£¬excelº¯ÊýµÄÊìÁ·ÔËÓÃ2.Êý¾Ý»ã×Ü3.¸ù¾ÝÉÏ¼¶ÒªÇó½øÐÐ±¨±íµÄÖÆ×÷4.ÄÜ¹»¸ù¾ÝÊý¾ÝµÄ×ßÊÆ½øÐÐÒ»¶¨µÄÊý¾Ý·ÖÎö½¨Òé	ÈÎÖ°×Ê¸ñ£º1.ÓÐÒ»¶¨µÄÊý¾Ý¿â»ù´¡2.ÄÜ¹»»ý¼«Ñ§Ï°ÐÂµÄÊý¾Ý·ÖÎöÈí¼þ3.ÕýÄÜÁ¿4.¿Ï×êÑÐ5.Âß¼­ÐÔÇ¿6.22ÖÜËê¡ª¡ª30ÖÜËê¡£7.Ñ§Àú±¾¿ÆÖ°ÄÜÀà±ð£ºÊý¾Ý¿â¹¤³ÌÊ¦(DBA)¹Ø¼ü×Ö£ºÊý¾Ý¿â·ÖÎöº¯ÊýÊìÁ·ÔËÓÃ
Êý¾Ý·ÖÎöÊ¦	Êý¾Ý·ÖÎö	4.5-6Ç§/ÔÂ	ÃñÓª¹«Ë¾	50-150ÈË	¹«¹Ø/ÊÐ³¡ÍÆ¹ã/»áÕ¹ÎïÒµ¹ÜÀí/ÉÌÒµÖÐÐÄ	Îäºº|2Äê¾­Ñé|´ó×¨|ÕÐÈô¸ÉÈË|05-15·¢²¼	ÉÏ°àµØÖ·£ºÎäººÊÐºº¿ÚºêÍ¼´óµÀÎäºº¿ÍÌüF¶°Ê×²ãÄ½½ðÎÄ°¶£¨µØÌúºêÍ¼´óµÀÕ¾B³ö¿Ú£©	´ó×¨	2Äê¾­Ñé	1¡¢Àí½â¹«Ë¾Êý¾ÝºÍÒµÎñÂß¼­£¬Í¨¹ý±¨±í¹¤¾ßºÍÊý¾Ý·ÖÎö¼à¿Ø¹«Ë¾ÒµÎñºÍ·¢ÏÖÎÊÌâ£¬ÎªÒµÎñ¹ÜÀíºÍÓÅ»¯Ìá¹©Êý¾ÝÖ§³ÖºÍºÏÀíµÄ·½°¸½¨Òé;2¡¢¸ù¾Ý¹«Ë¾Õþ²ßºÍÒµÎñ·¢Õ¹Ç÷ÊÆ£¬¶¨ÆÚ×ö¾ºÆ·¼°ÐÐÒµÊý¾Ý·ÖÎö£¬Ìá³öÓÐ¼ÛÖµµÄ·ÖÎöÖ¸µ¼½¨Òé£»3¡¢Íê³É¹«Ë¾ÈÕ³£ÒµÎñ±¨±íµÄ±àÖÆ¡¢Î¬»¤ºÍÓÅ»¯;½øÐÐÔÂ¡¢¼¾¡¢Äê¶ÈÔËÓªÊý¾Ý·ÖÎö£¬½øÐÐÀûÈóÊý¾ÝµÄ×¨ÏîÊý¾Ý·ÖÎö¡£4¡¢ÎªÒµÎñ²¿Ìá¹©ÈÕ³£Êý¾ÝÔËÓªÖ§³Ö£¬ÒÔÈ·±£¹¤×÷µÄË³Àû¿ªÕ¹£»5¡¢¸ù¾ÝÔÚÈÕ³£ÔËÓª×÷ÒµÖÐËù·¢ÏÖÐèÓÅ»¯µÄÔËÓªÁ÷…	ÈÎÖ°ÒªÇó£º1¡¢´ó×¨ÒÔÉÏÑ§Àú£¬Ò»ÄêÒÔÏÂÊý¾Ý·ÖÎö¾­Ñé¡£2¡¢ÊìÁ·ÔËÓÃoffice°ì¹«Èí¼þ£¬ÊìÁ·ÕÆÎÕ¡¢ÔËÓÃexcel
Êý¾Ý·ÖÎö¾­Àí (Ö°Î»±àºÅ£º020417)	Êý¾Ý·ÖÎö	6-8Ç§/ÔÂ	ÃñÓª¹«Ë¾	1000-5000ÈË	ÎïÒµ¹ÜÀí/ÉÌÒµÖÐÐÄ	³£ÖÝ-Îä½øÇø|2Äê¾­Ñé|ÕÐÈô¸ÉÈË|06-19·¢²¼	ÉÏ°àµØÖ·£ºÈËÃñÂ·	Î´±êÃ÷	2Äê¾­Ñé	¸ÚÎ»Ö°Ôð:1¡¢½áºÏ¸÷¸ö·Ö¹«Ë¾µÄÄ¿±ê£¬³ö¾ß¶ÔÓ¦µÄÊý¾ÝÖ¸±êÉè¶¨»úÖÆ£¬½¨Á¢Êý¾ÝÄ£ÐÍ½øÐÐÊý¾Ý¼à²â£¬¶ÔÖØµãÊý¾ÝÖ¸±ê½øÐÐÎ¬»¤Óë·ÖÎö£¬Îª·Ö¹«Ë¾ºÍÏîÄ¿Ìá¹©½¨Òé·½°¸¡£2¡¢ÊìÏ¤ÎïÒµÐÐÒµ£¬ÄÜ¹µÍ¨¹ýÊý¾Ý·ÖÎöÖ÷¶¯·¢ÏÖºÍÊ¶±ðÒµÎñÎÊÌâ£¬²¢¸ø³ö¸ÄÉÆ½¨Òé£¬Ìá¹©Ô¤²âÔ¤¾¯Ö§³Å¡£3¡¢ÈÕ³£²¿ÃÅµÄ»ù´¡Êý¾ÝÕûÀí·ÖÎö¡¢¹éµµ¡£4¡¢Í¬²½ÅàÑµ·Ö¹«Ë¾¼°ÏîÄ¿Ö¸±ê·ÖÎöÂß¼­£¬²¢ÍÆ¶¯ÏîÄ¿Àí½âÊ¹ÓÃ¡£5¡¢¸ºÔð´î½¨Êý¾Ý·ÖÎöÍÅ¶Ó£¬²¢¶ÔÍÅ¶Ó¹¤×÷²ð·Ö¼°¶½µ¼£¬×öºÃÈÕ³£¹ÜÀí¹¤×÷	ÈÎÖ°×Ê¸ñ:1¡¢¼ÆËã»ú¡¢ÊýÑ§¡¢Í³¼ÆÑ§µÈÏà¹Ø×¨Òµ£¬È«ÈÕÖÆ´óÑ§±¾¿Æ¼°ÒÔÉÏÑ§ÀúÓÅÏÈ£»2¡¢3ÄêÒÔÉÏ·þÎñÐÐÒµÊý¾Ý·ÖÎö¡¢ÒµÎñ·ÖÎö¹¤×÷¡¢ÊÐ³¡µ÷ÑÐÀà·ÖÎö£¬ÄÜ¹»½áºÏÒµÎñ³¡¾°ÌáÈ¡Êý¾Ý¹Ø¼üÐÔÖ¸±ê£¬²¢ÓÐÁ¼ºÃµÄÓÃ»§ÌåÑéÒâÊ¶£»3¡¢¾ßÓÐÔúÊµµÄÍ³¼ÆÑ§ÖªÊ¶£¬ÊìÏ¤Êý¾Ý²É¼¯¡¢ÕûÀí¡¢·ÖÎöºÍ½¨Ä£µÄ·½·¨ºÍÁ÷³Ì4¡¢ÓÐ½ÏÇ¿µÄÂß¼­ÐÔ£¬¿É¶ÀÁ¢Ë¼¿¼£¬¾ß±¸Á¼ºÃµÄÂß¼­·ÖÎöÄÜÁ¦£¬Ö´ÐÐÄÜÁ¦Ç¿£¬ÔðÈÎÐÄ¼°¹æÔòÒâÊ¶Ç¿£¬¾ßÓÐ×éÖ¯¹µÍ¨ºÍÍÅ¶Ó¾«Éñ£¬¿¹Ñ¹ÄÜÁ¦Ç¿5¡¢ÓÐ¼«Ç¿µÄÒµÎñÃô¸Ð…
Êý¾ÝÔËÓª×¨Ô±	Êý¾Ý·ÖÎö	3-4.5Ç§/ÔÂ	ÃñÓª¹«Ë¾	1000-5000ÈË	·¿µØ²úÎïÒµ¹ÜÀí/ÉÌÒµÖÐÐÄ	º¼ÖÝ-Î÷ºþÇø|ÔÚÐ£Éú/Ó¦½ìÉú|±¾¿Æ|ÕÐ1ÈË|05-21·¢²¼	ÉÏ°àµØÖ·£ºÎÄÒ»Î÷Â·Î÷Ïª¹ú¼ÊÉÌÎñÖÐÐÄB´±4Â¥	±¾¿Æ	ÔÚÐ£Éú/Ó¦½ìÉú	¸ÚÎ»Ö°Ôð:1¡¢ÒµÎñÊý¾Ý»ã×Ü¹«Ê¾¼°·ÖÎö;2¡¢·¿Ô´Êý¾Ý¿âµÄ½¨Á¢;3¡¢¹«Ë¾¼°¸÷ÇþµÀ¾­Óª¼Æ»®Ö¸±êµÄ¸ú×Ù;4¡¢¸ºÔðÆóÎ¢ÔÆÆ½Ì¨µÄÊý¾Ýµ¼±íºÍ¹Ü¿Ø;5¡¢³ÇÊÐ¾­ÓªÌ¨ÕËµÄÖÆ×÷ºÍ»ã×Ü¡£	ÈÎÖ°ÒªÇó:1.Í³ÕÐ±¾¿ÆÑ§ÀúÒÔÉÏ£»2.ÓÐÏà¹ØÊý¾Ý·ÖÎö¾­ÑéÓÅÏÈ;3.¾«Í¨excel±í¸ñÊý¾Ý´¦ÀíÍ³¼Æ·ÖÎöµÈ
Êý¾Ý·ÖÎöÊ¦ Business Analyst	Êý¾Ý·ÖÎö	1-1.5Íò/ÔÂ	Íâ×Ê£¨·ÇÅ·ÃÀ£©	150-500ÈË	·¿µØ²úÎïÒµ¹ÜÀí/ÉÌÒµÖÐÐÄ	ÉÏº£|2Äê¾­Ñé|±¾¿Æ|ÕÐ1ÈË|05-29·¢²¼|Ó¢Óï	ÉÏ°àµØÖ·£ºÉÏº£ÊÐÄÏ¾©Î÷Â·1266ºÅºãÂ¡¹ã³¡2ÆÚ7²ã	±¾¿Æ	2Äê¾­Ñé	1¡¢¸ù¾ÝCRMÊý¾Ý½øÐÐ·ÖÎö£¬ÐÎ³ÉÏà¹ØÏû·ÑÊý¾Ý±¨±í£»2¡¢¶ÔÊý¾ÝÓÐÃô¸Ð¶È£¬´ÓÊý¾ÝÖÐ·¢ÏÖÎÊÌâ£¬Ìá³öºÏÀí½¨Òé£¬ÒÔÊµÏÖÊÕÈëÓÅ»¯£»3¡¢ÁË½âÍ¬ÀàÐÍÉÌÒµÌåµÄÊÐ³¡¶¯Ì¬ºÍÐèÇóÈºÌå£¬¶¨ÆÚÍ¬±È·ÖÎö£»4¡¢ÓëÆ·ÅÆ·½¼°ÍÅ¶Ó¹µÍ¨£¬¸ù¾ÝÊý¾Ý·ÖÎö£¬µ÷ÕûÊÐ³¡ÓªÏúÄ£Ê½£»5¡¢Íê³ÉÉÏ¼¶²¼ÖÃµÄÆäËûÈÎÎñ¡£	Ö°Î»ÒªÇó£º1¡¢±¾¿Æ¼°ÒÔÉÏÑ§Àú£¬Á¼ºÃµÄÖÐÎÄºÍÓ¢ÎÄÄÜÁ¦£¨°üÀ¨¿ÚÓïºÍÐ´×÷£©£»2¡¢2ÄêÒÔÉÏÆ·ÅÆ·½CRMÍÅ¶ÓÏà¹Ø¹¤×÷¾­Ñé£»3¡¢ÓÐ½ÏÇ¿µÄÒµÎñÊý¾ÝÕûºÏÄÜÁ¦£¬ÓÐ½ÏÇ¿µÄ·ÖÎöÄÜÁ¦£»4¡¢¾«Í¨PPT¡¢ExcelµÈOffice°ì¹«Èí¼þ²Ù×÷¡£Ö°ÄÜÀà±ð£ºÊý¾Ý·ÖÎöÊ¦ÊÐ³¡·ÖÎö/µ÷ÑÐÈËÔ±¹Ø¼ü×Ö£ºÊÕÒæ¹ÜÀíÊý¾Ý·ÖÎö¿Í»§
Êý¾Ý×¨Ô±	Êý¾Ý¹ÜÀí»òÖÎÀí	3-4.5Ç§/ÔÂ	ÃñÓª¹«Ë¾	10000ÈËÒÔÉÏ	ÎïÒµ¹ÜÀí/ÉÌÒµÖÐÐÄ	À¥Ã÷-¹Ù¶ÉÇø|2Äê¾­Ñé|±¾¿Æ|ÕÐ1ÈË|05-02·¢²¼	ÉÏ°àµØÖ·£º²ýºêÎ÷Â·Óë²ýºêÂ·½»²æ¿ÚÔÆÇà»¨Ô°	±¾¿Æ	2Äê¾­Ñé	¸ÚÎ»Ö°Ôð--¸ºÔð·Ö¹«Ë¾ÖÇ»ÛÊý¾Ý½¨ÉèÔËÎ¬£¬¸¨Öú¸÷×ÓÏîÄ¿ÖÇ»ÛÊý¾Ý½¨Á¢Î¬»¤£¬ºóÆÚ¶ÀÁ¢Íê³ÉÏîÄ¿Ïà¹ØÖÇ»ÛÊý¾ÝÅàÑµÖ°ÄÜÀà±ð£ºÊý¾Ý·ÖÎöÊ¦	ÈÎÖ°ÒªÇó--¢Ù±¾¿Æ¼°ÒÔÉÏÑ§Àú£¬¼ÆËã»ú¡¢Í³¼ÆÑ§×¨ÒµÓÅÏÈ£¬ÓÐÏà¹Ø¹¤×÷¾­Ñé2ÄêÒÔÉÏÕßÓÅÏÈ¿¼ÂÇ¢ÚÓÐÒ»¶¨µÄÖ´ÐÐÄÜÁ¦£¬¿¹Ñ¹ÄÜÁ¦£¬ÄÐÅ®²»ÏÞ***ÎåÏÕÒ»½ðË«ÐÝ½Ú¼ÙÈÕ¸£Àû
Êý¾Ý·ÖÎö×¨Ô±	Êý¾Ý·ÖÎö	8-10Íò/Äê	¹úÆó	150-500ÈË	·¿µØ²úÎïÒµ¹ÜÀí/ÉÌÒµÖÐÐÄ	ÉîÛÚ-±¦°²Çø|2Äê¾­Ñé|±¾¿Æ|ÕÐ1ÈË|06-19·¢²¼	ÉÏ°àµØÖ·£º±¦°²±õº£ÎÄ»¯¹«Ô°	±¾¿Æ	2Äê¾­Ñé	Ò»¡¢¸ºÔð´óÊý¾ÝÊý¾Ý·ÖÎöºÍÍÚ¾òÆ½Ì¨µÄ¹æ»®¡¢¿ª·¢¡¢ÔËÓªºÍÓÅ»¯£»¶þ¡¢ÄÜ¹»¸ù¾ÝÏîÄ¿Éè¼Æ¿ª·¢Êý¾ÝÄ£ÐÍ¡¢Êý¾ÝÍÚ¾òºÍ´¦ÀíËã·¨£»Í¨¹ýÊý¾ÝÌ½Ë÷ºÍÄ£ÐÍµÄÊä³ö½øÐÐ·ÖÎö£¬¸ø³ö·ÖÎö½á¹û£»Èý¡¢¾ßÓÐ·á¸»µÄÊý¾Ý·ÖÎö¡¢ÍÚ¾ò¡¢Êý¾Ý²Ö¿â½¨Ä£µÄÏîÄ¿Êµ¼ù¾­Ñé£¬ÉÃ³¤³£ÓÃµÄÍ³¼Æ·½·¨Èç£ºÏßÐÔ»Ø¹é¡¢Âß¼­»Ø¹é¡¢ÊµÑéÉè¼Æ¡¢ÊÐ³¡·ÖÎö¡¢¾ÛÀà¡¢·ÖÈºµÈ£»ËÄ¡¢¸ù¾ÝÒµÎñÐèÇó£¬ÎªÒµÎñ¶ËÌá¹©ÈÕ³£ËùÐèµÄÊý¾Ý±¨±í£¬°üº¬ÈÕ¡¢ÖÜ¡¢ÔÂ±¨µÈÊý¾Ý£»Îå¡¢Í¨¹ýÈÕ³£Êý¾ÝµÄ¸ú×Ù¹Û²ì£¬¼°Ê…	ÈÎÖ°×Ê¸ñ£ºÒ»¡¢±¾¿Æ»òÒÔÉÏÑ§Àú£¬ÊýÑ§¡¢Í³¼ÆÑ§¡¢¼ÆËã»ú¡¢½ðÈÚ»òÏà¹Ø×¨ÒµÓÅÏÈ£»¶þ¡¢2ÄêÒÔÉÏ»¥ÁªÍøÊý¾Ý·ÖÎö¹¤×÷¾­Ñé£»Èý¡¢ÊìÏ¤¶àÖÖÊý¾ÝÔ´Éî¶ÈÕï¶ÏÐÔ×éºÏ·ÖÎö¡¢ÍÚ¾òºÍ½¨Ä£¡¢ÊýÀíÍ³¼Æ¡¢Êý¾Ý·ÖÎö¡¢Êý¾ÝÍÚ¾òÒÔ¼°³£ÓÃËã·¨£»ËÄ¡¢ÊìÏ¤SQLÓïÑÔ£¬ÊìÁ·²Ù×÷Excel£¬ÊìÁ·Ê¹ÓÃ1ÖÖÒÔÉÏÊý¾Ý·ÖÎöºÍÍÚ¾ò¹¤¾ß£¨ÈçSPSS/Clementine¡¢SAS/EM¡¢RµÈ£©£»Îå¡¢ÉÌÒµ¸Ð¾õÃôÈñ£¬¶ÔÊý¾ÝÃô¸Ð£¬ÄÜ¿ìËÙÀí½âÒµÎñ£¬ÄÜÖ÷¶¯Ñ°ÕÒÒµÎñ¸÷»·½ÚÖÐÊý¾Ý·ÖÎöµÄÓ¦ÓÃ»ú»á£»Áù¡¢Á¼ºÃµÄÂ…
Êý¾Ý·ÖÎöÊ¦	Êý¾Ý·ÖÎö	6-8Ç§/ÔÂ	ÃñÓª¹«Ë¾	500-1000ÈË	ÎïÒµ¹ÜÀí/ÉÌÒµÖÐÐÄ	ÎÞÎý-ÁºÏªÇø|5-7Äê¾­Ñé|±¾¿Æ|ÕÐ1ÈË|06-10·¢²¼	ÉÏ°àµØÖ·£ºÍ¨É³Â·88ºÅÌìÅôÊ³Æ·³ÇB×ù¶þÂ¥	±¾¿Æ	5-7Äê¾­Ñé	1¡¢ÍÚ¾òÓªÔËÒµÎñ·ÖÎöÖ÷Ìâ£¬¿ªÕ¹Êý¾Ý·ÖÎö¹¤×÷£¬»ùÓÚÊý¾Ý·ÖÎö³É¹û£¬ÎªÔËÓª²¿Ìá¹©ÉÌÒµ²ßÂÔ·ÖÎöºÍÒµÎñÓÅ»¯½¨Òé£¬²¢ÍÆ½ø½¨ÒéµÄÂäµØÖ´ÐÐ£»2¡¢ÓÅ»¯ºÍÍêÉÆËùÊô·½ÏòµÄÊý¾Ý·ÖÎöÌåÏµ£¬°üÀ¨ºËÐÄÖ¸±êÌåÏµ¡¢±¨±íÌåÏµ¡¢×¨Ìâ·ÖÎöÌåÏµµÈ£»3¡¢ÍÆ¶¯Êý×Ö»¯ÔËÓª£»4¡¢Êý¾ÝÖÎÀí¡¢Êý¾Ý¼Ü¹¹µÈÊý¾ÝÁìÓòÏà¹ØÆäËü¹¤×÷¡£	ÈÎÖ°ÒªÇó£º1¡¢±¾¿Æ¼°ÒÔÉÏÑ§Àú£¬Í³¼ÆÑ§¡¢Ó¦ÓÃÊýÑ§»ò¼ÆËã»ú¿ÆÑ§µÈÏà¹Ø×¨Òµ±³¾°ÓÅÏÈ¿¼ÂÇ£»2¡¢ÊìÏ¤»¥ÁªÍøÐÐÒµ£¬ÁË½âÓÃ»§ÐèÇó£¬¶®ÓÃ»§ÌåÑé£»3¡¢Éî¿ÌÀí½â²¢ÊìÁ·ÕÆÎÕÍ³¼ÆÑ§¡¢Êý¾ÝÍÚ¾òËã·¨Ô­Àí£¬¶Ô³£ÓÃÊý¾ÝÍÚ¾òËã·¨ÓÐºÍ¹¤¾ßÓÐÒ»¶¨ÁË½â£»4¡¢ÖÁÉÙÕÆÎÕÒ»ÃÅ±à³ÌÓïÑÔ£¬ÊìÁ·Ê¹ÓÃ³£ÓÃËã·¨ºÍÊý¾Ý½á¹¹£¬ÓÐ½ÏÇ¿µÄÊµÏÖÄÜÁ¦£¬ÄÜÊìÁ·Ê¹ÓÃRÓïÑÔ¡¢PythonÕßÓÅÏÈ¿¼ÂÇ£»5¡¢¾ß±¸ÔðÈÎÐÄºÍÁ¼ºÃµÄÍÅ¶ÓÐ­×÷¾«Éñ£¬ÀÖÓÚ¹µÍ¨½»Á÷ºÍ·ÖÏí£¬³äÂú¼¤Çé£¬ÀÖÓÚ½ÓÊÜÌôÕ½¡£Ö°Ä…
hrÊý¾Ý·ÖÎö¾­Àí	Êý¾Ý·ÖÎö	1-1.5Íò/ÔÂ	ÃñÓª¹«Ë¾	1000-5000ÈË	ÎïÒµ¹ÜÀí/ÉÌÒµÖÐÐÄ·¿µØ²ú	ÉÏº£-±¦É½Çø|5-7Äê¾­Ñé|´ó×¨|ÕÐ1ÈË|06-01·¢²¼	ÉÏ°àµØÖ·£º»·ÕòÄÏÂ·858Åª	´ó×¨	5-7Äê¾­Ñé	Ö°ÔðÃèÊö£º1.´ÓÍ³¼ÆÑ§½Ç¶È¶ÔÈËÁ¦×ÊÔ´µÄ¸÷ÀàÊý¾Ý½øÐÐ´¦ÀíºÍ·ÖÎö£»2¡¢ÊáÀí²¢ÓÅ»¯ÏÖÓÐÊý¾ÝÄÚÈÝ¡¢Á÷³Ì¡¢ÄÚÈÝºÍ»úÖÆ£¬Éî¶ÈÍÚ¾òÊý¾Ý¼ÛÖµ£¬Ìá¹©ÈËÁ¦×ÊÔ´²ßÂÔÖ§³Ö£»3¡¢½«Í³¼Æ·¢ÏÖÓ¦ÓÃÓÚÖØµãÈËÁ¦×ÊÔ´ÏîÄ¿£¬½èÖúÊý¾Ý·ÖÎö£¬·¢ÏÖÈËÁ¦×ÊÔ´¹ÜÀíÎÊÌâ£¬Ìá³ö¸Ä½øÒâ¼û£»4¡¢½«·ÖÎö³É¹û¹Ì»¯ÔÚÈËÁ¦×ÊÔ´ÐÅÏ¢ÏµÍ³ÖÐ£¬²¢²»¶ÏÍêÉÆ¡£	ÈÎÖ°ÒªÇó£º1¡¢È«ÈÕÖÆ´ó×¨ÒÔÉÏ£¬Ó¦ÓÃÍ³¼ÆÑ§£¬ÈËÁ¦×ÊÔ´£¬ÊýÑ§µÈ×¨Òµ±ÏÒµÓÅÏÈ£»2¡¢8ÄêÒÔÉÏhr¹¤×÷¾­Ñé£¬3ÄêÒÔÉÏÈËÊÂÊý¾Ý·ÖÎö¾­Ñé£»3¡¢·¿µØ²úÐÐÒµÓÅÏÈ£¬¶ÔÊý¾ÝÃô¸Ð£¬ÊìÏ¤¸÷ÀàÍ³¼ÆÊý¾Ý·ÖÎö¹¤¾ß£»ÌØ±ðÓÅÐã¿ÉÌ¸×Ü¼àÖ°Î»£¬Êý¾ÝÄÜÁ¦ÌØ±ðÇ¿Ã»hr¾­ÑéÒ²¿ÉÌ¸¡£Ö°ÄÜÀà±ð£ºÈËÊÂ¾­ÀíÈËÁ¦×ÊÔ´ÐÅÏ¢ÏµÍ³×¨Ô±¹Ø¼ü×Ö£ºÊý¾Ý·ÖÎöÓ¦ÓÃ
hrÊý¾Ý·ÖÎö¾­Àí	Êý¾Ý·ÖÎö	1.2-2Íò/ÔÂ	ÃñÓª¹«Ë¾	150-500ÈË	ÎïÒµ¹ÜÀí/ÉÌÒµÖÐÐÄ	ÉÏº£-±¦É½Çø|5-7Äê¾­Ñé|´ó×¨|ÕÐ1ÈË|05-22·¢²¼	ÉÏ°àµØÖ·£º»·ÕòÄÏÂ·858Åª	´ó×¨	5-7Äê¾­Ñé	Ö°ÔðÃèÊö£º1.´ÓÍ³¼ÆÑ§½Ç¶È¶ÔÈËÁ¦×ÊÔ´µÄ¸÷ÀàÊý¾Ý½øÐÐ´¦ÀíºÍ·ÖÎö£»2¡¢ÊáÀí²¢ÓÅ»¯ÏÖÓÐÊý¾ÝÄÚÈÝ¡¢Á÷³Ì¡¢ÄÚÈÝºÍ»úÖÆ£¬Éî¶ÈÍÚ¾òÊý¾Ý¼ÛÖµ£¬Ìá¹©ÈËÁ¦×ÊÔ´²ßÂÔÖ§³Ö£»3¡¢½«Í³¼Æ·¢ÏÖÓ¦ÓÃÓÚÖØµãÈËÁ¦×ÊÔ´ÏîÄ¿£¬½èÖúÊý¾Ý·ÖÎö£¬·¢ÏÖÈËÁ¦×ÊÔ´¹ÜÀíÎÊÌâ£¬Ìá³ö¸Ä½øÒâ¼û£»4¡¢½«·ÖÎö³É¹û¹Ì»¯ÔÚÈËÁ¦×ÊÔ´ÐÅÏ¢ÏµÍ³ÖÐ£¬²¢²»¶ÏÍêÉÆ¡£	ÈÎÖ°ÒªÇó£º1¡¢È«ÈÕÖÆ´ó×¨ÒÔÉÏ£¬Ó¦ÓÃÍ³¼ÆÑ§£¬ÈËÁ¦×ÊÔ´£¬ÊýÑ§µÈ×¨Òµ±ÏÒµÓÅÏÈ£»2¡¢5ÄêÒÔÉÏhr¹¤×÷¾­Ñé£¬3ÄêÒÔÉÏÈËÊÂÊý¾Ý·ÖÎö¾­Ñé£»3¡¢·¿µØ²úÐÐÒµÓÅÏÈ£¬¶ÔÊý¾ÝÃô¸Ð£¬ÊìÏ¤¸÷ÀàÍ³¼ÆÊý¾Ý·ÖÎö¹¤¾ß£»Ö°ÄÜÀà±ð£ºÈËÊÂ¾­ÀíÈËÁ¦×ÊÔ´ÐÅÏ¢ÏµÍ³×¨Ô±¹Ø¼ü×Ö£ºÊý¾ÝÏµÍ³·ÖÎö
Êý¾Ý·ÖÎöÊ¦	Êý¾Ý·ÖÎö	4.5-6Ç§/ÔÂ	¹úÆó	150-500ÈË	Åú·¢/ÁãÊÛÎïÒµ¹ÜÀí/ÉÌÒµÖÐÐÄ	ÉòÑô-ºÍÆ½Çø|3-4Äê¾­Ñé|´ó×¨|ÕÐÈô¸ÉÈË|05-18·¢²¼	ÉÏ°àµØÖ·£º¾ÁÎéÎÄ»¯³Ç	´ó×¨	3-4Äê¾­Ñé	¸ÚÎ»Ö°Ôð:1¡¢ÉîÈëÊìÏ¤ÉÌÆ·ÒµÎñºÍ»áÔ±ÒµÎñ£¬ÊÕ¼¯ÕûÀíÒµÎñÐèÇó£¬½¨Á¢ºËÐÄÖ¸±ê¼à²âÌåÏµ¡¢Ô¤¾¯ÌåÏµ¼°ÈÕ³£ÒµÎñÊý¾Ý±¨¸æÌåÏµ£»2¡¢·ÖÎö¹«Ë¾ÓÃ»§ÐÐÎª£¬ÉÆÓÚ¹éÄÉ¡¢¸ú×ÙÓÃ»§ÐÐÎª£¬½øÐÐÊý¾Ý·ÖÎöºÍÍÚ¾ò¼ÛÖµ£»3¡¢¼°Ê±¡¢×¼È·¡¢ÍêÕûµØÅûÂ¶¡¢¼à¿ØÏîÄ¿ÔË×÷Çé¿ö£¬Ìá¹©Êý¾Ý·ÖÎö±¨¸æ¡£4¡¢Àí½âÒµÎñ·½ÏòºÍÕ½ÂÔ£¬½¨Á¢Êý¾ÝÄ£ÐÍ£¬ÎªÔËÓª¡¢»áÔ±¡¢²úÆ·µÈ·½ÃæÌá¹©Ìá¹©ÉÌÒµ²ßÂÔ·ÖÎöºÍÒµÎñÓÅ»¯½¨Òé£»5¡¢ÊáÀíÊý¾ÝÐèÇó£¬²¢½øÐÐÏà¹ØÊý¾Ý¹æ»®£¬ÍÆ¶¯¼¼ÊõÊµÏÖ±¨±í¼°·ÖÎ…	ÈÎÖ°×Ê¸ñ:1¡¢Í³¼ÆÑ§¡¢ÊýÑ§¡¢¼ÆËã»úµÈÏà¹Ø×¨Òµ±¾¿Æ¼°ÒÔÉÏÑ§Àú£»2¡¢ÊìÏ¤Mysql»òOracleÊý¾Ý¿â
ÐÅÏ¢×¨Ô±	Êý¾Ý¹ÜÀí»òÖÎÀí	4.5-6Ç§/ÔÂ	ÃñÓª¹«Ë¾	50-150ÈË	×¨Òµ·þÎñ(×ÉÑ¯¡¢ÈËÁ¦×ÊÔ´¡¢²Æ»á)ÎïÒµ¹ÜÀí/ÉÌÒµÖÐÐÄ	Î÷°²-Î´ÑëÇø|2Äê¾­Ñé|´ó×¨|ÕÐ1ÈË|06-21·¢²¼	ÉÏ°àµØÖ·£ºÌ«»ª±±Â·Óë·ï³ÇÈýÂ·Ê®×ÖÎ÷ÄÏ½ÇËÄº£ÌÆÈË½Ö	´ó×¨	2Äê¾­Ñé	1¡¢¸ºÔðposÏµÍ³¡¢erpÏµÍ³µÄ°²×°¡¢µ÷ÊÔºÍÕý³£Ê¹ÓÃ¡£2¡¢ÅäºÏ¸÷Ó¦ÓÃ²¿ÃÅ£¬ÒÀ¾Ý¾­ÓªÒµÎñÐèÒªÔÚERPÏµÍ³ÖÐµÃ²Ù×÷¡£ÅäºÏ²ÆÎñÍê³ÉÉÌ»§¶¨ÆÚ½áËã¡¢Ë¢¿¨¶ÔÕË¡¢ÓÊ¼þÍ¨ÖªµÈ²Ù×÷¡£3¡¢¼à¶½ºÍÑéÊÕÍøÂç½¨Éè±ê×¼£¬¹ÜÀíÍøÂç»ú·¿µÃÉú²ú»·¾³ÓëÉèÊ©ÔË×ª£¬±£Ö¤ÍøÂç°²È«ºÍÓ¦ÓÃ·þÎñµÃÕý³£ÔËÐÐ¡£4¡¢Êý¾Ý·ÖÎö£¬Õë¶ÔÓªÒµÊý¾Ý¡¢¿ÍÁ÷Êý¾Ý¡¢ÏúÊÛÊý¾Ý½øÐÐÓÐÐ§·ÖÎö¡£	ÈÎÖ°ÒªÇó£º1¡¢ÄêÁä35ËêÒÔÏÂ£¬¼ÆËã»úÏà¹Ø×¨Òµ´ó×¨ÒÔÉÏÑ§Àú¡£2¡¢1ÄêÒÔÉÏÉÌÒµµØ²ú»ò°Ù»õÁãÊÛÒµÐÅÏ¢¹¤×÷¾­Ñé£¬ÊìÏ¤ÉÌÒµÓ¦ÓÃ¡£3¡¢ÊìÏ¤¼ÆËã»úÈíÓ²¼þ¡¢µç»°³Ì¿Ø½»»»ÏµÍ³¡¢ÄÜ¶ÀÁ¢Éè¼ÆÍøÂç¹ÜÀí·½°¸Óë»ú·¿Éè¼Æ·½°¸¡£4¡¢¾ß±¸Á¼ºÃµÃ¹µÍ¨ÄÜÁ¦¡¢Êý¾Ý·ÖÎöÄÜÁ¦¡£Ö°ÄÜÀà±ð£ºÍøÂçÎ¬ÐÞ¼¼ÊõÖ§³Ö/Î¬»¤¾­Àí
Êý¾Ý·ÖÎö×¨¼Ò£¨°ÙÒÚÉÏÊÐ¹«Ë¾£©	Êý¾Ý·ÖÎö	1-2Íò/ÔÂ	ÉÏÊÐ¹«Ë¾	5000-10000ÈË	¼Ò¾Ó/ÊÒÄÚÉè¼Æ/×°äê½¨Öþ/½¨²Ä/¹¤³Ì	º¼ÖÝ|3-4Äê¾­Ñé|±¾¿Æ|ÕÐ1ÈË|06-19·¢²¼	ÉÏ°àµØÖ·£ºÎ÷ºþÇøÉ³ÐãÂ·99ºÅÑÇÏÃÖÐÐÄ£¨ËÎ³Ç¸½½ü£©	±¾¿Æ	3-4Äê¾­Ñé	¸ÚÎ»Ö°Ôð£ºÔËÓÃÊý¾ÝÍÚ¾ò»òÉó¼Æ·ÖÎöÄ£ÐÍ£¬×¥È¡·ÖÎöÒµÎñÊý¾Ý£»È«ÃæÉîÈëÀí½â¸÷Ö÷ÒªÒµÎñËùÉæ¼°µÄÒµÎñÏµÍ³¼Ü¹¹¡¢ÏµÍ³²ßÂÔ¡¢ÏµÍ³Âß¼­µÈ£¬½øÐÐÊý¾ÝÇåÏ´£¬ÓÅ»¯¹ÜÀíÏàÓ¦µÄÊý¾Ý¿âÏàÓ¦±í¡¢½á¹¹¡¢Êý¾Ý£»ÓëÍÅ¶ÓÄÚ²¿ÒÔ¼°ÐèÇó²¿ÃÅ½øÐÐÓÐÐ§¹µÍ¨£¬¸ú½øÏîÄ¿½ø¶ÈÒÔ¼°½â¾öÏà¹ØÊý¾ÝÎÊÌâ¡£	ÈÎÖ°ÒªÇó£º1.½ðÈÚÑ§¡¢ÐÅÏ¢Ñ§¡¢¼ÆËã»ú¡¢Í³¼ÆµÈÏà¹Ø×¨Òµ±¾¿Æ»òÒÔÉÏÑ§Àú£¬ÄÜÊ¹ÓÃOracle¡¢MySQL¡¢SqlServerµÈ¹ØÏµÐÍÊý¾Ý¿â´¦Àí´óÁ¿µÄÊý¾Ý¡¢ÓÅ»¯Êý¾Ý¿âÕßÎª¼Ñ£»2.¾ßÓÐ3Äê»òÒÔÉÏ´óÐÍÆóÒµ/ÉÏÊÐ¹«Ë¾Ïà¹Ø¹¤×÷¾­ÑéÎª¼Ñ£»3.¾ß±¸Á¼ºÃµÄ¿ÚÍ·ÓëÊéÃæ±í´ïÄÜÁ¦£¬ÓÅÐãµÄÂß¼­Ë¼¿¼ÄÜÁ¦ºÍ·ÖÎöÄÜÁ¦£¬»ý¼«½øÈ¡£¬Ô­ÔòÐÔÇ¿£»Ö°ÄÜÀà±ð£ºÉó¼Æ¾­Àí/Ö÷¹Ü¹Ø¼ü×Ö£ºÊý¾Ý¿â¿ª·¢Êý¾Ý·ÖÎöÄ£ÐÍ·ç¿Ø
Êý¾Ý¹ÜÀí×¨Ô±£¨T06001£© (Ö°Î»±àºÅ£º002488)	Êý¾Ý¹ÜÀí»òÖÎÀí	6-8Ç§/ÔÂ	ÉÏÊÐ¹«Ë¾	10000ÈËÒÔÉÏ	¼Ò¾ß/¼Òµç/Íæ¾ß/ÀñÆ·¼Ò¾Ó/ÊÒÄÚÉè¼Æ/×°äê	º¼ÖÝ-½­¸ÉÇø|2Äê¾­Ñé|ÕÐ2ÈË|05-11·¢²¼	ÉÏ°àµØÖ·£ºÏÂÉ³¾­¼Ã¿ª·¢Çø11ºÅ´ó½Ö113ºÅ	Î´±êÃ÷	2Äê¾­Ñé	¸ÚÎ»Ö°Ôð:¸ÚÎ»Ö°Ôð1¡¢±àÖÆ²úÆ·Êý¾Ý¿ª·¢¼Æ»®£¬BOMÏà¹ØÊý¾ÝÎ¬»¤ºÍ¹ÜÀí£»2¡¢¹ÜÀí²úÆ·Êý¾ÝÉúÃüÖÜÆÚ×´Ì¬£»3¡¢»ü²é²úÆ·Êý¾ÝÖÊÁ¿£»4¡¢ÓÅ»¯¡¢ÌáÉý²úÆ·Êý¾ÝÔËÓªÐ§ÂÊ¡£	ÈÎÖ°×Ê¸ñ:ÈÎÖ°ÒªÇó1¡¢±¾¿Æ¼°ÒÔÉÏÏà¹Ø×¨Òµ£¬ÊìÁ·²Ù×÷Excel°ì¹«Èí¼þ£¬2ÄêÒÔÉÏÊý¾Ý¹ÜÀíÏà¹Ø¹¤×÷¾­Ñé£»2¡¢¶ÔAPQP\PPAP¹ÜÀí·½·¨ÒÔ¼°FMEAµÄÓ¦ÓÃÓÐÒ»¶¨ÁË½â/ÊìÏ¤U9¡¢£Ó£Á£ÐÏµÍ³£¬ÓÐÁ¼ºÃµÄÊý¾Ý·ÖÎöÓëÍ³³ï¹ÜÀíÄÜÁ¦¡£Ö°ÄÜÀà±ð£ºÍ³¼ÆÔ±
Êý¾Ý×¨Ô±	Êý¾Ý¹ÜÀí»òÖÎÀí	5-6.5Ç§/ÔÂ	ÉÏÊÐ¹«Ë¾	10000ÈËÒÔÉÏ	¼Ò¾Ó/ÊÒÄÚÉè¼Æ/×°äê½¨Öþ/½¨²Ä/¹¤³Ì	Öéº£|1Äê¾­Ñé|±¾¿Æ|ÕÐ1ÈË|06-22·¢²¼	ÉÏ°àµØÖ·£ºÖéº£ÊÐ¸ßÐÂÇø½ðÌÆÂ·1ºÅ ¸ÛÍå1ºÅ¿Æ´´Ô°	±¾¿Æ	1Äê¾­Ñé	¸ÚÎ»Ö°Ôð£º1Ö÷Òª¸ºÔðÊý¾ÝÍ³¼Æ£¬Êý¾Ý¶Ô½Ó£»2È·±£Êý¾Ý×¼Ê±¡¢×¼È·µÄÌá½»ÏîÄ¿¸ºÔðÈË£»3ÈÕ³£Êý¾ÝµÄÌáÈ¡¼°·ÖÎö£¬³ö¾ß·ÖÎö±¨±í£»4Íê³ÉÉÏ¼¶½»´úµÄÈÎÎñÓë¹«Ë¾ÁÙÊ±°²ÅÅµÄÆäËû¹¤×÷	ÈÎÖ°×Ê¸ñ£º1±¾¿Æ¼°ÒÔÉÏÑ§Àú£¬1ÄêÒÔÉÏ¹¤×÷¾­Ñé£»2ÊìÏ¤Êý¾Ý·ÖÎö£¬ÄÜÊìÁ·Ê¹ÓÃ°ì¹«Èí¼þ£»3ÓÐ½ÏÇ¿·ÖÎöÄÜÁ¦¡¢Êý¾Ý´¦ÀíÄÜÁ¦¡¢¹µÍ¨ÄÜÁ¦¡£Ö°ÄÜÀà±ð£ºÒµÎñ·ÖÎö×¨Ô±/ÖúÀí¶©µ¥´¦ÀíÔ±¹Ø¼ü×Ö£ºÍ³¼ÆÊý¾ÝÊý¾Ý·ÖÎö
Êý¾Ý·ÖÎö×¨¼Ò£¨¹©Ó¦Á´£© (Ö°Î»±àºÅ£ºkukahome002546)	Êý¾Ý·ÖÎö	1-1.5Íò/ÔÂ	ÉÏÊÐ¹«Ë¾	10000ÈËÒÔÉÏ	¼Ò¾ß/¼Òµç/Íæ¾ß/ÀñÆ·¼Ò¾Ó/ÊÒÄÚÉè¼Æ/×°äê	»Æ¸Ô|3-4Äê¾­Ñé|±¾¿Æ|ÕÐ1ÈË|06-22·¢²¼	ÉÏ°àµØÖ·£º»ÆÖÝÇøÓíÍõÖÐÁ¸´óµÀ¹Ë¼Ò¼Ò¾ÓÏîÄ¿²¿	±¾¿Æ	3-4Äê¾­Ñé	¸ÚÎ»Ö°Ôð:¸ÚÎ»Ö°Ôð£º£¨Ö÷Òª¸ºÔð¶Ô¶©µ¥Êý¾Ý/²úÄÜÊý¾Ý/Ô¤²âÊý¾Ý×ö·ÖÎö£©1¡¢¸ºÔð¹©Ó¦Á´Êý¾ÝÌåÏµºÍ½â¾ö·½°¸½¨Éè£¬ÓÅ»¯¹©Ó¦Á´ÓòÊý¾ÝÔËÓª£¬ÌáÉýÊý¾ÝÔËÓªµÄÖÊÁ¿ºÍÐ§ÂÊ2¡¢»ùÓÚ¹©Ó¦Á´Á÷³Ì£¬ÓÃÊý¾ÝÇý¶¯¹©Ó¦Á´ÄÜÁ¦½¨Éè£¬ÈÃ¹©Ó¦Á´ÄÜÁ¦ÏòÊý¾Ý»¯¡¢ÖÇÄÜ»¯Éý¼¶¡£3¡¢³ÁµíÒµÎñ·ÖÎöË¼Â·Óë¿ò¼Ü£¬Õç±ðÒµÎñ³¡¾°ºÍ¼ÛÖµ£¬¿ìËÙÍÆ¶¯Êý¾ÝÐèÇó²¢Çý¶¯²úÆ·ÂäµØ£¬4¡¢¸ºÔð·«ÈíµÈ¶àÎ¬·ÖÎöÒµÎñ±¨±íÌåÏµ´î½¨£¬²ÎÓëÒµÎñ¼à¿Ø¡¢Êý¾Ý¿´°åµÈÊý¾Ý¿ª·¢£¬Ð­ÖúÍê³ÉÊý¾Ý¿â½¨Ä£5¡…	ÈÎÖ°×Ê¸ñ:1¡¢±¾¿Æ¼°ÒÔÉÏÑ§Àú£¬5ÄêÒÔÉÏÊý¾Ý¸ÚÎ»¾­Ñé£¬·á¸»µÄÊý¾Ý¼Ü¹¹ºÍ´óÐÍÏîÄ¿ÂäµØ¾­Ñé2¡¢¾«Í¨ÒµÎñ½¨Ä£¡¢Êý¾Ý²Ö¿â½¨Ä££¬ÔÚ¹©Ó¦Á´Êý¾ÝÔËÓª¼°Êý¾ÝÖÎÀí·½ÃæÓÐÒ»¶¨µÄ³É¹¦²úÆ·»¯¾­Ñé3¡¢¶Ô¹©Ó¦Á´ÁìÓòÊý¾ÝÓÐÕûÌåµÄÀí½â£¬ÉÆÓÚ´ÓÊý¾ÝÎÊÌâµÄ·¢ÏÖ¼°ÍÆ¶¯½â¾ö£¬¶ÔÒµÎñ³¡¾°Ãô¸Ð£¬4¡¢·á¸»µÄºáÏòÐ­Í¬¡¢¿ç½çÕûºÏ×ÊÔ´ÄÜÁ¦£¬ÓÐ½ÏÇ¿µÄÂß¼­Ë¼Î¬ÄÜÁ¦¼°¿¹Ñ¹ÄÜÁ¦5¡¢¾ß±¸Á¼ºÃµÄ·ÖÎöÄÜÁ¦¡¢¹µÍ¨¼¨Ð§£»¾ß±¸Á¼ºÃµÄÑ§Ï°ÄÜÁ¦£¬ÄÜ¹»¿ìËÙÕÆÎÕÐÂµÄ¼¼Êõ.¼¼ÊõÒªÇó£º1.Ê…
Êý¾Ý·ÖÎöÊµÏ°Éú	Êý¾Ý·ÖÎö	3.5-4Ç§/ÔÂ	ÃñÓª¹«Ë¾	1000-5000ÈË	¼ÆËã»úÈí¼þ¼Ò¾Ó/ÊÒÄÚÉè¼Æ/×°äê	º¼ÖÝ-¹°ÊûÇø|ÔÚÐ£Éú/Ó¦½ìÉú|±¾¿Æ|ÕÐ1ÈË|06-19·¢²¼	ÉÏ°àµØÖ·£ºÓàº¼ÌÁÂ·515ºÅ¾ØÕó¹ú¼Ê1ºÅÂ¥10-13Â¥	±¾¿Æ	ÔÚÐ£Éú/Ó¦½ìÉú	¸ÚÎ»ÃèÊö£º1.¸ºÔð¿á¼ÒÀÖÒµÎñÊý¾Ý·ÖÎö£¬°üÀ¨±¨±íÉè¼Æ¡¢Êý¾Ý½¨Ä£µÈ£»Õë¶Ô²úÆ·ºÍÓÃ»§£¬ÓÐÄÜÁ¦ÔÚº£Á¿Êý¾ÝÖÐ½øÐÐÌØÕ÷ÌáÈ¡Óë·ÖÎö£»2.ÅäºÏÆ½Ì¨²úÆ·»òÒµÎñÏßÏß¶ÔÆäÓÃ»§Êý¾Ý½øÐÐÉî¶È·ÖÎöÓëÍÚ¾ò£¬Ìá¹©Êý¾ÝÖ§³Å£¬²¢³ÖÐøÓÅ»¯·ÖÎöÏµÍ³£»ÄÜ¶ÀÁ¢Íê³ÉÒµÎñÊý¾Ý½¨Ä££»²¢½«½á¹û×ª»¯ÎªÔËÓªÖ¸±ê£»3.ÍêÉÆÊý¾Ý±¨±íÌåÏµ£¬¼°Ê±×¼È·¼à¿ØÔËÓª×´¿ö£¬²¢Ìá¹©×¨Òµ·ÖÎö±¨¸æ¡£¹Ø×¢²úÆ·ÏßÈÕ³£ÔËÓªÊý¾Ý±¨±í£¬´ÓÊý¾Ý³ö·¢¸øÒµÎñ²¿ÃÅÌá³öÏàÓ¦µÄÓÅ»¯½¨Òé¡£	¸ÚÎ»ÒªÇó£º1.ÊìÏ¤²¢ÈÈÖÔÓÚ»¥ÁªÍø²úÆ·£¬¶ÔÒµÎñÓÐÃôÈñµÄ¹Û²ìÁ¦ºÍÊý¾Ý¶´¼û£»2.¾«Í¨Excel¡¢SQL¡¢hadoopº£Á¿Êý¾Ý´¦Àí£¬ÓÐ¹¹½¨º£Á¿Êý¾ÝÊý¾Ý²Ö¿â¾­ÑéÓÅÏÈ£¬ÉÃ³¤pythonÓÐ¼ÆËã»úÏà¹Ø×¨Òµ±³¾°ÕßÓÅÏÈ£»3.¶ÔÊý×ÖÓÐÃôÈñµÄ¹Û²ìÁ¦£¬Ï²»¶ºÍÊý×Ö´ò½»µÀ£¬ÑÏ½÷Ï¸ÖÂ£»½ÏÇ¿µÄ·ÖÎöÄÜÁ¦£¬Âß¼­ÍÆÀíÄÜÁ¦£»4.½ÏÇ¿µÄÊéÃæ¼°¿ÚÍ·±í´ïÄÜÁ¦£»¾ßÓÐ½ÏÇ¿µÄ×ÔÖ÷Ñ§Ï°ÄÜÁ¦£¬ÀÖÓÚ½ÓÊÜÌôÕ½£»5.ÓÐÔðÈÎÐÄ¡¢¾ßÓÐÍÅ¶ÓºÏ×÷¾«Éñ£¬ÄÜ³ÐÊÜÒ»¶¨µÄ¹¤×÷Ñ¹Á¦¡£ Ö°ÄÜÀà±ð£ºÊý¾Ý·ÖÎöÊ¦
ÌìÃ¨ÌÔ±¦ÔËÓª£¨Êý¾Ý·ÖÎö£©	Êý¾Ý·ÖÎö	1-1.5Íò/ÔÂ	ÃñÓª¹«Ë¾	50-150ÈË	¼Ò¾Ó/ÊÒÄÚÉè¼Æ/×°äê	ÉÏº£-±¦É½Çø|3-4Äê¾­Ñé|´ó×¨|ÕÐ1ÈË|06-08·¢²¼	ÉÏ°àµØÖ·£ºÉÏº£ÊÐ±¦É½ÇøäÁÐËÎ÷Â·258ºÅ4ºÅÂ¥4215ÊÒ	´ó×¨	3-4Äê¾­Ñé	1¡¢¸ºÔðÌìÃ¨ÌÔ±¦µêÆÌÕûÌåÔËÓª£¬ÖÆ¶¨²¢Ö´ÐÐÓªÏú·½°¸£¬Íê³ÉÏúÊÛÄ¿±ê£»2¡¢ÊìÁ·ÔËÓÃÖ±Í¨³µµÈÍÆ¹ã¹¤¾ß½øÐÐµêÆÌÍÆ¹ãÓªÏú£¬¶¨ÆÚÕë¶ÔÍÆ¹ãÐ§¹û½øÐÐ¸ú×Ù£¬ÆÀ¹À£¬¼°Ê±¸Ä½ø´ëÊ©£¬´ïµ½ÍÆ¹ãÐ§¹û£»3¡¢²ß»®ÍøµêÓªÏú»î¶¯·½°¸¼°Éê±¨¹Ù·½»î¶¯£¬ÌáÉýÍøµê³É½»¶î£»4¡¢¸ºÔðÃ¿ÈÕÊý¾Ý¼à¿Ø£¨ÓªÏúÊý¾Ý¡¢½»Ò×Êý¾Ý¡¢ÉÌÆ·¹ÜÀí¡¢¹Ë¿Í¹ÜÀí£©£¬¶ÔµêÆÌ¼°²úÆ··ÃÎÊÁ¿¡¢×ª»¯ÂÊÊý¾Ý½øÐÐ·ÖÎö£»5¡¢¶ÔÌÔ±¦¡¢ÌìÃ¨µêÆÌµÄUV¡¢ÏúÁ¿¡¢Ìø³öÂÊ¡¢µØÓò·Ö²¼¡¢×ª»¯ÂÊµÈ×ö³ö×¨ÒµµÄÊý¾Ý·Ö…	ÈÎÖ°×Ê¸ñ:1¡¢´ó×¨ÒÔÉÏÑ§Àú£¬3ÄêÒÔÉÏ¹¤×÷¾­Ñé£¬2ÄêÒÔÉÏÌìÃ¨Ã÷ÐÇµêÆÌÔËÓª¹ÜÀí¾­Ñé£¬ÓÐ·þ×°¡¢¼Ò¾ÓÀàÄ¿´óÐÍµêÆÌÔËÓª¾­ÑéÕßÓÅÏÈ£»2¡¢¾«Í¨ÌÔ±¦µÄÔËÓª»·¾³¡¢½»Ò×¹æÔò¡¢ÊìÏ¤ÌÔ±¦ÍÆ¹ã¡¢¸¶·Ñ¹ã¸æÍ¶·Å£¬ÊìÏ¤ÌÔ±¦Íø»áÔ±µÄ¹ºÎïÏ°¹ßºÍ¹ºÎïÐÄÀí£»3¡¢ÓÐºÜÇ¿µÄÊý¾Ý·ÖÎöÄÜÁ¦£¬ÉÆÓÚÍÚ¾òÕûÀíÍ³¼Æ·ÖÎö¸÷ÖÖÊý¾Ý£¬ÓÃÊý¾ÝËµ»°¡£±¸×¢£ºÎÒÃÇµÄ·ÛË¿£º30¶àÍò£»ÎÒÃÇµÄGMV£ºÊýÇ§Íò¼¶£»ÎÒÃÇµÄÄ¿µÄ£ºÒµ¼¨Ôö³¤£»¼±ËÙ·¢Õ¹µÄÎèÌ¨£¬µÈÄãÀ´show¡£Ö°ÄÜÀà±ð£ºµçÉÌÔËÓªÍøµê…
Êý¾Ý·ÖÎöÊ¦	Êý¾Ý·ÖÎö	1.5-3Íò/ÔÂ	ÃñÓª¹«Ë¾	150-500ÈË	»¥ÁªÍø/µç×ÓÉÌÎñ¼Ò¾Ó/ÊÒÄÚÉè¼Æ/×°äê	ÉÏº£-ÆÖ¶«ÐÂÇø|3-4Äê¾­Ñé|±¾¿Æ|ÕÐ2ÈË|06-22·¢²¼	ÉÏ°àµØÖ·£ºÂ½¼Ò×ìÈí¼þÔ°	±¾¿Æ	3-4Äê¾­Ñé	¸ÚÎ»Ö°Ôð£º1.Ö÷Òª¸ºÔð²úÆ·ºÍÔËÓªÏà¹ØµÄÊý¾Ý·ÖÎö¹¤×÷£»2.ÄÜ¹»Éî¿ÌÀí½âÒµÎñ³¡¾°£¬Éè¼Æ·´Ó³²úÆ·ÓÅ»¯£¬ÔËÓªÐ§¹ûµÄÊý¾ÝÖ¸±ê£¬¼°Ê±·¢ÏÖÊý¾ÝÒì³£±ä»¯£¬²¢ÄÜÉî¾¿¸ùÒò£¬´ÓÊý¾Ý·½Ãæ¼°Ê±·¢ÏÖÒµÎñ·¢Õ¹¹ý³ÌÖÐ´æÔÚµÄÎÊÌâ£»3.ÄÜ¹»¶Ô×¨ÌâÎÊÌâ½øÐÐÉîÈë·ÖÎö£¬×«Ð´·ÖÎö±¨¸æ£¬ÎªÔËÓª¾ö²ß¡¢²úÆ··½ÏòÌá¹©Êý¾ÝÖ§³Ö£»4.Îª³¤ÆÚ¹Ø×¢µÄÖ¸±ê½¨Á¢Êý¾Ý±¨±í£¬¹©²úÆ·ºÍÔËÓª×ÔÖú²é¿´£¬Ìá¸ßÊý¾ÝÔËÓªÐ§ÂÊ¡£	ÈÎÖ°ÒªÇó£º1.±¾¿Æ¼°ÒÔÉÏÑ§Àú£¬ÊýÑ§£¬¼ÆËã»úµÈ×¨ÒµÓÅÏÈ£»2.3ÄêÒÔÉÏ»¥ÁªÍøÆ½Ì¨Êý¾Ý·ÖÎöÊ¦¾­Ñé£»3.ÊìÏ¤¸÷Àà³£¼ûµÄÔËÓªÖ¸±ê£¬»îÔ¾£¬Áô´æ£¬Á÷Ê§£¬¼¤»îµÈ£»5.ÊìÏ¤hive£¬mysql£¬mongoµÈÊý²ÖºÍÊý¾Ý¿âµÄ²éÑ¯£¬ÄÜ¶ÀÁ¢ÇÒ¸ßÐ§µØÍê³ÉÊý¾ÝÌáÈ¡¼°·ÖÎö£»6.ÊìÏ¤python£¬scala£¬javaµÈÒ»µ½Á½ÖÖ±à³ÌÓïÑÔ£¬²¢ÄÜÊìÁ·Ó¦ÓÃÓÚÊý¾Ý·ÖÎö£»6.ÊìÏ¤PowerBI£¬tableauµÈBI¹¤¾ßµÄÊ¹ÓÃ£»7.ÊìÏ¤ÓÑÃË£¬GA£¬GIOµÈµÚÈý·½Í³¼Æ¹¤¾ßÆ½Ì¨µÄÊ¹ÓÃºÍÓ¦ÓÃ³¡¾°£»8.Á¼ºÃµÄ¹µÍ¨½»Á÷…
Êý¾Ý×Ü¼à	Êý¾Ý¹ÜÀí»òÖÎÀí	3-4.5Íò/ÔÂ	ÃñÓª¹«Ë¾	50-150ÈË	¶àÔª»¯ÒµÎñ¼¯ÍÅ¹«Ë¾¼Ò¾Ó/ÊÒÄÚÉè¼Æ/×°äê	¹ãÖÝ|8-9Äê¾­Ñé|Ë¶Ê¿|ÕÐ1ÈË|06-22·¢²¼	ÉÏ°àµØÖ·£º¹ãÖÝ	Ë¶Ê¿	8-9Äê¾­Ñé	-¸ºÔð×éÖ¯ÖØµãÊý¾Ý·ÖÎöÏîÄ¿µÄ¹¥¹Ø£»-¸ºÔðÖÆ¶¨Êý×ÖÕþ¸®¡¢ÖÇ»Û¼Ò¾ÓµÈÏîÄ¿µÄÊý¾Ý½â¾ö·½°¸£»-²ÎÓë¹«Ë¾Êý¾ÝÕ½ÂÔµÄÖÆ¶¨¡£	ÈÎÖ°ÒªÇó:-ÑÐ¾¿ÉúÑ§Àú£¬²©Ê¿ÓÅÏÈ¡£-5ÖÁ10ÄêÊý¾Ý·ÖÎö¾­Ñé£¬ÓÐÒ»Ïß»¥ÁªÍø¹«Ë¾»òº£Íâ¾­ÀúÕßÓÅÏÈ£»-ÊìÏ¤ÒÔÏÂÁìÓòÖÐµÄÄ³Ð©Ä£¿é£º-¶àÔ´Êý¾ÝµÄÕûºÏ£»-½¨Á¢¸ßÐ§µÄÊý¾Ý´¦Àí¿ò¼ÜºÍ·ÖÎöÁ÷³Ì£»-Ó¦ÓÃÏÈ½øµÄÍ³¼Æ½¨Ä£¡¢Êý¾ÝÍÚ¾ò¡¢»úÆ÷Ñ§Ï°µÈ·½·¨¹¹½¨ÓÐÐ§ÇÒÍ¨ÓÃµÄÄ£ÐÍ£»-Êý¾Ý¿ÉÊÓ»¯³ÊÏÖ£»-ÊìÏ¤·Ö²¼Ê½´óÊý¾Ý·ÖÎöÆ½Ì¨¡£Ö°ÄÜÀà±ð£º´óÊý¾Ý¿ª·¢¹¤³ÌÊ¦
Êý¾Ý·ÖÎöÊ¦	Êý¾Ý·ÖÎö	1.1-1.8Íò/ÔÂ	ÃñÓª¹«Ë¾	50-150ÈË	Ó°ÊÓ/Ã½Ìå/ÒÕÊõ/ÎÄ»¯´«²¥	º¼ÖÝ-ÉÏ³ÇÇø|2Äê¾­Ñé|±¾¿Æ|ÕÐ2ÈË|06-08·¢²¼	ÉÏ°àµØÖ·£ºº¼ÖÝÊÐÉÏ³ÇÇø·ÉÔÆ½­Â·15ºÅÔÞ³ÉÖÐÐÄ	±¾¿Æ	2Äê¾­Ñé	¸ÚÎ»Ö°Ôð£º1¡¢¸ù¾Ý²¿ÃÅÒªÇó£¬°´ÖÜ¡¢ÔÂ¸üÐÂ¡¢ÖÆ×÷Ïà¹ØÒµÎñ±¨±í£»2¡¢Í¨¹ýÐ­Öú¸÷²¿ÃÅµÄÒµÎñÊý¾ÝÊáÀí£¬¼°Ê±·´Ó³Êý¾Ý½øÕ¹£¬ÎªÒµÎñÌáÉý·½ÏòÖ§³Ö£»3¡¢Í¨¹ýÄÚ²¿Êý¾Ý£¬Æ½Ì¨Êý¾Ý·ÖÎö£¬¾ºÕù¶ÔÊÖÊý¾Ý£¬ÐÐÒµÊý¾Ý£¬Éç»áÇ÷ÊÆµÈµÄ·ÖÎö£¬ÎªµçÉÌÌá¹©¾ö²ßÖ§³Ö£»4¡¢¶¨ÆÚ×¥È¡Êý¾Ý²¢½¨Á¢Êý¾Ý¹ÜÀíÏµÍ³£¬Ð­Öú¸÷×é½øÐÐÊý¾ÝÍ³¼ÆÓë·ÖÎöÄ£ÐÍ½¨Á¢£¬Ìá¹©Êý¾ÝÖ§³Å£»5¡¢Ì½Ë÷Êý¾Ý·ÖÎö·½·¨ºÍÒµÎñÖÐÊý¾Ý¸³ÄÜµÄÓ¦ÓÃ³¡¾°£¬ÍÆ¶¯ÓÐ¼ÛÖµµÄÊý¾ÝÓ¦ÓÃ·½°¸£»6¡¢ÅäºÏÉÏ¼¶Íê³ÉÆäË…	ÈÎÖ°ÒªÇó£º1¡¢±¾¿Æ¼°ÒÔÉÏÑ§Àú£¬Í³¼ÆÑ§¡¢ÊýÑ§µÈÏà¹Ø×¨Òµ£¬2ÄêÒÔÉÏµçÉÌÔËÓªÊý¾Ý·ÖÎöÏà¹Ø¹¤×÷¾­Ñé£»2¡¢¾ß±¸½ÏÇ¿ÎÄ×Ö·ÖÎöºÍÊý¾Ý´¦ÀíÄÜÁ¦£¬ÄÜÊìÁ·Íê³É³éÈ¡Êý¾Ý¡¢ÖÆ×÷Í¼±í¡¢Êý×ÖÕ¹Ê¾µÈÁ÷³Ì£»3¡¢ÊìÏ¤Êý¾Ý·ÖÎöÓëÊý¾ÝÍÚ¾òÀíÂÛ£¬ÊìÏ¤³£ÓÃµÄÊý¾Ý¿âºÍ´óÊý¾Ý¼¼Êõ¹¤¾ß£¬ÖÁÉÙÄÜÊìÁ·µØÊ¹ÓÃ1ÖÖÍ³¼ÆºÍÊý¾ÝÍÚ¾òÈí¼þ£»4¡¢ÄÜ¸ù¾ÝÊÂÒµ²¿¸÷µçÉÌÆ½Ì¨µÄÔËÓªÐèÇó
µçÉÌÊý¾ÝÍÚ¾ò+¸ßÐ½+ÎåÏÕ+Ë«ÐÝ	´óÊý¾ÝÍÚ¾ò	0.8-1Íò/ÔÂ	ÃñÓª¹«Ë¾	150-500ÈË	¼ÆËã»úÈí¼þÓ°ÊÓ/Ã½Ìå/ÒÕÊõ/ÎÄ»¯´«²¥	Çàµº-ÊÐ±±Çø|ÔÚÐ£Éú/Ó¦½ìÉú|´ó×¨|ÕÐ5ÈË|06-22·¢²¼	ÉÏ°àµØÖ·£ºÖÜ¿ÚÂ·97ºÅ	´ó×¨	ÔÚÐ£Éú/Ó¦½ìÉú	1¡¢¸ºÔðÌÔ±¦£¬ÌìÃ¨ÏîÄ¿Ïà¹ØµÄÊý¾Ý¹¤×÷£¬°üÀ¨Êý¾ÝÍÚ¾ò¡¢ÇåÏ´ºÍÊáÀí£¬·¢ÏÖºÍ½â¾öÊý¾ÝÎÊÌâ£»2¡¢½øÐÐÊý¾ÝµÄÉî¶È·ÖÎöºÍÍÚ¾ò£¬ÉîÈëÊý¾Ý£¬·ÖÎöÊý¾ÝÖÐÒþ²ØµÄ¹æÂÉ£¬¶ÔËã·¨µÄ½¨Ä£ºÍÊý¾ÝµÄÓ¦ÓÃÌá¹©½¨ÉèÐÔµÄÒâ¼ûºÍÏë·¨¡£	ÈÎÖ°ÒªÇó£º1¡¢Í³¼ÆÑ§¡¢Ó¦ÓÃÊýÑ§¡¢µç×ÓÉÌÎñµÈÏà¹Ø×¨ÒµÓÅÏÈ£¬´ó×¨¼°ÒÔÉÏÑ§Àú£»2¡¢¾ßÓÐÁ¼ºÃµÄÊý¾ÝÍÚ¾òºÍ·ÖÎöÄÜÁ¦£¬¶ÔÊý¾ÝÃô¸Ð£¬ÄÜ´ÓÊý¾ÝÖÐ·¢ÏÖ¹æÂÉºÍÎÊÌâ£»3¡¢¹¤×÷Ì¬¶ÈÑÏ½÷ÈÏÕæ£¬ÔðÈÎÐÄÇ¿£¬ÓÐ½ÏÇ¿µÄÖ´ÐÐÄÜÁ¦ºÍÍÅ¶ÓÐ­×÷ÄÜÁ¦¡£Ö°ÄÜÀà±ð£ºÊý¾Ý·ÖÎöÊ¦Êý¾Ý²Ö¿â¹¤³ÌÊ¦
Êý¾Ý¹¤³ÌÊ¦	´óÊý¾ÝÍÚ¾ò	1-1.6Íò/ÔÂ	¹úÆó	150-500ÈË	¹ã¸æÓ°ÊÓ/Ã½Ìå/ÒÕÊõ/ÎÄ»¯´«²¥	º¼ÖÝ|3-4Äê¾­Ñé|±¾¿Æ|ÕÐ1ÈË|06-16·¢²¼	ÉÏ°àµØÖ·£ºº¼ÖÝÊÐÉÏ³ÇÇøÍû½­¶«Â·332ºÅÍû½­¹ú¼ÊÉÌÒµÖÐÐÄ	±¾¿Æ	3-4Äê¾­Ñé	¸ÚÎ»Ö°Ôð£º1¡¢Êý¾Ý¿âÏµÍ³¼°·þÎñÆ÷µÄÈÕ³£Î¬»¤2¡¢¸÷ÏµÍ³Êý¾Ý»ã¼¯ºÍÕûºÏ3¡¢Êý¾ÝÌá´¿ºÍÉ¸Ñ¡4¡¢ÈËÊÂ¡¢²ÆÎñ¡¢ÒµÎñ¡¢ÔËÓªÊý¾Ý´¦Àí5¡¢ÀûÓÃ»úÆ÷Ñ§Ï°½¨Ä£Ô¤²â·ÖÎö6¡¢Êý¾Ý¿ÉÊÓ»¯²Ù×÷ºÍ½»»¥	ÈÎÖ°ÒªÇó£º1¡¢³ÌÐòÓïÑÔÒªÇóJava¡¢Python¡¢SQL2¡¢ÓÐJAVA¡¢PythonÏà¹Ø¿ª·¢¾­Ñé£¬ÄÜÓÃSQLµ÷ÓÅ3¡¢¾ß±¸Êý¾Ý½¨Ä£¼°·ÖÎö¾­Ñé£¬ÄÜ¹»½øÐÐÍøÕ¾Êý¾ÝÅÀÈ¡²É¼¯£¬Êý¾Ý¿ÉÊÓ»¯³ÊÏÖ4¡¢±¾¿Æ¼°ÒÔÉÏÑ§Àú£¬Âß¼­ÄÜÁ¦Ç¿5¡¢ÓÐÁ¼ºÃµÄ±àÂëÏ°¹ß£¬ÉÆÓÚ×Ü½áÉè¼Æ¡¢¿ª·¢ÎÄµµ£¬¹¤×÷Ì¬¶ÈÈÏÕæ¸ºÔð£¬¹µÍ¨ÄÜÁ¦Ç¿£¬ÉÆÓÚË¼¿¼ºÍ×Ü½áÖ°ÄÜÀà±ð£ºÊý¾Ý·ÖÎöÊ¦
Êý¾Ý×¨Ô±	Êý¾Ý¹ÜÀí»òÖÎÀí	4.5-6Ç§/ÔÂ	ÃñÓª¹«Ë¾	50-150ÈË	½ÌÓý/ÅàÑµ/ÔºÐ£Ó°ÊÓ/Ã½Ìå/ÒÕÊõ/ÎÄ»¯´«²¥	¹ãÖÝ-º£ÖéÇø|1Äê¾­Ñé|´ó×¨|ÕÐ2ÈË|06-04·¢²¼	ÉÏ°àµØÖ·£ºÐÂ¸Û¶«Â·91ºÅ±±µº´´ÒâÔ°BÇø04¶°¹ã¶«ÉíËùÎÄ»¯·¢Õ¹ÓÐÏÞ¹«Ë¾	´ó×¨	1Äê¾­Ñé	¸ÚÎ»Ö°Ôð£º1¡¢Ð­ÖúÉÏ¼¶¾ßÌåÖ¸¶¨Êý¾ÝµÄÍ³¼Æ¹¤×÷£»2¡¢Î¬»¤ºÍ¸üÐÂÏµÍ³Êý¾Ý£»3¡¢×öºÃÏà¹ØÊý¾ÝµÄ±£ÃÜºÍ´æµµ£»4¡¢´¦ÀíÊÐ³¡¿Í»§Í¶Ëß¹¤×÷²¢·´Ó³ÉÏ±¨¡£	¸ÚÎ»ÒªÇó£º1¡¢ÄÜÊìÁ·Ê¹ÓÃexcelµÄº¯Êý¹«Ê½ºÍÊý¾ÝÍ¸ÊÓ±íµÈ¹¤¾ß½øÐÐÊý¾ÝÕûÀíºÍ·ÖÎö£»2¡¢»ý¼«Ö÷¶¯¡¢ÓÐµ£µ±¡¢Ï¸ÐÄ¡¢ÈÏÕæ¡¢ÔðÈÎÐÄÇ¿£¬ÓÐÁ¼ºÃµÄ¹µÍ¨ÄÜÁ¦£»3¡¢ÓÐÏà¹ØÊý¾Ý´¦Àí¹¤×÷ºÍ´¦Àí¹ý¿Í»§Í¶Ëß¹¤×÷¾­ÑéÕßÓÅÏÈ¿¼ÂÇ£»Ö°ÄÜÀà±ð£ºÍ¶Ëß×¨Ô±ÆäËû
Êý¾Ý×¨Ô±	Êý¾Ý¹ÜÀí»òÖÎÀí	3-5Ç§/ÔÂ	ÃñÓª¹«Ë¾	50-150ÈË	¹«¹Ø/ÊÐ³¡ÍÆ¹ã/»áÕ¹Ó°ÊÓ/Ã½Ìå/ÒÕÊõ/ÎÄ»¯´«²¥	Î÷°²-å±ÇÅÇø|ÎÞÐè¾­Ñé|´ó×¨|ÕÐ5ÈË|06-22·¢²¼	ÉÏ°àµØÖ·£ºÏ¯Íõ½ÖµÀ·ÄÎ¼Â·Ì©¶û·¢ÏÖÐÂ×ø±ê12Â¥½ðÅµ»áÕ¹£¨·ÄÖ¯³ÇµØÌú¿Ú²½ÐÐ8·ÖÖÓ£©£©	´ó×¨	ÎÞÐè¾­Ñé	¸ÚÎ»Ö°Ôð£º1.¸ù¾Ý¹«Ë¾ÈÕ³£ÐÅÏ¢ÕûÀíÇé¿öÍ³¼Æ·ÖÎöÊý¾Ý±¨±í£¬Ö§³ÖÒµÎñÍÅ¶ÓµÄÊý¾Ý½¨Éè¹¤×÷£¬¸ºÔðÒµÎñÊý¾ÝÖ¸±êµÄÊáÀíºÍ¼à¿Ø£¬Ð­×÷ÍÆ¶¯ÒµÎñ²¿ÃÅµÄÊý¾Ý»¯ÔËÓª¡£2.¿ªÕ¹Êý¾Ý·ÖÎö£¬»ùÓÚÊý¾Ý·ÖÎö½á¹û£¬ÎªÒµÎñ²¿ÃÅÌá¹©²ßÂÔ·ÖÎöºÍÒµÎñÓÅ»¯½¨Òé£¬³ÖÐø¸Ä½øÔËÓªÐ§¹û¡£3.¶ÔÊý¾ÝÃô¸Ð£¬²»¶Ï½áºÏ¸÷ÏîÊý¾ÝÐèÇó£¬ÍêÉÆºÍ¸Ä½øÍ³¼Æ·½·¨¡£4.Óë¹«Ë¾ÆäËû²¿ÃÅÐ­×÷¡¢ÅäºÏÍê³É²¿ÃÅÊý¾ÝÐèÇó¹¤×÷¡£	ÈÎÖ°ÒªÇó£º1.¾ß±¸½ÏÇ¿µÄÊý¾Ý½á¹¹»¯·ÖÎöÓëÂß¼­±í´ïÄÜÁ¦¡£2.¹¤×÷ÒªÓÐÈÈÇé£¬¾ß±¸½ÏÇ¿µÄ±í´ïÄÜÁ¦£¬ÎªÈËÕýÖ±£¬³ÐÑ¹ÄÜÁ¦½ÏÇ¿£¬ÓÐÁ¼ºÃµÄÍÅ¶ÓºÏ×÷¾«Éñ¡£3.¿ìËÙÑ§Ï°ÄÜÁ¦¼°ÊÊÓ¦±ä»¯ÄÜÁ¦£¬¸»ÓÐ½øÈ¡´´ÐÂ¾«ÉñºÍÍÅ¶ÓºÏ×÷ÒâÊ¶¡£4.¿É½ÓÊÜÓ¦½ì±ÏÒµÉú¡£Ö°ÄÜÀà±ð£ºÊý¾Ý½¨Ä£¹¤³ÌÊ¦Êý¾Ý·ÖÎöÊ¦¹Ø¼ü×Ö£ºÊý¾Ý
¿Í»§Êý¾Ý·ÖÎö	Êý¾Ý·ÖÎö	4-6Ç§/ÔÂ	ÃñÓª¹«Ë¾	50-150ÈË	Ó°ÊÓ/Ã½Ìå/ÒÕÊõ/ÎÄ»¯´«²¥	³¤´º|1Äê¾­Ñé|±¾¿Æ|ÕÐ1ÈË|06-21·¢²¼	ÉÏ°àµØÖ·£º±±ºþÆóÒµ	±¾¿Æ	1Äê¾­Ñé	¸ÚÎ»Ö°Ôð£º1.ÎªÈÕ³£ÔËÓª¡¢ÉÌÒµ¾ö²ß¡¢¹Ë¿ÍÓë²úÆ·ÑÐ¾¿Ìá¹©Êý¾ÝÖ§³Ö£»2.¶¨ÆÚÍÆËÍÊÛºóÖ¸±êµÄÔËÓª±¨±í£¬¼°Ê±¼à¿ØÖ¸±êÔËÐÐÇé¿ö£»3.Í¨¹ýÊý¾Ý·ÖÎö£¬ÍÚ¾òÒµÎñÎÊÌâ£¬Ìá³öÓÅ»¯½¨Òé£¬Ô¤²âºÍ·ÖÎö½á¹û£¬×«Ð´¡¢·¢²¼Êý¾Ý·ÖÎö±¨¸æ£»4.ÈÕ³£ÒµÎñÊý¾ÝµÄÌá¹©	ÈÎÖ°ÒªÇó£º1¡¢´ó×¨ÒÔÉÏÑ§Àú£¬ÊìÏ¤ExcelµÄÊ¹ÓÃ£¬ÊìÁ·Ê¹ÓÃÍ¼±í¼°º¯Êý¹¦ÄÜ£¬ÊìÏ¤MySQLÊý¾Ý¿âµÄÊ¹ÓÃ£»2¡¢ÁË½â»ù´¡µÄÊý¾Ý·ÖÎö·½·¨£¬°üº¬£ºÃèÊöÐÔ·ÖÎö¡¢»Ø¹é·ÖÎö¡¢·½²î·ÖÎö£»3¡¢ÓÐÏà¹ØÊý¾Ý¿ÉÊÓ»¯¹¤×÷¾­Ñé¡¢×Ô¶¯»¯±¨±í¿ª·¢¹¤×÷¾­ÑéÕßÓÅÏÈ¡£Ö°ÄÜÀà±ð£ºÊý¾Ý·ÖÎöÊ¦¹Ø¼ü×Ö£ºÊý¾Ý·ÖÎö
Êý¾Ý·ÖÎöÊ¦	Êý¾Ý·ÖÎö	1.5-2.5Íò/ÔÂ	ÃñÓª¹«Ë¾	50-150ÈË	»¥ÁªÍø/µç×ÓÉÌÎñÓ°ÊÓ/Ã½Ìå/ÒÕÊõ/ÎÄ»¯´«²¥	ÉÏº£-Ðì»ãÇø|5-7Äê¾­Ñé|±¾¿Æ|ÕÐ1ÈË|06-22·¢²¼	ÉÏ°àµØÖ·£ºÈðÆ½Â·275ºÅ±£ÀûÎ÷°¶ÖÐÐÄC¶°902ÊÒ	±¾¿Æ	5-7Äê¾­Ñé	¸ÚÎ»Ö°Ôð£º1-¸ºÔð¸ú×Ù·¢ÏÖÊý¾ÝÎÊÌâ²¢¶àÎ¬¶È·ÖÎö¶¨Î»ÎÊÌâ£»2-Ö§³Ö¸÷ÒµÎñ²¿ÃÅµÄÊý¾ÝÐèÇó£¬½¨Á¢·ÖÎöÄ£ÐÍ£¬ÓÅ»¯²¿ÃÅ¹¤×÷¿ªÕ¹£»3-¶Ô²úÆ·Êý¾Ý¡¢»î¶¯Ð§¹ûµÄÊý¾Ý·ÖÎö£¬´Óº£Á¿Êý¾ÝÖÐ·¢ÏÖ¼ÛÖµ£¬Îª¹«Ë¾ÔËÓª¾ö²ß¡¢²úÆ·ÓÅ»¯Ìá¹©Êý¾ÝÖ§³Ö£»4-½¨Á¢ÒµÎñÌØÕ÷µÄÖ¸±êÌåÏµºÍÏàÓ¦µÄÊý¾Ý¼à²âÌåÏµ£¬×«Ð´Êý¾Ý·ÖÎö±¨¸æ£¬ÎªÒµÎñÌá¹©ÓÐÖÊÁ¿µÄÊý¾ÝÖ§³Ö¡£	¸ÚÎ»ÒªÇó£º1-±¾¿Æ¼°ÒÔÉÏÑ§Àú£¬ÐÅÏ¢¡¢¹ÜÀí¿ÆÑ§¡¢Í³¼Æ¡¢Ó¦ÓÃÊýÑ§µÈÏà¹Ø×¨ÒµÓÅÏÈ£»2-4ÄêÒÔÉÏ»¥ÁªÍøÐÐÒµ¾­Ñé£¬ÊìÁ·Ê¹ÓÃSQL¡¢R¡¢PythonµÈÊý¾Ý·ÖÎö±à³ÌÓïÑÔ£¬¶ÀÁ¢ÇÒ¸ßÐ§µØÍê³ÉÊý¾ÝµÄÌáÈ¡¼°·ÖÎö£¬ÓÐ´¦Àíº£Á¿Êý¾ÝµÄ¾­Ñé£»3-ÓÐÊý¾Ý½¨Ä£¡¢Êý¾Ý±¨±íµÈÏà¹Ø¾­ÑéÓÅÏÈ£»4-Âß¼­Ë¼Î¬ÇåÎú£¬ÑÏ½÷Ï¸ÖÂ£¬ÓÐÁ¼ºÃµÄ¹µÍ¨Àí½âÄÜÁ¦ºÍ¿çÍÅ¶ÓÐ­×÷¾«Éñ¡£Ö°ÄÜÀà±ð£ºÊý¾Ý·ÖÎöÊ¦
Êý¾ÝÔËÓª	Êý¾Ý·ÖÎö	6-8Ç§/ÔÂ	ÃñÓª¹«Ë¾	150-500ÈË	Ó°ÊÓ/Ã½Ìå/ÒÕÊõ/ÎÄ»¯´«²¥¼ÆËã»úÈí¼þ	¹ãÖÝ-º£ÖéÇø|2Äê¾­Ñé|±¾¿Æ|ÕÐÈô¸ÉÈË|05-25·¢²¼	ÉÏ°àµØÖ·£ºÐÂ¸Û¶«Â·1000ºÅÅÃÖÞ±£ÀûÊÀÃ³E×ù4401-4403	±¾¿Æ	2Äê¾­Ñé	¹¤×÷Ö°Ôð£º1¡¢Ä¿µÄÊÇ¸ãÇå¡°ÒªÊ²Ã´¡±¡£ÊÕ¼¯ÕûÀíÒµÎñ²¿ÃÅÊý¾ÝÐèÇó£¬´î½¨Êý¾ÝÖ¸±êÌåÏµ£»2¡¢²É¼¯ÒµÎñÊý¾Ý£¬Êý¾Ý±¨±íÖÆ¶¨¡¢ÈÕ±¨ÖÜ±¨µÈ£»°´Ïà¹ØÏîÄ¿ÒªÇóÐÎ³ÉÊý¾Ý±¨¸æ²¢°´Ê±»ã±¨£¬°üÀ¨µ«²»ÏÞÓÚÖ±²¥Êý¾ÝÒÔ¼°»î¶¯Êý¾Ý£»3¡¢Í¨¹ýÊý¾ÝÍÚ¾ò£¬Êý¾ÝÄ£ÐÍµÈ·½Ê½£¬ÉîÈë·ÖÎöÒµÎñÊý¾Ý£¬Ìá¹©Êý¾Ý·ÖÎö±¨¸æ£¬¶¨Î»ÎÊÌâ£¬Ìá³ö½â¾ö·½°¸¡£	¸ÚÎ»ÒªÇó£º1¡¢È«ÈÕÖÆ±¾¿Æ»òÒÔÉÏÑ§Àú£¬ÊýÑ§¡¢Í³¼Æ¡¢ÊÐ³¡ÓªÏúµÈÏà¹Ø×¨ÒµÓÅÏÈ£¬2ÄêÒÔÉÏÊý¾ÝÍ³¼Æ¡¢·ÖÎö»òÕßÐÐÒµÑÐ¾¿µÈ·½ÃæµÄÏà¹Ø¹¤×÷¾­Ñé£»2¡¢¾ßÓÐÍ³¼ÆÑ§¡¢ÊýÑ§µÄÀíÂÛ»ù´¡£¬¾ß±¸ÃôÈñµÄ¹Û²ìÁ¦£¬ÄÜ·¢ÏÖÊý¾ÝÑÝ±ä¹æÂÉ£¬¶¨Î»¹Ø¼üÎÊÌâ¡¢¶¨ÖÆÓÅ»¯»ò¸Ä½ø½¨Òé£»3¡¢¾ßÓÐº£Á¿Êý¾Ý·ÖÎöÏà¹ØÏîÄ¿¾­Ñé£¬Ôø¾­²ÎÓë¹ý±È½ÏÍêÕûµÄÊý¾Ý²É¼¯¡¢ÕûÀí¡¢·ÖÎöºÍ½¨Ä£¹¤×÷£¬ÓÅÐãµÄÎÄ×Ö±í´ïÄÜÁ¦£»4¡¢¾ß±¸Á¼ºÃµÄÂß¼­·ÖÎöÄÜÁ¦ºÍÏµÍ³ÐÔË¼Î¬ÄÜÁ¦£¬ÓÅÐãµÄÊý¾ÝË¼Î¬ºÍÇ¿ÁÒµÄ…
Êý¾Ý·ÖÎöÊ¦	Êý¾Ý·ÖÎö	1-2Íò/ÔÂ	¹úÆó	1000-5000ÈË	»¥ÁªÍø/µç×ÓÉÌÎñÓ°ÊÓ/Ã½Ìå/ÒÕÊõ/ÎÄ»¯´«²¥	±±¾©|ÔÚÐ£Éú/Ó¦½ìÉú|±¾¿Æ|ÕÐÈô¸ÉÈË|04-26·¢²¼	ÉÏ°àµØÖ·£º±±¾©ÊÐº£µíÇøÎ÷Èý»·ÖÐÂ·10ºÅÍûº£Â¥	±¾¿Æ	ÔÚÐ£Éú/Ó¦½ìÉú	¹¤×÷Ö°Ôð2.1Í¨¹ýÍ³¼ÆºÍÊý¾ÝÍÚ¾òËã·¨ÓÅ»¯¾­ÓªÐ§¹û	ÈÎÖ°×Ê¸ñ1.½ÌÓý±³¾°1.1È«ÈÕÖÆ´óÑ§±¾¿Æ¼°ÒÔÉÏÑ§Àú£»1.2ÊýÑ§¡¢Í³¼Æ¡¢¼ÆËã»úµÈÏà¹Ø×¨Òµ¡£2.´ÓÒµ¾­Ñé2.1ÕÆÎÕ´óÊý¾Ý¡¢·Ö²¼Ê½¼ÆËã¹¤¾ß£¨Map/Reduce£¬Hadoop£¬HiveµÈ£©2.2ÕÆÎÕSqlÓï¾ä£¬ÄÜ¹»´ÓmysqlµÈ¹ØÏµÊý¾Ý¿â²éÑ¯¡¢µ¼ÈëºÍµ¼³öÊý¾Ý£¬ÕÆÎÕ»ù±¾µÄ»ã×ÜÍ³¼ÆSql£¬¾ß±¸Êý¾Ý½¨Ä£ÄÜÁ¦2.3ÓÐ½ÏºÃµÄÊýÑ§ºÍÍ³¼ÆÑ§»ù´¡£¬ÊìÁ·Ê¹ÓÃspssµÈÍ³¼Æ·ÖÎö¹¤¾ß£¬¾ßÓÐ¶ÀÁ¢Ð´±¨¸æµÄÄÜÁ¦¡£3.ËØÖÊÄÜÁ¦3.1ÈÈ°®Êý¾Ý¹¤×÷¡¢¶ÔÊý¾ÝÓÐÃô¸ÐÐÔ¡¢Ô¸ÒâÔÚÊý¾ÝÉÏ½øÐÐ´´ÐÂÐÔÌ½Ë÷£»…
Êý¾Ý·ÖÎöÊ¦	Êý¾Ý·ÖÎö	4-5Ç§/ÔÂ	¹úÆó	50-150ÈË	Ó°ÊÓ/Ã½Ìå/ÒÕÊõ/ÎÄ»¯´«²¥	À¥Ã÷|1Äê¾­Ñé|±¾¿Æ|ÕÐ1ÈË|05-26·¢²¼|¼ÆËã»ú¿ÆÑ§Óë¼¼Êõ Í³¼ÆÑ§	ÉÏ°àµØÖ·£ºÐÂÎÅÂ·429ºÅÎÄ»¯¿Õ¼äA×ù19Â¥	±¾¿Æ	1Äê¾­Ñé	¸ÚÎ»Ö°Ôð£º1¡¢ÖÆ¶¨Êý¾Ý²É¼¯¹æ·¶ºÍ·ÖÎö¹æ·¶£¬ÐÎ³ÉÊý¾Ý·ÖÎö±¨¸æ£»2¡¢Éè¼ÆÊý¾Ý·ÖÎöÄ£ÐÍ£¬¶ÔIPTVÏà¹ØÊý¾Ý½øÐÐÍÚ¾ò²¢½øÐÐ½¨Ä££»3¡¢Õë¶ÔºÏ×÷·½ºÍÆäËû²¿ÃÅµÄÐèÇó£¬ÕûÀíºÍÍêÉÆ²¢Ìá¹©Ïà¹ØÊý¾Ý±¨±í£»4¡¢¸ù¾ÝÈÕ³£¹¤×÷µÄÊý¾ÝÐèÇóºÍ¹æ»®£¬¶ÔÊý¾ÝºóÌ¨Ìá³öÓÅ»¯¼°Éý¼¶ÒªÇó£»5¡¢¸ºÔð²¿ÃÅÈÕ³£×ÊÁÏ¹ÜÀí¹¤×÷¼°²úÆ·ÑÝÊ¾½éÉÜ¹¤×÷¡£	ÈÎÖ°ÒªÇó£º1¡¢¹ú¼ÒÍ³ÕÐÈ«ÈÕÖÆ±¾¿Æ»òÒÔÉÏÑ§Àú£¬¼ÆËã»ú¡¢ÊýÑ§¡¢Í³¼ÆÑ§×¨ÒµÓÅÏÈ£»2¡¢ÓÐ¹ØÓÚÐÂÃ½Ìå¹«Ë¾¡¢µçÊÓÌ¨¹¤×÷»òÏà¹ØÊý¾Ý¹¤×÷¾­ÑéÕßÓÅÏÈ£»3¡¢ÄÜÔËÓÃ¿ÆÑ§ÏÈ½øµÄÊý¾ÝÍ³¼Æ¼°·ÖÎö·½·¨Íê³ÉÊý¾Ý·ÖÎöµÈÏà¹Ø¹¤×÷£¬Ê¹ÓÃ¹ýÖîÈçSPSS¡¢SASµÈÏà¹ØÊý¾Ý·ÖÎöÈí¼þÕßÓÅÏÈ£»3¡¢ÊìÁ·ÕÆÎÕoffice¸÷Àà°ì¹«Èí¼þ£¬¾ß±¸ÐÐÕþÖúÀíµÄÏà¹Ø¼¼ÄÜ£¬ÄÜ¹»Ð­Öú²¿ÃÅÁìµ¼Íê³ÉÏà¹Ø¹¤×÷£»4¡¢¹¤×÷ÖÐÈÏÕæ¡¢ÑÏ½÷¡¢Ï¸ÐÄ¡¢×¢ÖØÏ¸½Ú£¬¾ß±¸ÓÅÁ¼µÄÎÄ×Ö¹¦µ×£¬ÓÐÁ¼ºÃµÄÂß¼­Ë¼Î¬ÄÜÁ¦¡…
Êý¾Ý·ÖÎöÊ¦	Êý¾Ý·ÖÎö	5-8Ç§/ÔÂ	ÃñÓª¹«Ë¾	150-500ÈË	Ó°ÊÓ/Ã½Ìå/ÒÕÊõ/ÎÄ»¯´«²¥	ÎÞÎý-±õºþÇø|1Äê¾­Ñé|´ó×¨|ÕÐ1ÈË|06-22·¢²¼	ÉÏ°àµØÖ·£ºÎÞÎý¹ú¼ÒÊý×ÖµçÓ°²úÒµÔ°	´ó×¨	1Äê¾­Ñé	¸ÚÎ»Ö°Ôð¡¿1.Ö÷Òª¸ºÔðÒµÎñÄ¿±ê²ð½â¼°½ø¶È¸ú×Ù£»2.Íê³ÉÊý¾ÝÊÕ¼¯£¬±¨±í¿ª·¢£¬¶¨ÆÚ½øÐÐÊý¾ÝÕ¹Ê¾£»3.Éî¶È·ÖÎöÒµÎñÄÚ²¿Êý¾Ý£¬Ê¶±ð²¢¼à¿ØÊý¾ÝÖ¸±ê£¬²¢¶ÔÒì³£Ö¸±ê×öÏêÏ¸·ÖÎö¡£¡¾	¸ÚÎ»ÒªÇó¡¿1.¶ÔÊý×ÖÃô¸Ð£¬Âß¼­ÇåÎú£¬Ï¸ÐÄ£¬¾ß±¸Á¼ºÃµÄ¹µÍ¨ºÍÐ­µ÷ÄÜÁ¦£¬»ý¼«Ö÷¶¯£¬ÔðÈÎÐÄÇ¿£»2.ÊìÁ·Ê¹ÓÃEXCEL¡¢PPTµÈ°ì¹«Èí¼þ£¬ÉÆÓÚÓÃºÏÀíµÄ·½Ê½½øÐÐÊý¾Ý¿ÉÊÓ»¯£»3.¿ªÀ«µÄË¼Î¬ºÍÊÓÒ°£¬ÉÃÓÚÍ¨¹ýÊý¾Ý·ÖÎö·¢ÏÖÒµÎñ¹æÂÉ¡£Ö°ÄÜÀà±ð£ºÊý¾Ý·ÖÎöÊ¦¹Ø¼ü×Ö£ºÊý¾Ý·ÖÎöÊý¾Ý·ÖÎö´óÊý¾ÝÊý¾Ý´¦ÀíÊý¾ÝÍÚ¾òÍ³¼ÆÊý¾Ý·ÖÎöÊ¦
¸ß¼¶Êý¾Ý·ÖÎöÍÚ¾ò¹¤³ÌÊ¦	´óÊý¾ÝÍÚ¾ò	2-2.5Íò/ÔÂ	ÃñÓª¹«Ë¾	50-150ÈË	Ó°ÊÓ/Ã½Ìå/ÒÕÊõ/ÎÄ»¯´«²¥»¥ÁªÍø/µç×ÓÉÌÎñ	ÉÏº£-Ðì»ãÇø|3-4Äê¾­Ñé|±¾¿Æ|ÕÐÈô¸ÉÈË|05-22·¢²¼	ÉÏ°àµØÖ·£ºÄÏÄþÂ·970ºÅÍò¿ÆÖÐÐÄÀî½õ¼Ç´óÏÃ2101-2102ÊÒ	±¾¿Æ	3-4Äê¾­Ñé	1.¶Ôº£Á¿Êý¾Ý½øÐÐ´óÊý¾Ý·ÖÎöºÍÊý¾ÝÍÚ¾ò£¬´ÓÊý¾ÝÖÐÍÚ¾òÇ±ÔÚ×ÜÊÇºÍÒµÎñ¼ÛÖµ¡¢»ùÓÚ·ÖÎö½á¹û¸ø³öÒµÎñ½¨ÒéÓë·½°¸¡£2.¸ºÔð´óÊý¾ÝµÄ´¦Àí¡¢ÕûºÏ¼°Êý¾Ý½¨Ä££¬Ð­Í¬ÒµÎñ¿ª·¢ÈËÔ±£¬½«Ä£ÐÍËã·¨³É¹ûÓ¦ÓÃµ½Êµ¼ÊÒµÎñÏµÍ³ÖÐ£¬²¢Í¨¹ý¿ÉÊÓ»¯¹¤¾ß½øÐÐ·ÖÎö³É¹ûÕ¹Ê¾¡£3.¸ºÔð¸ù¾ÝÊµ¼ÊÒµÎñÒªÇó£¬Íê³É½ÏÉîÈëµÄ×¨ÏîÊý¾Ý½¨Ä£¡£4.¸ºÔð´óÊý¾Ý¡¢Ä£ÐÍ¡¢ÒµÎñµÄÏà¹ØËã·¨µÄÑÐ¾¿¼°Ó¦ÓÃ¡£5¡¢ÉîÈëÒµÎñ³¡¾°£¬¾Û½¹ÉÌÒµÎÊÌâ£¬¹¹½¨Ö¸±êÌåÏµ£¬ÌáÁ¶·ÖÎöÂß¼­£¬ÖúÁ¦Êý¾Ý¸³ÄÜÒµÎñ…	¸ÚÎ»ÒªÇó£º1.±¾¿Æ»òÑÐ¾¿ÉúÒÔÉÏÑ§Àú£¬Í³¼ÆÑ§¡¢Ó¦ÓÃÊýÑ§¡¢¾­¼ÃÑ§µÈÏà¹Ø×¨Òµ£¬3Äê¼°ÒÔÉÏÏà¹Ø¹¤×÷¾­Ñé¡£2.¾«Í¨¸÷ÖÖ»úÆ÷Ñ§Ï°ºÍÊý¾ÝÍÚ¾òËã·¨¼°ÆäÔ­Àí¡¢ÆÀ¼Û·½·¨ºÍÊÊÓÃÌõ¼þ£¬¶ÔÓÚÊý¾ÝÇåÏ´¡¢Òì³£¼ì²â¡¢ÌØÕ÷Ñ¡ÔñÓÐÉîÈëÁË½â£¬ÄÜ¸ù¾ÝÒµÎñ·ÖÎö×¨Ìâ£¬½¨Á¢ÍÚ¾òÄ£ÐÍ£¬Ñ¡Ôñ×îºÏÊÊºÍ¸ßÐ§µÄËã·¨²¢ÊµÏÖ¡£3.ÊìÁ·Ê¹ÓÃÒ»ÖÖÒÔÉÏÊý¾Ý·ÖÎö½¨Ä£Èí¼þ(ÈçPython¡¢R¡¢SAS¡¢SPSSµÈ)¡£4.ÊìÏ¤½ðÈÚÏà¹ØÖªÊ¶¼°ÒµÎñÁ÷³Ì£¬¾ßÓÐº£Á¿Êý¾ÝÍÚ¾ò¼°·ÖÎöÏà¹ØÏîÄ¿¾­Ñé£¨¾ßÓÐÒøÐÐ…
Êý¾Ý·ÖÎöÊ¦	Êý¾Ý·ÖÎö	0.6-1Íò/ÔÂ	ÃñÓª¹«Ë¾	500-1000ÈË	»¥ÁªÍø/µç×ÓÉÌÎñÓ°ÊÓ/Ã½Ìå/ÒÕÊõ/ÎÄ»¯´«²¥	ËÕÖÝ-¹¤ÒµÔ°Çø|1Äê¾­Ñé|±¾¿Æ|ÕÐ2ÈË|06-22·¢²¼	ÉÏ°àµØÖ·£ºÐÂÆ½½Ö388ºÅÌÚ·É´´ÐÂÔ°ËþÂ¥B-9Â¥	±¾¿Æ	1Äê¾­Ñé	¸ÚÎ»Ö°Ôð£º1¡¢¹¹½¨Î¢ÐÅ¹«ÖÚºÅÔËÓªÊý¾Ý·ÖÎöÄ£ÐÍ£»2¡¢¶ÔÔËÓª¸÷¹Ø¼ü½Úµã»ù´¡Êý¾Ý½øÐÐÉî¶È·ÖÎöºÍÍÚ¾ò£»3¡¢Ð­ÖúÒµÎñ²¿ÃÅ½â¾ö¸÷Àà×¨ÏîÊý¾ÝÍ³¼ÆºÍ·ÖÎöÐèÇó£»4¡¢ÍÚ¾òÓÃ»§ÐÐÎªÊý¾Ý²¢ÐÎ³É·ÖÎö±¨¸æ£¬Ö§³ÖÕ½ÂÔ¼°ÔËÓª²ßÂÔ£»5¡¢¶ÔÈ«ÃæÔËÓªÊý¾Ý½øÐÐ»ã¼¯¡¢ÇåÏ´ÓëÉî¶ÈÍÚ¾ò·ÖÎö£¬×«Ð´¿ÎÌâÊý¾Ý·ÖÎö±¨¸æ£»	ÈÎÖ°ÒªÇó£º1¡¢±¾¿Æ¼°ÒÔÉÏÑ§Àú£»2¡¢Êý¾Ý·ÖÎö¸ÚÎ»Ïà¹Ø¹¤×÷¾­Àú£¬ÓÐº£Á¿Êý¾Ý·ÖÎö¾­Ñé£¨»¥ÁªÍøÊý¾Ý·ÖÎöÓÃ»§ÊôÐÔ¡¢ÐÐÎªÌØÕ÷·½Ãæ¾­ÑéÓÅÏÈ£©£»3¡¢Àí½âÊý¾ÝÍÚ¾òµÄÔ­Àí£¬ÕÆÎÕÏà¹ØµÄËã·¨¼°Ó¦ÓÃ£¬ÖÁÉÙÕÆÎÕÒ»ÖÖ»òÕß¼¸ÖÖÖ÷Á÷Êý¾Ý¿â£¬ÈçMySQL¡¢Oracle¡¢SQLServerµÈ£¬¾«Í¨SQLÓï¾ä£¬±ØÐë¾«Í¨ExcelÈí¼þ£¬¸ßÐ§´¦ÀíÊý¾Ý£¬»áÐ´PythonÅÀ³æ³ÌÐòÓÅÏÈ£»4¡¢Á¼ºÃµÄÂß¼­·ÖÎöÄÜÁ¦£¬¶ÔÊý¾ÝÃô¸Ð£»ÓÐÁ¼ºÃµÄÊéÃæ±í´ïºÍ¿ÚÍ·¹µÍ¨ÄÜÁ¦£¬ÄÜ¹»ÊìÁ·×«Ð´·ÖÎö±¨¸æ¡£5¡¢¶ÔÊý…
Êý¾Ý¿âÔËÎ¬¹¤³ÌÊ¦	Êý¾Ý¿â	1-1.5Íò/ÔÂ	ÃñÓª¹«Ë¾	1000-5000ÈË	Ó°ÊÓ/Ã½Ìå/ÒÕÊõ/ÎÄ»¯´«²¥Åú·¢/ÁãÊÛ	ÖØÇì-ÓåÖÐÇø|ÕÐ1ÈË|05-12·¢²¼	ÉÏ°àµØÖ·£ºÈðÌìÂ·58ºÅ£¨Î÷Î÷¸¥È«Çò¸ÅÄîµêÂ¥ÉÏ£©	Î´±êÃ÷	Î´±êÃ÷	¹¤×÷Ö°Ôð:1¡¢¸ºÔðÏßÉÏMySQL/PostgreSQLºÍNoSQL¼¯ÈºµÄ¼ÜÉè¡¢¹ÜÀí¡¢Î¬»¤¡¢±¸·Ý¡¢À©ÈÝµÈ»ù´¡¹¤×÷£»2¡¢¸ºÔðLinux¡¢windows·þÎñÆ÷µÄµ÷ÊÔÓÅ»¯¡¢ÈÕ³£¼à¿Ø¡¢¹ÊÕÏ´¦Àí¡¢Êý¾Ý±¸·Ý¡¢ÈÕÖ¾·ÖÎöµÈ£»3¡¢ÊµÊ©¿É¿¿µÄ¼à¿ØÊÖ¶Î£¬±£ÕÏ¸÷¸öÊý¾ÝÏµÍ³¸ß¿ÉÓÃ£¬±£ÕÏÊý¾Ý°²È«¡¢ºÏÀí·ÖÅäÈ¨ÏÞ¡¢ÐÅÏ¢ÍÑÃô±£»¤µÈ£»4¡¢Ð­ÖúÖ¸µ¼Ö§³Ö¸÷²úÆ·ÏßµÄÊý¾Ý¿âÉè¼Æ¼°¿ª·¢£¬ÖÆ¶¨Êý¾Ý¿â¼¼Êõ·½°¸£¬·Ö¿â·Ö±í²ßÂÔ£¬Êý¾ÝÇ¨ÒÆ·½°¸£»5¡¢·ÖÎöÊý¾Ý¿âÏµÍ³ÐÔÄÜÆ¿¾±£¬Ìá³öÓÅ»¯½¨ÒéºÍ·½°¸£»…	ÈÎÖ°×Ê¸ñ:1.ÁË½âliunxºÍwindowsserver²Ù×÷ÏµÍ³»ù±¾²Ù×÷£¬»á°²×°ºÍÅäÖÃ£¬ÈÕ³£µÄ¹ÜÀíºÍÔËÎ¬£»2.ÊìÏ¤oracledatabase»ù´¡ÀíÂÛÖªÊ¶£¬ÊìÏ¤Êý¾Ý¿âµÄÈÕ³£¹ÜÀíºÍÎ¬»¤£¨º¬µ¥ÊµÀýºÍrac£©£»3.ÊìÏ¤oracledgºÍoggµÄÈÕ³£¹ÜÀíºÍÎ¬»¤£¬ÄÜ½øÐÐ¼òµ¥µÄ¹ÊÕÏ´¦Àí£»4.ÄÜÊìÁ·µÄÊ¹ÓÃsqlÓï¾ä½øÐÐÊý¾Ý²Ù×÷£¬»á±àÐ´¼òµ¥µÄ´æ´¢¹ý³Ì.£»5.ÕÆÎÕsqlÓÅ»¯¹æÔò£¬ÄÜ½øÐÐsqlÓÅ»¯¡£Ö°ÄÜÀà±ð£º¼¼ÊõÖ§³Ö/Î¬»¤¾­ÀíÆäËû¹Ø¼ü×Ö£ºliunxÊý¾Ý¿âÔËÎ¬oracle
Êý¾Ý·ÖÎöÊ¦	Êý¾Ý·ÖÎö	0.6-1.5Íò/ÔÂ	ÉÏÊÐ¹«Ë¾	150-500ÈË	¹ã¸æÓ°ÊÓ/Ã½Ìå/ÒÕÊõ/ÎÄ»¯´«²¥	ÉÏº£-ÆÖ¶«ÐÂÇø|1Äê¾­Ñé|±¾¿Æ|ÕÐÈô¸ÉÈË|06-18·¢²¼	ÉÏ°àµØÖ·£ºÉÏº£ÊÐÆÖ¶«ÐÂÇøÃñÉúÂ·118ºÅ±õ½­Íò¿ÆÖÐÐÄ16Â¥	±¾¿Æ	1Äê¾­Ñé	1.ÒÔ°¢Àï¡¢¾©¶«»òÌÚÑ¶´óÊý¾ÝÎª»ù´¡£¬½øÐÐÆ·ÅÆÊý¾ÝÑÐ¾¿£¬·ÖÎö¼°¶´²ì£»2.¶ÔÏÖÓÐÊý¾Ý×ÊÔ´½øÐÐÊý¾ÝÌáÈ¡¡¢ÕûÀíºÍÍÚ¾ò£»3.¹Ø×¢´óÊý¾ÝÓ¦ÓÃÏà¹Ø·½ÏòµÄÇ°ÑØÑÐ¾¿£¬²¢½«Ïà¹ØÊý¾Ý½áºÏ²úÆ·ÌØµã£¬Éè¼ÆÊý¾Ý¸öÐÔ»¯²úÆ·¼°¿ÉÊÓ»¯²úÆ·£¬Ö§³Ö¸÷ÀàÓÃ»§¶Ô´óÊý¾ÝµÄ¶´²ì£»4.½«¶àÇþµÀµÄ·þÎñÊý¾Ý´òÍ¨¡¢ÕûÀíºÍÉî¶ÈÍÚ¾ò£¬Í¨¹ý´î½¨¼à¿Ø£¬×Ô¶¯¼à¿ØÓªÏúÐ§¹û¡£	Ö°Î»ÒªÇó£º1.±¾¿Æ¼°ÒÔÉÏÑ§Àú£¬ÐÅÏ¢¡¢¹ÜÀí¿ÆÑ§¡¢Í³¼Æ¡¢Ó¦ÓÃÊýÑ§µÈÏà¹Ø×¨Òµ£¨Ó¦½ìÉúÒà¿É¿¼ÂÇ£©2.¶ÔÊý¾ÝÃô¸Ð²¢¾ßÓÐÊý¾ÝÏëÏóÁ¦£¬ÉÆÓÚÍ¨¹ýÊý¾Ý¶´²ì±³ºóµÄÊÐ³¡»òÉÌÒµÏÖÏó3.ËùÑ§×¨Òµ¿ÉÒÔÉæ¼°ÊÐ³¡Êý¾ÝÑÐ¾¿¡¢Ö¸±êÌåÏµ¡¢¾«×¼ÓªÏú¡¢ÓÃ»§ÐÐÎª¡¢ËÑË÷·þÎñ£¬Êý¾Ý²Ö¿â£¬Êý¾Ý¿ÉÊÓ»¯£¬Êý¾Ý»¯ÔËÓªµÈ£»4.ÓÅÐãµÄÂß¼­Ë¼Î¬¼°·¢É¢ÐÔË¼Î¬£¬Á¼ºÃµÄ¹µÍ¨Àí½âÄÜÁ¦ºÍ¿çÍÅ¶ÓÐ­×÷¾«Éñ5.ÓÐ°¢ÀïÊý¾ÝÒøÐÐÊ¹ÓÃ¾­ÑéÕß»òÓÐÊÐ³¡ÑÐ¾¿¹«Ë¾¡¢´óÊý¾Ý·ÖÎö¹«Ë¾±³¾°ÕßÓÅÏÈ¿¼ÂÇ¡£Ö…
Êý¾Ý·ÖÎö×¨Ô±	Êý¾Ý·ÖÎö	0.6-1.2Íò/ÔÂ	¹úÆó	50-150ÈË	Ó°ÊÓ/Ã½Ìå/ÒÕÊõ/ÎÄ»¯´«²¥»¥ÁªÍø/µç×ÓÉÌÎñ	³É¶¼|3-4Äê¾­Ñé|±¾¿Æ|ÕÐ1ÈË|05-20·¢²¼	ÉÏ°àµØÖ·£ºÊÀ¼Í³ÇÂ·66ºÅ	±¾¿Æ	3-4Äê¾­Ñé	¸ÚÎ»Ö°Ôð£º1¡¢¸ºÔð¹«Ë¾ÈÕ³£Êý¾ÝµÄ¼à¿Ø¡¢·ÖÎö£¬¶Ô²úÆ·ÓÅ»¯¡¢ÒµÎñÔËÓªÌá¹©Êý¾ÝÖ§³Å£»¶ÔÊý¾Ý¸ß¶ÈÃô¸Ð£¬Í¨¹ýÊý¾ÝÎªµ¼ÏòÖ¸µ¼ÒµÎñ»ò²úÆ··¢Õ¹£»2¡¢¸ù¾ÝÒµÎñ²¿ÃÅµÄÐèÇó£¬½øÐÐ¶¨ÏòÊý¾Ý·ÖÎö£¬ÐÎ³É¿ÉÊÓ»¯·ÖÎö±¨¸æ£»3¡¢²ÎÓë¹«Ë¾Êý¾Ý²úÆ·½¨Éè¹¤×÷£¬¶Ô²úÆ·½¨Éè¹ý³ÌÖÐÌá³ö½¨ÉèÐÔÒâ¼ûÓë½¨Òé¡£4¡¢¶Ô¹«Ë¾ÖØµãÒµÎñÊìÖª£¬¹Ø×¢ÐÐÒµ¶¯Ì¬£¬Í¨¹ýÊý¾Ý±¨¸æ¶ÔÒµÎñ¶¯Ì¬½øÐÐ»ã±¨¡£	¸ÚÎ»ÒªÇó£º1¡¢Í³ÕÐÈ«ÈÕÖÆ±¾¿Æ¼°ÒÔÉÏÑ§Àú£¬ÊýÑ§¡¢Í³¼ÆÑ§»ò¼ÆËã»úÏà¹Ø×¨Òµ£¬ÈýÄêÒÔÉÏÊý¾Ý·ÖÎöÏà¹Ø¹¤×÷¾­Ñé£»2¡¢ÈÈ°®´«Ã½ÐÐÒµ£¬¶ÔÊÓÆµÐÐÒµÓÐÒ»¶¨ÈÏÖª£¬¶ÔÓßÇéÈÈµãµÈÓÐÃôÈñ¸ÐÖª£»3¡¢¾«Í¨Excel¼°Æä³£ÓÃ²å¼þ£¬ÄÜÊìÁ·Ê¹ÓÃSQL²éÑ¯£¬ÊìÁ·ÕÆÎÕPythonÊý¾Ý·ÖÎö·½·¨£¬ÓÈÆäÊÇpandas¡¢matplotlibµÈ¿âµÄÊ¹ÓÃ£»ÊìÁ·Ê¹ÓÃpowerpointµÈ°ì¹«Èí¼þ¡£4¡¢Á¼ºÃµÄ¹µÍ¨ÓëÓïÑÔ±í´ïÄÜÁ¦£¬ÉÆÓÚÔÚ¹µÍ¨ÖÐ²¶×½ÒµÎñ²¿ÃÅµÄºËÐÄÐèÇó£»5¡¢ÓµÓÐ³öÉ«µÄÑ§Ï°ÄÜÁ¦£¬ÄÜ¸úËæ¹«Ë¾…
Êý¾Ý·ÖÎöÊ¦	Êý¾Ý·ÖÎö	3-6Ç§/ÔÂ	ÃñÓª¹«Ë¾	150-500ÈË	»¥ÁªÍø/µç×ÓÉÌÎñÓ°ÊÓ/Ã½Ìå/ÒÕÊõ/ÎÄ»¯´«²¥	¹ãÖÝ-ÌìºÓÇø|1Äê¾­Ñé|´ó×¨|ÕÐÈô¸ÉÈË|06-11·¢²¼	ÉÏ°àµØÖ·£º6ºÅÏß³¤°µØÌúÕ¾C³ö¿ÚÊ¢´ó¹ú¼Ê	´ó×¨	1Äê¾­Ñé	1.·ÖÎö¹ã¸æÍ¶·ÅÊý¾Ý	ÈÎÖ°×Ê¸ñ:1¡¢´ó×¨¼°ÒÔÉÏÑ§Àú;2¡¢ÓÐÏà¹Ø¹¤×÷¾­Ñé£¬ÁË½â¹ã¸æÐÐÒµÓÅÏÈ;3¡¢¾«Í¨Excel²Ù×÷
¸ß¼¶Êý¾Ý·ÖÎöÊ¦	´óÊý¾ÝÍÚ¾ò	1.5-2Íò/ÔÂ	ÃñÓª¹«Ë¾	1000-5000ÈË	Ó°ÊÓ/Ã½Ìå/ÒÕÊõ/ÎÄ»¯´«²¥Åú·¢/ÁãÊÛ	ÖØÇì-ÓåÖÐÇø|ÕÐ2ÈË|05-12·¢²¼	ÉÏ°àµØÖ·£ºÈðÌìÂ·58ºÅ£¨Î÷Î÷¸¥È«Çò¸ÅÄîµêÂ¥ÉÏ£©	Î´±êÃ÷	Î´±êÃ÷	¹¤×÷Ö°Ôð:"1¡¢¸ºÔðÆóÒµÊý¾Ý±ê×¼µÄÖÆ¶¨¼°Êý¾Ý¹ÜÀí£»2¡¢¸ºÔð¶ÔÔ­Ê¼¼°ÅÉÉúÊý¾Ý½øÐÐ¼Ó¹¤¡¢ÇåÏ´¡¢ÑéÖ¤¹¤×÷£»3¡¢¶Ô¶àÔ´Êý¾Ý½øÐÐÉîÈë·ÖÎö£¬½¨Á¢Ïà¹ØÊý¾ÝÄ£ÐÍ£»4¡¢ÓëÒµÎñ²¿ÃÅ¹µÍ¨ºÏ×÷£¬½«Êý¾ÝÄ£ÐÍÓ¦ÓÃÓÚÊµ¼ÊÒµÎñ£¬ÍÆ¶¯ÒµÎñ²¿ÃÅµÄÊý¾Ý»¯ÔËÓª£»5¡¢¹¹½¨ÒµÎñÊý¾Ý·ÖÎöÌåÏµ£¬ÎªÏà¹ØÒµÎñÌá¹©Êý¾ÝÖ§³Ö»òÕß»ùÓÚÊý¾ÝµÄ½â¾ö·½°¸£»6¡¢¸ù¾ÝÌØ¶¨µÄÒµÎñ³¡¾°¡¢·ÖÎöÐèÇó»ò¿ÎÌâ£¬¶Ô¹«Ë¾Êý¾Ý½øÐÐÌáÈ¡¡¢·ÖÎö¡¢ÍÚ¾ò£¬Êä³öÊý¾Ý·ÖÎö±¨¸æ£»7¡¢²ÎÓëÆóÒµ´óÊý¾ÝÆ½Ì¨µÄ…	ÈÎÖ°×Ê¸ñ:"1¡¢¾ß±¸¶ÀÁ¢Ë¼¿¼ÄÜÁ¦ºÍ·ÖÎöÎÊÌâÄÜÁ¦£¬¾ßÓÐÃôÈñµÄ¶´²ìÁ¦£¬Ë¼Â·ÇåÎú¡¢çÇÃÜ£»2¡¢Á¼ºÃµÄÊý¾Ý·ÖÎöºÍÂß¼­ÅÐ¶ÏÄÜÁ¦£¬ÒµÎñÁìÎòÁ¦Ç¿£»3¡¢¾ß±¸ÒÔÏÂÖªÊ¶ºÍÏîÄ¿¾­ÑéÓÅÏÈ£º¢ÙÔªÊý¾Ý¹ÜÀí¢ÚÊý¾Ý·ÖÀà·Ö¼¶¹ÜÀí¢ÛÊý¾Ý±ê×¼¹ÜÀí¢ÜÊý¾ÝÖÎÀí4¡¢ÊìÁ·Ê¹ÓÃÊý¾Ý¹ÜÀíÏà¹Ø¹¤¾ß£¬ÊìÏ¤Êý¾ÝÍÚ¾òµÄÏà¹ØÀíÂÛºÍ¼¼Êõ¡£"Ö°ÄÜÀà±ð£º´óÊý¾Ý¿ª·¢¹¤³ÌÊ¦
ÅÀ³æ¼°Êý¾Ý·ÖÎöÔ±	Êý¾Ý·ÖÎö	0.3-1Íò/ÔÂ	ÃñÓª¹«Ë¾	ÉÙÓÚ50ÈË	Ó°ÊÓ/Ã½Ìå/ÒÕÊõ/ÎÄ»¯´«²¥	¹ãÖÝ-°×ÔÆÇø|1Äê¾­Ñé|´ó×¨|ÕÐ1ÈË|06-22·¢²¼	ÉÏ°àµØÖ·£º½ðÖÓºáÂ·238ºÅºëÐË¹ú¼ÊÕ¹Ã³³Ç1412ÊÒ	´ó×¨	1Äê¾­Ñé	¸ÚÎ»Ö°Ôð£ºÊ¹ÓÃPythonÈí¼þÅÀÈ¡ÊÕ¼¯¹«¿ªÍøÕ¾ÉÏµÄÏêÏ¸ÐÅÏ¢£¬Íê³ÉÏà¹ØÐÅÏ¢µÄÌáÈ¡£»Õë¶Ô¾­´¦ÀíµÄº£Á¿ÅÀÈ¡Êý¾Ý£¬¼°Ê±·¢ÏÖÓÐÇ¿ÁÒÏà¹ØÒµÎñÐèÇóµÄÆóÒµ£¬ÎªÊÐ³¡²¿ÈËÔ±¿ª·¢¿Í»§Ìá¹©Êý¾ÝÖ§³Ö£»°´ÐÐÒµ¶ÔÊý¾Ý¿â½øÐÐËÑË÷¡¢·ÖÀà¡¢É¸Ñ¡£¬¿ìËÙÎªÊÐ³¡²¿Ìá¹©ÕýÈ·µÄ¹«Ë¾Ãûµ¥£¬ÎªÒµÎñ·¢Õ¹Ìá¹©¾ö¶¨ÐÔ°ïÖú£»Í¬Ê±¹ÜÀíºÍÎ¬»¤ÐÅÏ¢Êý¾Ý¿â£¬¼°Ê±¸üÐÂÊý¾Ý¿â×ÊÁÏ¡£	Ö°Î»ÒªÇó£º´ó×¨¼°ÒÔÉÏÑ§Àú£¬Í³¼ÆÑ§¡¢ÊýÑ§£¬ÐÅÏ¢Óë¼ÆËã¿ÆÑ§ÀàÏà¹Ø×¨Òµ£¬×¨Òµ»ù´¡ÔúÊµ£»ÊìÁ·ÕÆÎÕPython»òRµÈ³£ÓÃ·ÖÎöÓïÑÔ£¬ÕÆÎÕOfficeÈí¼þ¼°³£ÓÃÍ³¼Æ·ÖÎöÈí¼þ£»¾ß±¸½ÏÇ¿µÄ·ÖÎöÄÜÁ¦£¬ÄÜ¶ÀÁ¢×«Ð´±¨¸æ²¢½¨Á¢Êý¾Ý¿â£»Á¼ºÃµÄÂß¼­Ë¼Î¬ÄÜÁ¦¡¢Ó¦±äÄÜÁ¦¡¢¹µÍ¨ÄÜÁ¦¼°ÍÅ¶ÓºÏ×÷ÄÜÁ¦¡£Ö°ÄÜÀà±ð£ºÊý¾Ý·ÖÎöÊ¦¹Ø¼ü×Ö£ºÅÀ³æÊý¾Ý·ÖÎöÊý¾ÝÍÚ¾ò
Êý¾Ý·ÖÎöÊ¦	Êý¾Ý·ÖÎö	6-8Ç§/ÔÂ	ÃñÓª¹«Ë¾	150-500ÈË	Ó°ÊÓ/Ã½Ìå/ÒÕÊõ/ÎÄ»¯´«²¥»¥ÁªÍø/µç×ÓÉÌÎñ	Á¬ÔÆ¸Û|2Äê¾­Ñé|±¾¿Æ|ÕÐ1ÈË|06-16·¢²¼	ÉÏ°àµØÖ·£ºº£ÖÝÇøÏãº£ºþÂ·22ºÅê»º£´óÏÃ903ÊÒ	±¾¿Æ	2Äê¾­Ñé	Ö°Î»ÃèÊö£º1¡¢²úÆ·µÄÊý¾Ý¼à¿ØÌåÏµºÍ±¨±íÌåÏµÉè¼Æ£»2¡¢Ã¿Ìì½áºÏÒµÎñ½øÐÐÊý¾Ý¼à¿ØºÍ·ÖÎö£¬¶¨ÆÚÊä³öÊý¾ÝÍÚ¾ò×¨ÌâÏîÄ¿£»3¡¢½áºÏÇþµÀÐÅÏ¢ºÍÓÃ»§ÐÅÏ¢£¬Ð­Öú´î½¨ÇþµÀÓÃ»§»­ÏñÏµÍ³£¬°ïÖúÓÅ»¯²úÆ·ºÍÌáÉýÔËÓªÍÆ¹ãÐ§ÂÊ£»4¡¢´î½¨Êý¾Ý»¯ÍÆ¹ãÆ½Ì¨£¬°ïÖúÄÚÍâ²¿ÇþµÀÓÅ»¯Í¶·ÅÐ§ÂÊ£¬ÊµÏÖÍÆ¹ãµÄ¾«Ï¸»¯¡£	Ö°Î»ÒªÇó£º1¡¢±¾¿Æ¼°ÒÔÉÏÑ§Àú£¬ÊýÑ§¡¢Í³¼ÆÑ§×¨Òµ£»2¡¢2ÄêÒÔÉÏ»¥ÁªÍøÊý¾ÝÔËÓª·ÖÎöÏà¹Ø¾­Ñé£¬ÄÜ¹»ÓÐËã·¨¾­ÑéÓÅÏÈ£»3¡¢³öÉ«µÄÊý¾Ý·ÖÎö¡¢×Ü½á¹éÄÉÄÜÁ¦£¬Âß¼­Çå³þ£¬Ë¼Î¬çÇÃÜ£¬Êý¾ÝÃô¸Ð¶È¸ß£»4¡¢Ç¿ÁÒµÄÔðÈÎ¸ÐºÍÄ¿±êµ¼Ïò£¬×ÔÎÒÇý¶¯£»5¡¢ÓÅÐãµÄ¹µÍ¨Ð­µ÷ÄÜÁ¦¡¢ÏîÄ¿¹ÜÀíÄÜÁ¦£¬Á¼ºÃµÄÍÅ¶ÓºÏ×÷¾«Éñ¡£Ö°ÄÜÀà±ð£º´óÊý¾Ý¿ª·¢¹¤³ÌÊ¦¹Ø¼ü×Ö£ºÊý¾Ý·ÖÎö
Êý¾Ý·ÖÎöÔËÓª¾­Àí	Êý¾Ý·ÖÎö	5-8Ç§/ÔÂ	¹úÆó	150-500ÈË	Ó°ÊÓ/Ã½Ìå/ÒÕÊõ/ÎÄ»¯´«²¥»¥ÁªÍø/µç×ÓÉÌÎñ	Ìì½ò-¶«ÀöÇø|1Äê¾­Ñé|±¾¿Æ|ÕÐ1ÈË|06-23·¢²¼	ÉÏ°àµØÖ·£ºÌì½ò¿Õ¸Û¾­¼ÃÇø»·ºÓ±±Â·¿Õ¸ÛÉÌÎñÔ°E5×ù5²ã	±¾¿Æ	1Äê¾­Ñé	1¡¢¸ºÔð¸÷ÖÕ¶ËÄÚÈÝÊý¾ÝÌåÏµµÄ½¨Éè£¬ÒÔÌáÉýÓÃ»§»îÔ¾ÎªÄ¿±êµÄ¾«Ï¸»¯ÔËÓª·ÖÎöÌåÏµ´î½¨°üº¬µ«²»ÏÞÓÚ¶Ô¸¶·ÑÄÚÈÝÓÃ»§ÉúÃüÖÜÆÚ·ÖÎö¡¢¸÷Àà»­Ïñ·Ö²ã·ÖÎö¡¢ÄÚÈÝ¶©¹ºÊÕÊÓ·ÖÎö¡¢ÓªÏú»î¶¯µÄÐ§¹û·ÖÎö£¬ÒÔÍ¨¹ýÊý¾ÝÖÆ¶¨²»Í¬µÄ²ßÂÔ¡¢»î¶¯ÓÅ»¯Ìá¸ßÓÃ»§»îÔ¾£»2¡¢ÔÚÏÖÓÐÊý¾ÝÖ¸±êÌåÏµÏÂ£¬ÓÅ»¯¡¢ÍêÉÆ¡¢Ï¸»¯¸üºÏÀíµÄ²úÆ·Ö¸±êÌåÏµ£¬¸ú½øÃ¿¸öÖÕ¶ËÊý¾Ý¼°»Ò¶È²ßÂÔ£¬¹æ·¶»¯Ã¿¸öÖÕ¶ËÊý¾ÝÐèÇó´ÓÉÏ±¨¿ª·¢¡¢²âÊÔ¡¢ÑéÖ¤¡¢±¨±í¿ÉÊÓ»¯Á÷³Ì£»3¡¢ÓÃ»§ÔËÓªÊý¾Ý½øÐÐÉî¶È·Ö…	Ö°Î»ÒªÇó1¡¢È«Ö°¹¤×÷£¬±¾¿Æ¼°ÒÔÉÏÑ§Àú£¬×¨Òµ²»ÏÞ£¬1ÄêÒÔÉÏÊý¾Ý²úÆ·ÓëÊý¾Ý·ÖÎöÏà¹Ø¹¤×÷¾­Ñé£»2¡¢¾ß±¸Ê¹ÓÃSQL£¬pythonÌáÈ¡²¢·ÖÎöÊý¾ÝÄÜÁ¦ÕßÓÅÏÈ£»3¡¢ÊìÏ¤²úÆ·ÔËÓª²ß»®¡¢Êý¾Ý·ÖÎöµÈ¸÷Ä£¿é¹¤×÷£¬¶ÔÊý¾ÝÃô¸Ð£¬Òª¿ìËÙÀí½â¾ßÌåÒµÎñ£¬·ÖÎö¹¤×÷ÒªÓë¾ßÌåÒµÎñÇ¿½áºÏ£»4¡¢¾ß±¸ÓÅÐãµÄÂß¼­ÄÜÁ¦£¬¹µÍ¨ÄÜÁ¦ºÍÖ´ÐÐÁ¦ÒÔ¼°ÏîÄ¿¹ÜÀíÄÜÁ¦£»5¡¢¹¤×÷Ö÷¶¯»ý¼«£¬ÈÏÕæ¸ºÔð£¬ÍÅ¶ÓºÏ×÷¾«ÉñÁ¼ºÃ£¬¿¹Ñ¹ÄÜÁ¦Ç¿£»6¡¢¶ÔµçÓ°¡¢µçÊÓ¾çµÈÈÈÃÅÓ°ÊÓ×÷Æ·ÓÐÅ¨ºñµÄÐËÈ¤£¬¶ÔÖ…
Êý¾Ý·ÖÎöÖ÷°ì	Êý¾Ý·ÖÎö	4-5Ç§/ÔÂ	¹úÆó	50-150ÈË	Ó°ÊÓ/Ã½Ìå/ÒÕÊõ/ÎÄ»¯´«²¥	À¥Ã÷|1Äê¾­Ñé|±¾¿Æ|ÕÐ1ÈË|05-26·¢²¼	ÉÏ°àµØÖ·£ºÐÂÎÅÂ·429ºÅÎÄ»¯¿Õ¼äA×ù19Â¥	±¾¿Æ	1Äê¾­Ñé	¸ÚÎ»Ö°Ôð£º1.¸ù¾Ý¹«Ë¾·¢Õ¹Õ½ÂÔÒªÇó£¬³Ð½ÓÔöÖµÒµÎñÔËÓª¼°·¢Õ¹¸÷ÏîÖ¸±ê£¬²¢Íê³ÉÄ¿±ê¡£2.Í¨¹ýÊÐ³¡µ÷ÑÐ¼°ÓÃ»§·´À¡£¬¶¨ÆÚ·ÖÎöÔöÖµÒµÎñÔËÓªÊý¾Ý£¬Ö¸µ¼²úÆ·ÓÅ»¯¡£3.ÊµÊ±¼à¿Ø·ÖÎöÓªÏú»î¶¯Êý¾Ý£¬ÌáÈ¡Êý¾Ý£¬¼°Ê±µ÷Õû»î¶¯½ø³Ì¡£4.¸ù¾ÝÊý¾Ý¼°ÊÐ³¡±ä»¯£¬Ö¸µ¼¸öÐÔ»¯×¨Çø½¨ÉèÓëÔËÓª£¬¶Ô²úÆ·¿ÆÑ§»¯ÔËÓª¡£5.¸ù¾Ý¹æ»®£¬²ß»®È«ÄêÔöÖµÒµÎñ»î¶¯¡£6.¶ÔÔöÖµÒµÎñºÏ×÷·½½øÐÐ¿¼ºË¡£7.Ìá³öÊý¾ÝÐèÇó£¬²ÎÓëÊý¾ÝÆ½Ì¨µÄ½¨Éè¡£8.¶ÔÔËÓªÉÌ»ò¹«Ë¾ÆäËû²¿ÊÒÐÂÏîÄ¿Ö§³ÅÐ…	ÈÎÖ°ÒªÇó£º1.¹ú¼ÒÍ³ÕÐÈ«ÈÕÖÆ±¾¿Æ»òÒÔÉÏÑ§Àú£¬Í³¼ÆÑ§¡¢ÊÐ³¡ÓªÏúµÈ×¨ÒµÓÅÏÈ¡£2.¾ßÓÐ1ÄêÒÔÉÏÊý¾Ý·ÖÎöÔËÓª¹¤×÷¾­ÑéÕßÓÅÏÈ¡£3.ÊìÁ·Ê¹ÓÃ°ì¹«Èí¼þ£»¶ÔÊÐ³¡¼°Êý¾ÝÓÐ½ÏÇ¿µÄÃô¸Ð¶È£¬ÓÐÍÅ¶ÓºÏ×÷ÒâÊ¶¡¢ÔðÈÎÐÄÇ¿¡¢ÄÜ³Ô¿àÄÍÀÍ¡¢ã¡ÊØ´ÓÒµµÀµÂ¡¢¹¤×÷Ï¸ÐÄ¡£4.ÈÏÍ¬Éç»áÖ÷ÒåºËÐÄ¼ÛÖµ¹Û£¬×ñ¼ÍÊØ·¨£¬¾ßÓÐÁ¼ºÃµÄÆ·ÐÐºÍÖ°ÒµµÀµÂ¡£Ö°ÄÜÀà±ð£ºÊÐ³¡·ÖÎö/µ÷ÑÐÈËÔ±Êý¾Ý·ÖÎöÊ¦
Êý¾Ý·ÖÎöÊ¦	Êý¾Ý·ÖÎö	5-8Ç§/ÔÂ	ÃñÓª¹«Ë¾	ÉÙÓÚ50ÈË	Ó°ÊÓ/Ã½Ìå/ÒÕÊõ/ÎÄ»¯´«²¥¼ÆËã»úÈí¼þ	º¼ÖÝ-ÉÏ³ÇÇø|2Äê¾­Ñé|´ó×¨|ÕÐ1ÈË|06-17·¢²¼	ÉÏ°àµØÖ·£ºÔÞ³ÉÖÐÐÄ1101	´ó×¨	2Äê¾­Ñé	¸ÚÎ»Ö°Ôð£º1¡¢Ö±²¥Ç°·ÖÎö¾ºÆ·ÉÌÆ·Êý¾Ý£»2¡¢Ö±²¥ÖÐ¼ÇÂ¼ÊµÊ±Êý¾Ý£»3¡¢Ö®ºóºóÌá¹©²»Í¬½Ç¶ÈµÄ³õ²½Êý¾Ý·ÖÎö¡£	¸ÚÎ»ÒªÇó£º1¡¢ÓÐMCN»ú¹¹¾­Ñé£¬ÁË½âÖ±²¥ÉúÌ¬¡£2¡¢ÓÐÖ±²¥¸ú²¥¾­Ñé£¬ÄÜ½ÓÊÜ¼Ó°à¡£Ö°ÄÜÀà±ð£ºÊý¾Ý·ÖÎöÊ¦¹Ø¼ü×Ö£º»ù´¡Êý¾ÝÍ³¼Æ¸ú²¥Í³¼Æ
Êý¾Ý·ÖÎö×¨Ô±	Êý¾Ý·ÖÎö	0.8-1Íò/ÔÂ	ÃñÓª¹«Ë¾	50-150ÈË	Ó°ÊÓ/Ã½Ìå/ÒÕÊõ/ÎÄ»¯´«²¥¹ã¸æ	¹ãÖÝ-ÌìºÓÇø|2Äê¾­Ñé|´ó×¨|ÕÐ1ÈË|06-18·¢²¼	ÉÏ°àµØÖ·£º³µÚé´ó¸ÚÂ·6ºÅÁªºÏÉçÇøÆÚÎ÷Çø4¶°107ºÅ¼ÎÄ¿ÎÄ»¯£¨¼´å°¾°´óÏÃÅÔ£©	´ó×¨	2Äê¾­Ñé	¸ÚÎ»Ö°Ôð£º1.¸ºÔð¶ÌÊÓÆµÏîÄ¿Êý¾Ý·ÖÎö£¬ËÑ¼¯ÊÐ³¡¡¢¾ºÆ·¡¢ÐÐÒµµÈÏà¹ØÊý¾ÝÐÅÏ¢£¬ÕûºÏÉÌÆ·Ë¼Â·¡£2.×«Ð´Êý¾Ý·ÖÎö±¨¸æ£¬ÎªÄÚÈÝÑÐ·¢ÍÅ¶ÓÌá¹©´´ÒâÄÚÈÝÊä³öµÄÊý¾ÝÒÀ¾Ý¡£3.²ÎÓëÇ°¶ËÄÚÈÝÑÐ·¢·½°¸ÌÖÂÛ£¬ÄÜ´ÓÊý¾Ý·ÖÎö½Ç¶ÈÖ§³ÖÄÚÈÝÔËÓª¾ö²ß£¬¶ÔÔËÓªÐ§¹û½øÐÐÆÀ¹À²¢ÓÅ»¯¸ø³ö½¨Òé£¬Ìá¹©×¨ÒµµÄ·ÖÎö±¨¸æ¡£4.¶¨ÆÚ¶Ô²úÉúµÄÊý¾Ý½øÐÐÕûÀí£¬²¢ÖÆ×÷Ïà¹Ø±¨±íºÍ»ã±¨PPT¡£	ÈÎÖ°ÒªÇó£ºlÕÆÎÕÏà¹ØÊý¾Ý·ÖÎö¹¤¾ß£¬Êý¾ÝÍÚ¾òÄ£ÐÍ£¬ÊìÏ¤¶ÌÊÓÆµÐÐÒµ¡£l¾ßÓÐ·¢ÏÖÎÊÌâ£¬·ÖÎöÎÊÌâºÍ½â¾öÎÊÌâµÄÄÜÁ¦£¬Âß¼­Ë¼Î¬ÄÜÁ¦Ç¿¡£lÊìÁ·ÔËÓÃ°ì¹«Èí¼þ£¬¾«Í¨Excel¡¢PPT¡¢ÊìÁ·ÕÆÎÕÍ¼±íµÄÖÆ×÷·½·¨¡£lÓÐ¶¶ÒôMCN»ú¹¹µÈÄÚÈÝµ¼Ïò¹«Ë¾¹¤×÷¾­ÑéÓÅÏÈ¿¼ÂÇ¡£Ö°ÄÜÀà±ð£ºÆäËû¹Ø¼ü×Ö£ºÊý¾Ý·ÖÎö
Êý¾Ý·ÖÎö¾­Àí	Êý¾Ý·ÖÎö	1-1.5Íò/ÔÂ	ÃñÓª¹«Ë¾	500-1000ÈË	Ó°ÊÓ/Ã½Ìå/ÒÕÊõ/ÎÄ»¯´«²¥ÓéÀÖ/ÐÝÏÐ/ÌåÓý	±±¾©-·áÌ¨Çø|5-7Äê¾­Ñé|±¾¿Æ|ÕÐ1ÈË|06-03·¢²¼	ÉÏ°àµØÖ·£º±±¾©ÊÐ·áÌ¨ÇøÍò·áÂ·68ºÅÒø×ùºÍÐ³¹ã³¡6²ã	±¾¿Æ	5-7Äê¾­Ñé	¸ÚÎ»Ö°Ôð£º1¡¢¸ºÔð¹«Ë¾Êý¾Ý·ÖÎöÍ³¼Æ£¬½¨Á¢²¢Î¬»¤²¿ÃÅÈÕ³£±¨±íÊý¾Ý£¬Íê³ÉÊý¾Ý·ÖÎöÏîÄ¿¹ý³ÌÖÐµÄÊý¾ÝÌáÈ¡¡¢Êý¾Ý·ÖÎö¡¢Êý¾ÝÕ¹Ê¾¹¤×÷£»2¡¢Éè¼Æ¿ª·¢Î¬»¤Ã¿Ìì¡¢ÖÜ¡¢ÔÂµÈÈÕ³£ÔËÓªÊý¾Ý±¨±í£¬¶¨ÆÚ×«Ð´ºÍ»ã±¨·ÖÎö±¨¸æ£»ÊÕ¼¯ÒµÎñÈËÔ±ÈÕ±¨£¬¹ÜÀíÈËÔ±ÔÂ±¨¡¢ÖÜ±¨£¬¼°Ê±»ã×ÜÕûÀí£¬Í³¼Æ¼°·ÖÎö¹«Ë¾µÄÔÂ¶È¡¢¼¾¶È¡¢Äê¶ÈÏúÊÛÊý¾Ý¡¢ÏúÊÛÇ÷ÊÆ¼°ÏúÊÛÄ¿±ê´ï³ÉÇé¿ö£¬³ö¾ß×¨Ïî·ÖÎö±¨¸æ£¬Îª¹ÜÀí²ãÌá¹©¼°Ê±ÓÐÐ§µÄ¾ö²ßÒÀ¾Ý£»×«Ð´Ã¿ÖÜ¡¢ÔÂ¶È¡¢¼¾¶È¡¢Äê¶ÈÒµÎñ·ÖÎöÆ…	¸ÚÎ»ÒªÇó£º1¡¢±¾¿Æ¼°ÒÔÉÏÑ§Àú£¬ÊýÑ§¡¢Í³¼Æ¡¢½ðÈÚµÈ×¨Òµ£»¾ßÓÐ3ÄêÒÔÉÏÓ°ÊÓÏà¹Ø¹¤×÷´ÓÒµ¾­ÑéÓÅÏÈ£»2¡¢¾«Í¨officeÈí¼þ£¬ÊìÁ·Ó¦ÓÃsasµÈÍ³¼Æ·ÖÎöÈí¼þ£¬ÓÐÊý¾Ý¿â´î½¨¾­ÑéÓÅÏÈ£»3¡¢Ë¼Â·ÇåÎú£¬ÔðÈÎÐÄÇ¿£¬¹µÍ¨ÄÜÁ¦Ç¿£¬ÊìÏ¤ÕÆÎÕ³£ÓÃ´óÊý¾Ý·ÖÎö¹¤¾ß£¬¾«Í¨Êý¾Ý·ÖÎö¡¢Ïà¹ØÀíÂÛºÍËã·¨£¬¾ß±¸ÓÅÐãµÄÊý¾Ý·ÖÎö¼°±¨±í³ÊÏÖÄÜÁ¦£»4¡¢¾ßÓÐÁ¼ºÃµÄ¾´Òµ¾«ÉñºÍÖ°ÒµµÀµÂ£¬ÓÃÓÚ³ÐÊÜ¹¤×÷Ñ¹Á¦£¬¸ÉÔ¤²¢²»¶Ï×ÔÎÒÌôÕ½¡£Ö°ÄÜÀà±ð£º×Ü¼à/²¿ÃÅ¾­Àí¹Ø¼ü×Ö£ºÊý¾Ý¾­Óª·ÖÎö…
Êý¾Ý²É¼¯¹¤³ÌÊ¦	Êý¾Ý²É¼¯	1-3Íò/ÔÂ	¹úÆó	500-1000ÈË	Ó°ÊÓ/Ã½Ìå/ÒÕÊõ/ÎÄ»¯´«²¥	¹ãÖÝ-Ô½ÐãÇø|3-4Äê¾­Ñé|±¾¿Æ|ÕÐ1ÈË|06-22·¢²¼	ÉÏ°àµØÖ·£º¹ãÖÝ´óµÀÖÐ307ºÅ¸»Á¦ÐÂÌìµØÖÐÐÄ	±¾¿Æ	3-4Äê¾­Ñé	¹¤×÷Ö°Ôð£º1¡¢¸ºÔð·Ö²¼Ê½ÅÀ³æÏµÍ³¼Ü¹¹ºÍÊý¾Ý´æ´¢Éè¼ÆºÍÊµÏÖ£»2¡¢½¨Á¢ÍêÕûµÄÊý¾Ý»ñÈ¡¡¢½âÎö¡¢Èë¿âºÍ¼à¿ØÁ÷³Ì£¬²¢²»¶ÏÓÅ»¯µü´úÍêÉÆ£»3¡¢¸ºÔð¸÷ÀàÍøÂçÇëÇó·ÖÎö£¬Ì½Ë÷ºÍÑÐ¾¿¸ßÐ§µÄ½â¾ö·½°¸£»4¡¢Àí½âÏµÍ³Êý¾Ý´¦ÀíÁ÷³ÌÒÔ¼°ÒµÎñ¹¦ÄÜÐèÇó£»5¡¢±£Ö¤Êý¾ÝµÄÍêÕûÐÔºÍ×¼È·ÐÔ£¬±£ÕÏÊý¾Ý²É¼¯µÄÎÈ¶¨ÐÔ¡£	ÈÎÖ°×Ê¸ñ£º1¡¢ÊìÏ¤TCP/IP¡¢HTTP¡¢HTTPSµÈÍøÂçÐ­Òé£¬ÊìÏ¤webÇ°¶Ë£¬ÊìÏ¤js¡¢css¡¢htmlµÈ£»2¡¢ÊìÁ·Ê¹ÓÃPython/javaÓïÑÔ£¬ÊìÏ¤³£ÓÃÅÀ³æ¿ò¼ÜºÍ¹¤¾ß£»3¡¢ÓÐ¹ý´óÐÍÆ½Ì¨Êý¾Ý²É¼¯£¬·´ÅÀ¾­Ñé£»ÓÐÄæÏòjs£¬app·´±àÒë¾­Ñé£»4¡¢ÓÐMysql¡¢MongodbÊ¹ÓÃ¾­Ñé£»5¡¢ÓÐ3ÄêÒÔÉÏ¶ÔÍøÒ³¡¢APPºÍWindowsÖÕ¶ËÊý¾Ý²É¼¯¾­Ñé£»6¡¢±¾¿Æ¼°ÒÔÉÏÑ§Àú£¬Í³¼Æ¡¢Ó¦ÓÃÊý¾Ý»ò¼ÆËã»úÏà¹Ø×¨Òµ¡£Ö°ÄÜÀà±ð£ºÊý¾Ý²É¼¯¹¤³ÌÊ¦
Êý¾Ý²É¼¯¹¤³ÌÊ¦	Êý¾Ý²É¼¯	1-3Íò/ÔÂ	¹úÆó	500-1000ÈË	Ó°ÊÓ/Ã½Ìå/ÒÕÊõ/ÎÄ»¯´«²¥	¹ãÖÝ-Ô½ÐãÇø|3-4Äê¾­Ñé|±¾¿Æ|ÕÐ1ÈË|06-22·¢²¼	ÉÏ°àµØÖ·£º¹ãÖÝ´óµÀÖÐ307ºÅ¸»Á¦ÐÂÌìµØÖÐÐÄ	±¾¿Æ	3-4Äê¾­Ñé	¹¤×÷Ö°Ôð£º1¡¢¸ºÔð·Ö²¼Ê½ÅÀ³æÏµÍ³¼Ü¹¹ºÍÊý¾Ý´æ´¢Éè¼ÆºÍÊµÏÖ£»2¡¢½¨Á¢ÍêÕûµÄÊý¾Ý»ñÈ¡¡¢½âÎö¡¢Èë¿âºÍ¼à¿ØÁ÷³Ì£¬²¢²»¶ÏÓÅ»¯µü´úÍêÉÆ£»3¡¢¸ºÔð¸÷ÀàÍøÂçÇëÇó·ÖÎö£¬Ì½Ë÷ºÍÑÐ¾¿¸ßÐ§µÄ½â¾ö·½°¸£»4¡¢Àí½âÏµÍ³Êý¾Ý´¦ÀíÁ÷³ÌÒÔ¼°ÒµÎñ¹¦ÄÜÐèÇó£»5¡¢±£Ö¤Êý¾ÝµÄÍêÕûÐÔºÍ×¼È·ÐÔ£¬±£ÕÏÊý¾Ý²É¼¯µÄÎÈ¶¨ÐÔ¡£	ÈÎÖ°×Ê¸ñ£º1¡¢ÊìÏ¤TCP/IP¡¢HTTP¡¢HTTPSµÈÍøÂçÐ­Òé£¬ÊìÏ¤webÇ°¶Ë£¬ÊìÏ¤js¡¢css¡¢htmlµÈ£»2¡¢ÊìÁ·Ê¹ÓÃPython/javaÓïÑÔ£¬ÊìÏ¤³£ÓÃÅÀ³æ¿ò¼ÜºÍ¹¤¾ß£»3¡¢ÓÐ¹ý´óÐÍÆ½Ì¨Êý¾Ý²É¼¯£¬·´ÅÀ¾­Ñé£»ÓÐÄæÏòjs£¬app·´±àÒë¾­Ñé£»4¡¢ÓÐMysql¡¢MongodbÊ¹ÓÃ¾­Ñé£»5¡¢ÓÐ3ÄêÒÔÉÏ¶ÔÍøÒ³¡¢APPºÍWindowsÖÕ¶ËÊý¾Ý²É¼¯¾­Ñé£»6¡¢±¾¿Æ¼°ÒÔÉÏÑ§Àú£¬Í³¼Æ¡¢Ó¦ÓÃÊý¾Ý»ò¼ÆËã»úÏà¹Ø×¨Òµ¡£Ö°ÄÜÀà±ð£ºÊý¾Ý²É¼¯¹¤³ÌÊ¦
×ÊÉîÊý¾Ý·ÖÎö	Êý¾Ý·ÖÎö	0.7-1.2Íò/ÔÂ	ÃñÓª¹«Ë¾	150-500ÈË	·þ×°/·ÄÖ¯/Æ¤¸ïÓ°ÊÓ/Ã½Ìå/ÒÕÊõ/ÎÄ»¯´«²¥	º¼ÖÝ-ÏÂ³ÇÇø|3-4Äê¾­Ñé|ÕÐÈô¸ÉÈË|06-22·¢²¼	ÉÏ°àµØÖ·£º¶«ÐÂÂ·948ºÅ4´±	Î´±êÃ÷	3-4Äê¾­Ñé	¸ºÔðÁãÊÛÏà¹ØÒµÎñµÄÊý¾Ý·ÖÎö£¬°üÀ¨µ«²»ÏÞÓÚÏúÊÛ±¨±í¡¢ÓÃ»§·ÖÎö£¬²úÆ··ÖÎö£¬ÔËÓª·ÖÎö£¬Õ½ÂÔ·ÖÎöµÈ2¡¢ÊÕ¼¯ÒµÎñ²¿ÃÅÊý¾ÝÐèÇó£¬°üÀ¨ÉÌÆ·¡¢ÔËÓª¡¢ÓÃ»§ÑÐ¾¿µÈ¸÷Î¬¶ÈÐèÇó£¬²¢ºÍºáÏò²¿ÃÅ¶Ô½Ó£¬Ìá½»Êý¾ÝÐèÇó²¢½øÐÐÊý¾Ý·ÖÎö¡¢Êý¾ÝÍÚ¾ò¹¤×÷¡£3¡¢ÄÜ¹¹½¨·ÖÎö¿ò¼ÜÌåÏµ£¬ÄÜ¸ù¾Ý·ÖÎö½á¹ûÌá³ö¿ÉÂäµØµÄÒµÎñ²ßÂÔ1¡¢¸ºÔðÈ«ÇþµÀÊý¾ÝÈ«Ãæ¸ú×ÙÓëÊý¾Ý²âËã2¡¢¸ºÔð»áÔ±È«ÉúÃüÖÜÆÚµÄÊý¾Ý¼à²â¼°»áÔ±ÐÐÎª·ÖÎö£¬²¢µÃ³ö·ÖÎö½áÂÛ£»3¡¢¶¨ÆÚ¿ªÕ¹×¨ÌâÐÔÊý¾Ý·ÖÎöÍÚ¾ò²¢…	Ö°Î»ÒªÇó£º1¡¢£³ÄêÒÔÉÏÁãÊÛÐÐÒµÊý¾Ý·ÖÎö¹¤×÷¾­Ñé£»ÊýÑ§¡¢Í³¼ÆÑ§¡¢¼ÆËã»ú¡¢½ðÈÚ»òÏà¹Ø×¨Òµ£»2¡¢ÊìÏ¤SQLÓïÑÔ£¬¾«Í¨Excel£¬ÊìÁ·Ê¹ÓÃ1ÖÖÒÔÉÏÊý¾Ý·ÖÎöºÍÍÚ¾ò¹¤¾ß£¨ÈçSPSS/SAS/EM¡¢R/PythonµÈ£©£»3¡¢ÉÌÒµ¸Ð¾õÃôÈñ£¬¶ÔÊý¾ÝÃô¸Ð£¬ÄÜ¿ìËÙÀí½âÒµÎñ£¬ÄÜÖ÷¶¯Ñ°ÕÒÒµÎñ¸÷»·½ÚÖÐÊý¾Ý·ÖÎöµÄÓ¦ÓÃ»ú»á£»4¡¢Á¼ºÃµÄÂß¼­·ÖÎö¡¢ÎÄ×Ö±í´ï¼°¹µÍ¨ÍÆ½øÄÜÁ¦£¬ÄÜ¶ÀÁ¢Íê³É×¨Ìâ·ÖÎö¼°¸ú½øÂäµØ£»5¡¢ÓÐÊý¾ÝÄ£ÐÍÉè¼ÆÏà¹Ø¾­Ñé£¬¿ÉÒÔ½«¸´ÔÓµÄÒµÎñÎÊÌâ³éÏóÌáÁ¶³É¹Ø¼üÒµ…
Êý¾ÝÎÄÔ±	Êý¾Ý¹ÜÀí»òÖÎÀí	4.5-6Ç§/ÔÂ	ÃñÓª¹«Ë¾	50-150ÈË	¹«¹Ø/ÊÐ³¡ÍÆ¹ã/»áÕ¹Ó°ÊÓ/Ã½Ìå/ÒÕÊõ/ÎÄ»¯´«²¥	Îäºº-ºéÉ½Çø|ÎÞÐè¾­Ñé|´ó×¨|ÕÐ10ÈË|04-30·¢²¼	ÉÏ°àµØÖ·£º¹Ø¹È¹ØÉ½´óµÀK11 T1¶°1203	´ó×¨	ÎÞÐè¾­Ñé	¸ÚÎ»Ö°Ôð1.¼ÇÂ¼Ã¿¼þ²úÆ·µÄÏúÊÛÊý¾Ý2.»ã×ÜÊý¾ÝÌá¹©¸øÒµÎñ²¿ÃÅ×÷ÎªÒµÎñµ÷ÕûÒÀ¾Ý3.·ÖÎöÏúÊÛ¹ý³ÌÊ¹ÓÃµÄÓªÏú²ßÂÔ£¬Ë¼Â·4.Áìµ¼°²ÅÅµÄÆäËû¹¤×÷ÊÂÏî	ÈÎÖ°ÒªÇó1.¹¤×÷Ï¸ÐÄ£¬ÓÐÄÍÐÄ£¬½øÈ¡ÐÄ2.ÊìÏ¤Ê¹ÓÃµçÄÔ°ì¹«Èí¼þ3.ÎÈ¶¨ÐÔÇ¿£¬ÊôÓÚÎÄÖ°Àà¹¤×÷£¬ÎÒÃÇ¸üÏ£ÍûÄúÄÜÔÚ¹«Ë¾ÕÒµ½×Ô¼ºµÄ·¢Õ¹Æ½Ì¨µØÖ·£º¹â¹ÈK11Ö°ÄÜÀà±ð£ºÆäËû
Êý¾Ý·ÖÎö×¨Ô±	Êý¾Ý·ÖÎö	0.6-1Íò/ÔÂ	´´Òµ¹«Ë¾	50-150ÈË	Ó°ÊÓ/Ã½Ìå/ÒÕÊõ/ÎÄ»¯´«²¥¼ÆËã»úÈí¼þ	¹ãÖÝ-ÌìºÓÇø|1Äê¾­Ñé|´ó×¨|ÕÐ1ÈË|06-22·¢²¼	ÉÏ°àµØÖ·£º¹ãÖÝÊÐÌìºÓÇø»ÆÆÒ´óµÀÖÐ 666-668ºÅÂÞ¸¡¹¬¼Ò¾ß¹ãÖÝ´´ÒâÉè¼ÆÖÐÐÄ¹ã³¡C×ù9Â¥	´ó×¨	1Äê¾­Ñé	¸ÚÎ»Ö°Ôð£º1¡¢¼à¿ØÍ¶·ÅÍÆ¹ãÊý¾Ý£¬¼°Ê±·¢ÏÖ²¢·ÖÎöÒì³£Çé¿ö£»2¡¢ÓÅ»¯Êý¾Ý·ÖÎö·½·¨ÂÛ£¬ÍÆ¶¯¸Ä½øÊý¾ÝºóÌ¨£»3¡¢ÊáÀíÒµÎñ·ÖÎöÄ£ÐÍ£¬¹Ì»¯·ÖÎö±¨±í£»4¡¢¶¨ÆÚ²ú³ö½×¶ÎÐÔÊý¾Ý±¨¸æ£»	ÈÎÖ°Ìõ¼þ£º1¡¢×¨¿ÆÒÔÉÏÑ§Àú£¬Í³¼ÆÑ§/ÊýÑ§/¼ÆËã»ú×¨ÒµÓÅÏÈ£»2¡¢ÓÐºÜÇ¿µÄ×êÑÐ¾«Éñ£¬ÄÜ¹»ÉîÈëÍÚ¾òÊý¾Ý±ä»¯´ú±íµÄÉî²ãÔ­Òò£»3¡¢¶ÔÊý×Ö½ÏÎªÃô¸Ð£¬£¬ÊìÁ·Ê¹ÓÃexcel£¬PPTµÈ°ì¹«Èí¼þ£¬»áÖÆ×÷Êý¾ÝÍ¼±í£¨²»¶®²Ù×÷ÕßÎðÍ¶£©£»4¡¢ÓÐÓïÒô»òÓÎÏ·²úÆ·Í¶·ÅÍÆ¹ã»òÏà¹Ø¹¤×÷¾­Ñé¾­ÑéÓÅÏÈ¡£Ö°ÄÜÀà±ð£ºÊý¾Ý·ÖÎöÊ¦
Êý¾Ý·ÖÎö×¨Ô±	Êý¾Ý·ÖÎö	4-6Ç§/ÔÂ	ÃñÓª¹«Ë¾	50-150ÈË	»¥ÁªÍø/µç×ÓÉÌÎñÓ°ÊÓ/Ã½Ìå/ÒÕÊõ/ÎÄ»¯´«²¥	¹ãÖÝ-ÌìºÓÇø|1Äê¾­Ñé|´ó×¨|ÕÐ4ÈË|05-25·¢²¼	ÉÏ°àµØÖ·£ºÖé½­ÐÂ³ÇµØÌú¿Ú	´ó×¨	1Äê¾­Ñé	¸ÚÎ»Ö°Ôð1¡¢¸÷²¿ÃÅ¹µÍ¨£¬Íê³ÉÔ­Ê¼Êý¾ÝÊÕ¼¯¡¢ÕûÀíºÍÂ¼Èë£¬±£Ö¤Êý¾Ý¼°Ê±ÐÔºÍ×¼È·ÐÔ;2¡¢¼°Ê±Êä³ö»ù´¡ÔËÓªÊý¾Ý£¬Îª¸÷²¿ÃÅ¹¤×÷Ìá¹©Ö§³Ö;3¡¢¶¨ÆÚÓë²»¶¨ÆÚ¶ÔÏúÊÛÊý¾Ý·ÖÎö²¢ÊÕ¼¯ÐÅÏ¢£¬·¢ÏÖºÍ·´À¡²¿ÃÅÐÂµÄÊý¾ÝÐèÇó;4¡¢ÈÕ³£Êý¾ÝµÄ±£´æ¡¢ÉÏ´«µÈ¹¤×÷¡£	ÈÎÖ°×Ê¸ñ1¡¢´ó×¨¼°ÒÔÉÏÑ§Àú£¬¼ÆËã»ú×¨Òµ»òÓÐÏà¹Ø¾­ÑéÕßÓÅÏÈ¿¼ÂÇ;2¡¢¶ÔµçÄÔÊìÏ¤£¬°ì¹«Èí¼þ²Ù×÷ÊìÁ·;3¡¢¹¤×÷ÔðÈÎ¸ÐÇ¿£¬Ï¸ÐÄ£¬¶ÔÊý¾ÝÓÐÒ»¶¨µÄÃô¸Ð¶È;4¡¢¾ßÓÐÁ¼ºÃµÄ¹µÍ¨Ð­µ÷ÄÜÁ¦ºÍÍ³³ïÄÜÁ¦;5¡¢¾ßÓÐºÜÇ¿µÄÂß¼­ÄÜÁ¦¡£Ö°ÄÜÀà±ð£ºÊý¾Ý·ÖÎöÊ¦
Êý¾Ý·ÖÎöÊ¦	Êý¾Ý·ÖÎö	1-1.5Íò/ÔÂ	ÃñÓª¹«Ë¾	150-500ÈË	Ó°ÊÓ/Ã½Ìå/ÒÕÊõ/ÎÄ»¯´«²¥	¹ãÖÝ-»ÆÆÒÇø|2Äê¾­Ñé|±¾¿Æ|ÕÐ3ÈË|06-22·¢²¼	ÉÏ°àµØÖ·£º¹ãÖÝÊÐ»ÆÆÒÇø»ÆÆÒ¹«Ô°Î÷Â·28ºÅA¶°2Â¥	±¾¿Æ	2Äê¾­Ñé	¸ÚÎ»Ö°Ôð£º1¡¢µÇÂ½µÚÈý·½Æ½Ì¨µ¼³öÊý¾Ý£¬ÕûÀíºóµ¼ÈëÊý²Ö£»2¡¢¸ù¾ÝÒµÎñ·¢Õ¹ÐèÒª£¬½¨Á¢ºÍÎ¬»¤Êý¾ÝÖ¸±êÌåÏµ£¬Í³³ï´ÓÊý¾Ý²É¼¯µ½·ÖÎö»ã±¨µÄÈ«Á÷³Ì£¬¼à¿ØKPI£¬ÎªÒµÎñÔËÓªÌá¹©ÓÐÐ§µÄÊý¾ÝÖ§³Å£»3¡¢·ÖÎöÒÕÈË£¨¶ÌÊÓÆµ£©ÉúÃüÖÜÆÚ£¬ÎªÕÐÄ¼¡¢ÔËÓª¡¢¶ÌÊÓÆµÄÚÈÝµÄÓÅ»¯Ìá¹©Êý¾ÝÖ§³Ö£»4¡¢¼à¿Ø¹æÄ£¡¢²úÄÜ¡¢ROIµÈÖØµã¾­ÓªÖ¸±êÈÕ³£²¨¶¯£¬×¨Ìâ·ÖÎöÖ¸±ê±ä»¯µÄ¸ù±¾Ô­Òò£¬Ìá¹©½â¾ö·½°¸ÍÆ¶¯½â¾öÎÊÌâ£»5¡¢½¨ÉèÒµÎñ·ÖÎöÄ£ÐÍ£¬²¢Í¨¹ý¹¤¾ß»òÁ÷³ÌÓÅ»¯Ìá¸ß¹¤×÷Ð§ÂÊ…	ÈÎÖ°ÒªÇó£º1¡¢¼ÆËã»ú¡¢ÐÅÏ¢¼¼Êõ¡¢Í³¼ÆÑ§¡¢ÊýÑ§µÈÏà¹Ø×¨Òµ£¬±¾¿ÆÑ§Àú£»2¡¢1-2ÄêÒÔÉÏÊý¾Ý·ÖÎö¾­Ñé£¬ÒÆ¶¯»¥ÁªÍø²úÆ·¡¢ÓÎÏ·¡¢Éç½»¡¢Ö±²¥¡¢¶ÌÊÓÆµÐÐÒµÓÅÏÈ£»3¡¢³äÂúºÃÆæÐÄ£¬¾ßÓÐ¿ìËÙµÄÒµÎñÀí½âÄÜÁ¦ºÍÁ¼ºÃµÄÂß¼­·ÖÎöÄÜÁ¦£¬ÉÆÓÚ·¢ÏÖÎÊÌâ¡¢·ÖÎöÎÊÌâ¡¢½â¾öÎÊÌâ£»4¡¢³ÏÐÅÕýÖ±£¬ÔðÈÎÐÄÇ¿£¬ÉÆÓÚ¿ç²¿ÃÅ¹µÍ¨£»5¡¢¶ÔÊý¾ÝÃô¸Ð£¬ÊìÏ¤Êý¾ÝÊÕ¼¯£¬Êý¾Ý´¦Àí£¬Êý¾Ý½¨Ä££¬Êý¾ÝÍÚ¾òºÍ·ÖÎö·½·¨£»6¡¢ÊìÁ·²Ù×÷SQL¡¢excel¡¢SAS/SPSS¡¢pythonµÈÊý¾Ý·ÖÎö¹¤¾ß£»7¡…
ÔËÓªÊý¾Ý¹ÜÀí¸Ú	Êý¾Ý¹ÜÀí»òÖÎÀí	4.5-6Ç§/ÔÂ	ÃñÓª¹«Ë¾	150-500ÈË	Ó°ÊÓ/Ã½Ìå/ÒÕÊõ/ÎÄ»¯´«²¥½ÌÓý/ÅàÑµ/ÔºÐ£	ÄÏÄþ|2Äê¾­Ñé|´ó×¨|ÕÐ10ÈË|06-22·¢²¼	ÉÏ°àµØÖ·£ºÇàÐãÇøÃñ×å´óµÀ168ºÅÖÐ·¿ôä´äÔ°¶þÆÚÔ­Æ½ÁëÂ·ÖÐÐÄÉÌ½Ö3²ã	´ó×¨	2Äê¾­Ñé	¸ÚÎ»Ö°Ôð£º1.¹«Ë¾¿Í»§¡¢ÏúÊÛÊý¾ÝÆ½Ì¨¹ÜÀí£»2¶Ô¿Í»§Ï°¹ß¡¢ÏúÊÛÊý¾Ý½øÐÐÏà¹Ø·ÖÎöºÍ±¨±í³ÊÏÖ¹¤×÷£¬¶¨ÆÚÓëÒµÎñ²¿ÃÅ×öÒµÎñ·ÖÎö¸´ÅÌ3.¼à¿Ø¸÷ÏîÄ¿ºìÏßÖ¸±ê£¬ÊµÏÖÔ¤¾¯¹¤×÷£¬²¢ÎªÓÅ»¯ÔËÓª·þÎñÁ÷³Ì×ö»ù´¡½¨Éè4.¹ÜÀíÏµÍ³µÄÅàÑµÓë¿¼ºË5.ÈÕ³£ÏµÍ³ÎÊÌâ´¦Àí¼°´ðÒÉ6.¼ÓÈëÇ°ÆÚÆÀ¹À±¨¸æÊä³ö	¸ÚÎ»ÒªÇó£º1.´ó×¨»òÒÔÉÏÑ§Àú£¬ÖÁÉÙ1ÄêÒÔÉÏÊý¾Ý¹ÜÀí¾­Ñé£»2.¶ÔÒµÎñÊý¾ÝµÄÀí½â¡¢¶´¼û£¬ÄÜÓÃ¸÷ÖÖ¹¤×÷½øÐÐµÄÊý¾Ý·ÖÎö£»3.ÓÅÐãµÄ´´ÐÂºÍÑ§Ï°ÄÜÁ¦£¬»ý¼«½øÈ¡£¬Ï¸ÐÄÇÒÄÍÐÔ£¬Ö´ÐÐÄÜÁ¦Ç¿£»Ö°ÄÜÀà±ð£ºÊý¾ÝÔËÓª¹Ø¼ü×Ö£ºÊý¾Ý·ÖÎöÊý¾ÝÔËÓªÔËÓª¾­Àí
Êý¾Ý·ÖÎö¾­Àí (Ö°Î»±àºÅ£º01)	Êý¾Ý·ÖÎö	6-8Ç§/ÔÂ	¹úÆó	150-500ÈË	Ó°ÊÓ/Ã½Ìå/ÒÕÊõ/ÎÄ»¯´«²¥»¥ÁªÍø/µç×ÓÉÌÎñ	Ìì½ò-¶«ÀöÇø|3-4Äê¾­Ñé|±¾¿Æ|ÕÐ1ÈË|06-23·¢²¼|Ó¢Óï|ÊýÑ§ÓëÓ¦ÓÃÊýÑ§ ÐÅÏ¢Óë¼ÆËã¿ÆÑ§	ÉÏ°àµØÖ·£ºÌì½ò¿Õ¸Û¾­¼ÃÇø»·ºÓ±±Â·¿Õ¸ÛÉÌÎñÔ°E5×ù5²ã	±¾¿Æ	3-4Äê¾­Ñé	1¡¢Êý¾Ý¹ÜÀí£º¶Ô¹«Ë¾ÔËÓªÊý¾ÝÊµÐÐÍ³Ò»¹ÜÀí£¬ÓÅ»¯ºÍÍêÉÆÔËÓªÊý¾ÝÖ¸±êÌåÏµ¡£2¡¢Í³¼Æ·ÖÎöÏµÍ³¹ÜÀí£º¸ºÔðÍ³¼Æ·ÖÎöÏµÍ³µÄÐèÇóÊÕ¼¯ºÍÕûÀí£»¸ºÔðÍ³¼Æ·ÖÎöÏµÍ³µÄÐèÇóÓë¼¼Êõ¿ª·¢¶Ô½Ó£»±£Ö¤Í³¼Æ·ÖÎöÏµÍ³Êý¾ÝµÄ¼°Ê±ÐÔ¡¢×¼È·ÐÔ¡¢ÍêÕûÐÔºÍÒ»ÖÂÐÔ£¬¶ÔÒì³£Çé¿ö½øÐÐ¼°Ê±Ô¤¾¯¡£3¡¢Êý¾Ý·ÖÎö£ºÍê³ÉÒµÎñÏà¹ØÔËÓª·ÖÎö±¨¸æ£¬Îª¹«Ë¾¾­Óª¾ö²ßÌá¹©ÒÀ¾Ý£»¸ú×ÙºÍ·ÖÎö¹«Ë¾¸÷ÏîÔËÓªÖ¸±ê·¢Õ¹±ä»¯Çé¿ö£¬¶ÔÒì³£Çé¿ö½øÐÐ×¨Ìâ·ÖÎö£»¶ÔÊÐ³¡ÈÈµã¡¢¼¯ÖÐ¹Ø×¢µãµÈÖØÒª¾­Óª…	ÈÎÖ°×Ê¸ñ1¡¢2ÄêÒÔÉÏÊý¾Ý·ÖÎö¹¤×÷¾­Ñé£»2¡¢ÊýÑ§¡¢¼ÆËã»ú¡¢Í³¼ÆÑ§¡¢¾­¼ÃÑ§µÈÏà¹Ø×¨Òµ£»3¡¢ÊìÁ·Ê¹ÓÃÊý¾Ý¿â¡¢SPSSµÈÊý¾Ý´¦ÀíºÍ·ÖÎö¹¤¾ß£»4¡¢È«ÈÕÖÆ±¾¿Æ¼°ÒÔÉÏ¡£Ö°ÄÜÀà±ð£º´óÊý¾Ý¿ª·¢¹¤³ÌÊ¦ÐÂÃ½ÌåÔËÓª¹Ø¼ü×Ö£ºSPSSÊý¾Ý·ÖÎöÊý¾Ý´¦Àí·ÖÎö¹¤¾ß·ÖÎöÏµÍ³ÔËÓªÊý¾ÝÍ³¼Æ·ÖÎöOTTÊý¾Ý·ÖÎö
¸ß¼¶Êý¾Ý·ÖÎöÊ¦	´óÊý¾ÝÍÚ¾ò	0.5-1Íò/ÔÂ	ÃñÓª¹«Ë¾	ÉÙÓÚ50ÈË	×¨Òµ·þÎñ(×ÉÑ¯¡¢ÈËÁ¦×ÊÔ´¡¢²Æ»á)¹«¹Ø/ÊÐ³¡ÍÆ¹ã/»áÕ¹	Îäºº-Îä²ýÇø|3-4Äê¾­Ñé|Ë¶Ê¿|ÕÐ2ÈË|06-19·¢²¼|Í³¼ÆÑ§ ¼ÆËã»ú¹¤³Ì	ÉÏ°àµØÖ·£ºÐì¶«´ó½ÖÍô¼Ò¶Õ¸£ÐÇ»ÝÓþ¹ú¼Ê³Ç8-1¶°Ð´×ÖÂ¥11Â¥	Ë¶Ê¿	3-4Äê¾­Ñé	¸ÚÎ»Ö°Ôð£º1¡¢Ð­ÖúÑÐ¾¿ÖÐÐÄ½øÐÐ¿Í»§µÄÈÕ³£Î¬»¤¹¤×÷£¬´ÓÊý¾Ý½Ç¶È½â¾ö¿Í»§µÄÒ»ÇÐÐèÇó£»2¡¢²ÎÓëÏîÄ¿·ÖÎö·½°¸¡¢²âÁ¿ÎÊÌâµÈ·½ÃæµÄÉè¼Æ£¬´ÓÊý¾Ý½Ç¶È¸ø³ö½¨Òé£»3¡¢¸ºÔðµ÷ÑÐÏîÄ¿µÄ¾ßÌå¹¤×÷£º-¸ºÔðÏîÄ¿Ïà¹Ø±³¾°×ÊÁÏµÄ²éÕÒ¼°ÕûÀí£¬½øÐÐÏîÄ¿µÄÇ°ÆÚµ÷ÑÐ£»-¸ºÔðÏµÍ³Æ½Ì¨ÎÊ¾íµÄ±à¼­¼°²âÊÔ¹¤×÷£¬¸ú×ÙÖ´ÐÐÊý¾Ý£¬±£Ö¤Ö´ÐÐÊý¾ÝµÄÖÊÁ¿£»-¸ºÔð¶ÔÖ´ÐÐÊý¾Ý½øÐÐÇåÏ´£¬±£Ö¤Êý¾ÝµÄ×¼È·ÐÔ¼°ÓÐÐ§ÐÔ£¬²¢¶ÔÓÐÐ§Êý¾Ý½øÐÐÊý¾ÝÍ³¼Æ¼°·ÖÎö£¬ÐÎ³ÉÊý¾Ý±¨¸æ¡£4¡¢ÕûºÏ¹«…	ÈÎÖ°ÒªÇó£º1¡¢È«ÈÕÖÆË¶Ê¿ÑÐ¾¿Éú¼°ÒÔÉÏÑ§Àú£¬Í³¼ÆÑ§¡¢ÊýÑ§¡¢¼ÆËã»úµÈÏà¹Ø×¨ÒµÓÅÏÈ£»2¡¢3ÄêÒÔÉÏÊý¾Ý·ÖÎö¾­Ñé£¬ÓµÓÐ½¨Ä£¾­ÑéÕßÓÅÏÈ£»3¡¢¾ß±¸ÔúÊµµÄÊý¾Ý·ÖÎö¡¢Í³¼Æ½¨Ä£ÄÜÁ¦£¬ÊìÁ·Ê¹ÓÃÒµÄÚÊý¾Ý´¦ÀíÈí¼þ£¨ÈçQUANTUM/dimension/MRDCL£©£¬ÖÁÉÙÕÆÎÕSPSS/SAS/RÓïÑÔ/PythonµÈÆäÖÐÒ»ÖÖÍ³¼ÆÈí¼þ£¬¾ß±¸Èí¼þ¿ª·¢ÄÜÁ¦ÕßÓÅÏÈ£»4¡¢¾ß±¸Á¼ºÃµÄÂß¼­Ë¼Î¬ºÍ±í´ïÄÜÁ¦£¬¿É´Ó²»Í¬µÄÊÓ½Ç·ÖÎöÊý¾Ý¡¢³ÊÏÖÊý¾Ý£»5¡¢¹µÍ¨Ð­µ÷ÄÜÁ¦Ç¿£¬¹¤×÷ÑÏ½÷£¬¾ßÓÐ½ÏÇ¿µÄÔðÈÎ¸Ð¼…
Êý¾Ý×¨Ô±	Êý¾Ý¹ÜÀí»òÖÎÀí	3-5Ç§/ÔÂ	ÃñÓª¹«Ë¾	50-150ÈË	¹«¹Ø/ÊÐ³¡ÍÆ¹ã/»áÕ¹Ó°ÊÓ/Ã½Ìå/ÒÕÊõ/ÎÄ»¯´«²¥	Î÷°²-å±ÇÅÇø|ÎÞÐè¾­Ñé|´ó×¨|ÕÐ5ÈË|06-19·¢²¼	ÉÏ°àµØÖ·£ºÏ¯Íõ½ÖµÀ·ÄÎ¼Â·Ì©¶û·¢ÏÖÐÂ×ø±ê12Â¥½ðÅµ»áÕ¹£¨·ÄÖ¯³ÇµØÌú¿Ú²½ÐÐ8·ÖÖÓ£©£©	´ó×¨	ÎÞÐè¾­Ñé	¸ÚÎ»Ö°Ôð£º1.¸ù¾Ý¹«Ë¾ÈÕ³£ÐÅÏ¢ÕûÀíÇé¿öÍ³¼Æ·ÖÎöÊý¾Ý±¨±í£¬Ö§³ÖÒµÎñÍÅ¶ÓµÄÊý¾Ý½¨Éè¹¤×÷£¬¸ºÔðÒµÎñÊý¾ÝÖ¸±êµÄÊáÀíºÍ¼à¿Ø£¬Ð­×÷ÍÆ¶¯ÒµÎñ²¿ÃÅµÄÊý¾Ý»¯ÔËÓª¡£2.¿ªÕ¹Êý¾Ý·ÖÎö£¬»ùÓÚÊý¾Ý·ÖÎö½á¹û£¬ÎªÒµÎñ²¿ÃÅÌá¹©²ßÂÔ·ÖÎöºÍÒµÎñÓÅ»¯½¨Òé£¬³ÖÐø¸Ä½øÔËÓªÐ§¹û¡£3.¶ÔÊý¾ÝÃô¸Ð£¬²»¶Ï½áºÏ¸÷ÏîÊý¾ÝÐèÇó£¬ÍêÉÆºÍ¸Ä½øÍ³¼Æ·½·¨¡£4.Óë¹«Ë¾ÆäËû²¿ÃÅÐ­×÷¡¢ÅäºÏÍê³É²¿ÃÅÊý¾ÝÐèÇó¹¤×÷¡£	ÈÎÖ°ÒªÇó£º1.¾ß±¸½ÏÇ¿µÄÊý¾Ý½á¹¹»¯·ÖÎöÓëÂß¼­±í´ïÄÜÁ¦¡£2.¹¤×÷ÒªÓÐÈÈÇé£¬¾ß±¸½ÏÇ¿µÄ±í´ïÄÜÁ¦£¬ÎªÈËÕýÖ±£¬³ÐÑ¹ÄÜÁ¦½ÏÇ¿£¬ÓÐÁ¼ºÃµÄÍÅ¶ÓºÏ×÷¾«Éñ¡£3.¿ìËÙÑ§Ï°ÄÜÁ¦¼°ÊÊÓ¦±ä»¯ÄÜÁ¦£¬¸»ÓÐ½øÈ¡´´ÐÂ¾«ÉñºÍÍÅ¶ÓºÏ×÷ÒâÊ¶¡£4.¿É½ÓÊÜÓ¦½ì±ÏÒµÉú¡£Ö°ÄÜÀà±ð£ºÊý¾Ý½¨Ä£¹¤³ÌÊ¦Êý¾Ý·ÖÎöÊ¦¹Ø¼ü×Ö£ºÊý¾Ý
Êý¾Ý·ÖÎöÊµÏ°Éú	Êý¾Ý·ÖÎö	2-3Ç§/ÔÂ	ºÏ×Ê	1000-5000ÈË	¹ã¸æ¹«¹Ø/ÊÐ³¡ÍÆ¹ã/»áÕ¹	¹ãÖÝ-ÌìºÓÇø|ÔÚÐ£Éú/Ó¦½ìÉú|±¾¿Æ|ÕÐÈô¸ÉÈË|06-05·¢²¼	ÉÏ°àµØÖ·£º·¢Õ¹ÖÐÐÄ´óÏÃ22Â¥	±¾¿Æ	ÔÚÐ£Éú/Ó¦½ìÉú	¹¤×÷Ö°Ôð:1¡¢Ð­Öú½øÐÐ¹ã¸æÍ¶·ÅµÄÊý¾Ý¼à²â¡¢ÊÕ¼¯¡¢ÕûÀí¹¤×÷£»2¡¢Ð­ÖúÊý¾Ý·ÖÎö£¬ÖÆ×÷±¨±í±¨¸æ£»3¡¢ÅäºÏ´¦ÀíÒµÎñÏßÊý¾ÝÐèÇó£¬ÎªÒµÎñ²¿ÃÅ¾ö²ßÌá¹©¸÷ÖÖÊý¾ÝÖ§³Ö·þÎñ£»4¡¢Ð­ÖúÍê³ÉÈÕ³£½»°ìµÄÆäËû¹¤×÷¡£	ÈÎÖ°×Ê¸ñ:1¡¢È«ÈÕÖÆ±¾¿Æ¼°ÒÔÉÏÑ§Àú£¬×¨Òµ²»ÏÞ¡£¶ÔÊý¾Ý·ÖÎö¡¢»¥ÁªÍø¹ã¸æÐÐÒµÓÐÐËÈ¤Õß¼Ñ¡£2¡¢ÊìÁ·ÔËÓÃExcel¡¢PPTµÈ°ì¹«Èí¼þ¡£ExcelÐèÊìÁ·¹«Ê½º¯Êý¡¢Í¸ÊÓ±íµÈ»ù´¡ÔËÓÃ¡£ÕÆÎÕExcelVBA±à³ÌÕßÓÅÏÈ¡£3¡¢ÊìÏ¤Êý¾Ý·ÖÎö¹¤¾ß£¬ÕÆÎÕÊý¾Ý·ÖÎö¼¼ÇÉ£¬ÄÜÔËÓÃÊý¾Ý×·×ÙÎÊÌâ¡¢ÑéÖ¤½áÂÛ¡£4¡¢Ë¼Î¬Âß¼­ÇåÎú£¬Àí½âÓëÑ§Ï°ÄÜÁ¦Ç¿£¬Á¼ºÃµÄ×ÔÎÒÇý¶¯Á¦ºÍ¿¹Ñ¹ÄÜÁ¦¡£5¡¢Á¼ºÃµÄ¹µÍ¨ÄÜÁ¦£¬ÍÅ¶ÓÐ­×÷ÄÜÁ¦£¬ÔðÈÎ¸Ð¡£6¡¢¹¤×÷Ê±¼äÃ¿ÖÜÖÁÉÙÊµÏ°3¸ö¹¤×÷ÈÕ£¬ÖÜÒ»ÖÜËÄÖÜÎå3Ì…
Êý¾Ý·ÖÎö£¨Ó¦½ìÉúÒ²¿É£¬·þÎñÓÚ¹ú¼ÊÃÀ×±¿Í»§£©	Êý¾Ý·ÖÎö	4.5-6Ç§/ÔÂ	ÃñÓª¹«Ë¾	ÉÙÓÚ50ÈË	¹ã¸æ¹«¹Ø/ÊÐ³¡ÍÆ¹ã/»áÕ¹	ÉÏº£-¾²°²Çø|ÔÚÐ£Éú/Ó¦½ìÉú|´ó×¨|ÕÐ2ÈË|06-19·¢²¼	ÉÏ°àµØÖ·£º½­ÄþÂ·212ºÅ10Â¥¿­µÏ¿Ë´óÏÃB×ù	´ó×¨	ÔÚÐ£Éú/Ó¦½ìÉú	¸ÚÎ»ÃèÊö¡¿1.¸ºÔðÄ³¹ú¼ÊÃÀ×±Æ·ÅÆ¿Í»§Êý¾Ý¡¢ÔËÓªÊý¾Ý¡¢¹¤×÷Òµ¼¨Êý¾ÝµÈÏà¹Ø±¨±íµÄ´î½¨ºÍ¶¨ÆÚÊä³ö2.Î¬»¤Êý¾ÝµÄÍêÕûÐÔ¡¢×¼È·ÐÔºÍ¼°Ê±ÐÔ3.ÒÀ¾Ý±¨±íºÍÁ÷³ÌÖÆ¶È£¬¸ù¾ÝÒªÇóÍê³ÉÊý¾Ý·ÖÎöÈÎÎñ4.ÀûÓÃÊý¾Ý·¢ÏÖÒµÎñÎÊÌâ£¬Ìá³ö¾ßÌå¡¢¿ÉÖ´ÐÐµÄ½¨Òé¡¾	ÈÎÖ°×Ê¸ñ¡¿1¡¢´ó×¨»òÒÔÉÏÑ§Àú£¬Ñ§Ï°Í³¼Æ¡¢¾­¹Ü¡¢¼ÆËã»úµÈÏà¹Ø×¨Òµ£»2¡¢ÓÐ1ÄêÒÔÉÏµÄÊý¾Ý·ÖÎö»òÊµÏ°¹¤×÷¾­Ñé3.¶ÔÊý×ÖÃô¸Ð£¬Âß¼­Ë¼Î¬ÄÜÁ¦Ç¿4.ÊìÁ·Ê¹ÓÃEXCEL¡¢PPTµÈ¸÷ÖÖ°ì¹«ÊÒÈí¼þÖ°ÄÜÀà±ð£ºÊý¾Ý·ÖÎöÊ¦¹Ø¼ü×Ö£º·ÖÎöÊý¾ÝÊÐ³¡
Êý¾Ý·ÖÎöÊ¦	Êý¾Ý·ÖÎö	1-1.5Íò/ÔÂ	ºÏ×Ê	1000-5000ÈË	¹ã¸æ¹«¹Ø/ÊÐ³¡ÍÆ¹ã/»áÕ¹	¹ãÖÝ-ÌìºÓÇø|2Äê¾­Ñé|±¾¿Æ|ÕÐÈô¸ÉÈË|06-05·¢²¼	ÉÏ°àµØÖ·£º·¢Õ¹ÖÐÐÄ´óÏÃ22Â¥	±¾¿Æ	2Äê¾­Ñé	¹¤×÷Ö°Ôð:1.²É¼¯ÒµÎñ¸÷·½À´Ô´Êý¾ÝÐÅÏ¢£¬ÈÕ³£¸üÐÂÎ¬»¤¼°¹ÜÀíÒµÎñ»ù´¡Êý¾Ý¿â£»2.ÓÐÐ§¼à¿ØÒµÎñ¹Ø¼üÖ¸±êÊý¾Ý¶¯Ì¬£¬·¢ÏÖÎÊÌâ£¬¶ÔÒì³£¼°Ê±Ô¤¾¯²¢·´À¡ÒµÎñ·½¼°¸ú½ø½â¾ö£»3.¸ºÔðÒµÎñÊý¾ÝµÄ²éÑ¯¡¢ÕûÀí¡¢Í³¼Æ¡¢·ÖÎö¡¢ÆÀ¹À¡£¸ù¾Ý¹Ø¼üÖ¸±ê´î½¨Êý¾Ý±¨±í£¬±àÖÆ¸÷ÀàÒµÎñÐèÇóµÄ±¨±í¡¢±¨¸æ£¬ÎªÒµÎñ¹ÜÀí¡¢¾ö²ßÌá¹©Êý¾ÝÖ§³Ö£»4.Ð­ÖúÓÅ»¯¼°¸Ä½øÒµÎñÁ÷³ÌÒÔ¼°±¨±íÏµÍ³£¬Ìá³ö²úÆ·ÓÅ»¯½¨Òé£¬Ö÷¶¯ÍÆ½ø³£¹æÊý¾Ý±¨±íÏµÍ³»¯£¬Éè¼Æ¿ª·¢ÎÈ¶¨¡¢¸ßÐ§¡¢±ã½ÝµÄÊý¾Ý·Ö…	ÈÎÖ°×Ê¸ñ:1.½èÖú×¨Òµ·ÖÎö¹¤¾ß¶Ôº£Á¿Êý¾Ý½øÐÐ¿ìËÙ¡¢ÓÐÐ§µÄÉ¸Ñ¡Óë´¦Àí£»2.¹Ø×¢Êý¾Ý·ÖÎö¹ý³Ì¼°½á¹ûµÄ×¼È·ÐÔ£¬È·±£Ã»ÓÐÖØ´óÒÅÂ©ºÍ¹Ø¼üÐÅÏ¢È±Ê§£»3.Õ¹ÏÖ³ö¶ÔÓÚÖÈÐòºÍÇåÎú¶ÈµÄ¹Ø×¢£»4.È·±£×Ô¼º¹¤×÷ÁìÓòÄÚµÄ¹¤×÷·¶Î§¡¢½ÇÉ«¡¢ÆÚÍû¡¢ÈÎÎñºÍÊý¾ÝµÈ¾ùÒ»Çå¶þ³þ£»5.»ý¼«ñöÌý£¬²¢ÄÜÍ¨¹ý¸´ÊöÓëÑ¯ÎÊÈ·ÈÏÐÅÏ¢£»6.ÄÜ¹»ÔËÓÃÇ¡µ±µÄÊý¾Ý/Àý×Ó£¬ÇåÎúµØ´«µÝ×Ô¼ºµÄÐÅÏ¢£»7.ÈÕ³£¹¤×÷ÖÐ×¢Òâµ½¿ÉÄÜÒý·¢·çÏÕµÄ»·½Ú£»8.ÄÜ¹»¶Ô·çÏÕ½øÐÐ³ÖÐøµÄ¼à¿ØºÍ±¨¸æ£»Ö°ÄÜÀà±…
Êý¾ÝÎÄÔ±	Êý¾Ý¹ÜÀí»òÖÎÀí	4.5-6Ç§/ÔÂ	ÃñÓª¹«Ë¾	50-150ÈË	¹«¹Ø/ÊÐ³¡ÍÆ¹ã/»áÕ¹¹ã¸æ	ÉÏº£-ÆÖ¶«ÐÂÇø|2Äê¾­Ñé|ÖÐ×¨|ÕÐÈô¸ÉÈË|04-22·¢²¼	ÉÏ°àµØÖ·£º½ð¸ßÂ·1296Åª151ºÅ4028-4029	ÖÐ×¨	2Äê¾­Ñé	1¡¢¸ºÔðÊý¾ÝµÄ²É¼¯ÓëÂ¼Èë£»2¡¢¸ºÔðÉóºËÊý¾ÝµÄÓÐÐ§ÐÔºÍÕýÈ·ÐÔ£»3¡¢¸ºÔð°ì¹«ÊÒÈÕ³£ÊÂÎñ£»4¡¢Áìµ¼½»°ìµÄÆäËû¹¤×÷¡£	ÈÎÖ°ÒªÇó£º1¡¢ÓÐÉÏ½øÐÄ£¬·´Ó¦¿ì£¬¹µÍ¨ÄÜÁ¦Ç¿£¬¹¤×÷ÇÚ·Ü£»2¡¢ÓÐÍÅ¶ÓÒâÊ¶£¬ÅäºÏÉÏ¼¶¹¤×÷°²ÅÅ£»3¡¢µçÄÔ²Ù×÷ÊìÁ·£¬ÊìÏ¤¸÷Àà°ì¹«Èí¼þ£»4¡¢±íÏÖÓÅÐãÕß£¬¿ÉµÃµ½½úÉý¡£Ö°ÄÜÀà±ð£º¾­ÀíÖúÀí/ÃØÊéµçÄÔ²Ù×÷Ô±/´ò×ÖÔ±
Êý¾Ý·ÖÎö×¨Ô±	Êý¾Ý·ÖÎö	0.8-1Íò/ÔÂ	Íâ×Ê£¨·ÇÅ·ÃÀ£©	500-1000ÈË	¿ìËÙÏû·ÑÆ·(Ê³Æ·¡¢ÒûÁÏ¡¢»¯×±Æ·)¹«¹Ø/ÊÐ³¡ÍÆ¹ã/»áÕ¹	ÉÏº£-¾²°²Çø|3-4Äê¾­Ñé|´ó×¨|ÕÐ2ÈË|05-20·¢²¼|ÆÕÍ¨»°Á¼ºÃ	ÉÏ°àµØÖ·£º¾²°²ÇøÍòº½¶ÉÂ·849ºÅ2503ÊÒ	´ó×¨	3-4Äê¾­Ñé	¹¤×÷Ö°Ôð£º1.¸ù¾ÝÒµÎñÊý¾Ý»üºËÁ÷³Ì£¬ÏÂÔØÏîÄ¿Êý¾Ý±¨¸æ£¬ºË²é±¨¸æÓë±ê×¼ÊÇ·ñÒ»ÖÂ£¬¼ìÑé´íÎó²¢¼°Ê±ÐÞÕý¡£Ã¿Ìì·´À¡Êý¾Ý±¨¸æ2¡¢¸ºÔð½áËã»üºË¹¤×÷µÄÊý¾ÝÍ³¼ÆºÍ±¨¸æ£¬¶¨ÆÚ»ã×ÜÒµÎñÊý¾ÝÖÊÁ¿£»3¡¢¾«Í¨excelÓÅÏÈ£»	ÈÎÖ°×Ê¸ñ:1¡¢×¨¿ÆÒÔÉÏÑ§Àú£¬Í³¼Æ¡¢ÊýÑ§¡¢¼ÆËã»úµÈÏà¹Ø×¨Òµ£»2¡¢Ïà¹Ø¹¤×÷¾­Ñé£ºÓÐ2ÄêÒÔÉÏÊý¾Ý·ÖÎö¾­ÑéÕßÓÅÏÈ£»3¡¢ÊìÁ·²Ù×÷EXCEL
Î¢ÈíÖÐ¹ú-Êý¾Ý·ÖÎö	Êý¾Ý·ÖÎö	1-1.5Íò/ÔÂ	ÃñÓª¹«Ë¾	150-500ÈË	¼ÆËã»ú·þÎñ(ÏµÍ³¡¢Êý¾Ý·þÎñ¡¢Î¬ÐÞ)¹«¹Ø/ÊÐ³¡ÍÆ¹ã/»áÕ¹	±±¾©|3-4Äê¾­Ñé|±¾¿Æ|ÕÐ1ÈË|06-08·¢²¼|ÊÐ³¡ÓªÏú	ÉÏ°àµØÖ·£º±±¾©ÊÐº£µíÇøµ¤Àâ½Ö5ºÅÎ¢Èí´óÏÃ1ºÅÂ¥	±¾¿Æ	3-4Äê¾­Ñé	1.Ð­Öú¾­ÀíÌáÈ¡/ÇåÀí/¼à¿ØÊý¾Ý£¬¸ºÔðÊý¾Ý·ÖÎöÓëÔ¤²â£»2.¶ÔÒµÎñÊý¾Ý¡¢¿Í»§¼°ºÏ×÷»ï°éÏà¹ØÊý¾Ý½øÐÐ¸ú×Ù·ÖÎö£¬¶¨Ê±Ìá½»Ïà¹Ø±¨¸æ£»3.Ð­Öú¾­Àí¶¨ÆÚ¸üÐÂÎ¢ÈíµÄÉÌÒµÏµÍ³£¬ÁìµØ»®·Ö£¬¿Í»§Ï¸·Ö4.ÊìÁ·ÔËÓÃexcel£¬SQLserver·ÖÎöÏúÊÛÒµ¼¨£»ÊìÁ·Ê¹ÓÃPowerBIÖÆ×÷¸÷ÀàÒµÎñ±¨¸æ£»5.ÅäºÏÏúÊÛ¾­ÀíÕûºÏ·ÖÎöÏúÊÛÊý¾Ý£»6.¾ß±¸ºÍÒµÎñ²¿ÃÅÒÔ¼°ÆäËû²¿ÃÅ¹µÍ¨¡¢Ð­µ÷ÄÜÁ¦£¬ÓÐÁ¼ºÃµÄÊý¾ÝÃô¸ÐÐÔ¼°·ÖÎö±¨¸æÐ´×÷ÄÜÁ¦¡£	ÈÎÖ°ÒªÇó£º1.±¾¿ÆÒÔÉÏÑ§Àú£¬»¥ÁªÍø¡¢Ò½Ò©ÐÐÒµ¹¤×÷±³¾°ÓÅÏÈ¿¼ÂÇ£»2.¾ß±¸ÔúÊµµÄÊý¾ÝºÍÍ³¼ÆÑ§ÖªÊ¶¼°Ò»¶¨µÄÊýÀí·ÖÎöÄÜÁ¦£¬Ó¢ÎÄË®Æ½Á¼ºÃÖ°ÄÜÀà±ð£º×ÉÑ¯Ô±ÏµÍ³·ÖÎöÔ±
Êý¾Ý·ÖÎöÊµÏ°Éú	Êý¾Ý·ÖÎö	150Ôª/Ìì	ÉÏÊÐ¹«Ë¾	500-1000ÈË	¹«¹Ø/ÊÐ³¡ÍÆ¹ã/»áÕ¹	ÉÏº£-¾²°²Çø|ÎÞÐè¾­Ñé|±¾¿Æ|ÕÐ2ÈË|06-19·¢²¼	ÉÏ°àµØÖ·£ºÉÏº£ÊÐ¾²°²Çøºã·áÂ·218ºÅ ÏÖ´ú½»Í¨ÉÌÎñ´óÏÃ 21Â¥2104	±¾¿Æ	ÎÞÐè¾­Ñé	¸ÚÎ»Ö°Ôð£º1-Êý¾Ý¹ÜÀí£º¸ºÔðÊý¾ÝµÄÇåÏ´£¬Èë¿â£¬¸ú×Ù¼à¿Ø2-¸ºÔð¹«Ë¾¿Í»§¡¢ÒµÎñ¡¢ÔËÓªÀàÊý¾ÝµÄÍ³¼Æ¡¢¼à¿Ø¡¢·ÖÎö£¬½¨Á¢ÔËÓªÊý¾Ý·ÖÎöÄ£ÐÍ;3-Êý¾Ý·ÖÎö£º¸ù¾ÝÒµÎñÖ÷Ìâ£¬¶ÀÁ¢Éè¼ÆÊý¾Ý·ÖÎö±¨¸æ£¬×¥È¡Êý¾Ý²¢½øÐÐ·ÖÎö£¬²¢×îÖÕ²ú³öÊý¾Ý·ÖÎö±¨¸æ£¬ÈçÓÃ»§»­Ïñ·ÖÎö¡¢ÔËÓªÐ§¹û·ÖÎö¡¢ÏßÉÏ»î¶¯·ÖÎö¡¢²úÆ·ÏúÊÛ·ÖÎö£¬µÈ4-ÖÆ×÷²¿ÃÅÊý¾Ý±¨±í£º¶ÔÊý¾Ý¿ÉÊÓ»¯·½ÃæÓÐ¾­Ñé£¬ÄÜ¹»Éè¼ÆÃÀ¹ÛµÄÊý¾Ý±¨±í¡£²¢ÄÜ¹»Ê¹ÓÃ³£ÓÃµÄBI¹¤¾ß½øÐÐÊý¾Ý¿ÉÊÓ»¯£¬Èçtableau¡¢Power…	¸ÚÎ»ÒªÇó£º1¡¢È«ÈÕÖÆ±¾¿Æ¼°ÒÔÉÏ£¬¼ÆËã»ú¡¢Í³¼ÆÑ§µÈ×¨ÒµÓÅÏÈ¿¼ÂÇ£»2¡¢ÓÐSQL»ù´¡£¬×öÊÂÈÏÕæ¸ºÔð£¬Ñ§Ï°ÄÜÁ¦Ç¿£¬ÓÐÁ¼ºÃµÄ¿¹Ñ¹¼°ÊÊÓ¦ÄÜÁ¦¡£Ö°ÄÜÀà±ð£ºÊý¾Ý·ÖÎöÊ¦¹Ø¼ü×Ö£ºÊý¾Ý·ÖÎöÊý¾Ý·ÖÎö´óÊý¾Ý
Êý¾ÝÔËÓª×¨Ô±	Êý¾Ý·ÖÎö	0.6-1Íò/ÔÂ	ÉÏÊÐ¹«Ë¾	500-1000ÈË	¹«¹Ø/ÊÐ³¡ÍÆ¹ã/»áÕ¹	º¼ÖÝ-±õ½­Çø|1Äê¾­Ñé|±¾¿Æ|ÕÐ1ÈË|06-19·¢²¼	ÉÏ°àµØÖ·£º±õ°²Â·650ºÅ IX-Work A×ù 301ÊÒ	±¾¿Æ	1Äê¾­Ñé	¸ÚÎ»Ö°Ôð£º1-Êý¾Ý¹ÜÀí£º¸ºÔðÊý¾ÝµÄÇåÏ´£¬Èë¿â£¬¸ú×Ù¼à¿Ø2-¸ºÔð¹«Ë¾¿Í»§¡¢ÒµÎñ¡¢ÔËÓªÀàÊý¾ÝµÄÍ³¼Æ¡¢¼à¿Ø¡¢·ÖÎö£¬½¨Á¢ÔËÓªÊý¾Ý·ÖÎöÄ£ÐÍ;3-Êý¾Ý·ÖÎö£º¸ù¾ÝÒµÎñÖ÷Ìâ£¬¶ÀÁ¢Éè¼ÆÊý¾Ý·ÖÎö±¨¸æ£¬×¥È¡Êý¾Ý²¢½øÐÐ·ÖÎö£¬²¢×îÖÕ²ú³öÊý¾Ý·ÖÎö±¨¸æ£¬ÈçÓÃ»§»­Ïñ·ÖÎö¡¢ÔËÓªÐ§¹û·ÖÎö¡¢ÏßÉÏ»î¶¯·ÖÎö¡¢²úÆ·ÏúÊÛ·ÖÎö£¬µÈ4-ÖÆ×÷²¿ÃÅÊý¾Ý±¨±í£º¶ÔÊý¾Ý¿ÉÊÓ»¯·½ÃæÓÐ¾­Ñé£¬ÄÜ¹»Éè¼ÆÃÀ¹ÛµÄÊý¾Ý±¨±í¡£²¢ÄÜ¹»Ê¹ÓÃ³£ÓÃµÄBI¹¤¾ß½øÐÐÊý¾Ý¿ÉÊÓ»¯£¬Èçtableau¡¢Power…	¸ÚÎ»ÒªÇó£º1¡¢È«ÈÕÖÆ±¾¿Æ¼°ÒÔÉÏ£¬¼ÆËã»ú¡¢Í³¼ÆÑ§µÈ×¨ÒµÓÅÏÈ¿¼ÂÇ£»2¡¢ÓÐSQL»ù´¡£¬×öÊÂÈÏÕæ¸ºÔð£¬Ñ§Ï°ÄÜÁ¦Ç¿£¬ÓÐÁ¼ºÃµÄ¿¹Ñ¹¼°ÊÊÓ¦ÄÜÁ¦£¡3¡¢Ò»ÄêÒÔÉÏ¹¤×÷¾­Ñé¡£Ö°ÄÜÀà±ð£ºÆäËû¹Ø¼ü×Ö£ºÊý¾ÝÔËÓª
Êý¾Ý·ÖÎö×¨Ô±/ÖúÀí	Êý¾Ý·ÖÎö	5-5.5Ç§/ÔÂ	ºÏ×Ê	1000-5000ÈË	¹ã¸æ¹«¹Ø/ÊÐ³¡ÍÆ¹ã/»áÕ¹	ÉÏº£|1Äê¾­Ñé|´ó×¨|ÕÐ1ÈË|06-19·¢²¼	ÉÏ°àµØÖ·£ºÉÏº£ÊÐÄÏ¾©Î÷Â·1038ºÅÃ·ÁúÕò¹ã³¡°ì¹«Â¥28Â¥	´ó×¨	1Äê¾­Ñé	¹¤×÷Ö°Ôð£º1¡¢Íê³ÉÏà¹ØÊý¾ÝµÄÖÆ×÷·ÖÎö²¢³ö¾ß·ÖÎö±¨¸æ	Ö°Î»ÒªÇó£º1¡¢ÊìÏ¤Ä¸Ó¤ÐÐÒµ(ÄÌ·ÛÓÅÏÈ)µÄÊÐ³¡Çé¿ö£»2¡¢±ØÐëÊìÁ·ÔËÓÃOFFICE°ì¹«Èí¼þ(Excel¼¼ÄÜÓÅÏÈ)£»3¡¢¶ÔÊý¾ÝÓÐÒ»¶¨µÄÃô¸Ð¶ÈºÍÂß¼­Î¬¶ÈÇåÎú£»4¡¢½ÏÇ¿µÄ¶ÀÁ¢ÐÔÓë·ÖÎö¡¢½â¾öÎÊÌâÄÜÁ¦£¬Ë¼Â·ÇåÎú£¬¿¼ÂÇÎÊÌâÏ¸ÖÂÖ°ÄÜÀà±ð£ºÒµÎñ·ÖÎö×¨Ô±/ÖúÀí
µçÉÌÊý¾ÝÔËÓª	Êý¾Ý·ÖÎö	0.8-1.5Íò/ÔÂ	ÉÏÊÐ¹«Ë¾	150-500ÈË	¹ã¸æ¹«¹Ø/ÊÐ³¡ÍÆ¹ã/»áÕ¹	ÉÏº£-³¤ÄþÇø|2Äê¾­Ñé|´ó×¨|ÕÐÈô¸ÉÈË|06-18·¢²¼	ÉÏ°àµØÖ·£ºÖÐÉ½Î÷Â·1055ºÅSOHOÖÐÉ½¹ã³¡A×ù307ÊÒ	´ó×¨	2Äê¾­Ñé	1.½èÖú°¢Àï´óÊý¾ÝÆ½Ì¨£¨Êý¾ÝÒøÐÐ¡¢²ßÂÔÖÐÐÄÎªÖ÷£©£¬ÎªÆ·ÅÆÌá¹©È«·½Î»µÄÊý¾Ý¸³ÄÜ·þÎñ£¬°üÀ¨µ«²»ÏÞÓÚÌÔÄÚÍâÍ¶·ÅÌáÐ§£¬µçÉÌÓªÏú¼Æ»®ÖÆ¶¨¡¢Ïû·ÑÕß¶´²ì¡¢²úÆ·/ÉúÒâ²ßÂÔÖ¸µ¼¼°ÓÅ»¯µÈ¡£2.ÄÜ¹»ÉîÈëÀí½â¸÷ÐÐÒµÆ·ÅÆ/²úÆ·ÌØµã£¬½áºÏÆ·ÅÆÍ´µãºÍÊÐ³¡ÌôÕ½Ìá¹©¶¨ÖÆ»¯µÄÐÐÒµ²ßÂÔ·ÖÎö¡¢Êý¾ÝÔËÓª¹æ»®Ë¼Â·¼°ÂäµØÖ´ÐÐ½¨Òé£¬½«»ùÓÚÊý¾ÝµÄ·ÖÎö×ª»¯Îª¿ÉÖ´ÐÐµÄÉÌÒµ¶´²ì¡£3.¸ºÔð¶à¸öÑÐ¾¿Ð¡×éµÄÍ³³ï¹ÜÀí¹¤×÷£¬²¢´øÁìÍÅ¶ÓÍê³ÉÒµ¼¨Ä¿±ê4.Ð­ÖúÐÂÒµÎñ¿ªÍØ¹¤×÷5.Ð…	ÈÎÖ°ÒªÇó£º1.ÊÐ³¡ÑÐ¾¿¡¢Êý×ÖÓªÏú¡¢µçÉÌÔËÓª¡¢´óÊý¾Ý·ÖÎöµÈÏà¹ØÁìÓò2ÄêÒÔÉÏ¾­Ñé2.1-3ÄêÒÔÉÏ´óÆ·ÅÆ¿Í»§·þÎñ¾­Ñé3.¶ÔÊý¾ÝÃô¸Ð²¢¾ßÓÐÊý¾ÝÏëÏóÁ¦£¬ÉÆÓÚÍ¨¹ýÊý¾Ý¶´²ì±³ºóµÄÊÐ³¡»òÉÌÒµÏÖÏó4.ÓÅÐãµÄÂß¼­Ë¼Î¬¼°·¢É¢ÐÔË¼Î¬5.ÓÅÐãµÄPPT×«Ð´¼°Ö¸µ¼ÄÜÁ¦6.ÓÅÐãµÄ¹µÍ¨ÄÜÁ¦ºÍÌá°¸ÄÜÁ¦7.¾ßÓÐÇ¿ÁÒµÄºÃÆæÐÄ¼°¿ª·ÅÑ§Ï°µÄÐÄÌ¬8.ÊìÏ¤°¢Àï´óÊý¾ÝÌåÏµ¼°²úÆ·ÕßÓÅÏÈÖ°ÄÜÀà±ð£ºµçÉÌÔËÓªµçÉÌ×¨Ô±
ÐÐÒµÊý¾Ý·ÖÎöÊ¦	Êý¾Ý·ÖÎö	6-8Ç§/ÔÂ	ºÏ×Ê	50-150ÈË	¹ã¸æ¹«¹Ø/ÊÐ³¡ÍÆ¹ã/»áÕ¹	ÉÏº£-ÑîÆÖÇø|2Äê¾­Ñé|±¾¿Æ|ÕÐÈô¸ÉÈË|05-28·¢²¼	ÉÏ°àµØÖ·£ºÂ¡²ýÂ·619ºÅ³ÇÊÐ¸ÅÄî2ºÅÂ¥B11ÊÒ	±¾¿Æ	2Äê¾­Ñé	¸ÚÎ»Ö°Ôð£º1¡¢Õë¶ÔÃÀ×±¡¢Ê±ÉÐÉÝ³ÞÆ·¡¢¿ìÏûµÈ²»Í¬ÐÐÒµ¿Í»§ÐèÇó£¬½øÐÐÏîÄ¿·ÖÎöºÍ²ð½â2¡¢¶Ô¿Í»§Ïà¹ØÐÐÒµ×ÊÑ¶µÄµ÷ÑÐÓëÕûºÏ£¬×«Ð´ºÍÖÆ×÷ÐÐÒµ·ÖÎö±¨¸æ3¡¢¶Ô¿Í»§ÐÐÒµÊý¾ÝµÄÊÕ¼¯ºÍÔ¤´¦Àí£¬¶Ô¿Í»§¾ºÕù¶ÔÊÖÊý¾Ý½øÐÐ·ÖÎöºÍÑÐ¾¿4¡¢Ê¹ÓÃËÑË÷ÒýÇæËÑ¼¯¹¤¾ßºÍÆ½Ì¨£¬½øÐÐÓßÇé¼à²â£¬Êý¾ÝÊÕ¼¯·ÖÎöºÍÔ¤¾¯	¸ÚÎ»ÒªÇó£º1¡¢±¾¿Æ¼°ÒÔÉÏÑ§Àú£¬¼ÆËã»ú¡¢ÐÂÎÅ¡¢ÉÌ¿Æ¡¢Ó¢ÎÄ¡¢¹«¹ØºÍ¹ã¸æÑ§µÈÏà¹Ø×¨ÒµÓÅÏÈ2¡¢ÓÐ½ÏºÃµÄÊý¾ÝÇåÏ´¡¢·ÖÎöºÍÍÚ¾òÄÜÁ¦£¬ÊìÁ·²Ù×÷excel¡¢ppt×«Ð´·ÖÎö±¨¸æ3¡¢¹µÍ¨Àí½âÄÜÁ¦ºÃ£¬ÓÐ½ÏºÃµÄÖÐÓ¢ÎÄµÄÎÄ×Ö±í´ïÄÜÁ¦4¡¢ÄÍÐÄÏ¸ÖÂ£¬ÓÐ½ÏÇ¿µÄÊÂÒµ×·Çó£¬ÄÜ³Ðµ£¹¤×÷Ñ¹Á¦5¡¢ÓÐÆ·ÅÆ·½µÄ¹«¹Ø¼°ÓªÏú²¿ÃÅ¡¢¹ã¸æºÍ¹«¹Ø¹«Ë¾¹¤×÷±³¾°ÓÅÏÈ¡£Ö°ÄÜÀà±ð£ºÆäËûÆäËû¹Ø¼ü×Ö£º¹ã¸æ¼à²âÃ½ÌåÃ½Ìå¼à²âÃ½ÌåÊý¾Ý
Êý¾Ý×¨Ô±	Êý¾Ý¹ÜÀí»òÖÎÀí	6-8Ç§/ÔÂ	ÃñÓª¹«Ë¾	150-500ÈË	¹«¹Ø/ÊÐ³¡ÍÆ¹ã/»áÕ¹Ò½ÁÆ/»¤Àí/ÎÀÉú	±±¾©|1Äê¾­Ñé|±¾¿Æ|ÕÐ5ÈË|05-23·¢²¼|ÆÕÍ¨»°ÊìÁ·|Í³¼ÆÑ§ ÐÅÏ¢¿ÆÑ§¼¼Êõ	ÉÏ°àµØÖ·£º±±¾©·áÌ¨ÇøÁ«»¨Î÷Àï11ºÅ4ºÅÂ¥±±¾©Áª»ªÊÀ¼ÍÐ´×ÖÂ¥408A	±¾¿Æ	1Äê¾­Ñé	¹¤×÷ÄÚÈÝ£º1¡¢»áÔ±Êý¾ÝÐÅÏ¢Ð­µ÷¹ÜÀí£¨ÊÕ¼¯¡¢Â¼Èë¡¢ÉóºË¡¢ÑéÊÕ¹¤×÷°²ÅÅµÈµÈ£©£»2¡¢×ÊÔ´¿â£¨ÊÓÆµ¡¢ÎÄÕÂ¡¢¿Î¼þ¡¢ÒôÆµ¡¢ÕÕÆ¬µÈ£©Ð­µ÷¹ÜÀí£¨ÊÕ¼¯¡¢Â¼Èë¡¢ÉóºË¡¢ÑéÊÕµÈ£©£»3¡¢¿Í»§»Ø¸´¹¤×÷Ð­µ÷¹ÜÀí£¨ÍøÕ¾¡¢Î¢ÐÅ¡¢Î¢µêµÈÁôÑÔÆÀÂÛ¹ÜÀí£©£»4¡¢¿Í»§»ã±¨£º×éÖ¯ÓëÐèÇó²¿ÃÅÌÖÂÛÃ÷È·£¬²¢Ìá¹©±ê×¼»¯¿Í»§·þÎñ»ã±¨¹¤×÷£»5¡¢Êý¾Ý·ÖÎö£ºÐ­Öú²¿ÃÅ¾­ÀíÊáÀí¡¢ÕûÀí²É¼¯Êý¾Ý£¬ÕûºÏÌá¹©¶ÔÄÚ¡¢¶ÔÍâÊý¾Ý·ÖÎö×ÊÁÏ£»6¡¢ÏµÍ³Éý¼¶£ºÐ­Öú²¿ÃÅ¾­ÀíÊáÀíÔËÓªÆ½Ì¨µÄÏµÍ…	ÈÎÖ°ÒªÇó£º1¡¢Ñ§Àú£º±¾¿ÆÒÔÉÏÑ§Àú2¡¢×¨Òµ£º²»ÏÞ£¬¼ÆËã»ú¡¢ÐÅÏ¢¹ÜÀí¡¢Í³¼ÆÑ§µÈ×¨ÒµÓÅÏÈ3¡¢ÄêÁä22-35ËêÖ®¼ä4¡¢ÊìÏ¤ÉÌÒµÊý¾ÝµÄËÑ¼¯¡¢ÕûÀí¡¢ÉóºË·½·¨£¬ÒÔ¼°ÆóÒµÄÚ²¿¾­ÓªÊý¾ÝµÄ·ÖÀà¡¢Í³¼ÆºÍ¹ÜÀí£»5¡¢ÊìÏ¤ÍøÕ¾ÐÅÏ¢Â¼Èë¹¤×÷£¬ÓÐ¶àÃ½ÌåÍøÕ¾£¨Í¼Æ¬¡¢ÊÓÆµ¡¢ÒôÆµ£©Ïà¹Ø¹¤×÷¾­ÑéÓÅÏÈ£»6¡¢ÁË½â»òÕÆÎÕÍ¼Æ¬¡¢ÒôÆµ¡¢ÊÓÆµµÈÎÄ¼þµÄ¼ôÇÐ¡¢ºÏ²¢¡¢±à¼­´¦ÀíµÈÏà¹ØÈí¼þÓÅÏÈ£»7¡¢¹¤×÷ÈÏÕæ¸ºÔð£¬Ì¬¶È»ý¼«£¬Ñ§Ï°ÄÜÁ¦Ç¿£¬¾ßÓÐÁ¼ºÃµÄÍÅ¶ÓºÏ×÷¾«Éñ£¬³Ô¿àÄÍÀÍ£¬Ä…
¼±Æ¸Êý¾Ý·ÖÎöÊ¦	Êý¾Ý·ÖÎö	0.7-1Íò/ÔÂ	ÃñÓª¹«Ë¾	50-150ÈË	¹«¹Ø/ÊÐ³¡ÍÆ¹ã/»áÕ¹	ÉÏº£-ÆÖ¶«ÐÂÇø|3-4Äê¾­Ñé|±¾¿Æ|ÕÐ3ÈË|05-23·¢²¼	ÉÏ°àµØÖ·£º¹ùÊØ¾´Â·498ºÅ	±¾¿Æ	3-4Äê¾­Ñé	Ö°Î»ÃèÊö1£©¸ºÔð²úÆ·Êý¾Ý×ÊÔ´µÄÊÕ¼¯¡¢ÕûÀí¡¢´¢´æÒÔ¼°¹ÜÀí¹¤×÷£¬ÊìÁ·Ê¹ÓÃEXCEL£¨º¯ÊýºÍVBA£©£¨»òÕßSQL¡¢PythonµÈ¹¤¾ß£©¶ÔÊý¾Ý½øÐÐÌáÈ¡¡¢ÕûÀí¹¤×÷£»2£©¾ß±¸ÒµÎñÃô¸Ð¶ÈºÍÊý¾ÝË¼Î¬£¬ÄÜ¹»½ÏºÃµÄÀí½âÓÃ»§ÐèÇó¡¢ÒµÎñ³¡¾°ºÍÁ÷³Ì¡¢Êý¾ÝÓ¦ÓÃ³¡¾°µÈ£¬ÀûÓÃÍ³¼ÆÑ§ºÍÊý¾Ý·ÖÎö¹¤¾ß½â¾öÊµ¼ÊÒµÎñÖÐµÄÔËÓªÖ¸±êÌåÏµ¼à¿Ø£¬ÊÐ³¡·ÖÎö£¬¾ºÆ··ÖÎö£¬ÓÃ»§·ÖÎö£¬ÒµÎñ¶´²ìµÈ¹¤×÷£»3£©²ÎÓëÏîÄ¿µÄÊý¾ÝÓ¦ÓÃÐèÇóµ÷ÑÐ¹¤×÷£¬°üÀ¨ÓÃ»§µ÷ÑÐ£¬¼Û¸ñ²âÊÔ£¬²úÆ·ÌåÑéµ÷ÑÐ£¬Ð…	ÈÎÖ°ÒªÇó1¡¢2ÄêÒÔÉÏ»¥ÁªÍø´ÓÒµ¾­Ñé£¬1ÄêÒÔÉÏÊý¾Ý·ÖÎö¹¤×÷¾­Ñé£»2¡¢±¾¿ÆÒÔÉÏÑ§Àú£¬ÊýÑ§/Í³¼ÆÑ§/¼ÆËã»ú/ÊÐ³¡ÓªÏúÑ§/ÐÄÀíÑ§µÈ×¨ÒµÓÅÏÈ£»3¡¢ÊìÁ·ÕÆÎÕOffice°ì¹«Èí¼þ£¬»áÊ¹ÓÃXmind/VisioµÈ¹µÍ¨Èí¼þ¡£ÖÁÉÙÊìÁ·ÕÆÎÕEXCEL/SPSS/PythonµÈÆäÖÐÒ»ÃÅÊý¾Ý·ÖÎö¹¤¾ß£»4¡¢¾ß±¸Ò»¶¨µÄÊý¾Ý±à³ÌÓïÑÔ»ù´¡£¬ÄÜ¹»Ê¹ÓÃPythonÅÀ³æ£¬×¥È¡²¢ÕûÀíÊý¾Ý£¨¼Ó·ÖÏî£©£»5¡¢¾ß±¸ÓÐÒ»¶¨Êý¾Ý¿ÉÊÓ»¯·ÖÎöÄÜÁ¦ÓëËã·¨ÄÜÁ¦£¨»áÓÃPOWERBI/TableauµÈ¿ÉÊÓ»¯Èí¼þ£©£¨¼Ó·ÖÏî£©£»6…
ÖÐ¼¶Êý¾Ý·ÖÎöÊ¦£¨ÎåÏÕÒ»½ð ÖÜÄ©Ë«ÐÝ£©	Êý¾Ý·ÖÎö	7-9Ç§/ÔÂ	ÃñÓª¹«Ë¾	50-150ÈË	ÖÆÒ©/ÉúÎï¹¤³ÌÒ½ÁÆÉè±¸/Æ÷Ðµ	¹ãÖÝ|2Äê¾­Ñé|±¾¿Æ|ÕÐÈô¸ÉÈË|06-18·¢²¼|Èí¼þ¹¤³Ì ¼ÆËã»ú¹¤³Ì	ÉÏ°àµØÖ·£º¹ãÖÝÊÐº£ÖéÇø²ý¸ÚÖÐÂ·166ºÅ¸»Ó¯¹ú¼Ê´óÏÃ2909	±¾¿Æ	2Äê¾­Ñé	¸ÚÎ»Ö°Ôð£º1¡¢¸ºÔðÊý¾ÝµÄ¼ì²é£¬·¢ÏÖ²¢ÕûÀíÖÊÁ¿ÎÊÌâ£¬³ö¾ßÖÊÁ¿±¨¸æ£»2¡¢¸ºÔð¶ÔºÏ¸ñµÄÊý¾Ý½øÐÐÕûÀíÓëÇåÏ´£¬¸ù¾ÝÊý¾Ý¹æ·¶Êä³öÊý¾Ý£¬µ¼ÈëÊý¾Ý¿â£»3¡¢¸ºÔð¶ÔÊý¾Ý½á¹û½øÐÐ¹éÀà·ÖÎö£¬Êä³öÊý¾Ý·ÖÎö±¨¸æ¡£	ÈÎÖ°ÒªÇó£º1.¶ÔÊý¾ÝÃô¸Ð£¬Á½Äê»òÒÔÉÏÊý¾Ý·ÖÎö¾­Ñé£¬¿ÉÒÔÀûÓÃEXCEL¡¢SQL¶ÔÊý¾Ý½øÐÐ·ÖÎö2.¾ßÓÐÌ½Ë÷¾«Éñ£¬¾ßÓÐÓÅÐãµÄ·ÖÎöºÍ½â¾öÎÊÌâÄÜÁ¦£¬ÉÆÓÚ´ÓÊý¾ÝÖÐ·¢ÏÖÎÊÌâ£¬²¢Ìá³öÊý¾Ý´¦ÀíµÄ½â¾ö°ì·¨3.¾ß±¸½ÏºÃµÄ×ÔÎÒÇý¶¯ºÍ¿¹Ñ¹ÄÜÁ¦£¬Á¼ºÃµÄ¹µÍ¨ÄÜÁ¦ºÍÍÅ¶ÓºÏ×÷¾«Éñ£¬ÓÐÒ»¶¨µÄ×éÖ¯Ð­µ÷ÄÜÁ¦4.ÊìÁ·ÕÆÎÕEXCEL/WORD/PPT/VISOµÈÈÕ³£°ì¹«Èí¼þµÄÊ¹ÓÃ5.ÊìÁ·ÕÆÎÕMYSQL/ORACEL/NOSQLµÈÊý¾Ý¿âµÄÊ¹ÓÃÕÆÎÕR¡¢PythonÓïÑÔ£¬»òHadoop·ÖÎöÆ½Ì¨ÓÅÏÈÖ°ÄÜÀà±ð£ºÊý¾Ý·…
Êý¾Ý·ÖÎö¾­Àí	Êý¾Ý·ÖÎö	1-1.5Íò/ÔÂ	ÃñÓª¹«Ë¾	1000-5000ÈË	Ò½ÁÆÉè±¸/Æ÷ÐµÖÆÒ©/ÉúÎï¹¤³Ì	³¤É³|3-4Äê¾­Ñé|´ó×¨|ÕÐ1ÈË|06-19·¢²¼	ÉÏ°àµØÖ·£º³¤É³ÊÐÔÀÂ´Çø¹ÈÔ·Â·265ºÅ	´ó×¨	3-4Äê¾­Ñé	¸ÚÎ»Ö°Ôð£º1¡¢¸ºÔðÏúÊÛÊý¾ÝµÄÕûÀíÓë·ÖÎö£¬ÎªÒµÎñ¾ö²ßÌá¹©ÒÀ¾Ý£»2¡¢¸ºÔðÊý¾ÝºóÌ¨ÏµÍ³Éè¼ÆÓëÓÅ»¯£¬¸ßÐ§Ö§³ÖÒµÎñ¶ËÊý¾ÝÐèÇó£»3¡¢¸ºÔðÍÚ¾òÊý¾ÝÄÚÔÚ¹ØÏµ£¬·¢ÏÖÒµÎñÔËÓª¹ý³ÌÖÐµÄÎÊÌâ£¬Õë¶ÔÒì³£Êý¾Ý¼°Ê±Ô¤¾¯£¬²¢ÍÆ¶¯½â¾ö¡£4¡¢¸ºÔð½øÐÐÏîÄ¿¹ÜÀíÊý¾Ý·½°¸£¬²¢ÌáÁ¶¿É¸´ÖÆÄ£°å¡£	ÈÎÖ°ÒªÇó£º1¡¢±¾¿Æ¼°ÒÔÉÏÑ§Àú£¬Í³¼ÆÑ§»òÉç»áÑ§Ïà¹Ø×¨ÒµÓÅÏÈ£»2¡¢ÊÐ³¡Êý¾Ý·ÖÎö¹¤×÷¾­ÑéÖÁÉÙ2Äê£»3¡¢ÊìÁ·ÕÆÎÕÐÐÒµºÍÊÐ³¡ÏúÊÛ·½·¨ÓëÁ÷³Ì£¬ÕÆÎÕ²úÆ·Óë·þÎñ¡¢ÏúÊÛÏµÍ³Óë¹¤¾ß£»4¡¢ÄÜÊìÁ·Ê¹ÓÃÒ»µ½Á½ÖÖÊý¾Ý±à³ÌÓïÑÔÓÅÏÈSQL/RÓïÑÔ/Python/Scala¡£Ö°ÄÜÀà±ð£ºÊý¾Ý·ÖÎöÊ¦¹Ø¼ü×Ö£ºÏúÊÛÊý¾Ý·ÖÎöÏúÊÛ·ÖÎöÊý¾ÝÕûÀíÉÌÒµ·ÖÎö
Êý¾Ý·ÖÎöÊ¦/ÖúÀí	Êý¾Ý·ÖÎö	4-8Ç§/ÔÂ	ºÏ×Ê	50-150ÈË	Ò½ÁÆÉè±¸/Æ÷Ðµ¼ÆËã»ú·þÎñ(ÏµÍ³¡¢Êý¾Ý·þÎñ¡¢Î¬ÐÞ)	¹ãÖÝ-Ô½ÐãÇø|1Äê¾­Ñé|´ó×¨|ÕÐ2ÈË|06-19·¢²¼	ÉÏ°àµØÖ·£º¹ãÖÝÊÐÔ½ÐãÇø¶«·ç¶«Â·745ºÅ×ÏÔ°ÉÌÎñ´óÏÃ512-513	´ó×¨	1Äê¾­Ñé	1¡¢¸ºÔð¹«Ë¾²úÒµÊý¾Ý¿â¼°×ÊÑ¶Êý¾Ý¿â£ºÊý¾Ý¼°ÐÅÏ¢ÊÕ¼¯¡¢ÕûÀí¡¢Èë¿â£»2¡¢¶ÔÒÑÓÐÊý¾ÝºÍÍâ²¿ºÏ×÷Êý¾Ý½øÐÐÉî¶È¼Ó¹¤£¬³ä·ÖÀûÓÃºÃÊý¾Ý·ÖÎöµÄ×¨ÒµÈí¼þ£»3¡¢ÉîÈëÑÐ¾¿Êý¾Ý³ÊÏÖµÄ¸÷ÖÖ·½Ê½£º²úÒµµØÍ¼¡¢Öù×´Í¼¡¢À×´ïÍ¼µÈ£¬***³Ì¶ÈÊ¹µÃÊý¾Ý¿ÉÊÓ»¯£»4¡¢½«¸÷ÖÖÍ¾¾¶ÊÕ¼¯µ½µÄ·Ç±êÊý¾Ý£¬Í¨¹ý±ê×¼»¯´¦Àí£¬ÕûÀí³É¿ÉÒÔÍ³¼Æ·ÖÎöµÄÁ¿»¯Êý¾Ý¡£	ÈÎÖ°ÒªÇó£º1¡¢´ó×¨¼°ÒÔÉÏÑ§Àú£¬ÊýÑ§¡¢Í³¼ÆÑ§¡¢¼ÆËã»úµÈÏà¹Ø×¨Òµ£¬ÓÅÐãÓ¦½ì±ÏÒµÉúÒà¿É£»2¡¢¾«Í¨ExcelµÄÔËÓÃ£¬ÊìÏ¤SPSS¡¢PythonµÈÏà¹Ø¹¤¾ß£»3¡¢¾ßÓÐÊý¾ÝÍ³¼Æ·ÖÎö¡¢ÊìÏ¤Ò©Æ·¡¢Ò½ÁÆÆ÷ÐµÐÐÒµÕßÓÅÏÈ£»4¡¢¹¤×÷Ï¸ÖÂÈÏÕæ£¬¾ßÓÐÇ¿ÁÒµÄÔðÈÎÐÄ¡£Ö°ÄÜÀà±ð£º´óÊý¾Ý¿ª·¢¹¤³ÌÊ¦Êý¾Ý¿â¹¤³ÌÊ¦(DBA)¹Ø¼ü×Ö£ºÊý¾Ý·ÖÎö´óÊý¾ÝÊý¾Ý´¦ÀíÊý¾ÝÍÚ¾òÍ³¼ÆÊý¾Ý·ÖÎöÊ¦
Êý¾Ý·ÖÎöÊ¦	Êý¾Ý·ÖÎö	0.6-1.3Íò/ÔÂ	ºÏ×Ê	50-150ÈË	Ò½ÁÆÉè±¸/Æ÷Ðµ¼ÆËã»ú·þÎñ(ÏµÍ³¡¢Êý¾Ý·þÎñ¡¢Î¬ÐÞ)	¹ãÖÝ-Ô½ÐãÇø|1Äê¾­Ñé|Ë¶Ê¿|ÕÐ1ÈË|06-19·¢²¼	ÉÏ°àµØÖ·£º¹ãÖÝÊÐÔ½ÐãÇø¶«·ç¶«Â·745ºÅ×ÏÔ°ÉÌÎñ´óÏÃ512-513	Ë¶Ê¿	1Äê¾­Ñé	1¡¢¸ºÔð¹«Ë¾²úÒµÊý¾Ý¿â¼°×ÊÑ¶Êý¾Ý¿â£ºÊý¾Ý¼°ÐÅÏ¢ÊÕ¼¯¡¢ÕûÀí¡¢Èë¿â£»2¡¢¶ÔÒÑÓÐÊý¾ÝºÍÍâ²¿ºÏ×÷Êý¾Ý½øÐÐÉî¶È¼Ó¹¤£¬³ä·ÖÀûÓÃºÃÊý¾Ý·ÖÎöµÄ×¨ÒµÈí¼þ£»3¡¢ÉîÈëÑÐ¾¿Êý¾Ý³ÊÏÖµÄ¸÷ÖÖ·½Ê½£º²úÒµµØÍ¼¡¢Öù×´Í¼¡¢À×´ïÍ¼µÈ£¬***³Ì¶ÈÊ¹µÃÊý¾Ý¿ÉÊÓ»¯£»4¡¢½«¸÷ÖÖÍ¾¾¶ÊÕ¼¯µ½µÄ·Ç±êÊý¾Ý£¬Í¨¹ý±ê×¼»¯´¦Àí£¬ÕûÀí³É¿ÉÒÔÍ³¼Æ·ÖÎöµÄÁ¿»¯Êý¾Ý¡£	ÈÎÖ°ÒªÇó£º1¡¢´ó×¨¼°ÒÔÉÏÑ§Àú£¬ÊýÑ§¡¢Í³¼ÆÑ§¡¢¼ÆËã»úµÈÏà¹Ø×¨Òµ£¬ÓÅÐãÓ¦½ì±ÏÒµÉúÒà¿É£»2¡¢¾«Í¨ExcelµÄÔËÓÃ£¬ÊìÏ¤SPSS¡¢PythonµÈÏà¹Ø¹¤¾ß£»3¡¢¾ßÓÐÊý¾ÝÍ³¼Æ·ÖÎö¡¢ÊìÏ¤Ò©Æ·¡¢Ò½ÁÆÆ÷ÐµÐÐÒµÕßÓÅÏÈ£»4¡¢¹¤×÷Ï¸ÖÂÈÏÕæ£¬¾ßÓÐÇ¿ÁÒµÄÔðÈÎÐÄ¡£Ö°ÄÜÀà±ð£ºÊý¾Ý·ÖÎöÊ¦Êý¾Ý·ÖÎö¾­Àí/Ö÷¹Ü¹Ø¼ü×Ö£ºÊý¾Ý·ÖÎö´óÊý¾ÝÊý¾Ý´¦ÀíÊý¾ÝÍÚ¾òÍ³¼ÆÊý¾Ý·ÖÎöÊ¦sql
Êý¾Ý¹ÜÀíÔ±£¨ÉúÎï¡¢Ò½Ñ§·½Ïò£©	Êý¾Ý¹ÜÀí»òÖÎÀí	6-8Ç§/ÔÂ	ÃñÓª¹«Ë¾	ÉÙÓÚ50ÈË	Ò½ÁÆÉè±¸/Æ÷Ðµ	¹ãÖÝ-Ô½ÐãÇø|2Äê¾­Ñé|±¾¿Æ|ÕÐ1ÈË|06-19·¢²¼	ÉÏ°àµØÖ·£º½­ÍåÉÌÒµÖÐÐÄ	±¾¿Æ	2Äê¾­Ñé	Éè¼Æ²¡Àý±¨¸æ±í£»Êý¾Ý¿âÒÉÎÊµÄ¹ÜÀí£»¶ÔÊý¾Ý¿â½øÐÐÖÊÁ¿¼ì²é¡¢Êý¾ÝÉóºË£»²ÎÓë×«Ð´Êý¾Ý¹ÜÀí±¨¸æ£¬ÕûÀí¡¢±£´æ¡¢¹ÜÀíÏà¹ØµÄµç×Ó¼°Ö½ÖÊÎÄµµ¡£Êý¾Ý¿â´î½¨Íê³É£¬²¢Íê³ÉºË²é³ÌÐò±àÐ´ºó£¬½øÐÐÊý¾Ý¿â²âÊÔ£»×«Ð´¡¢Î¬»¤Êý¾Ý¹ÜÀí¼Æ»®¼°Êý¾ÝºË²é¼Æ»®£»×«Ð´Íâ²¿Êý¾Ý´«ÊäÐ­Òé£¬¸ù¾ÝÐ­Òé´«ÊäÍâ²¿Êý¾Ý£¬Íâ²¿Êý¾ÝºË²é£»	ÈÎÖ°ÒªÇó£º1¡¢Á÷ÐÐ²¡Ñ§¡¢Ô¤·ÀÒ½Ñ§¡¢Í³¼ÆÑ§»òÏà¹Ø×¨Òµ±¾¿Æ»òË¶Ê¿Ñ§Àú£¬ÖÁÉÙÓÐ2ÄêÒÔÉÏÏà¹Ø¾­Ñé£»2¡¢Í³¼Æ»ù´¡ÖªÊ¶ÔúÊµ£¬ÊìÁ·Ê¹ÓÃSASµÈÍ³¼ÆÈí¼þ£»3¡¢ÓÐ¶ÀÁ¢·ÖÎöÎÊÌâ¡¢½â¾öÎÊÌâµÄ»ù±¾ÄÜÁ¦£»4¡¢Ó¢ÓïÔÄ¶Á¼°ÊéÐ´ÄÜÁ¦±È½ÏÁ¼ºÃ£¬Âß¼­Ë¼Î¬ÄÜÁ¦Ç¿£»5¡¢¹¤×÷Ì¬¶ÈÒª»ý¼«¡¢±ØÐë¿ÉÒÔ³ÐÊÜÒ»¶¨¹¤×÷Ñ¹Á¦£»¹«Ë¾¸£Àû£º1¡¢ÏíÓÐË«ÐÝÖÆ¶È£¬ÎåÏÕÒ»½ð£¬Ã¿Ìì8Ð¡Ê±¹¤×÷ÖÆ£¬»¹ÏíÓÐÄê¼ÙºÍ½ÚÈÕ¼Ù£¡2¡¢Ã¿9¸öÔÂ¼ÓÐ½Ò»´Î£¬»¹ÓÐ·áºñµÄÄêÖÕ½±£¡3¡¢Ã¿ÄêÒ»´Î³ö¹úÂÃÓÎ£¬Ã¿Ô…
Êý¾Ý·ÖÎö¾­Àí	Êý¾Ý·ÖÎö	1-1.5Íò/ÔÂ	ÃñÓª¹«Ë¾	1000-5000ÈË	Ò½ÁÆÉè±¸/Æ÷ÐµÖÆÒ©/ÉúÎï¹¤³Ì	³¤É³|5-7Äê¾­Ñé|±¾¿Æ|ÕÐ1ÈË|06-16·¢²¼	ÉÏ°àµØÖ·£º³¤É³ÊÐÔÀÂ´Çø¹ÈÔ·Â·265ºÅ	±¾¿Æ	5-7Äê¾­Ñé	1¡¢¸ºÔð¹«Ë¾Êý¾Ý¹ÜÀí£¬Ñ°ÕÒÈçºÎÓÃÊý¾ÝÇý¶¯ÒµÎñ£¬ÌáÉýÊý¾ÝÔËÓªÄÜÁ¦£¬¹æ·¶¹«Ë¾Êý¾ÝÕûÀíÁ÷³Ì£»2¡¢ÓëÔËÓª¡¢ÉÌÎñ¡¢ÏúÊÛµÈ²¿ÃÅÁ¼ºÃ¹µÍ¨ÓëÅäºÏ£¬½ôÃÜ¸ú×ÙÒµÎñÊý¾Ý±ä»¯£¬¼à²âÒµÎñ·¢Õ¹Ì¬ÊÆ£¬¶¨ÆÚÊä³öÏà¹Ø±¨¸æ£»3¡¢ÖÆ¶¨¹«Ë¾Êý¾ÝµÄ²É¼¯²ßÂÔ£¬Éè¼Æ¡¢½¨Á¢¡¢²âÊÔÏà¹ØµÄÊý¾ÝÄ£ÐÍ£¬´ÓÊý¾ÝÖÐÌáÈ¡¾ö²ß¼ÛÖµ£¬ÌáÉýÊý¾Ý¾ö²ß»ù´¡¼°ÄÜÁ¦£»4¡¢¸ú½øÖØµãµÄÒµÎñÏîÄ¿£¬¿ªÕ¹¶ÔÓ¦µÄ×ÊÔ´²âËã¡¢Í¶Èë²ú³öÆÀ¹À¡¢¼ÛÖµ·ÖÎö£¬Õë¶ÔÊµ¼ÊÒµÎñÎÊÌâÐÎ³É×¨Ìâ·ÖÎö£¬¿ÉÒÔ¸ø³ö¾ßÌ…	¸ÚÎ»ÒªÇó£º1¡¢±¾¿Æ¼°ÒÔÉÏÑ§Àú£¬¾­¼Ã¡¢¼ÆËã»ú¿ÆÑ§Óë¼¼Êõ¡¢Í³¼ÆÑ§µÈÏà¹Ø×¨ÒµÓÅÏÈ£»2¡¢¾ß±¸½ÏÇ¿µÄÂß¼­Ë¼Î¬Óë·ÖÎöÄÜÁ¦£¬ÊìÏ¤Êý¾ÝÍ³¼Æ·ÖÎöÏà¹ØÀíÂÛ£¬ÊìÁ·ÕÆÎÕexcel£¬¾ß±¸SQL/R/python/tableauµÈÊý¾Ý·ÖÎö¹¤¾ßµÄ¼¼ÄÜ£»3¡¢ÉÆÓÚ½¨Á¢¾­¼ÃÄ£ÐÍ£¬Ë¼¿¼ºÍ²âËãÉÌÒµÂß¼­µÄºÏÀíÐÔ¡£·á¸»µÄÊý¾Ý´¦Àí¼°Á÷³ÌºÍÏµÍ³½¨Éè¾­Ñé£¬ÓÐ²ÆÎñÏîÄ¿¡¢BIÏîÄ¿¾­Ñé¸ü¼Ñ£»4¡¢ÖÁÉÙÓÐ4ÄêÒÔÉÏÊý¾Ý·ÖÎö»òÊý¾Ý¹ÜÀí¹¤×÷¾­Ñé£»5¡¢¾ßÓÐÒ»¶¨µÄÏîÄ¿¹ÜÀíÄÜÁ¦¡£Ö°ÄÜÀà±ð£ºÊý¾Ý·ÖÎö¾­…
ÉÌÒµÖÇÄÜ¾­Àí£¨Êý¾Ý·ÖÎö»òÊý¾Ý¹ÜÀí·½Ïò£©	Êý¾Ý¹ÜÀí»òÖÎÀí	1.5-2.5Íò/ÔÂ	ÃñÓª¹«Ë¾	1000-5000ÈË	Ò½ÁÆÉè±¸/Æ÷ÐµÖÆÒ©/ÉúÎï¹¤³Ì	³¤É³|3-4Äê¾­Ñé|±¾¿Æ|ÕÐ1ÈË|06-19·¢²¼	ÉÏ°àµØÖ·£º³¤É³ÊÐÔÀÂ´Çø¹ÈÔ·Â·265ºÅ	±¾¿Æ	3-4Äê¾­Ñé	¸ÚÎ»Ö°Ôð£º1¡¢¸ºÔð¹ÜÀíÉÌÒµÖÇÄÜ×éÍÅ¶ÓÕûÌå¹¤×÷£¬´øÁìÍÅ¶ÓÌ½Ë÷ÐÂË¼Â·¡¢ÐÂ¼¼Êõ£¬²»¶ÏÌáÉýÍÅ¶ÓÊý¾Ý·ÖÎöÄÜÁ¦£»2¡¢¸ºÔðBIÏîÄ¿µÄÍ³³ïÓë¸ú½ø£»3¡¢¸ºÔð²¿ÃÅÊý¾Ý¹ÜÀí£¬Ñ°ÕÒÈçºÎÓÃÊý¾ÝÇý¶¯ÒµÎñ£¬ÌáÉýÊý¾ÝÔËÓªÄÜÁ¦£¬¹æ·¶ÒµÎñ¶ËÊý¾ÝÕûÀíÁ÷³Ì£»4¡¢½¨Á¢Êý¾Ý¹æ·¶¡¢ÓÅ»¯Êý¾ÝµÄ²É¼¯´æ´¢¡¢ÌáÉýÊý¾ÝÖÊÁ¿£¬½¨Éè¸ßÐ§µÄÊý¾Ý´¦ÀíÁ´Â·£¬¹¹½¨Áé»îµÄÒµÎñ·ÖÎöÏµÍ³£»5¡¢ÖÆ¶¨ÒµÎñÊý¾ÝµÄ²É¼¯²ßÂÔ£¬Éè¼Æ¡¢½¨Á¢¡¢²âÊÔÏà¹ØµÄÊý¾ÝÄ£ÐÍ£¬´ÓÊý¾ÝÖÐÌáÈ¡¾ö²ß¼ÛÖµ£¬ÌáÉýÊý…	ÈÎÖ°ÒªÇó£º1¡¢±¾¿Æ¼°ÒÔÉÏÑ§Àú£¬Ó¦ÓÃÊýÑ§¡¢¼ÆËã»ú¿ÆÑ§Óë¼¼Êõ¡¢Í³¼ÆÑ§µÈÏà¹Ø×¨ÒµÓÅÏÈ£»2¡¢¾ß±¸½ÏÇ¿µÄÂß¼­Ë¼Î¬Óë·ÖÎöÄÜÁ¦£¬ÊìÏ¤Êý¾ÝÍ³¼Æ·ÖÎöÏà¹ØÀíÂÛ£¬ÊìÁ·ÕÆÎÕexcel£¬¾ß±¸SQL/R/python/tableauµÈÊý¾Ý·ÖÎö¹¤¾ßµÄ¼¼ÄÜ£»3¡¢·á¸»µÄÏîÄ¿¾­Ñé£¬ÓÐ·á¸»µÄ¿çÍÅ¶Ó¡¢²¿ÃÅµÄÏîÄ¿×ÊÔ´ÕûºÏÄÜÁ¦£¬ÓÐBIÏîÄ¿¾­Ñé¸ü¼Ñ£»4¡¢ÖÁÉÙÓÐ3ÄêÒÔÉÏÊý¾Ý·ÖÎö»òÊý¾Ý¹ÜÀí¹¤×÷¾­Ñé¡£Ö°ÄÜÀà±ð£ºÊý¾Ý·ÖÎö¾­Àí/Ö÷¹ÜÊý¾Ý·ÖÎöÊ¦¹Ø¼ü×Ö£ºPythonSQLÊý¾Ý·ÖÎöÊý¾Ý¹ÜÀíBIÏîÄ¿±³¾°
Êý¾Ý·ÖÎö×¨Ô±-2020Ð£Ô°ÕÐÆ¸ (MJ000250)	Êý¾Ý·ÖÎö	6-8Ç§/ÔÂ	ÃñÓª¹«Ë¾	150-500ÈË	ÖÆÒ©/ÉúÎï¹¤³ÌÒ½ÁÆÉè±¸/Æ÷Ðµ	º¼ÖÝ-Óàº¼Çø|ÔÚÐ£Éú/Ó¦½ìÉú|±¾¿Æ|ÕÐÈô¸ÉÈË|06-19·¢²¼	ÉÏ°àµØÖ·£ºÓàº¼ÇøÎÄÒ»Î÷Â·º£´´Ô°998ºÅ4ºÅÂ¥	±¾¿Æ	ÔÚÐ£Éú/Ó¦½ìÉú	¸ÚÎ»Ö°Ôð£º1¡¢¸ºÔð²¿ÃÅÊý¾Ý·ÖÎöÍ³¼Æ£¬½¨Á¢²¢Î¬»¤²¿ÃÅÈÕ³£±¨±íÊý¾Ý£»2¡¢Íê³ÉÊý¾Ý·ÖÎöÏîÄ¿¹ý³ÌÖÐµÄÊý¾ÝÌáÈ¡¡¢Êý¾Ý·ÖÎö¡¢Êý¾ÝÕ¹Ê¾¹¤×÷£¬²¢»ùÓÚÒµÎñ¼à¿ØÖ¸±êÌåÏµ£¬¼°Ê±·¢ÏÖÓë¶¨Î»ÒµÎñÎÊÌâ;£»3¡¢¸ºÔð¶ÔÊý¾Ý¿âÐÅÏ¢½øÐÐÉî¶ÈÍÚ¾òºÍÓÐÐ§ÀûÓÃ£¬³ä·ÖÊµÏÖÊý¾ÝµÄ¼ÛÖµ£»4¡¢½áºÏ·ÖÎö½á¹ûÒÔ¼°¶ÔÒµÎñÐèÇóµÄÉîÈëÀí½â£¬³Áµí·ÖÎöË¼Â·Óë¿ò¼Ü£»ÄÜ½«Êý¾Ý×ª»¯ÎªÒµÎñ½¨Òé£¬ÍÆ¶¯Êý¾Ý¼ÛÖµÂäµØ£»5¡¢¿ª·¢²¢³ÖÐøÍêÉÆ¸÷ÏîÒµÎñÊý¾ÝµÄÍ³¼Æ·ÖÎöÄ£ÐÍ£¬È·±£Æä×¼È·ÐÔ¡¢Ê…	¸ÚÎ»ÒªÇó£º1¡¢2020½ìÓ¦½ì±ÏÒµÉúÍ³¼ÆÑ§×¨Òµ±ÏÒµ£¬È«ÈÕÖÆ±¾¿ÆÒÔÉÏÑ§Àú£»2¡¢ÓÐÒâÏò´ÓÊÂÔËÓª·½Ïò¹¤×÷¡¢Í¨ÓÃÄÜÁ¦½ÏÇ¿£»3¡¢¾ßÓÐ½ÏÇ¿µÄ¼Æ»®¡¢·ÖÎö¡¢¹µÍ¨ºÍ×éÖ¯Ð­µ÷ÄÜÁ¦£»4¡¢Á¼ºÃµÄ¹µÍ¨ÄÜÁ¦£¬»ý¼«£¬ÀÖ¹Û¡¢¿ªÀÊ£¬Á¼ºÃµÄ×ÔÇýÁ¦ºÍ½øÈ¡ÐÄ¡¢¸ß¶ÈµÄ¹¤×÷ÈÈÇéºÍÍÅ¶ÓºÏ×÷ÒâÊ¶£»5¡¢ÓÐ»¥ÁªÍøË¼Î¬£¬Ñô¹â£¬Ì¤Êµ£¬ÓÐÃÎÏë£¬Ô¸ÒâÍ¨¹ý×Ô¼ºµÄÅ¬Á¦¸¶³ö£¬ÊµÏÖ¸öÈË¼ÛÖµ£»¼òÀúÍ¶µÝµØÖ·£ºhttps://app.mokahr.com/campus_apply/kangsheng/26031Ö°ÄÜÀà±ð£ºÊý¾Ý·ÖÎöÊ¦
Êý¾Ý·ÖÎö/Êý¾Ý¹ÜÀí	Êý¾Ý¹ÜÀí»òÖÎÀí	5-7Ç§/ÔÂ	¹úÆó	150-500ÈË	Ò½ÁÆÉè±¸/Æ÷Ðµ	ÉÏº£|1Äê¾­Ñé|´ó×¨|ÕÐ1ÈË|06-16·¢²¼	ÉÏ°àµØÖ·£ºÕ¢±±Çø½­³¡ÈýÂ·ÊÐ±±¸ßÐÂ¼¼ÊõÔ°Çø	´ó×¨	1Äê¾­Ñé	¸ÚÎ»Ö°Ôð£º1¡¢ÏúÊÛÊý¾Ý¡¢²úÆ·³öÈë¿âÐÅÏ¢Êý¾ÝµÄºË¶Ô£»2¡¢Êý¾ÝÍ³¼Æ¡¢±¨±íÕûÀí£¬¶Ô½ÓÒµÎñ²¿ÃÅ£»3¡¢Ð­ÖúÎ¬»¤ºÍÍêÉÆ¸÷ÏµÍ³»ù´¡µµ°¸£»4¡¢±£Ö¤Êý¾Ý¼°Ê±ÐÔºÍ×¼È·ÐÔ£¬¼°Ê±·´À¡Êý¾ÝÒì³££»5¡¢Íê³ÉÉÏ¼¶½»°ìµÄÆäËû¹¤×÷ÊÂÏî¡£	ÈÎÖ°ÒªÇó£º1¡¢´ó×¨ÒÔÉÏÑ§Àú£¬×¨Òµ²»ÏÞ£¨ÓÅÏÈ×¨Òµ£ºÍ³¼ÆÑ§¡¢¼ÆËã»úÏà¹Ø£©ÊìÁ·Ê¹ÓÃÊý¾ÝÍ¸ÊÓ±í£¬º¯ÊýÈçvlookupµÈ£»2¡¢¶ÔÊý¾ÝÃô¸Ð£¬Âß¼­Ë¼Î¬Ç¿£¬×¢ÖØÏ¸½Ú£¬ÓÐÒ»¶¨Êý¾Ý´¦Àí¹¤×÷¾­Ñé£»ÊìÏ¤Mysql
Êý¾Ý¿â¹ÜÀíÔ±£¨Êý¾ÝÔËÎ¬¹¤³ÌÊ¦£©	Êý¾Ý¿â	1-2Íò/ÔÂ	ÃñÓª¹«Ë¾	ÉÙÓÚ50ÈË	Ò½ÁÆÉè±¸/Æ÷Ðµ¼ÆËã»úÈí¼þ	ÉÏº£-ÆÖ¶«ÐÂÇø|3-4Äê¾­Ñé|±¾¿Æ|ÕÐ2ÈË|06-19·¢²¼	ÉÏ°àµØÖ·£ºÉÏº£ÊÐÆÖ¶«ÐÂÇø´¨É³Â·1226ºÅ(¾Þ·½ÎïÁ÷Ô°ÄÚC2¿â£©	±¾¿Æ	3-4Äê¾­Ñé	¸ÚÎ»Ö°Ôð1¡¢¶ÀÁ¢Íê³É¹«Ë¾ÏÖÓÐÒµÎñ²úÆ·Êý¾Ý¿âµÄ¹ÜÀíºÍÈÕ³£Î¬»¤£»2¡¢¸ºÔðÏßÉÏ¡¢ÏßÏÂÊý¾Ý»·¾³µÄ½¨Éè¡¢Ç¨ÒÆ¡¢Î¬»¤£»3¡¢¸ºÔðÊý¾Ý¿â¼¯ÈºµÄ¹ÜÀíºÍÎ¬»¤£¬³ÖÐøÍÆ½øSQLÓÅ»¯£»4¡¢²ÎÓë¹«Ë¾ÏîÄ¿ÖÐÊý¾Ý¿â½á¹¹µÄ¹æ·¶¡¢ÖÆ¶¨ºÍÓÅ»¯£»5¡¢¸ù¾Ý¹«Ë¾¿Í»§ÏÖ³¡Çé¿ö²ÎÓëÏà¹Ø½â¾ö·½°¸µÄÖÆ¶¨£»6¡¢¶Ô½ÓÒ½ÔºHIS¸÷Ä£¿é¹¦ÄÜ¹¤×÷7¡¢²ÎÓë·½°¸ÌÖÂÛ¡¢¼¼Êõµ÷ÑÐ¼°¹¥¿ËÉè¼ÆÓë¿ª·¢ÖÐµÄ¼¼ÊõÄÑÌâ8¡¢²ÎÓëÇ°ÆÚÏîÄ¿ÊµÊ©£¬ºóÆÚÔËÓªÎ¬»¤£¬²¢×öºÃ¹µÍ¨Ð­µ÷¹¤×÷9¡¢²ÎÓëÔËÐÐÏµÍ³µÄ¼¼…	¸ÚÎ»Ö°Ôð1¡¢¶ÀÁ¢Íê³É¹«Ë¾ÏÖÓÐÒµÎñ²úÆ·Êý¾Ý¿âµÄ¹ÜÀíºÍÈÕ³£Î¬»¤£»2¡¢¸ºÔðÏßÉÏ¡¢ÏßÏÂÊý¾Ý»·¾³µÄ½¨Éè¡¢Ç¨ÒÆ¡¢Î¬»¤£»3¡¢¸ºÔðÊý¾Ý¿â¼¯ÈºµÄ¹ÜÀíºÍÎ¬»¤£¬³ÖÐøÍÆ½øSQLÓÅ»¯£»4¡¢²ÎÓë¹«Ë¾ÏîÄ¿ÖÐÊý¾Ý¿â½á¹¹µÄ¹æ·¶¡¢ÖÆ¶¨ºÍÓÅ»¯£»5¡¢¸ù¾Ý¹«Ë¾¿Í»§ÏÖ³¡Çé¿ö²ÎÓëÏà¹Ø½â¾ö·½°¸µÄÖÆ¶¨£»6¡¢¶Ô½ÓÒ½ÔºHIS¸÷Ä£¿é¹¦ÄÜ¹¤×÷7¡¢²ÎÓë·½°¸ÌÖÂÛ¡¢¼¼Êõµ÷ÑÐ¼°¹¥¿ËÉè¼ÆÓë¿ª·¢ÖÐµÄ¼¼ÊõÄÑÌâ8¡¢²ÎÓëÇ°ÆÚÏîÄ¿ÊµÊ©£¬ºóÆÚÔËÓªÎ¬»¤£¬²¢×öºÃ¹µÍ¨Ð­µ÷¹¤×÷9¡¢²ÎÓëÔËÐÐÏµÍ³µÄ¼¼…
Êý¾Ý·ÖÎöÊ¦	Êý¾Ý·ÖÎö	4.5-6Ç§/ÔÂ	ÃñÓª¹«Ë¾	150-500ÈË	¼ÆËã»úÈí¼þÒ½ÁÆÉè±¸/Æ÷Ðµ	ÄÏ²ý|2Äê¾­Ñé|±¾¿Æ|ÕÐÈô¸ÉÈË|05-19·¢²¼	ÉÏ°àµØÖ·£ºÄÏ²ýÊÐÊÐÇø	±¾¿Æ	2Äê¾­Ñé	¸ÚÎ»Ö°Ôð1¡¢¶ÔÍøÕ¾µÄÁ÷Á¿¡¢ÓÃ»§¡¢½»Ò×¡¢ÇþµÀ¡¢»î¶¯µÈÊý¾Ý½øÐÐ¶¨ÆÚÍ³¼ÆºÍ·ÖÎö£»2¡¢¸ù¾ÝÐèÇó´Ó²úÆ·¡¢¿Í·þ¡¢¼¼ÊõµÈ²¿ÃÅÊÕ¼¯Êý¾Ý£¬²¢Ð­Öú¼¼ÊõºÍ²úÆ·²¿¿ª·¢Êý¾ÝÆ½Ì¨£»3¡¢ÀûÓÃÒ»¶¨µÄ½¨Ä£¼¼Êõ»òÍÚ¾ò¼¼Êõ¶ÔÓÃ»§Êý¾Ý½øÐÐ·ÖÀà£¬²¢½øÐÐ¾«Ï¸»¯ÔËÓª¼°ÓªÏú£»4¡¢ÊìÏ¤Êý¾ÝÍ³¼Æ·ÖÎö»òÍÚ¾ò¼¼Êõ£¬ÍÆ¶¯Í³¼Æ·ÖÎöÄ£ÐÍµÄ½¨Á¢ºÍÍêÉÆ£¬ÎªÔËÓª¾ö²ßÌá¹©Ö§³Ö£»5¡¢¸ù¾ÝÊý¾Ý·ÖÎöºÍ¶ÔÒµÎñÐÎÌ¬µÄÀí½â£¬¶Ô²úÆ·¡¢·þÎñ¡¢ÓªÏúµÈ»î¶¯Ìá³öºÏÀí»¯½¨ÒéµÄ½¨Òé£»6¡¢Áìµ¼¼°¸÷²…	ÈÎÖ°×Ê¸ñ1¡¢±¾¿ÆÒÔÉÏÑ§Àú£¬Í³¼ÆÑ§¡¢Ó¦ÓÃÊýÑ§¡¢¼ÆËã»ú¡¢¼ÆÁ¿¾­¼Ã¡¢½ðÈÚµÈÏà¹Ø×¨ÒµÓÅÏÈ£»2¡¢ÊìÁ·ÕÆÎÕºÍÔËÓÃÏà¹ØÊý¾Ý·ÖÎöÈí¼þ£¬ÖÁÉÙÕÆÎÕSAS¡¢SPSS¡¢R¡¢MATLAB¡¢ExcelµÈÍ³¼Æ¹¤¾ßÖÐµÄÒ»ÖÖ£»3¡¢¾ß±¸½ÏÇ¿µÄÂß¼­Ë¼Î¬ÄÜÁ¦¡¢¾ö²ßÅÐ¶ÏÁ¦¼°½ÏÇ¿µÄÑ§Ï°ÄÜÁ¦£»4¡¢ÊìÏ¤GA¡¢°Ù¶ÈÍ³¼ÆµÈÍøÕ¾Êý¾ÝÍ³¼ÆÆ½Ì¨¡£Ö°ÄÜÀà±ð£ºÁÙ´²Êý¾Ý·ÖÎöÔ±Êý¾Ý·ÖÎöÊ¦
Êý¾Ý¿â¹ÜÀíÔ±	Êý¾Ý¿â	1-2Íò/ÔÂ	ÉÏÊÐ¹«Ë¾	150-500ÈË	Ò½ÁÆÉè±¸/Æ÷Ðµ»¥ÁªÍø/µç×ÓÉÌÎñ	º¼ÖÝ|5-7Äê¾­Ñé|±¾¿Æ|ÕÐ2ÈË|06-19·¢²¼	ÉÏ°àµØÖ·£ºÉÏ³ÇÇøÖÐºÓÖÐÂ·198ºÅÂÌ¶¼ÉÌÎñ´óÏÃ£¨×Ü²¿£©	±¾¿Æ	5-7Äê¾­Ñé	¸ÚÎ»Ö°Ôð£º1¡¢¸ºÔðÊý¾Ý¿âÏµÍ³µÄ¼Ü¹¹Éè¼Æ¡¢¿ª·¢¡¢ÓÅ»¯¡¢°²È«¡£2¡¢¸ºÔðÊý¾Ý¿â±¸·Ý¹ÜÀí¡¢¼à¿Ø±¸·ÝÇé¿ö£¬»Ö¸´²ßÂÔ·½°¸µÄÖÆ¶¨ÓëÊµÊ©£»OracleÊý¾Ý¿âÐÔÄÜ¼à¿ØºÍµ÷ÓÅ£¬SQLreview£¬Êý¾Ý±¸·Ý/»Ö¸´¼Æ»®µÄÖÆ¶¨¡¢Ö´ÐÐ¡£3¡¢¸ºÔð¸ù¾Ý¿ª·¢ÈËÔ±µÄÉè¼ÆÉóºË²¢´´½¨Êý¾Ý¿â´æ´¢½á¹¹¡¢Êý¾Ý¿â¶ÔÏó	ÈÎÖ°×Ê¸ñ£º1¡¢¼ÆËã»ú»òÏà¹Ø×¨Òµ£¬±¾¿ÆÒÔÉÏ¡£2¡¢2ÄêÒÔÉÏORACLEDBA¾­Ñé£¬¾«Í¨Êý¾Ý¿â¹ÜÀíÓëÓÅ»¯¡£3¡¢¾«Í¨Êý¾Ý¿âÉè¼Æ£¬¹ÜÀíºÍÐÔÄÜµ÷ÓÅ£¬±¸·ÝºÍ»Ö¸´£¬Êý¾Ý¿âÅäÖÃ¼°ÈÕ³£¹ÜÀí£¬ÄÜ¶ÀÁ¢Íê³ÉDBA¹ÜÀíÈÎÎñ¡£4¡¢¾«Í¨Êý¾Ý¿âÔ­Àí¡¢¾«Í¨Êý¾Ý¿âºËÐÄ²ÎÊýµÄÉèÖÃºÍµ÷Õû¡£5¡¢¾«Í¨°²×°¼°¹ÊÕÏÅÅ³ý·½·¨¡£6¡¢ÊìÏ¤Êý¾Ý¿âµ÷ÓÅ·½·¨£»ÄÜ¹»»ùÓÚÒµÎñÐèÇó£¬Ìá¹©Êý¾Ý¿â½â¾ö·½°¸¡£7¡¢¾«Í¨Ò»ÖÖÒÔÉÏLINUX²Ù×÷ÏµÍ³£¬²¢ÄÜ¹»±àÐ´Shell½Å±¾£»8¡¢ÓµÓÐÁ¼ºÃµÄ¹µÍ¨±í´ïÄÜÁ¦ºÍ·þ…
Ò½Ñ§Êý¾Ý·ÖÎöÔ±4073 (Ö°Î»±àºÅ£º004073)	Êý¾Ý·ÖÎö	6-8Ç§/ÔÂ	ÉÏÊÐ¹«Ë¾	1000-5000ÈË	ÖÆÒ©/ÉúÎï¹¤³ÌÒ½ÁÆÉè±¸/Æ÷Ðµ	¸£ÖÝ|1Äê¾­Ñé|ÕÐÈô¸ÉÈË|06-19·¢²¼	ÉÏ°àµØÖ·£º³¤ÀÖÊÐ	Î´±êÃ÷	1Äê¾­Ñé	¸ÚÎ»Ö°Ôð:1.Ïà¹ØÏîÄ¿Êý¾ÝµÄÒÅ´«·ÖÎö¡¢ÉóºË¡¢¼à¹ÜºÍÎ¬»¤µÈ£»2.·ÖÎöÕûÀíÊÜ¼ìÕßµÄÁÙ´²±íÐÍ¼°Õï¶ÏÐèÇóµÄ×ÊÁÏ£¬×«Ð´¹æ·¶µÄ½â¶Á±¨¸æ£»3.ÏîÄ¿ÓÐ¹ØµÄÊý¾ÝÊÕ¼¯¡¢ÕûÀí¼°½â¶ÁÊý¾Ý¿âµÄÊý¾ÝÍêÉÆ£»4.²ÎÓëÏà¹Ø²úÆ·µÄÓÅ»¯ºÍÑÐ·¢£»	ÈÎÖ°×Ê¸ñ:ÈÎÖ°ÒªÇó1.·Ö×ÓÉúÎïÑ§¡¢ÒÅ´«Ñ§¡¢Ò½Ñ§µÈÏà¹Ø×¨Òµ±¾¿Æ¼°ÒÔÉÏÑ§Àú£»2.ÒÅ´«Ñ§ÖªÊ¶±³¾°»ò»ùÒò¼ì²âÏà¹ØµÄÀíÂÛºÍ¼¼Êõ£»3.CET-4¼°ÒÔÉÏ£¬ÓÅÐãÓ¢ÎÄÎÄÏ×»òÊý¾Ý¿â¼ìË÷ºÍÔÄ¶ÁÄÜÁ¦£»4.½ÏÇ¿µÄÂß¼­Ë¼Î¬ÄÜÁ¦ºÍÑ§Ï°ÄÜÁ¦£»5.¾ßÓÐÁÙ´²×ÊÖÊ¡¢»ùÒò¼ì²âÊý¾Ý·ÖÎö½â¶Á¾­ÑéÕßÓÅÏÈ¡£Ö°ÄÜÀà±ð£ºÉúÎï¹¤³Ì/ÉúÎïÖÆÒ©ÁÙ´²Êý¾Ý·ÖÎöÔ±
Êý¾Ý¿âÔËÎ¬¹¤³ÌÊ¦	Êý¾Ý¿â	0.8-1.2Íò/ÔÂ	ÃñÓª¹«Ë¾	50-150ÈË	¼ÆËã»úÈí¼þÒ½ÁÆÉè±¸/Æ÷Ðµ	Î÷°²|2Äê¾­Ñé|´ó×¨|ÕÐ2ÈË|06-16·¢²¼	ÉÏ°àµØÖ·£º¸ßÐÂÇø¿Æ¼¼¶þÂ·72ºÅÈí¼þÔ°Ì«°×¸ó405ÊÒ	´ó×¨	2Äê¾­Ñé	¹¤×÷Ö°Ôð£º1¡¢¸ºÔð¹«Ë¾MysqlÊý¾Ý¿âµÄ¹ÜÀíÓëÓÅ»¯£¬ÔËÐÐ×´Ì¬µÄ¼à¿Ø£¬±£Ö¤ÒµÎñÎÈ¶¨ÔËÐÐ£»2¡¢¸ºÔðÊý¾Ý¿âÏà¹ØµÄÊÂ¼þ£¬ÎÊÌâºÍ±ä¸üµÄ´¦Àí£»3¡¢¸ºÔðMysqlÊý¾Ý¿âµÄ¸ß¿ÉÓÃÑÝÁ·µÈ¿ÉÔËÎ¬ÐÔµÄÌáÉý£»4¡¢Êý¾Ý¿âµÄ°²È«¼Ó¹ÌºÍÉó¼Æ£»5¡¢±àÐ´²¢¸üÐÂÊý¾Ý¿âÏà¹ØµÄ¼¼ÊõÊÖ²á¡£	ÈÎÖ°×Ê¸ñ£º1¡¢Í³ÕÐ´ó×¨ÒÔÉÏÑ§Àú£¬¼ÆËã»ú¡¢µç×ÓµÈÏà¹Ø×¨Òµ£»2¡¢¾ßÓÐÖÁÉÙ2Äê¼°ÒÔÉÏ´ó¹æÄ£Êý¾Ý¿âÉè¼Æ¡¢ÓÅ»¯¡¢ÔËÎ¬¾­Ñé£¬·þÎñ¹ý´óÐÍÆóÒµ¿Í»§ÓÅÏÈ£»3¡¢ÊìÏ¤MySQL¡¢OracleÊý¾Ý¿âµÄÔËÐÐ»úÖÆ£¬¶ÔÊý¾Ý¿âÓÅ»¯£¬¼Ü¹¹Éè¼ÆÓÐ½ÏÉîÈëµÄÑÐ¾¿ºÍÊµ¼ù¾­Ñé£¬²¢¶Ô¼¼ÊõÏ¸½ÚÓÐ½ÏÉîÈëÁË½â£»4¡¢¾ß±¸¸ß²¢·¢Ñ¹Á¦ÏÂµÄÊý¾Ý¿â¹ÜÀí£¬Î¬»¤¾­Ñé£¬¶ÔÏßÉÏÎÊÌâÓÐ½ÏÇ¿µÄ·ÖÎöÄÜÁ¦£¬ÄÜ¹»¿ìËÙ¶¨Î»²¢½â¾öÎÊÌâ£»Á¼ºÃµÄÍÅ¶ÓÐ­×÷Óë¹µÍ¨ÄÜÁ¦£¬ÄÜ×ÔÎÒÇý¶¯£¬¸ßÐ§Íê³ÉÄ¿±ê¡£Ö°ÄÜÀà±…
Ò½Ñ§Êý¾Ý·ÖÎöÔ±-Çàµº	Êý¾Ý·ÖÎö	6-8Ç§/ÔÂ	ÉÏÊÐ¹«Ë¾	1000-5000ÈË	ÖÆÒ©/ÉúÎï¹¤³ÌÒ½ÁÆÉè±¸/Æ÷Ðµ	Çàµº-»ÆµºÇø|ÔÚÐ£Éú/Ó¦½ìÉú|Ë¶Ê¿|ÕÐ3ÈË|06-19·¢²¼	ÉÏ°àµØÖ·£ºÉÏº£Â·	Ë¶Ê¿	ÔÚÐ£Éú/Ó¦½ìÉú	¹¤×÷Ö°Ôð1.Ïà¹ØÏîÄ¿Êý¾ÝµÄÒÅ´«·ÖÎö¡¢ÉóºË¡¢¼à¹ÜºÍÎ¬»¤µÈ£»2.·ÖÎöÕûÀíÊÜ¼ìÕßµÄÁÙ´²±íÐÍ¼°Õï¶ÏÐèÇóµÄ×ÊÁÏ£¬×«Ð´¹æ·¶µÄ½â¶Á±¨¸æ£»3.ÏîÄ¿ÓÐ¹ØµÄÊý¾ÝÊÕ¼¯¡¢ÕûÀí¼°½â¶ÁÊý¾Ý¿âµÄÊý¾ÝÍêÉÆ£»4.²ÎÓëÏà¹Ø²úÆ·µÄÓÅ»¯ºÍÑÐ·¢£»	ÈÎÖ°ÒªÇó1.·Ö×ÓÉúÎïÑ§¡¢ÒÅ´«Ñ§¡¢Ò½Ñ§µÈÏà¹Ø×¨Òµ±¾¿Æ¼°ÒÔÉÏÑ§Àú£»2.ÒÅ´«Ñ§ÖªÊ¶±³¾°»ò»ùÒò¼ì²âÏà¹ØµÄÀíÂÛºÍ¼¼Êõ£»3.CET-4¼°ÒÔÉÏ£¬ÓÅÐãÓ¢ÎÄÎÄÏ×»òÊý¾Ý¿â¼ìË÷ºÍÔÄ¶ÁÄÜÁ¦£»4.½ÏÇ¿µÄÂß¼­Ë¼Î¬ÄÜÁ¦ºÍÑ§Ï°ÄÜÁ¦£»5.¾ßÓÐÁÙ´²×ÊÖÊ¡¢»ùÒò¼ì²âÊý¾Ý·ÖÎö½â¶Á¾­ÑéÕßÓÅÏÈ¡£Ö°ÄÜÀà±ð£ºÁÙ´²Êý¾Ý·ÖÎöÔ±
Ò½Ñ§Êý¾Ý·ÖÎöÔ±-Çàµº	Êý¾Ý·ÖÎö	5-7Ç§/ÔÂ	ÉÏÊÐ¹«Ë¾	1000-5000ÈË	ÖÆÒ©/ÉúÎï¹¤³ÌÒ½ÁÆÉè±¸/Æ÷Ðµ	±±¾©-²ýÆ½Çø|ÔÚÐ£Éú/Ó¦½ìÉú|Ë¶Ê¿|ÕÐ3ÈË|06-19·¢²¼	ÉÏ°àµØÖ·£ºÉúÃü¿ÆÑ§Ôº²©ÑÅCC4ºÅÔº5ºÅÂ¥	Ë¶Ê¿	ÔÚÐ£Éú/Ó¦½ìÉú	¹¤×÷Ö°Ôð1.Ïà¹ØÏîÄ¿Êý¾ÝµÄÒÅ´«·ÖÎö¡¢ÉóºË¡¢¼à¹ÜºÍÎ¬»¤µÈ£»2.·ÖÎöÕûÀíÊÜ¼ìÕßµÄÁÙ´²±íÐÍ¼°Õï¶ÏÐèÇóµÄ×ÊÁÏ£¬×«Ð´¹æ·¶µÄ½â¶Á±¨¸æ£»3.ÏîÄ¿ÓÐ¹ØµÄÊý¾ÝÊÕ¼¯¡¢ÕûÀí¼°½â¶ÁÊý¾Ý¿âµÄÊý¾ÝÍêÉÆ£»4.²ÎÓëÏà¹Ø²úÆ·µÄÓÅ»¯ºÍÑÐ·¢£»	ÈÎÖ°ÒªÇó1.·Ö×ÓÉúÎïÑ§¡¢ÒÅ´«Ñ§¡¢Ò½Ñ§µÈÏà¹Ø×¨Òµ±¾¿Æ¼°ÒÔÉÏÑ§Àú£»2.ÒÅ´«Ñ§ÖªÊ¶±³¾°»ò»ùÒò¼ì²âÏà¹ØµÄÀíÂÛºÍ¼¼Êõ£»3.CET-4¼°ÒÔÉÏ£¬ÓÅÐãÓ¢ÎÄÎÄÏ×»òÊý¾Ý¿â¼ìË÷ºÍÔÄ¶ÁÄÜÁ¦£»4.½ÏÇ¿µÄÂß¼­Ë¼Î¬ÄÜÁ¦ºÍÑ§Ï°ÄÜÁ¦£»5.¾ßÓÐÁÙ´²×ÊÖÊ¡¢»ùÒò¼ì²âÊý¾Ý·ÖÎö½â¶Á¾­ÑéÕßÓÅÏÈ¡£Ö°ÄÜÀà±ð£ºÁÙ´²Êý¾Ý·ÖÎöÔ±
Ò½Ñ§Êý¾Ý·ÖÎöÔ±	Êý¾Ý·ÖÎö	6-8Ç§/ÔÂ	ÉÏÊÐ¹«Ë¾	1000-5000ÈË	ÖÆÒ©/ÉúÎï¹¤³ÌÒ½ÁÆÉè±¸/Æ÷Ðµ	±±¾©-³¯ÑôÇø|ÔÚÐ£Éú/Ó¦½ìÉú|±¾¿Æ|ÕÐ3ÈË|06-19·¢²¼	ÉÏ°àµØÖ·£º±±¾©ÊÐ³¯ÑôÇø¾©Ë³¶«½Ö6ºÅÔº9ºÅÂ¥	±¾¿Æ	ÔÚÐ£Éú/Ó¦½ìÉú	¹¤×÷Ö°Ôð1.Ïà¹ØÏîÄ¿Êý¾ÝµÄÒÅ´«·ÖÎö¡¢ÉóºË¡¢¼à¹ÜºÍÎ¬»¤µÈ£»2.·ÖÎöÕûÀíÊÜ¼ìÕßµÄÁÙ´²±íÐÍ¼°Õï¶ÏÐèÇóµÄ×ÊÁÏ£¬×«Ð´¹æ·¶µÄ½â¶Á±¨¸æ£»3.ÏîÄ¿ÓÐ¹ØµÄÊý¾ÝÊÕ¼¯¡¢ÕûÀí¼°½â¶ÁÊý¾Ý¿âµÄÊý¾ÝÍêÉÆ£»4.²ÎÓëÏà¹Ø²úÆ·µÄÓÅ»¯ºÍÑÐ·¢£»	ÈÎÖ°ÒªÇóÈÎÖ°ÒªÇó1.·Ö×ÓÉúÎïÑ§¡¢ÒÅ´«Ñ§¡¢Ò½Ñ§µÈÏà¹Ø×¨Òµ±¾¿Æ¼°ÒÔÉÏÑ§Àú£»2.ÒÅ´«Ñ§ÖªÊ¶±³¾°»ò»ùÒò¼ì²âÏà¹ØµÄÀíÂÛºÍ¼¼Êõ£»3.CET-4¼°ÒÔÉÏ£¬ÓÅÐãÓ¢ÎÄÎÄÏ×»òÊý¾Ý¿â¼ìË÷ºÍÔÄ¶ÁÄÜÁ¦£»4.½ÏÇ¿µÄÂß¼­Ë¼Î¬ÄÜÁ¦ºÍÑ§Ï°ÄÜÁ¦£»5.¾ßÓÐÁÙ´²×ÊÖÊ¡¢»ùÒò¼ì²âÊý¾Ý·ÖÎö½â¶Á¾­ÑéÕßÓÅÏÈ¡£Ö°ÄÜÀà±ð£ºÁÙ´²Êý¾Ý·ÖÎöÔ±
Ò½Ñ§Êý¾Ý·ÖÎöÔ±4072 (Ö°Î»±àºÅ£º004072)	Êý¾Ý·ÖÎö	6-8Ç§/ÔÂ	ÉÏÊÐ¹«Ë¾	1000-5000ÈË	ÖÆÒ©/ÉúÎï¹¤³ÌÒ½ÁÆÉè±¸/Æ÷Ðµ	³É¶¼-¸ßÐÂÇø|1Äê¾­Ñé|ÕÐÈô¸ÉÈË|06-19·¢²¼	ÉÏ°àµØÖ·£º³É¶¼ÊÐ¸ßÐÂÇøÌì¸®´óµÀ±±¶Î1480ºÅ	Î´±êÃ÷	1Äê¾­Ñé	¸ÚÎ»Ö°Ôð:¹¤×÷Ö°Ôð1.Ïà¹ØÏîÄ¿Êý¾ÝµÄÒÅ´«·ÖÎö¡¢ÉóºË¡¢¼à¹ÜºÍÎ¬»¤µÈ£»2.·ÖÎöÕûÀíÊÜ¼ìÕßµÄÁÙ´²±íÐÍ¼°Õï¶ÏÐèÇóµÄ×ÊÁÏ£¬×«Ð´¹æ·¶µÄ½â¶Á±¨¸æ£»3.ÏîÄ¿ÓÐ¹ØµÄÊý¾ÝÊÕ¼¯¡¢ÕûÀí¼°½â¶ÁÊý¾Ý¿âµÄÊý¾ÝÍêÉÆ£»4.²ÎÓëÏà¹Ø²úÆ·µÄÓÅ»¯ºÍÑÐ·¢£»	ÈÎÖ°×Ê¸ñ:1.·Ö×ÓÉúÎïÑ§¡¢ÒÅ´«Ñ§¡¢Ò½Ñ§µÈÏà¹Ø×¨Òµ±¾¿Æ¼°ÒÔÉÏÑ§Àú£»2.ÒÅ´«Ñ§ÖªÊ¶±³¾°»ò»ùÒò¼ì²âÏà¹ØµÄÀíÂÛºÍ¼¼Êõ£»3.CET-4¼°ÒÔÉÏ£¬ÓÅÐãÓ¢ÎÄÎÄÏ×»òÊý¾Ý¿â¼ìË÷ºÍÔÄ¶ÁÄÜÁ¦£»4.½ÏÇ¿µÄÂß¼­Ë¼Î¬ÄÜÁ¦ºÍÑ§Ï°ÄÜÁ¦£»5.¾ßÓÐÁÙ´²×ÊÖÊ¡¢»ùÒò¼ì²âÊý¾Ý·ÖÎö½â¶Á¾­ÑéÕßÓÅÏÈ¡£Ö°ÄÜÀà±ð£ºÉúÎï¹¤³Ì/ÉúÎïÖÆÒ©ÁÙ´²Êý¾Ý·ÖÎöÔ±
×Ó¹«Ë¾ÔËÓªÊý¾Ý·ÖÎö/²ÆÎñÊý¾Ý·ÖÎöÖ÷¹Ü	Êý¾Ý·ÖÎö	0.8-1Íò/ÔÂ	¹úÆó	150-500ÈË	Ò½ÁÆÉè±¸/Æ÷ÐµÅú·¢/ÁãÊÛ	ÉÏº£-±¦É½Çø|3-4Äê¾­Ñé|´ó×¨|ÕÐ1ÈË|06-18·¢²¼	ÉÏ°àµØÖ·£º½­ÑîÄÏÂ·880ºÅ	´ó×¨	3-4Äê¾­Ñé	¹¤×÷ÄÚÈÝ£º1¡¢¸ºÔðÈÕ³£ÒµÎñÊý¾Ý¹ÜÀí¼°ÔËÓªÁ÷³ÌÖÆ¶ÈÐÞ¶©ÍêÉÆ£»2¡¢Ö§³ÖÒµÎñÍÅ¶ÓµÄÊý¾Ý½¨Éè¹¤×÷£¬¸ºÔðÈÕ³£ÒµÎñÊý¾ÝÖ¸±êµÄÊáÀíºÍ¼à¿Ø£¬Ð­×÷ÍÆ¶¯ÒµÎñ²¿ÃÅµÄÊý¾Ý»¯ÔËÓª£»3¡¢¹Ø×¢ÈÕ³£ÔËÓªÊý¾ÝÖ¸±ê£¬¶ÔÊý¾Ý±ä»¯µÄÔ­ÒòÌá¹©·ÖÎöÓëÍÚ¾ò£¬ÎªÒµÎñ¾ö²ßÌá¹©¿É¿¿ÒÀ¾Ý£»4¡¢ÈÕ³£²Ù×÷¿â´æ¹ÜÀíºÍÃ«ÀûÂÊ·ÖÎö£»5¡¢¸ºÔðÆäËûÉÏ¼¶Áìµ¼½»¸¶µÄ¹¤×÷¡£	ÈÎÖ°×Ê¸ñ£º1.±¾¿Æ¼°ÒÔÉÏÑ§Àú£¬ÊýÑ§¡¢Í³¼ÆÑ§¡¢¹ÜÀíÑ§µÈÏà¹Ø×¨Òµ£¬3Äê»òÒÔÉÏ¹¤×÷¾­Ñé£»2.ÊìÏ¤Ò½ÁÆÆ÷ÐµÐÐÒµÏúÊÛºÍÊý¾Ý·ÖÎö£¬¶Ô¿â´æºÍÃ«ÀûÂÊÓÐÃôÈñµÄ¹Û²ìºÍ·ÖÎöÄÜÁ¦£»3.Á¼ºÃµÄÖ°ÒµµÀµÂ£¬Ç¿ÁÒµÄÔðÈÎÐÄ£¬ÑÏ½÷Ï¸ÐÄ£¬Âß¼­ÐÔÇ¿£¬½ÏÇ¿µÄ¹µÍ¨ÄÜÁ¦£»4.¾ß±¸2-3ÄêÒÔÉÏ¹ÜÀíÄÜÁ¦£¬¾ß±¸¿ç²¿ÃÅ¹µÍ¨ÓëÐ­µ÷ÄÜÁ¦£¬ÊÕ¼¯·´À¡²¢½â¾öÒµÎñ²ãÃæÊý¾ÝÏà¹ØÎÊÌâ¡£Ö°ÄÜÀà±ð£º²ÆÎñ·ÖÎö¾­Àí/Ö÷¹Ü¹Ø¼ü×Ö£ºÔËÓªÊý¾Ý·ÖÎöÏîÄ¿·ÖÎö
¸ß¼¶Êý¾Ý¹ÜÀíÔ±	´óÊý¾ÝÍÚ¾ò	0.6-1.5Íò/ÔÂ	ÃñÓª¹«Ë¾	50-150ÈË	Ò½ÁÆÉè±¸/Æ÷ÐµÒ½ÁÆ/»¤Àí/ÎÀÉú	Ìì½ò-±õº£ÐÂÇø|2Äê¾­Ñé|±¾¿Æ|ÕÐ3ÈË|06-16·¢²¼	ÉÏ°àµØÖ·£ºÌì½òÊÐ±õº£ÐÂÇø¶´Í¥Â·Óë¶´Í¥Ò»½Ö½»²æ¿ÚÌ©´ï¿Æ¼¼·¢Õ¹ÖÐÐÄ2ºÅÂ¥5²ã	±¾¿Æ	2Äê¾­Ñé	1¡¢È·±£Êý¾ÝÊÕ¼¯»úÖÆµÄ´´Á¢¡¢Î¬»¤ºÍ¹éµµ·ûºÏ·¨¹æ¼à¹Ü¹æ·¶ºÍ±ê×¼²Ù×÷Á÷³Ì£»2¡¢È·±£Êý¾ÝÏà¹ØÒµÎñµÄ¿ªÕ¹·ûºÏCDISCÊý¾Ý±ê×¼£»3¡¢ÎªÄÚÍâ²¿ÓÃ»§Ìá¹©¼¼ÊõÖ§³Ö£»4¡¢Éè¼Æ¡¢²âÊÔ¡¢ÑéÖ¤¡¢¼¤»îºÍÊµÊ©ÁÙ´²ÊÔÑéµç×Ó²¡Àý±¨¸æ±íºÍÊý¾Ý¿â£»5¡¢¶ÔÊý¾Ý¿â¿ªÕ¹ÖÊÁ¿¿ØÖÆ¹¤×÷£¬È·±£ËüÃÇ·ûºÏÊý¾Ý±ê×¼¡¢±ê×¼²Ù×÷Á÷³ÌºÍ·¨¹æ¼à¹Ü¹æ·¶¡£	ÈÎÖ°ÒªÇó£º1¡¢Êý¾Ý¹ÜÀíÐèÒªÂú×ã2ÄêÒÔÉÏÔÚÉúÎïÖÆÒ©¹«Ë¾»òÕßºÏÍ¬ÑÐ¾¿»ú¹¹µÄÁÙ´²Êý¾Ý¹ÜÀí¹¤×÷¾­Ñé£»2¡¢ÊìÏ¤Ò©ÎïÁÙ´²ÊÔÑéÖÊÁ¿¹ÜÀí¹æ·¶ÒÔ¼°ÁÙ´²ÊÔÑéµÄÐÐÕþ·¨¹æºÍÒªÇó£»3¡¢Ã÷°×Êý¾Ý¹ÜÀí¸÷Ïî¹¤×÷ºÍÁ÷³Ì£»4¡¢ÄÜ¹»ÓÐÐ§µØ¼Æ»®ºÍ×éÖ¯¹¤×÷£¬½«¸÷Ïî¹¤×÷ÅÅÐò²¢È·±£ËüÃÇÓë¼Æ»®µÄÊ±¼ä±íÒ»ÖÂ£»5¡¢¾ßÓÐÓÐÐ§µÄÈË¼Ê¹µÍ¨¼¼ÇÉºÍÍÅ¶ÓÐ­×÷ÒâÊ¶¡£Ö°ÄÜÀà±ð£ºÁÙ´²Êý¾Ý·ÖÎöÔ±
Êý¾ÝÖÎÀí¹¤³ÌÊ¦	Êý¾Ý¹ÜÀí»òÖÎÀí	1.5-1.8Íò/ÔÂ	ÃñÓª¹«Ë¾	1000-5000ÈË	Ò½ÁÆÉè±¸/Æ÷ÐµÖÆÒ©/ÉúÎï¹¤³Ì	ÖØÇì-¾ÅÁúÆÂÇø|3-4Äê¾­Ñé|±¾¿Æ|ÕÐ1ÈË|06-15·¢²¼	ÉÏ°àµØÖ·£ºÁôÑ§Éú´´ÒµÔ°C¶°3Â¥	±¾¿Æ	3-4Äê¾­Ñé	1.¸ºÔð¹«Ë¾Êý¾ÝÖÎÀí(ÔªÊý¾Ý¡¢Êý¾Ý±ê×¼¡¢Êý¾ÝÖÊÁ¿¡¢Êý¾Ý°²È«¡¢Êý¾Ý×Ê²úÄ¿Â¼µÈ)¹¦ÄÜ×ÜÌå·½°¸Éè¼Æ£»2.Ð­Í¬ÆäËûÍÅ¶Ó³ÉÔ±£¬¹²Í¬½¨Á¢Êý¾Ý¹ÜÀí¹¤×÷Á÷³Ì¡¢¹æ·¶ºÍ·½·¨£»3.ÍÆ½øÊý¾ÝÖÎÀíÊµÊ©·½°¸ÖÆ¶¨¼°ÂäµØ;4.Êý¾ÝÖÎÀí¹¤×÷µÄÍÆ½øºÍÐ§¹û¼ìÑé¡£	ÈÎÖ°ÒªÇó£º1.±¾¿ÆÒÔÉÏÑ§Àú£¬¼ÆËã»ú¡¢ÐÅÏ¢¹ÜÀíÏà¹Ø×¨Òµ£»2.5ÄêÒÔÉÏITÏîÄ¿ÊµÊ©¹¤×÷¾­Ñé£¬3ÄêÒÔÉÏÊý¾Ý¼Ü¹¹¡¢Êý¾ÝÄ£ÐÍ¡¢Êý¾Ý²Ö¿â¡¢Êý¾ÝÖÊÁ¿¡¢Ö÷Êý¾Ý¹ÜÀí£¬Êý¾Ý×Ê²ú¹ÜÀíÏà¹Ø¾­Ñé£»3.ÊìÏ¤Ö÷Á÷µÄÊý¾Ý¿â¡¢BI¡¢Êý¾Ý²Ö¿â¡¢Êý¾ÝÍÚ¾òµÈ¼¼Êõ£»4.³öÉ«µÄ¹µÍ¨¡¢·ÖÎöºÍ½â¾öÎÊÌâµÄÄÜÁ¦£¬Ë¼Î¬Ãô½Ý£»5.ÓÐÒ½Ò©ÐÐÒµÊý¾ÝÖÎÀí¡¢Ö÷Êý¾ÝÊµÊ©ÏîÄ¿ÊµÊ©¾­ÑéÓÅÏÈ£»6.ÓÐÊý¾Ý·ÖÎö¾­ÑéÕßÓÅÏÈ£»7.ÊìÏ¤Hadoop£¬Sqoop£¬Hive£¬Impala£¬spark£¬Drill£¬kylinÒÔ¼°BI¹¤¾ßÕßÓ…
Ò½ÓÃºÄ²ÄÊý¾Ý·ÖÎö×¨Ô±	Êý¾Ý·ÖÎö	6-8Íò/Äê	ÃñÓª¹«Ë¾	150-500ÈË	¼ÆËã»úÈí¼þÒ½ÁÆÉè±¸/Æ÷Ðµ	ÎÞÎý-±õºþÇø|ÎÞÐè¾­Ñé|±¾¿Æ|ÕÐ3ÈË|06-05·¢²¼	ÉÏ°àµØÖ·£º¹ÛÉ½Â·199ºÅÊÐÃñÖÐÐÄ8ºÅÂ¥ÎÞÎýÊÐÒ½ÁÆ±£ÕÏ¾Ö	±¾¿Æ	ÎÞÐè¾­Ñé	¸ÚÎ»Ö°Ôð£º1.½øÐÐ»ù´¡Êý¾Ý¿âµÄ½¨Á¢ÒÔ¼°Êý¾Ý¿âµÄÈÕ³£ÐÅÏ¢Î¬»¤£»2.¸ºÔðÊý¾Ý¿âÊý¾Ýµç×Ó»¯ºÍ±ê×¼»¯´¦Àí£»3.¸ºÔðºÄ²Ä»ù´¡ÊôÐÔ£¨×¢²áÖ¤¡¢ºÄ²Ä·ÖÀàµÈ£©Êý¾Ý·ÖÎö²¢½øÐÐ±ê×¼»¯£¬È·±£Êý¾Ý¹æ·¶£¬Ê¹ÓÃ±ãÀû4.¸ºÔðºÄ²Ä»ù´¡ÊôÐÔµÄÎ¬»¤5.Íê³ÉÉÏ¼¶ºÍ¹«Ë¾½»°ìµÄÆäËû¹¤×÷¡£	¸ÚÎ»ÒªÇó£º1.ÎÀÉúÍ³¼ÆÑ§¡¢ÉúÎïÍ³¼ÆÑ§¡¢Ô¤·ÀÒ½Ñ§¡¢Á÷Í³¡¢Ò½Ò©µÈÏà¹Ø×¨Òµ£¬±¾¿Æ¼°ÒÔÉÏÑ§Àú£»2.ÕÆÎÕÒ½ÓÃºÄ²Ä»ù±¾ÖªÊ¶£¬¶ÔÒ½Ò©ÐÐÒµ¼°Õþ²ßÓÐËùÁË½â£»3.ÕÆÎÕExcelµÈÊý¾Ý´¦Àí¹¤¾ß£¬Ïà¹ØÍ³¼Æ·ÖÎö¹¤¾ß½ÏÊìÁ·£»4.Ñ§Ï°Ë¼¿¼ÄÜÁ¦Ç¿£¬ÓÐÂß¼­£¬»ý¼«Ö÷¶¯¡£Ö°ÄÜÀà±ð£º´óÊý¾Ý¿ª·¢¹¤³ÌÊ¦¹Ø¼ü×Ö£ºÊý¾Ý·ÖÎö
Êý¾Ý×¨Ô±	Êý¾Ý¹ÜÀí»òÖÎÀí	5-6Ç§/ÔÂ	ÉÏÊÐ¹«Ë¾	150-500ÈË	Ò½ÁÆÉè±¸/Æ÷Ðµ	ÉÏº£|3-4Äê¾­Ñé|±¾¿Æ|ÕÐ1ÈË|06-12·¢²¼	ÉÏ°àµØÖ·£º¼Î¶¨Çø³Ç±±Â·1818ºÅ½ðÈÚ¹È25ºÅÂ¥	±¾¿Æ	3-4Äê¾­Ñé	1¡¢¸ºÔð400·þÎñÈÈÏßÔËÓª¹ÜÀí£»2¡¢¸ºÔð¼¼Êõ²¿ÃÅ¸÷ÏîÊý¾ÝµÄÕûºÏÓë»ã×Ü£»3¡¢¸ºÔð¿Í»§Í¶Ëß´¦Àí¡¢¼à¶½¸ÄÉÆ£»4¡¢¸ºÔð·þÎñÊý¾ÝµÄ²É¼¯¡¢·ÖÎö¼°±¨¸æ£»5¡¢¸ºÔð¼¼Êõ·þÎñÁ÷³Ì¹æ·¶ÅàÑµÐû¹á£»6¡¢ÉÏ¼¶Áìµ¼½»°ìµÄÆäËû¹¤×÷¡£	ÈÎÖ°ÒªÇó£º1¡¢¾ßÓÐÈ«ÈÕÖÆ±¾¿Æ¼°ÒÔÉÏÑ§Àú£»2¡¢ÓÐ2ÄêÒÔÉÏÊý¾Ý·ÖÎö¹¤×÷¾­Ñé£¬ÊìÁ·²Ù×÷ÊýÍ¸¡¢º¯Êý¹«Ê½£»3¡¢ÉÆÓÚ¹µÍ¨£¬ÓÐÇ×ºÍÁ¦£¬·´Ó¦Áé»î£»4¡¢Ë¼Â·ÇåÎú£¬ÓÐÁ¼ºÃµÄ¿Í·þÒâÊ¶£»5¡¢ÊìÁ·²Ù×÷officeÈí¼þ£¬¶ÔÊý¾ÝÍ¸ÊÓ¼°Êý¾Ý·ÖÎö¹¤×÷ÓÐÐËÈ¤¡£Ö°ÄÜÀà±ð£ºÁÙ´²Êý¾Ý·ÖÎöÔ±
Ò©Æ·Êý¾Ý·ÖÎö×¨Ô±	Êý¾Ý·ÖÎö	6-8Íò/Äê	ÃñÓª¹«Ë¾	150-500ÈË	¼ÆËã»úÈí¼þÒ½ÁÆÉè±¸/Æ÷Ðµ	ÎÞÎý-±õºþÇø|ÎÞÐè¾­Ñé|±¾¿Æ|ÕÐ3ÈË|06-09·¢²¼	ÉÏ°àµØÖ·£º¹ÛÉ½Â·199ºÅÊÐÃñÖÐÐÄ8ºÅÂ¥ÎÞÎýÊÐÒ½ÁÆ±£ÕÏ¾Ö	±¾¿Æ	ÎÞÐè¾­Ñé	¸ÚÎ»Ö°Ôð£º1.½øÐÐ»ù´¡Êý¾Ý¿âµÄ½¨Á¢ÒÔ¼°Êý¾Ý¿âµÄÈÕ³£ÐÅÏ¢Î¬»¤£»2.¸ºÔðÊý¾Ý¿âÊý¾Ýµç×Ó»¯ºÍ±ê×¼»¯´¦Àí£»3.¸ºÔðÒ©Æ·»ù´¡ÊôÐÔ£¨ËµÃ÷Êé¡¢Ò©Æ··ÖÀàµÈ£©Êý¾Ý·ÖÎö²¢½øÐÐ±ê×¼»¯£¬È·±£Êý¾Ý¹æ·¶£¬Ê¹ÓÃ±ãÀû£»4.¸ºÔðÒ©Æ·»ù´¡ÊôÐÔµÄÎ¬»¤£»5.Íê³ÉÉÏ¼¶ºÍ¹«Ë¾½»°ìµÄÆäËû¹¤×÷¡£	¸ÚÎ»ÒªÇó£º1.ÎÀÉúÍ³¼ÆÑ§¡¢ÉúÎïÍ³¼ÆÑ§¡¢Ô¤·ÀÒ½Ñ§¡¢Á÷Í³¡¢Ò½Ò©µÈÏà¹Ø×¨Òµ£¬±¾¿Æ¼°ÒÔÉÏÑ§Àú£»2.ÕÆÎÕÒ©Æ·»ù±¾ÖªÊ¶£¬¶ÔÒ½Ò©ÐÐÒµ¼°Õþ²ßÓÐËùÁË½â£»3.ÕÆÎÕExcelµÈÊý¾Ý´¦Àí¹¤¾ß£¬Ïà¹ØÍ³¼Æ·ÖÎö¹¤¾ß½ÏÊìÁ·£»4.Ñ§Ï°Ë¼¿¼ÄÜÁ¦Ç¿£¬ÓÐÂß¼­£¬»ý¼«Ö÷¶¯¡£Ö°ÄÜÀà±ð£º´óÊý¾Ý¿ª·¢¹¤³ÌÊ¦¹Ø¼ü×Ö£ºÊý¾Ý·ÖÎö
Êý¾ÝÔËÓª×¨Ô±	Êý¾Ý·ÖÎö	0.8-1Íò/ÔÂ	ÉÏÊÐ¹«Ë¾	1000-5000ÈË	Ò½ÁÆÉè±¸/Æ÷Ðµ	ÉîÛÚ-ÄÏÉ½Çø|2Äê¾­Ñé|±¾¿Æ|ÕÐ2ÈË|06-19·¢²¼	ÉÏ°àµØÖ·£º¿Æ¼¼ÖÐ¶þÂ·ÉîÛÚÈí¼þ2ÆÚ12¶°2Â¥	±¾¿Æ	2Äê¾­Ñé	¸ÚÎ»Ö°Ôð£º1¡¢»ã×ÜºÍ·ÖÎö¸÷ÇøÓòÏúÊÛÔËÓªÊý¾Ý£¬ÖÆ×÷¾ö²ß²ãËùÐèÈÕ³£±¨±í£»2¡¢¸ºÔðÔËÓªÊý¾ÝÖÊÁ¿¿ØÖÆ£¬²¢½»²æÑéÖ¤ºÍ×·×ÙÏúÊÛÊý¾Ý£»3¡¢¸÷ÇøÓòÒµ¼¨Êý¾ÝºÍ¿¼ºË½á¹ûµÄ×îÖÕÉóºËºÍ·¢²¼¡¢´æµµ¡£Ö°ÄÜÀà±ð£ºÉÌÎñÖ÷¹Ü/×¨Ô±ÒµÎñ·ÖÎö×¨Ô±/ÖúÀí¹Ø¼ü×Ö£ºÊý¾Ý·ÖÎöÏúÊÛÊý¾ÝÏúÊÛÔËÓª	ÈÎÖ°ÒªÇó£º1¡¢È«ÈÕÖÆ±¾¿Æ¼¶ÒÔÉÏÑ§Àú£¬ÊýÑ§¡¢Í³¼ÆÑ§¡¢ÓªÏúÑ§¡¢²ÆÎñµÈÏà¹Ø×¨Òµ£»2¡¢2ÄêÒÔÉÏÊý¾ÝÔËÓª»ò²úÆ·ÔËÓª¾­Ñé£»3¡¢ÊìÁ·Ê¹ÓÃexcel¼°ÆäËû°ì¹«Èí¼þ£¬¶ÔÊý¾ÝÃô¸ÐÐÔÇ¿ÇÒÓÐ½ÏºÃµÄÎÄ°¸Êä³öÄÜÁ¦£»4¡¢Á¼ºÃµÄÂß¼­Ë¼Î¬ÄÜÁ¦Óë¹µÍ¨ÄÜÁ¦£¬ÓÅÐãµÄ·ÖÎöºÍ½â¾öÎÊÌâµÄÄÜÁ¦£¬¶ÔÌôÕ½ÐÔÎÊÌâ³äÂú¼¤Çé£»5¡¢ÓÐÒ½ÁÆÐÐÒµÊý¾ÝÍ³¼Æ»òÔËÓª·ÖÎö¹¤×÷¾­ÑéÓÅÏÈ¡£
Ò½Ñ§Êý¾Ý·ÖÎöÔ±-Çàµº4059 (Ö°Î»±àºÅ£º004059)	Êý¾Ý·ÖÎö	6-8Ç§/ÔÂ	ÉÏÊÐ¹«Ë¾	1000-5000ÈË	ÖÆÒ©/ÉúÎï¹¤³ÌÒ½ÁÆÉè±¸/Æ÷Ðµ	º¼ÖÝ|ÔÚÐ£Éú/Ó¦½ìÉú|ÕÐ3ÈË|06-19·¢²¼	ÉÏ°àµØÖ·£ºº¼ÖÝÊÐ	Î´±êÃ÷	ÔÚÐ£Éú/Ó¦½ìÉú	¸ÚÎ»Ö°Ôð:d1.Ïà¹ØÏîÄ¿Êý¾ÝµÄÒÅ´«·ÖÎö¡¢ÉóºË¡¢¼à¹ÜºÍÎ¬»¤µÈ£»2.·ÖÎöÕûÀíÊÜ¼ìÕßµÄÁÙ´²±íÐÍ¼°Õï¶ÏÐèÇóµÄ×ÊÁÏ£¬×«Ð´¹æ·¶µÄ½â¶Á±¨¸æ£»3.ÏîÄ¿ÓÐ¹ØµÄÊý¾ÝÊÕ¼¯¡¢ÕûÀí¼°½â¶ÁÊý¾Ý¿âµÄÊý¾ÝÍêÉÆ£»4.²ÎÓëÏà¹Ø²úÆ·µÄÓÅ»¯ºÍÑÐ·¢£»	ÈÎÖ°×Ê¸ñ:1.·Ö×ÓÉúÎïÑ§¡¢ÒÅ´«Ñ§¡¢Ò½Ñ§µÈÏà¹Ø×¨Òµ±¾¿Æ¼°ÒÔÉÏÑ§Àú£»2.ÒÅ´«Ñ§ÖªÊ¶±³¾°»ò»ùÒò¼ì²âÏà¹ØµÄÀíÂÛºÍ¼¼Êõ£»3.CET-4¼°ÒÔÉÏ£¬ÓÅÐãÓ¢ÎÄÎÄÏ×»òÊý¾Ý¿â¼ìË÷ºÍÔÄ¶ÁÄÜÁ¦£»4.½ÏÇ¿µÄÂß¼­Ë¼Î¬ÄÜÁ¦ºÍÑ§Ï°ÄÜÁ¦£»5.¾ßÓÐÁÙ´²×ÊÖÊ¡¢»ùÒò¼ì²âÊý¾Ý·ÖÎö½â¶Á¾­ÑéÕßÓÅÏÈ¡£Ö°ÄÜÀà±ð£ºÉúÎï¹¤³Ì/ÉúÎïÖÆÒ©
Ò½Ñ§Êý¾Ý·ÖÎöÔ±3578 (Ö°Î»±àºÅ£º003578)	Êý¾Ý·ÖÎö	0.7-1.2Íò/ÔÂ	ÉÏÊÐ¹«Ë¾	1000-5000ÈË	ÖÆÒ©/ÉúÎï¹¤³ÌÒ½ÁÆÉè±¸/Æ÷Ðµ	±±¾©-³¯ÑôÇø|1Äê¾­Ñé|±¾¿Æ|ÕÐÈô¸ÉÈË|06-19·¢²¼	ÉÏ°àµØÖ·£º±±¾©ÊÐ³¯ÑôÇø¾©Ë³¶«½Ö6ºÅÔº9ºÅÂ¥	±¾¿Æ	1Äê¾­Ñé	¸ÚÎ»Ö°Ôð:d1.Ïà¹ØÏîÄ¿Êý¾ÝµÄÒÅ´«·ÖÎö¡¢ÉóºË¡¢¼à¹ÜºÍÎ¬»¤µÈ£»2.·ÖÎöÕûÀíÊÜ¼ìÕßµÄÁÙ´²±íÐÍ¼°Õï¶ÏÐèÇóµÄ×ÊÁÏ£¬×«Ð´¹æ·¶µÄ½â¶Á±¨¸æ£»3.ÏîÄ¿ÓÐ¹ØµÄÊý¾ÝÊÕ¼¯¡¢ÕûÀí¼°½â¶ÁÊý¾Ý¿âµÄÊý¾ÝÍêÉÆ£»4.²ÎÓëÏà¹Ø²úÆ·µÄÓÅ»¯ºÍÑÐ·¢£»	ÈÎÖ°×Ê¸ñ:1.·Ö×ÓÉúÎïÑ§¡¢ÒÅ´«Ñ§¡¢Ò½Ñ§µÈÏà¹Ø×¨Òµ±¾¿Æ¼°ÒÔÉÏÑ§Àú£»2.ÒÅ´«Ñ§ÖªÊ¶±³¾°»ò»ùÒò¼ì²âÏà¹ØµÄÀíÂÛºÍ¼¼Êõ£»3.CET-4¼°ÒÔÉÏ£¬ÓÅÐãÓ¢ÎÄÎÄÏ×»òÊý¾Ý¿â¼ìË÷ºÍÔÄ¶ÁÄÜÁ¦£»4.½ÏÇ¿µÄÂß¼­Ë¼Î¬ÄÜÁ¦ºÍÑ§Ï°ÄÜÁ¦£»5.¾ßÓÐÁÙ´²×ÊÖÊ¡¢»ùÒò¼ì²âÊý¾Ý·ÖÎö½â¶Á¾­ÑéÕßÓÅÏÈ¡£Ö°ÄÜÀà±ð£ºÉúÎï¹¤³Ì/ÉúÎïÖÆÒ©
Êý¾Ý·ÖÎö×¨¼Ò	Êý¾Ý·ÖÎö	0.8-1.3Íò/ÔÂ	ÃñÓª¹«Ë¾	50-150ÈË	Ò½ÁÆÉè±¸/Æ÷ÐµÖÆÒ©/ÉúÎï¹¤³Ì	±±¾©-´óÐËÇø|2Äê¾­Ñé|Ë¶Ê¿|ÕÐ2ÈË|06-17·¢²¼|ÉúÎïÐÅÏ¢Ñ§ ÉúÎï¿ÆÑ§£¬¼¼Êõ	ÉÏ°àµØÖ·£º±±¾©¾­¼Ã¼¼Êõ¿ª·¢Çø¾­º£ËÄÂ·25ºÅÔº2ºÅÂ¥Ò»µ¥Ôª3²ã	Ë¶Ê¿	2Äê¾­Ñé	1.¸ºÔð¹«¹²Êý¾Ý¿â»òÕß²âÐò¡¢Ð¾Æ¬Êý¾ÝµÄ·ÖÎö£»2.¸ºÔðÐÂµÄÊý¾Ý·ÖÎöºÍÍÚ¾ò·½·¨µÄÑÐ·¢¡¢Æ½Ì¨½¨Éè¼°Î¬»¤£»3.Õë¶Ô²»Í¬¼ì²âÑù±¾£¬²»Í¬Í»±äÀàÐÍ¶Ô¼ì²âËã·¨½øÐÐÉè¼ÆºÍÆÀ¹À£¬¶ÔÉúÎïÐÅÏ¢Ñ§·ÖÎöÖÊÁ¿½øÐÐÆÀ¹À£»4.¸ºÔðÄÚ²¿Êý¾Ý¿âµÄ¿ª·¢¼°Î¬»¤¡£	ÈÎÖ°ÒªÇó£º1.Ë¶Ê¿¼°ÒÔÉÏÑ§Àú£¬ÉúÎïÐÅÏ¢Ñ§¡¢·Ö×ÓÉúÎïÑ§¡¢Ó¦ÓÃÊýÑ§¡¢Í³¼ÆÑ§»òÆäËûÏà¹Ø×¨Òµ£»2.ÊìÏ¤¸ßÍ¨Á¿²âÐòÔ­ÀíÓëÏà¹ØÓ¦ÓÃ£¬¾ßÓÐ¸ßÍ¨Á¿×éÑ§Êý¾Ý´¦Àí¼°·ÖÎö¾­ÑéÕßÓÅÏÈ£»3.ÓÐ½ÏÇ¿µÄ¸ÅÂÊÂÛÓëÊýÀíÍ³¼Æ×¨Òµ±³¾°£¬ÊìÁ·ÕÆÎÕ¸÷ÀàÍ³¼ÆÑ§¼°Êý¾Ý·ÖÎöËã·¨£»4.ÊìÏ¤LinuxÏµÍ³£¬¾ßÓÐ¶ÀÁ¢±à³ÌÄÜÁ¦£¬ÊìÁ·ÕÆÎÕÖÁÉÙÒ»ÖÖ³ÌÐòÓïÑÔ£¨Perl¡¢R¡¢Python¡¢C/C++¡¢Java£©£»5.¾ßÓÐÁ¼ºÃµÄÖÐÓ¢ÎÄÔÄ¶ÁÓëÐ´×÷ÄÜÁ¦£»6.ÊìÏ¤³£ÓÃÉúÎïÐÅÏ¢Ñ§ÖªÊ¶¼°Ïà¹ØÊý¾Ý¿âºÍÉúÎïÐÅÏ¢…
ÎÄÔ±/ÏîÄ¿ÖúÀí/ÊÐ³¡/²úÆ·×¨Ô±/Êý¾Ý·ÖÎö/Êý¾Ý¿â¹ÜÀí	Êý¾Ý¿â	5-7Ç§/ÔÂ	ºÏ×Ê	150-500ÈË	ÖÆÒ©/ÉúÎï¹¤³ÌÒ½ÁÆÉè±¸/Æ÷Ðµ	ÉÏº£-ÆÖ¶«ÐÂÇø|´ó×¨|ÕÐ3ÈË|06-19·¢²¼	ÉÏ°àµØÖ·£ºÒøÉ½Â·183ºÅöÎÇÅ´´ÒâÔ°Çø11´±	´ó×¨	Î´±êÃ÷	¸ÚÎ»Ö°Ôð£º1¡¢¸ºÔð²¿ÃÅÒªÇóµÄÏîÄ¿×ÊÁÏµÄÊÕ¼¯¡¢ÕûÀí¡¢¹éµµ£»2¡¢¸ºÔðÊý¾ÝµÄÊÕ¼¯¡¢Í³¼Æ£¬½¨Á¢ÏàÓ¦Êý¾Ý¿â£»3¡¢¸ºÔð°ìÀíÉÏ¼¶Áìµ¼½»°ìµÄÁÙÊ±¹¤×÷¡£	ÈÎÖ°ÒªÇó£º1¡¢´ó×¨¼°ÒÔÉÏÑ§Àú£¬×¨Òµ²»ÏÞ£¬Ó¢ÓïËÄ¼¶¼°ÒÔÉÏ£»2¡¢ÊìÁ·²Ù×÷EXCEL¡¢WORDµÈ°ì¹«Èí¼þ£»3¡¢ÔðÈÎÐÄÇ¿¡¢¹¤×÷Ï¸ÐÄ¡¢»ý¼«Ö÷¶¯¡£Ö°ÄÜÀà±ð£ºÊÐ³¡ÖúÀí²úÆ·/Æ·ÅÆ×¨Ô±¹Ø¼ü×Ö£ºÎÄÔ±ÖúÀíÊý¾Ý¿â¹ÜÀíÊý¾ÝÊÕ¼¯Êý¾ÝÕûÀíÊý¾ÝÍ³¼Æ
¼¼ÊõÖ§³Ö¹¤³ÌÊ¦£¨Êý¾Ý¹ÜÀí£©	Êý¾Ý¹ÜÀí»òÖÎÀí		ºÏ×Ê	5000-10000ÈË	Ò½ÁÆÉè±¸/Æ÷ÐµÒ½ÁÆ/»¤Àí/ÎÀÉú	ÉîÛÚ|3-4Äê¾­Ñé|±¾¿Æ|ÕÐ1ÈË|06-19·¢²¼	ÉÏ°àµØÖ·£ºÉîÛÚÊÐ¸ßÐÂ¼¼Êõ²úÒµÔ°Çø¿Æ¼¼ÄÏÊ®¶þÂ·ÂõÈð´óÏÃ	±¾¿Æ	3-4Äê¾­Ñé	¸ÚÎ»Ö°Ôð£º1¡¢ÔÚ²úÆ·¿ª·¢ºÍÉúÃüÖÜÆÚÖÐ£¬¸ù¾Ý·þÎñÒµÎñµÄ±ä»¯¶ø²úÉúµÄ²úÆ·Êý¾ÝÐÂÐèÇó½øÐÐÓÐÐ§¹ÜÀí£»2¡¢ÆÀÉóÊý¾ÝµÄ¹æÔò¡¢Á÷³Ì¼°Æ½Ì¨µÄºÏÀíÐÔ¡¢ÓÐÐ§ÐÔ£»3¡¢±£Ö¤Êý¾ÝÊä³öÂú×ã·þÎñÒµÎñµÄÐèÇó£»4¡¢¶¨ÆÚ·ÖÎöµ±Ç°²úÆ·Êý¾ÝÖÊÁ¿ÓëÒµÎñµÄÆ¥Åä¶È£¬Ìá³öÓÅ»¯¸ÄÉÆ·½°¸£¬²»¶ÏÌá¸ßÊý¾ÝÊä³öµÄ¼°Ê±ÐÔºÍÊ¹ÓÃµÄÓÐÐ§ÐÔ¡£	ÈÎÖ°ÒªÇó£º1¡¢Ñ§Àú£º´óÑ§±¾¿Æ»òÒÔÉÏ£¬×¨Òµ£ºµç×ÓÀà¡¢»úÐµÀà¡¢ÉúÎïÒ½Ñ§¹¤³ÌÏà¹Ø×¨Òµ£»2¡¢3ÄêÒÔÉÏ´ÓÊÂÑÐ·¢ÔËÓª¹ÜÀí»ò²úÆ·Êý¾Ý¹ÜÀíÏà¹Ø¹¤×÷£»3¡¢ÓÐÒ»¶¨µÄÑÐ·¢ÔËÓª¹ÜÀí»ò²úÆ·Êý¾Ý¹ÜÀí¹¤×÷¾­Ñé£¬ÊìÏ¤²úÆ·¿ª·¢¹ý³Ì¼°ÉúÃüÖÜÆÚ·þÎñ¹ý³Ì£¬ÄÜ¸ù¾Ý²úÆ·ÔÚ²»Í¬ÇøÓò¡¢¹ú¼ÒµÄ·þÎñ²ßÂÔ¡¢·þÎñÄ£Ê½½áºÏ²úÆ·×ÔÉíÌØµãÒÔ¼°·¨ÂÉ·¨¹æµÈÒªÇó£¬¹ÜÀí²úÆ·Óë·þÎñÏà¹ØÊý¾ÝÐèÇó£¬ÆÀ¹ÀÊý¾Ý¹æÔò¡¢Á÷³Ì¼°Æ½Ì¨µÄºÏÀíÐÔ£¬È·±£Êý¾ÝµÄÊä³ö·ûºÏ·þÎñÒµÎñ¹¤×÷µÄÐèÒª¡£Ö°ÄÜÀ…
Êý¾Ý·ÖÎöÊ¦	Êý¾Ý·ÖÎö	7-9Ç§/ÔÂ	ÃñÓª¹«Ë¾	50-150ÈË	Ò½ÁÆÉè±¸/Æ÷Ðµ	ÏæÌ¶|1Äê¾­Ñé|±¾¿Æ|ÕÐ1ÈË|06-08·¢²¼	ÉÏ°àµØÖ·£ºÏæÏç¾­¼Ã¿ª·¢ÇøÏæÏç´óµÀ009ºÅ	±¾¿Æ	1Äê¾­Ñé	1¡¢ÒµÎñÊý¾ÝÖ§³Ö£º»ùÓÚÒµÎñ³¡¾°£¬´î½¨ºÍÍêÉÆÊý¾ÝÖ¸±ê¼à¿ØÌåÏµ£¬¼à¿ØºÍ¶¨Î»ÒµÎñÎÊÌâ£¬Ð­ÖúÒµÎñ¹²Í¬½â¾öÎÊÌâ£»2¡¢ÒµÎñ¾­Óª·ÖÎö£º·ÖÎöÒµÎñ¾­ÓªÏÖ×´£¬·¢ÏÖÒµÎñÎÊÌâÓë»ú»á£¬¸¨ÖúÒµÎñ¾ö²ß²¢ÄÜ¸ø³öÓÐÐ§µÄÐÐ¶¯½¨Òé£»3¡¢Êý¾Ý²úÆ·½¨Éè£º»ùÓÚÒµÎñ³¡¾°£¬ÌáÁ¶Êý¾Ý·ÖÎöÌåÏµºÍÊý¾Ý¼ÛÖµÇý¶¯µã£¬½øÐÐÊý¾Ý²úÆ·µÄ³éÏó¡¢³ÁµíÓëÕûºÏ£¬Í¨¹ý²úÆ·»¯ÌáÉýÊý¾ÝµÄÓ¦ÓÃÐ§ÂÊ¡£¡¾	ÈÎÖ°ÒªÇó¡¿1¡¢±¾¿Æ¼°ÒÔÉÏÑ§Àú£¬ÊýÑ§/Í³¼Æ/¼ÆËã»úµÈÏà¹Ø×¨Òµ£»2¡¢1Äê¼°ÒÔÉÏÊý¾Ý·ÖÎö¾­Ñé£»3¡¢ÊìÁ·ÕÆÎÕExcel¡¢PPT°ì¹«Èí¼þ£»£»ÊìÁ·ÕÆÎÕÖÁÉÙÒ»ÖÖ³£ÓÃÊý¾Ý·ÖÎö¹¤¾ß£¨SPSS/SAS/R/PythonµÈ£©£»4¡¢ÊìÏ¤²¢Àí½â³£¹æµÄÊý¾Ý·ÖÎö·½·¨¡¢Êý¾ÝÍÚ¾òËã·¨£»5¡¢¾ß±¸Á¼ºÃµÄÂß¼­·ÖÎöºÍÏµÍ³ÐÔË¼Î¬ÄÜÁ¦£»6¡¢¶ÔÉÌÒµºÍÊý¾ÝµÄÃô¸Ð¶È¸ß£¬¾ßÓÐ´òÆÆÉ°¹øÎÊµ½µ×µÄÖ÷¶¯ÒâÊ¶¡£Ö°ÄÜÀà±ð£ºÊý¾Ý·ÖÎöÊ¦´óÊý¾Ý¿ª·¢¹¤³ÌÊ¦¹Ø¼ü×Ö£ºÊý¾Ý·ÖÎö´óÊý¾ÝÊý¾Ý´¦ÀíÊý¾ÝÍÚ¾òÍ³¼ÆÊý¾Ý·…
Êý¾Ý¹ÜÀí×¨Ô± (Ö°Î»±àºÅ£º000513)	Êý¾Ý¹ÜÀí»òÖÎÀí	6-8Ç§/ÔÂ	ÉÏÊÐ¹«Ë¾	1000-5000ÈË	Ò½ÁÆÉè±¸/Æ÷ÐµÒ½ÁÆ/»¤Àí/ÎÀÉú	¹ãÖÝ-·¬Ø®Çø|3-4Äê¾­Ñé|±¾¿Æ|ÕÐ1ÈË|06-19·¢²¼	ÉÏ°àµØÖ·£º»¯ÁúÕò¹úÃ³´óµÀÄÏ47ºÅ	±¾¿Æ	3-4Äê¾­Ñé	¸ÚÎ»Ö°Ôð:1¡¢ÊáÀí¡¢¹æ»®Ö÷Êý¾Ý¹ÜÀíÌåÏµ£¬ÖÆ¶©Ö÷Êý¾Ý¹ÜÀí±ê×¼²¢¼à¶½Ö´ÐÐ¡£2¡¢Ö÷µ¼»ò²ÎÓëÖ÷Êý¾Ý¡¢Ó¦ÓÃÏµÍ³Ïà¹ØÏîÄ¿µÄÁ¢Ïî¡¢ÊµÊ©ÓëÍÆ¹ã¡£3¡¢ÏµÍ³Ö÷Êý¾Ý¼°BOMµÄÎ¬»¤£¬Êý¾ÝÖÊÁ¿·ÖÎöÓë¸Ä½ø¡£4¡¢²ÎÓë¹«Ë¾¡°Á½»¯ÈÚºÏ¹ÜÀíÌåÏµ¡±×éÖ¯¼°ÍÆ¹ã»î¶¯¡£	ÈÎÖ°×Ê¸ñ:1¡¢´ó×¨ÒÔÉÏÑ§Àú¡¢¼ÆËã»ú¡¢ÏµÍ³¹ÜÀíÏà¹Ø×¨Òµ£¬1ÄêÒÔÉÏÏà¹Ø¹¤×÷¾­Ñé¡£2¡¢¾ß±¸Á¼ºÃµÄ¹µÍ¨Ð­µ÷¡¢¼Æ»®¡¢´´ÐÂÄÜÁ¦£¬ÔðÈÎÐÄºÍÖ´ÐÐÁ¦Ç¿¡£3¡¢Á¼ºÃµÄË¼Î¬Âß¼­ÄÜÁ¦¼°ÎÄ°¸±àÐ´ÄÜÁ¦£¬¶ÔÊý¾Ý·ÖÎöÓÐÒ»¶¨µÄÈÏÖªºÍÐËÈ¤¡£4¡¢ÓÐ´óÖÐÐÍÆóÒµÊý¾Ý¹ÜÀí¾­ÑéºÍÏà¹ØÏîÄ¿¾­ÑéÕßÓÅÏÈ¡£Ö°ÄÜÀà±ð£º±ê×¼»¯¹¤³ÌÊ¦
ÔËÓªÊý¾Ý·ÖÎöÊ¦	Êý¾Ý·ÖÎö	0.8-1.6Íò/ÔÂ	ÃñÓª¹«Ë¾	50-150ÈË	ÖÆÒ©/ÉúÎï¹¤³ÌÒ½ÁÆÉè±¸/Æ÷Ðµ	Îäºº-¶«ºþÐÂ¼¼Êõ²úÒµ¿ª·¢Çø|ÕÐ2ÈË|06-18·¢²¼	ÉÏ°àµØÖ·£º¹â¹È´óµÀ½ðÈÚ¸ÛB18¶°	Î´±êÃ÷	Î´±êÃ÷	1¡¢Íê³ÉÊý¾Ý·ÖÎöµÄÊý¾ÝÌáÈ¡¡¢Êý¾Ý·ÖÎö¡¢Êý¾ÝÕ¹Ê¾¹¤×÷£¬£»2¡¢¶ÔÔËÓªÊý¾Ý·ÖÎö£¬¸ù¾Ý·ÖÎö½á¹ûÖ¸µ¼Ìá³öÔËÓª²ßÂÔ¡¢Á÷³ÌÓë¼Æ»®£¬ÊµÏÖ¹«Ë¾µÄÔ¤ÆÚÔËÓªÄ¿±ê£»3¡¢¸ºÔð¶ÔÊý¾ÝÐÅÏ¢½øÐÐÉî¶ÈÍÚ¾òºÍÓÐÐ§ÀûÓÃ£¬³ä·ÖÊµÏÖÊý¾ÝµÄÉÌÒµ¼ÛÖµ£¬4¡¢ÍêÉÆ¸÷ÏîÒµÎñÊý¾ÝµÄÍ³¼Æ·ÖÎöÄ£ÐÍ£¬È·±£Æä×¼È·ÐÔ¡¢ÊµÓÃÐÔ¼°¿ÉºâÁ¿ÐÔ£»5¡¢¶ÔÐÐÒµ¾­Óª×´¿ö½øÐÐÆÀ¹À¡¢¾ºÕù¶ÔÊÖµÄÑÐ¾¿£¬ÎªÒµÎñ¾ö²ßÌá¹©ÐÅÏ¢Ö§³Ö£»	ÈÎÖ°ÒªÇó£º1¡¢3Äê¼°ÒÔÉÏÊý¾ÝÍ³¼Æ¾­Ñé£¬ÓÐµç×ÓÉÌÎñÐÐÒµÊý¾Ý·ÖÎö¸Ú¹¤×÷¾­Ñé£¬´ÓÊÂµçÉÌÒ½Ò©ÐÐÒµÓÅÏÈ£»2¡¢ÊìÏ¤Í³¼ÆÊý¾Ý·ÖÎö¹¤×÷Á÷³ÌºÍÄÚÈÝ£¬ÓÐ½ÏÇ¿µÄ·ÖÎöÄÜÁ¦£»3¡¢¶ÔµçÉÌÒ½Ò©ÔËÓªÏÖ×´ÓÐÒ»¶¨µÄÈÏÖª£¬¾ß±¸Ìá¹©Êý¾Ý·ÖÎöµÄËµÃ÷ºÍ½¨ÒéµÄÄÜÁ¦£¬²¢Ìá³öÍêÉÆ¼°¸Ä½ø·½°¸£»4¡¢Á¼ºÃµÄÂß¼­Ë¼Î¬ÄÜÁ¦¡¢Êý¾ÝÃô¸Ð¶È¼°Á¼ºÃµÄÖ°ÒµËØÑø¡£Ö°ÄÜÀà±ð£ºÓªÔË¾­ÀíÊÐ³¡·ÖÎö/µ÷ÑÐÈËÔ±
Êý¾Ý/ÔËÓª×¨Ô±	Êý¾Ý·ÖÎö	3-4.5Ç§/ÔÂ	ÃñÓª¹«Ë¾	ÉÙÓÚ50ÈË	Ò½ÁÆ/»¤Àí/ÎÀÉúÒ½ÁÆÉè±¸/Æ÷Ðµ	À¥Ã÷-Îå»ªÇø|2Äê¾­Ñé|´ó×¨|ÕÐ1ÈË|06-12·¢²¼	ÉÏ°àµØÖ·£ºÈËÃñÖÐÂ·163ºÅ¶¼ÊÐÃûÔ°A×ù1601	´ó×¨	2Äê¾­Ñé	¸ÚÎ»Ö°Ôð1¡¢¶¨ÆÚÊÕ¼¯ºÍ·ÖÎöÔËÓªÊý¾Ý£¬Îª²úÆ·ºÍÔËÓª²ßÂÔÖÆ¶¨Ìá¹©ÓÐÐ§µÄÊý¾ÝÖ§³Ö£¬²¢¸ù¾ÝÊý¾ÝÌá³öÓÐÐ§µÄÓ¦¶Ô²ßÂÔºÍ²úÆ·ÐèÇó·ÖÎö£»2¡¢´î½¨Êý¾Ý·ÖÎöÆ½Ì¨	¸ÚÎ»Ö°Ôð1¡¢¶¨ÆÚÊÕ¼¯ºÍ·ÖÎöÔËÓªÊý¾Ý£¬Îª²úÆ·ºÍÔËÓª²ßÂÔÖÆ¶¨Ìá¹©ÓÐÐ§µÄÊý¾ÝÖ§³Ö£¬²¢¸ù¾ÝÊý¾ÝÌá³öÓÐÐ§µÄÓ¦¶Ô²ßÂÔºÍ²úÆ·ÐèÇó·ÖÎö£»2¡¢´î½¨Êý¾Ý·ÖÎöÆ½Ì¨
Êý¾Ý·ÖÎöÊ¦	Êý¾Ý·ÖÎö	0.5-1Íò/ÔÂ	ÃñÓª¹«Ë¾	150-500ÈË	Ò½ÁÆÉè±¸/Æ÷Ðµ	Ìì½ò-±õº£ÐÂÇø|2Äê¾­Ñé|±¾¿Æ|ÕÐ1ÈË|06-13·¢²¼	ÉÏ°àµØÖ·£ºÌì½ò-±õº£ÐÂÇø	±¾¿Æ	2Äê¾­Ñé	¸ÚÎ»Ö°Ôð£º1¡¢½áºÏ¾ßÌåÒµÎñ³¡¾°£¬¿ìËÙÁË½âÒµÎñ£¬·¢ÏÖÇ±ÔÚµÄÌØÕ÷Ä£ÐÍ£¬ÍÚ¾òÏÖÓÐÊý¾ÝµÄ¼ÛÖµ£¬Çý¶¯ÒµÎñ·¢Õ¹ºÍÔËÓª¡£2¡¢´Ó³¡¾°ºÍÎÊÌâ³ö·¢£¬Áé»îÔËÓÃÄÚÍâ²¿Êý¾Ý£¬¶ÔÒµÎñÊý¾Ý½øÐÐ³¡¾°Ê¶±ð£¬¹æ»®¡¢·¢ÏÖ¡¢ÍÚ¾òÆóÒµ´óÊý¾Ý¼ÛÖµ£»3¡¢ÀûÓÃÍ³¼Æ»òÕß»úÆ÷Ñ§Ï°Ëã·¨£¬¶ÀÁ¢»òÕßºÏ×÷½øÐÐ´óÊý¾Ý·ÖÎö£¬°üÀ¨µ«²»ÏÞÓÚ´ÓÊý¾Ý¿â£¨HDFS¡¢MongoDBµÈ£©ÖÐ¶ÁÈ¡Êý¾Ý¡¢Êý¾ÝÇåÏ´¡¢Êý¾ÝÌ½Ë÷¡¢Ïà¹ØÐÔ·ÖÎöµÈ£»Êý¾ÝÔ¤´¦Àí£¬°üÀ¨µ«²»ÏÞÓÚÌØÕ÷¹¤³ÌµÈ£»Êý¾ÝÍÚ¾òÄ£ÐÍÑ¡Ôñ¡¢Ñ…	ÈÎÖ°ÒªÇó£º1¡¢Á½ÄêÒÔÉÏ´óÊý¾Ý¡¢Êý¾ÝÍÚ¾ò·½ÃæµÄ¿ª·¢¾­Ñé£»¾«Í¨´óÊý¾Ý·ÖÎö¼¼Êõ£¬ÊìÏ¤Õû¸ö´óÊý¾ÝµÄÍêÕû´¦ÀíÁ÷³Ì£¬°üÀ¨Êý¾ÝµÄ²É¼¯¡¢ÇåÏ´¡¢Ô¤´¦Àí¡¢´æ´¢¡¢·ÖÎöÍÚ¾òºÍÊý¾Ý¿ÉÊÓ»¯£»2¡¢ÊìÏ¤Êý¾ÝÍÚ¾òÏà¹ØËã·¨(¾ö²ßÊ÷¡¢SVM¡¢¾ÛÀà¡¢Âß¼­»Ø¹é¡¢±´Ò¶Ë¹)£¬ÓÐÔúÊµµÄ»ù±¾¹¦ºÍÁ¼ºÃµÄÂß¼­Ë¼Î¬ÄÜÁ¦£»3¡¢¶ÔÊý¾ÝÃô¸Ð£¬ÓÐÇ¿ÁÒµÄºÃÆæÐÄ£¬Ï²»¶ÕÛÌÚÊý¾Ý²¢´ÓÊý¾ÝÖÐ·¢ÏÖ¼ÛÖµ£»4¡¢ÊìÏ¤Java»òÕßPythonÓïÑÔ£¬ÊìÏ¤SQLºÍETLÏà¹ØÁ÷³Ì£»5¡¢Àí½âÊý¾Ý²Ö¿â¸ÅÄîºÍ¼¼Êõ£¬Ê…
Êý¾Ý·ÖÎöÊ¦	Êý¾Ý·ÖÎö	6.5-9Ç§/ÔÂ	ÃñÓª¹«Ë¾	50-150ÈË	Ò½ÁÆÉè±¸/Æ÷Ðµ»¥ÁªÍø/µç×ÓÉÌÎñ	ÉÏº£-ÑîÆÖÇø|3-4Äê¾­Ñé|±¾¿Æ|ÕÐ1ÈË|06-16·¢²¼	ÉÏ°àµØÖ·£ºÉÏº£ÊÐÑîÆÖÇøÕþ¸®Â·18ºÅ²¨Ë¾µÇ´óÏÃ1304ÊÒ	±¾¿Æ	3-4Äê¾­Ñé	1:Ð­ÖúÉÏ¼¶Íê³ÉÊý¾Ý·ÖÎöÖÜ±¨£¬ÔÂ±¨¡£2:¶Ô»¼ÕßµÄ¹ºÒ©Êý¾Ý½øÐÐÇåÏ´£¬ÕûÀíºÍ»ã×Ü£¬¸ù¾Ý¿Í»§µÄÐèÇó£¬¶Ô»¼ÕßÐÐÎª½øÐÐÍÚ¾òºÍ·ÖÎö£¬ÐÎ³É·ÖÎö±¨¸æ¡£3:¶ÔÒ½Ò©¾«×¼ÓªÏúÏîÄ¿Êý¾Ý½øÐÐÀýÐÐ¼à¿Ø£¬¶¨ÆÚÊä³öÊý¾Ý·ÖÎö±¨¸æ£¬¼°Ê±²ì¾õÊý¾ÝµÄ²¨¶¯²¢Í¨¹ýÉîÈë·ÖÎöÁË½âÆäÔ­Òò£¬½¨Á¢Á¼ºÃµÄÊý¾Ý¼à²âºÍ»ã±¨»úÖÆ¡£4:ÉîÈëÀí½â¿Í»§ÐèÇó£¬»ùÓÚÊý¾ÝÒµÎñ·¢Õ¹£¬Ñ°ÕÒ²¢ÅÐ¶ÏÎÊÌâ¸ùÔ´£¬ÍÆ¶¯·þÎñ¸Ä½øºÍÁ÷³ÌÓÅ»¯£¬²¢Îª·þÎñÔËÓª¾ö²ßÌá¹©³ä·ÖµÄÊý¾ÝÖ§³Å¡£5:»ùÓÚ¿Í»§ÐèÇó£¬Ó…	ÈÎÖ°ÒªÇó£º1:±¾¿ÆÒÔÉÏÑ§Àú£¬Í³¼ÆÑ§µÈ×¨Òµ±³¾°ÕßÓÅÏÈ¡£2:ÓÐ2~3ÄêÒ½Ò©ÐÐÒµÊý¾Ý·ÖÎöµÈÏà¹Ø¹¤×÷¾­Ñé¡£3:·Ç³£ÊìÏ¤excel³£ÓÃº¯ÊýµÄÊ¹ÓÃ·½·¨¼°²ÎÊýº¬Òå£¬ÒÔ¼°Êý¾ÝÍ¸ÊÓ±í£¬¾ß±¸¿ìËÙ´¦Àí´óÅúÁ¿Êý¾ÝµÄÄÜÁ¦£»ÊìÁ·Ê¹ÓÃPPTÈí¼þ×«Ð´ÏîÄ¿·½°¸¡£4:¶ÔÊý¾ÝÃô¸Ð£¬ÄÜ´ÓÊý¾ÝÖÐ·¢ÏÖÎÊÌâ¡¢½â¾öÎÊÌâ¡£5:ÃôÈñÈ«ÃæµÄ¶´²ìÁ¦£¬ÇåÎúçÇÃÜµÄÂß¼­Ë¼Î¬ÄÜÁ¦£¬ÒÔ¼°¶ÀÁ¢µÄ·ÖÎöµ÷ÑÐÄÜÁ¦¡£6:ÓÐºÜÇ¿µÄ¿ÚÍ·/ÊéÃæ±í´ïÄÜÁ¦£¬ÉÆÓÚ¶ÔÄÚºÍ¶ÔÍâ¹µÍ¨
Êý¾Ý·ÖÎö¹¤³ÌÊ¦	Êý¾Ý·ÖÎö	1.5-2Íò/ÔÂ	ÃñÓª¹«Ë¾	5000-10000ÈË	Ò½ÁÆ/»¤Àí/ÎÀÉúÒ½ÁÆÉè±¸/Æ÷Ðµ	ÉîÛÚ|3-4Äê¾­Ñé|±¾¿Æ|ÕÐ2ÈË|06-16·¢²¼	ÉÏ°àµØÖ·£ºÁú»ªÐÂÇø²¼ÁúÂ·660ºÅÎÈ½¡¹¤ÒµÔ°	±¾¿Æ	3-4Äê¾­Ñé	¸ÚÎ»Ö°Ôð£º1¡¢»ùÓÚº£Á¿Êý¾Ý	ÈÎÖ°ÒªÇó£º1¡¢3ÄêÒÔÉÏµçÉÌÊý¾Ý·ÖÎö/ÍÚ¾òÏà¹Ø¹¤×÷¾­Ñé£¬Á¼ºÃµÄÊý¾ÝÃô¸Ð¶È£¬ÄÜ´Ó·±ÔÓÊý¾ÝÌáÁ¶ºËÐÄ¼ÛÖµ£»2¡¢ÄÜ¹»¶ÀÁ¢Íê³ÉÊýÀíÍ³¼Æ¡¢Êý¾Ý·ÖÎö¡¢Êý¾ÝÍÚ¾òµÈ¹¤×÷£¬ÊìÖª³£ÓÃËã·¨£»3¡¢Á¼ºÃµÄÊý¾Ý¿ª·¢ÄÜÁ¦£¬ÄÜ¹»ÊìÁ·Ê¹ÓÃhive¡¢mysql¡¢excelµÈ¹¤¾ß£»4¡¢¾«Í¨SQL£¬ÒÔ¼°java/pythonÖÐÖÁÉÙÒ»ÖÖ±à³ÌÓïÑÔ£»5¡¢ÓÐ»¥ÁªÍø»òµçÉÌÐÐÒµ¾­ÑéÓÅÏÈ£»Ö°ÄÜÀà±ð£º´óÊý¾Ý¿ª·¢¹¤³ÌÊ¦
Êý¾Ý×¨Ô±	Êý¾Ý¹ÜÀí»òÖÎÀí	5-7Ç§/ÔÂ	ÃñÓª¹«Ë¾	500-1000ÈË	ÖÆÒ©/ÉúÎï¹¤³ÌÒ½ÁÆÉè±¸/Æ÷Ðµ	¹ãÖÝ-·¬Ø®Çø|1Äê¾­Ñé|´ó×¨|ÕÐ1ÈË|06-19·¢²¼	ÉÏ°àµØÖ·£º¹ãÖÝÊÐ·¬Ø®ÇøÄÏ´åÕò483ºÅ»ªÔÁ´óÏÃ	´ó×¨	1Äê¾­Ñé	¸ÚÎ»Ö°Ôð£º1.¸ù¾ÝÒ½ÁÆÆ÷Ðµ¹ÜÀíÔ±ÒªÇóÎ¬»¤½ð²©ÏµÍ³Êý¾Ý£¨¶¨ÆÚ¸üÐÂÒ½ÁÆÆ÷Ðµ²úÆ·Çåµ¥¡¢·ÖÎöÉ¸Ñ¡³öÒ½ÁÆÆ÷Ðµ²úÆ·µÄ½ø¡¢Ïú¡¢´æÊý¾Ý£©£»2.¹á³¹Ö´ÐÐÒ½ÁÆÆ÷Ðµ¹ÜÀíÖÆ¶È£¬¼à¶½¹©Ó¦Á´µÄÄÚ²¿Ö´ÐÐ£¨ÈËÔ±µÄ¶¨ÆÚÅàÑµ¡¢Íê³ÉÒ½ÁÆÆ÷ÐµÏà¹Ø¹¤×÷Á÷³ÌÖ¸Òý¡¢Ö¸µ¼Éæ¼°Ò½ÁÆÆ÷ÐµµÄ²É¹º¡¢²Ö¿âºÍºÏÍ¬ÈËÔ±ºÏ¹æ²Ù×÷£©£»3.SAPÏµÍ³Ö÷Êý¾ÝÎ¬»¤£¨SAPÎïÁÏ¡¢¿Í»§¡¢¹©Ó¦ÉÌÖ÷Êý¾ÝµÄÈÕ³£Î¬»¤¡¢OAÏµÍ³¡¶ÏúÊÛµ¥Î»¡·µ×±íµÄÎ¬»¤£©¡£	¸ÚÎ»ÒªÇó£º1.´ó×¨¼°ÒÔÉÏÑ§Àú£¬Ò½Ñ§£¬ÉúÎï£¬¼ÆËã»ú¡¢ÎïÁ÷µÈÏà¹Ø×¨Òµ£¬´Ë¸ÚÎ»²àÖØSAPÖ÷Êý¾ÝÎ¬»¤£¬ÓÐSAPÊý¾Ý´¦Àí¹¤×÷¾­ÑéÓÅÏÈ£»2.ÓÐÒ½ÁÆÆ÷ÐµÅú·¢/Ò½Ò©ÆóÒµ£¬´ÓÊÂÊý¾Ý½øÏú´æ¹¤×÷¾­Ñé£»3.ÊìÏ¤½ð²©ÏµÍ³¡¢¡¶±¾²Ý¸ÙÄ¿¡·ÏµÍ³µÈÒ½ÁÆÆ÷ÐµÒ©Æ·Êý¾Ý´¦ÀíÏµÍ³£¬ÊìÁ·Ê¹ÓÃWord¡¢ExcelµÈ°ì¹«Èí¼þ£»4.ÊìÏ¤Ò©¼à¾ÖÍøÒ³¼°Ïà¹ØÏµÍ³µÄ²éÑ¯¼°Ê¹ÓÃ£»ÊìÏ¤Ò©¼à¾ÖÒ½ÁÆÉè±¸·¨¹æºÍ¹ÜÀíÒªÇó£»ÊìÏ¤Ò©¼à¾ÖµÄ¼ì²âËùºÍÒ©¼à¾ÖµÄÔË×÷£»5.Á¼ºÃµÄ¹µÍ¨ÄÜÁ¦£¬ÑÏ½÷µÄÂß¼­Ë¼Î¬Ä…
Êý¾Ý·ÖÎöÊ¦	Êý¾Ý·ÖÎö	0.5-1Íò/ÔÂ	´´Òµ¹«Ë¾	ÉÙÓÚ50ÈË	»¥ÁªÍø/µç×ÓÉÌÎñÒ½ÁÆÉè±¸/Æ÷Ðµ	ÉÏº£-Ðì»ãÇø|1Äê¾­Ñé|±¾¿Æ|ÕÐÈô¸ÉÈË|06-17·¢²¼	ÉÏ°àµØÖ·£ºÉÏº£ÊÐÐì»ãÇøÌïÁÖ¶«Â·75ºÅ»ãÑô¹ã³¡706ÊÒ	±¾¿Æ	1Äê¾­Ñé	¸ÚÎ»ÃèÊö£º1¡¢¸ºÔðÒ½ÁÆÆ÷ÐµµÄÊý¾Ý²úÆ·£¨Êý¾Ý²Ö¿âºÍÖªÊ¶Í¼Æ×£©ÈÕ³£ÔËÓª£¬²¢Ð­ÖúÍê³É²»Í¬ÐÐÒµÁìÓò/Ö÷ÌâµÄµ÷ÑÐÏîÄ¿£¬½øÐÐÊý¾Ý·ÖÎö²¢×«Ð´±¨¸æ¡£2¡¢Í¨¹ý×¨Ìâ·ÖÎö£¬¶ÔÒµÎñÎÊÌâ½øÐÐÉîÈë·ÖÎö£¬ÄÜ¶Ô¹Ø¼ü·ÖÎöË¼Â·½øÐÐ²úÆ·»¯£¬ÐÎ³ÉÑÐ¾¿½á¹ûÌá¸øÑÐ·¢ÖÐÐÄ½øÐÐÊý¾ÝÓ¦ÓÃ¿ª·¢£»3¡¢ÈÕ³£Êý¾Ý±¨¸æÖÆ×÷£¬°üÀ¨ÈÕ³£ÒµÎñÊý¾ÝµÄÊÕ¼¯¡¢ÕûÀí¡¢ºË¶Ô£¬Òì³£Êý¾ÝµÄºË²é£¬ÈÕ³£¹æ±¨±íµÄÖÆ×÷Óë¸üÐÂÍê³ÉÒµÎñÏà¹ØÍ³¼Æ±¨±í¼°±¨¸æ£»	¸ÚÎ»ÒªÇó£º1.±¾¿ÆÒÔÉÏÑ§Àú£¬Í³¼Æ¡¢ÊýÑ§¡¢»úÆ÷Ñ§Ï°¡¢Êý¾ÝÍÚ¾ò¡¢ÔË³ïÑ§¡¢ÐÅÏ¢¼¼ÊõµÈ×¨Òµ£¬211¡¢985¡¢¹úÍâÖªÃû¸ßÐ£ÓÅÏÈ£»2¡¢ÓÐ×ÊÁÏÓëÐÅÏ¢½âËøÄÜÁ¦£¬²¢¾ßÓÐÁ¼ºÃµÄ¹µÍ¨ÄÜÁ¦¼°²ß»®ÄÜÁ¦£»3¡¢ÊìÏ¤Ò½ÁÆÐÐÒµµÄÆ·ÅÆ£¬¾ß±¸»ù´¡µÄÉÌÒµËØÑø£¬ÓÐÅÙ¸ù¾¿µ×ÒâÊ¶£¬ÄÜ¹»¿ìËÙ»ñÈ¡×îÐÂÐÅÏ¢¡¢Ö÷¶¯Ñ¡È¡ÓÐÓÃÐÅÏ¢¡¢Éî¶ÈÍÚ¾ò×¼È·ÐÅÏ¢£»4¡¢ÊìÁ·Ê¹ÓÃSQL¡¢HQLµÈÊý¾Ý¿âÓïÑÔ£¬ÄÜÊìÁ·Ê¹ÓÃPython»òÆäËü±à³ÌÓïÑÔ£¬±àÐ´×Ô¶¯»¯½Å±¾ÕßÓÅÏÈ£»5¡¢¶ÔÊý¾Ý·ÖÎöºÍËã·¨Éè¼ÆÓÐ±È½…
Êý¾Ý·ÖÎö×¨Ô±	Êý¾Ý·ÖÎö	4.5-6Ç§/ÔÂ	Íâ×Ê£¨·ÇÅ·ÃÀ£©	150-500ÈË	ÖÆÒ©/ÉúÎï¹¤³ÌÒ½ÁÆÉè±¸/Æ÷Ðµ	ÉÏº£-»ÆÆÖÇø|ÔÚÐ£Éú/Ó¦½ìÉú|´ó×¨|ÕÐ1ÈË|06-19·¢²¼	ÉÏ°àµØÖ·£ºÄÏ¾©Î÷Â·388ºÅÏÉÀÖË¹¹ã³¡2106	´ó×¨	ÔÚÐ£Éú/Ó¦½ìÉú	¸ù¾Ý¹«Ë¾µÄ²ÆÎñÖÆ¶ÈÒªÇó£¬ÈÏÕæ×öºÃÊý¾ÝµÄÉóºË¹¤×÷£¬¼°Ê±×¼È·µØÍê³ÉÔÂ¶ÈÊý¾Ý±¨¸æ£»¸ºÔðÓÐ¹ØÊý¾ÝºÏÀíÐÔµÄ¼ì²éÒÔ¼°Ïà¹ØÔ¤Ëã¡¢½±½ðµÄ³õ²½ÉóºË£»¸ù¾ÝÒµÎñ·¢Õ¹£¬Ìá¹©¸÷²¿ÃÅÒªÇóµÄ²ÆÎñ×ÊÁÏ£¬±àÖÆÌîÐ´¸÷Àà²ÆÎñ·ÖÎö±í£»Íê³É¹«Ë¾Áìµ¼½»¸¶µÄÆäËû²ÆÎñ¹¤×÷¡£	ÈÎÖ°×Ê¸ñ£º1.×¨¿Æ¼°ÒÔÉÏÑ§Àú£¬²Æ»áÏà¹Ø×¨Òµ£»¿É½ÓÊÜÓÅÐãÓ¦½ì±ÏÒµÉú£»2.ÊìÁ·Ê¹ÓÃOFFICE°ì¹«Èí¼þ£¬Excel¼°AccessÊìÁ·ÕßÓÅÏÈ¿¼ÂÇ£»3.¾ß±¸½ÏÇ¿µÄÂß¼­Ë¼Î¬ÄÜÁ¦£¬ÒÔ¼°Á¼ºÃµÄ¹µÍ¨Ð­µ÷ÄÜÁ¦£»4.¾ß±¸»ù±¾µÄÓ¢ÓïÔÄ¶Á¼°ÊéÐ´ÄÜÁ¦£»5.ÄÜ¸ù¾Ý¹«Ë¾·¢Õ¹¿ìËÙÊÊÓ¦±ä»¯£¬¿¹Ñ¹ÄÜÁ¦Ç¿£»6.Ì¤Êµ¡¢×ÐÏ¸¡¢ÇÚ·ÜÖ÷¶¯¡£Ö°ÄÜÀà±ð£º»á¼ÆÖúÀí»á¼Æ
Êý¾Ý·ÖÎöÔ±	Êý¾Ý·ÖÎö	0.7-1.4Íò/ÔÂ	ºÏ×Ê	50-150ÈË	Ò½ÁÆÉè±¸/Æ÷ÐµÖÆÒ©/ÉúÎï¹¤³Ì	º¼ÖÝ|2Äê¾­Ñé|Ë¶Ê¿|ÕÐ1ÈË|06-19·¢²¼	ÉÏ°àµØÖ·£ºÕã½­Ê¡º¼ÖÝÊÐ±õ½­ÇøÎ°ÒµÂ·1ºÅ3ºÅÂ¥3Â¥	Ë¶Ê¿	2Äê¾­Ñé	¸ÚÎ»Ö°Ôð£º1¡¢¸ºÔð¹«Ë¾¸÷ÏîÔËÓªÏà¹ØÊý¾Ý·ÖÎö£¬¶ÔÏúÊÛÊý¾Ý¡¢¹ÜÀíÊý¾Ý½øÐÐÍ³¼Æ·ÖÎö£¬ÐÎ³ÉÓÐÐ§±¨¸æ£¬Ìá¹©¸øÏà¹ØÒµÎñ²¿ÃÅ£»2¡¢½áºÏÊý¾Ý¼°ÒµÎñ·¢Õ¹×´¿ö·¢ÏÖÒµÎñÇ±ÔÚÎÊÌâ£¬ÄÜÌá³ö½¨ÉèÐÔµÄ½â¾ö·½°¸£¬¸¨ÖúÒµÎñ¼°Ê±Õû¸Ä£»3¡¢¸ºÔðÇý¶¯¹©Ó¦Á´ÒµÎñ¶ÔÏó¡¢¹æÔòµÄÊý×Ö»¯£¬¹¹½¨ÊµÊ±¡¢Ò»ÖÂ¡¢×¼È·¡¢ÍêÕûµÄÊý¾Ýµ××ù£»4¡¢³Ðµ£Êý¾Ý·ÖÎö¹¤¾ßÒý½ø¼°ÍÆ¹ãÓ¦ÓÃ£»5¡¢Ìá¹©ÏîÄ¿Êý¾Ý½â¾ö·½°¸£¬¸ºÔðÑÐ¾¿ÏîÄ¿Í³¼Æ·ÖÎö±¨¸æ×«Ð´£»	ÈÎÖ°ÒªÇó£º1¡¢ÉúÎïÍ³¼ÆÑ§»òÍ³¼ÆÑ§Ïà¹ØË¶Ê¿ÒÔÉÏÑ§Àú£»2¡¢ÓÐÈí¼þ°ü¹©Ó¦Á´Ä£¿é£¨ÈçSCM¡¢MMµÈ£©Ó¦ÓÃÊµÊ©¾­ÑéÓÅÏÈ¿¼ÂÇ£»3¡¢ÄÜÊìÁ·ÔÄ¶ÁÓ¢ÎÄ×¨ÒµÎÄÏ×¡£ÄÜÊìÁ·Ê¹ÓÃSAS¡¢STATA¡¢SPSSµÈÍ³¼Æ·ÖÎöÈí¼þ¡£¸£Àû´ýÓö£º1¡¢ÎåÏÕÒ»½ð£¬¸ßÎÂ²¹Ìù¡¢ÄêÖÕ½±½ðµÈ£»2¡¢Ë«ÐÝ¡¢´øÐ½Äê¼Ù£»3¡¢¶¨ÆÚÌå¼ì¡¢ÍÅ½¨/ÂÃÓÎ¡¢½Ú¼ÙÈÕ¸£Àû¡¢ÉúÈÕ¸£ÀûµÈ£»4¡¢Ìá¹©×¡ËÞ£ºÐ¡ÇøÊ½×¡ËÞ»·¾³£¨Áà°üÈë×¡£©¡£Ö°ÄÜÀà±ð£ºÉúÎï¹¤³Ì/ÉúÎïÖÆÒ©
Êý¾Ý·ÖÎöÊ¦ - ÀÖÆÕÒ½ÁÆ	Êý¾Ý·ÖÎö	1-2Íò/ÔÂ	ÉÏÊÐ¹«Ë¾	150-500ÈË	Ò½ÁÆÉè±¸/Æ÷Ðµ	±±¾©-²ýÆ½Çø|3-4Äê¾­Ñé|±¾¿Æ|ÕÐ1ÈË|06-18·¢²¼|ÊýÑ§ÓëÓ¦ÓÃÊýÑ§ ¼ÆËã»ú¿ÆÑ§Óë¼¼Êõ	ÉÏ°àµØÖ·£º±±¾©-²ýÆ½Çø	±¾¿Æ	3-4Äê¾­Ñé	1¡¢¸ºÔðÒ½ÁÆÆ÷Ðµ¹ú¼ÊÒµÎñµÄÐÐÒµ´óÅÌ&Ç÷ÊÆ·ÖÎö¡¢¾ºÆ·¼à¿ØºÍ¾ºÆ··ÖÎöµÈ£¬ÀûÓÃÊý¾ÝÕÒµ½Æ·ÅÆÉúÒâÔö³¤µÄ»ú»áµã£»2¡¢ÓÅ»¯ÒµÎñ·ÖÎöÌåÏµ£¬Îª¹ÜÀí²ãºÍÒµÎñ²¿ÃÅÌá¹©Êý¾Ý¶´²ì£»3¡¢Í¨¹ýÊý¾Ý¼à¿ØÄÜ¿ìËÙ¾«×¼µÄ·¢ÏÖÎÊÌâ£¬²¢Í¨¹ýÉîÈë·ÖÎö½â¾ö¸´ÔÓµÄÒµÎñÎÊÌâ£»4¡¢Õë¶Ô¸÷ÖÖÒµÎñµÄÓ¦ÓÃ³¡¾°£¬½¨Á¢Êý¾Ý²ú³ö¡¢ÆÀ¹À¡¢Ó¦ÓÃ¹æÔò£»5¡¢ÄÜ¹»×¼È·ÌáÈ¡¡¢´¦Àíº£Á¿Êý¾Ý£¬²¢Íê³ÉÊý¾ÝÍÚ¾òÄ£ÐÍµÄ¹¹½¨¼°ÓÅ»¯¡¢Î¬»¤¡¢ÂäµØºÍÆÀ¹À£»ÎªÒµÎñ·¢Õ¹Ìá¹©¾ö²ßÖ§³Ö¡£	ÈÎÖ°×Ê¸ñ£º1¡¢±¾¿ÆÒÔ¼°ÒÔÉÏÑ§Àú£¬Í³¼ÆÑ§¡¢Ó¦ÓÃÊýÑ§¡¢¼ÆËã»úµÈ×¨ÒµÓÅÏÈ£»2¡¢¿ÉÒÔÈÕ³£Ó¢Óï¹µÍ¨½»Á÷£»3¡¢ÓÐÓÅÐãµÄÂß¼­Ë¼Î¬¡¢¹µÍ¨Ð­µ÷ÄÜÁ¦ºÍÑ§Ï°ÄÜÁ¦£»4¡¢ÊìÁ·ÕÆÎÕEXCEL£¬ÁË½âSQLÓïÑÔÓÅÏÈ£»5¡¢¹¤×÷¼Æ»®ÐÔÇ¿£¬ÓÐ¼«Ç¿µÄÖ÷¶¯ÐÔºÍ×ÔÇýÁ¦£»¹¤×÷µØµã£º±±¾©²ýÆ½ÇøÀÖÆÕÒ½ÁÆ×Ü²¿ÊÕ¼òÀúÓÊÏä£ºvince.ji@lepu-medical.com»òµç»°HR¼Í15338885784Ö°ÄÜÀà±ð£ºÊý¾Ý·ÖÎöÊ¦ÊÐ³¡·ÖÎö/µ÷ÑÐÈËÔ±¹Ø¼ü×Ö£ºÊÐ³¡Êý¾Ý·ÖÎöÊý¾Ý½¨Ä£Ò½ÁÆÆ÷ÐµÓ¢Óï
¸ß¼¶ÁÙ´²Êý¾Ý·ÖÎöÔ±	´óÊý¾ÝÍÚ¾ò	1.5-2Íò/ÔÂ	ÃñÓª¹«Ë¾	50-150ÈË	Ò½ÁÆÉè±¸/Æ÷Ðµ¼ÆËã»úÈí¼þ	±±¾©-º£µíÇø|2Äê¾­Ñé|±¾¿Æ|ÕÐÈô¸ÉÈË|06-18·¢²¼	ÉÏ°àµØÖ·£º±±·½µØ²ú´óÏÃ208ÊÒ	±¾¿Æ	2Äê¾­Ñé	1¡¢ÎªËùÓÐÁÙ´²ÏîÄ¿Ìá¹©Êý¾Ý¹ÜÀí·½ÃæµÄ×¨ÒµÖ§³Ö2¡¢²ÎÓëÁÙ´²ÑÐ¾¿·½°¸Éè¼Æ3¡¢×«Ð´ºÍÉóÔÄÊý¾Ý¹ÜÀíµÄÏà¹ØÎÄ¼þ¸ºÔð¼°Ê±¸üÐÂºÍ´æµµ4¡¢¼à¶½È«²¿Êý¾Ý»î¶¯£¬ÁÙ´²Êý¾ÝµÄÐ´Èë£¬Éó²é£¬ÑéÖ¤¡¢ÈÕ³£ÇåÀíÒÔ¼°ÖÊÒÉ£»5¡¢½øÐÐÊý¾Ýµ¼³ö²¢²úÉúÑÐ¾¿Êý¾Ý¼¯£¬¹©ÁÙ´²Í³¼Æ·ÖÎö£»	ÈÎÖ°ÒªÇó£º1¡¢Ò½Ò©¡¢ÎÀÉú¡¢ÉúÎïÒ½Ñ§¹¤³Ì¡¢Ò½Ñ§Í³¼ÆµÈÏà¹Ø×¨Òµ£»2¡¢±¾¿ÆÒÔÉÏÑ§Àú£»3¡¢ÓÐ2ÄêÒÔÉÏÒ©Æó»òCROÁÙ´²Êý¾Ý¹ÜÀí¾­Àú£»4¡¢ÊìÏ¤ÁÙ´²ÊÔÑéÈ«¹ý³Ì¡¢¼°Êý¾Ý¹ÜÀíÁ÷³ÌÒÔ¼°Ïà¹Ø·¨ÂÉ·¨¹æ£»5¡¢¾ß±¸¶ÀÁ¢²éÔÄÎÄÏ×ºÍ×«Ð´µÄÄÜÁ¦£»6¡¢¾ßÓÐ½ÏÇ¿µÄ¹ÜÀíºÍÖ´ÐÐÁ¦£¬ÒÔ¼°Á¼ºÃµÄÍÅ¶ÓºÏ×÷¾«Éñ£»Ö°ÄÜÀà±ð£ºÁÙ´²Êý¾Ý·ÖÎöÔ±ÁÙ´²ÑÐ¾¿Ô±¹Ø¼ü×Ö£ºÊý¾Ý·ÖÎöÊý¾Ý·ÖÎöÊ¦Êý¾Ý´¦ÀíÊý¾ÝÍÚ¾ò
ÁÙ´²Êý¾Ý¹ÜÀíÔ±	Êý¾Ý¹ÜÀí»òÖÎÀí	6-8Ç§/ÔÂ	ÃñÓª¹«Ë¾	50-150ÈË	Ò½ÁÆÉè±¸/Æ÷Ðµ×¨Òµ·þÎñ(×ÉÑ¯¡¢ÈËÁ¦×ÊÔ´¡¢²Æ»á)	±±¾©-¶«³ÇÇø|1Äê¾­Ñé|´ó×¨|ÕÐ1ÈË|06-02·¢²¼	ÉÏ°àµØÖ·£ºÒøºÓSOHO	´ó×¨	1Äê¾­Ñé	×éÖ¯Ð­µ÷¸ºÔðÏîÄ¿µÄÊý¾Ý¹ÜÀí¹¤×÷×«Ð´Êý¾Ý¹ÜÀí¼Æ»®¡¢Êý¾ÝºË²é¼Æ»®¡¢Êý¾ÝÇåÀí¡¢Êý¾Ý¹ÜÀí±¨¸æµÈÊý¾Ý¹ÜÀíÏà¹ØÎÄµµ£»¶Ô¿ÉÒÉÊý¾Ý·¢²¼Êý¾ÝÖÊÒÉ±í£¬½â¾öÊý¾ÝÖÊÒÉ£¬²¢¸üÐÂÊý¾Ý¸ºÔðÍê³É½øÐÐÊý¾Ý¹ÜÀí¹¤×÷ÖÐÏà¹ØÎÄµµµÄ¹ÜÀíÕÆÎÕEDCÏµÍ³µÄ½¨¿â£¬ÖÆ×÷eCRF¡¢aCRFÒÀ¾Ý·½°¸µÄÒªÇó£¬Ð­ÖúÖÆ×÷CRF	ÈÎÖ°×Ê¸ñ1¡¢Ò½Ò©Ñ§¡¢Á÷ÐÐ²¡ÓëÎÀÉúÍ³¼ÆÑ§¡¢¼ÆËã»ú¡¢ÊýÑ§¡¢Í³¼ÆÑ§¼°Ïà¹Ø×¨Òµ´ó×¨ÒÔÉÏÑ§Àú£»2¡¢ÈÈ°®Êý¾Ý¹ÜÀíµÄÏà¹Ø¹¤×÷£»3¡¢ÓÐÁ¼ºÃµÄÈË¼Ê¹ØÏµÄÜÁ¦ºÍÍÅ¶Ó¹¤×÷ÄÜÁ¦£»4¡¢Á¼ºÃµÄ¿ÚÍ·ºÍÊéÃæ¹µÍ¨ÄÜÁ¦£¬½ÏÇ¿µÄÇ×ºÍÁ¦£»5¡¢ÊìÁ·Ê¹ÓÃ°ì¹«Èí¼þÒÔ¼°Ò½Ñ§Í³¼ÆÏà¹ØµÄÈí¼þ£»Ö°ÄÜÀà±ð£ºÁÙ´²Êý¾Ý·ÖÎöÔ±
ÁÙ´²Êý¾Ý¹ÜÀíÔ±	Êý¾Ý¹ÜÀí»òÖÎÀí	0.8-1.5Íò/ÔÂ	ÃñÓª¹«Ë¾	50-150ÈË	Ò½ÁÆÉè±¸/Æ÷ÐµÒ½ÁÆ/»¤Àí/ÎÀÉú	Ìì½ò-±õº£ÐÂÇø|2Äê¾­Ñé|±¾¿Æ|ÕÐ3ÈË|06-16·¢²¼	ÉÏ°àµØÖ·£ºÌì½òÊÐ±õº£ÐÂÇø¶´Í¥Â·Óë¶´Í¥Ò»½Ö½»²æ¿ÚÌ©´ï¿Æ¼¼·¢Õ¹ÖÐÐÄ2ºÅÂ¥5²ã	±¾¿Æ	2Äê¾­Ñé	1.¸ºÔð²¢²ÎÓëÍê³ÉÁÙ´²ÊÔÑéµÄÊý¾Ý¹ÜÀí¹¤×÷£¬×«Ð´ÁÙ´²ÊµÑéÊý¾Ý¹ÜÀíµÄÏà¹ØÎÄ¼þ£¨ÈçDMP¡¢DMRµÈ£©£¬¸ºÔð±£´æ¡¢¸üÐÂºÍ´æµµ£»2.¸ºÔðCRFµÄÉè¼Æ£»3.¸ºÔðDVPÉè¼ÆÓë×«Ð´£»4.¸ºÔðEDCÏµÍ³µÄÑéÖ¤ºÍÓÃ»§ÑéÊÕ²âÊÔ£¨UAT£©£»5.¸ºÔðEDCÓÃ»§ÅàÑµ£»6.Íê³ÉCRFÊý¾ÝºÍÍâ²¿µç×Ó»¯Êý¾ÝµÄÂ¼Èë£»7.°´ÕÕÊý¾Ý¹ÜÀí¼Æ»®ºÍÊý¾Ý¹ÜÀíÁ÷³Ì½øÐÐÊý¾ÝºË²é£»8.ÒÉÎÊ¹ÜÀíÓë×·×Ù£¨ÏµÍ³ÒÉÎÊ¡¢SASÒÉÎÊ¡¢ÈË¹¤ÒÉÎÊ£©£»9.ºÏ²¢ÓÃÒ©¡¢¼²²¡²¡Ê·¡¢²»Á¼ÊÂ¼þ±àÂë£»10.ÑÏÖØ²»Á¼ÊÂ¼þÒ»ÖÂÐÔº…	ÈÎÖ°ÒªÇó£º1.±¾¿ÆÒÔÉÏÑ§Àú£¬Ò©Ñ§¡¢Ò½Ñ§¡¢¹«ÎÀ¡¢Ò½Ñ§Í³¼ÆµÈÒ½Ñ§±³¾°×¨Òµ£¬***ÓÐÁÙ´²ÊÔÑéÊý¾Ý¹ÜÀí¡¢ÏîÄ¿¼à²é¾­Ñé£¨CRA¡¢CRC¡¢DM£©£»ÓÐÒ½Ñ§Í³¼ÆÑ§±³¾°ÓÅÏÈ£»2.¹¤×÷ÈÏÕæÏ¸ÖÂ£¬ÔðÈÎÐÄÇ¿£»3.Âß¼­Ë¼Î¬ÄÜÁ¦Ç¿¡¢¶ÔÊý¾ÝÃô¸Ð£»4.¾ßÓÐ½ÏÇ¿µÄÑ§Ï°ÄÜÁ¦£¬ÄÜ¿ìËÙÕÆÎÕ¸ÚÎ»ÖªÊ¶ºÍ¼¼ÄÜ£»5.¼ÆËã»ú»ù´¡ÄÜÁ¦ÓÅÐã¡¢ÊìÁ·ÔËÓÃ°ì¹«Èí¼þ£»ÓÐEDCÏµÍ³Ó¦ÓÃ»ù´¡ÕßÓÅÏÈ£¬»òÄÜ¿ìËÙÊìÏ¤ºÍÕÆÎÕÐÂÈí¼þÏµÍ³Ó¦ÓÃµÄÄÜÁ¦¡£Ö°ÄÜÀà±ð£ºÆäËû
ÊÐ³¡Êý¾Ý·ÖÎö	Êý¾Ý·ÖÎö	0.8-1.5Íò/ÔÂ	ÉÏÊÐ¹«Ë¾	1000-5000ÈË	Ò½ÁÆÉè±¸/Æ÷ÐµÖÆÒ©/ÉúÎï¹¤³Ì	±±¾©|ÔÚÐ£Éú/Ó¦½ìÉú|±¾¿Æ|ÕÐ1ÈË|06-09·¢²¼	ÉÏ°àµØÖ·£º²ýÆ½¿Æ¼¼Ô°Çø³¬Ç°Â·37ºÅ	±¾¿Æ	ÔÚÐ£Éú/Ó¦½ìÉú	1.¸ºÔð¹«Ë¾ÒµÎñÏà¹ØÐÐÒµ¡¢²úÆ·µÄÊý¾ÝµÄÊÕ¼¯¡¢ÕûÀí¡¢·ÖÎö£¬²¢×îÖÕÐÎ³É¹ØÓÚ¹«Ë¾ÒµÎñ·¢Õ¹µÄÊý¾ÝÖ¸±ê£»2.Ð­ÖúÁìµ¼½¨Á¢ÊÊºÏ¹«Ë¾ÒµÎñÐèÇóµÄÊý¾Ý·ÖÎöÄ£ÐÍ£¬ÌáÁ¶¹Ø¼üÖ¸±ê£»3.¹Ø×¢¹«Ë¾ÒµÎñËùÏà¹ØÐÐÒµµÄÐÐÒµ¶¯Ì¬£¬¼°Ê±¸üÐÂÊý¾ÝµÄ±ä»¯£¬ÅÐ¶ÏÐÐÒµ·¢Õ¹Ç÷ÊÆ£»4.¸ºÔð¹«Ë¾ÒµÎñÏà¹ØµÄÏúÊÛÊý¾ÝÔËÓªºÍ·ÖÎö£»5.¸ºÔðÐÎ³É¶¨ÆÚµÄÊý¾Ý±¨±í»òÆäËü¿ÉÊÓ»¯ÐÎÊ½±¨¸æ£»6.½¨Á¢ºÏÀíµÄ¹¤×÷»úÖÆ£¬È·±£¹«Ë¾ÒµÎñÊý¾Ý°²È«£¬²»ÍâÐ¹¡£	ÈÎÖ°ÒªÇó£º1.ÊýÑ§£¬Í³¼Æ£¬»ò¼ÆËã»úÏà¹Ø×¨Òµ£»2.±¾¿ÆÒÔÉÏÑ§Àú£»3.¹¤×÷¾­Ñé²»ÏÞ£¬¿ÉÒÔ½ÓÊÜÓ¦½ìÉú£»4.ÖÁÉÙÕÆÎÕÒ»ÖÖ±à³ÌÓïÑÔ£¬Python/RÓïÑÔ/SQLµÈ£»5.ÕÆÎÕ»úÆ÷Ñ§Ï°Ëã·¨ÓÅÏÈ£»6.Ñ§Ï°ÄÜÁ¦Ç¿£¬ÍÅ¶ÓºÏ×÷ÒâÊ¶Ç¿¡£Ö°ÄÜÀà±ð£ºÊý¾Ý·ÖÎöÊ¦
ÏúÊÛÊý¾Ý·ÖÎö	Êý¾Ý·ÖÎö	5-7Ç§/ÔÂ	ÉÏÊÐ¹«Ë¾	500-1000ÈË	Ò½ÁÆÉè±¸/Æ÷ÐµÖÆÒ©/ÉúÎï¹¤³Ì	Öéº£|1Äê¾­Ñé|´ó×¨|ÕÐ1ÈË|06-13·¢²¼	ÉÏ°àµØÖ·£ºÏãÖÞÇøÍ¬²ýÂ·266ºÅ	´ó×¨	1Äê¾­Ñé	Ö°Ôð£º1¡¢ÏúÊÛÍÅ¶ÓµÄÊý¾Ý±¨±íÖÆ×÷Óë±¨¸æ·ÖÎö£»2¡¢¸ù¾ÝÏúÊÛ²ßÂÔ×öÊý¾ÝÌåÏµµÄµ÷ÕûºÍ´î½¨£¬Í¨¹ýÊý¾Ý·ÖÎö³ÊÏÖÎÊÌâ¡¢Ô¤ÅÐÇ÷ÊÆ¡£3¡¢ÈÕ³£ÓëÏúÊÛÊý¾ÝÏà¹ØµÄÊÂÎñ´¦Àí¡£	ÈÎÖ°×Ê¸ñ:1¡¢ÄêÁä£º22-35Ëê£»2¡¢ÊýÑ§¡¢Í³¼ÆÑ§¡¢¼ÆËã»ú¡¢²ÆÎñµÈÏà¹Ø×¨Òµ´ó×¨ÒÔÉÏÑ§Àú£»3¡¢3ÄêÒÔÉÏÒ½Ò©ÐÐÒµÊÐ³¡ÓªÏúÊý¾Ý¹ÜÀíÓà·ÖÎö¹¤×÷¾­ÑéÕßÓÅÏÈ¿¼ÂÇ£»4¡¢ÓÐ´óÐÍÍâÆóÊý¾Ý¹ÜÀí¹¤×÷¾­ÑéÕßÓÅÏÈ¿¼ÂÇ£»5¡¢ÓÐÔðÈÎÐÄ£¬ÓÐÁ¼ºÃµÄ¹µÍ¨ÄÜÁ¦¡¢ÍÅ¶ÓÐ­×÷ÄÜÁ¦¼°¿¹Ñ¹ÄÜÁ¦¡£6¡¢¾«Í¨EXCEL£¬ÊìÁ·Ê¹ÓÃ°ì¹«Èí¼þ£¬¾ß±¸Á¼ºÃµÄÎÄ×Ö¡¢ÓïÑÔ±í´ïÄÜÁ¦¡£Ö°ÄÜÀà±ð£ºÒµÎñ·ÖÎö×¨Ô±/ÖúÀí
Êý¾Ý·ÖÎöÊ¦	Êý¾Ý·ÖÎö	1-1.5Íò/ÔÂ	ºÏ×Ê	500-1000ÈË	¼ÆËã»úÈí¼þÒ½ÁÆÉè±¸/Æ÷Ðµ	ÉîÛÚ-±¦°²Çø|3-4Äê¾­Ñé|±¾¿Æ|ÕÐ1ÈË|06-18·¢²¼	ÉÏ°àµØÖ·£º¸£Äþ¸ßÐÂ²úÒµÔ°D¶°8Â¥	±¾¿Æ	3-4Äê¾­Ñé	¸ÚÎ»Ö°Ôð£º1¡¢¸ºÔð¹«Ë¾ÒµÎñÊý¾ÝµÄÈÕ³£¼à¿ØºÍ·ÖÎö£¬Î¬»¤ÈÕ³£¼à¿ØÖ¸±ê±¨±íµÄÊä³ö£»2¡¢Óë²úÆ·/ÔËÓª/ÑÐ·¢ÅäºÏ£¬ÍÆ¶¯²úÆ·µÄÊý¾ÝÂñµãÉÏ±¨£¬È·±£Êý¾Ý×¼È·ÐÔÓëÍêÕûÐÔ£¬ÊáÀíÆÀ¹ÀÖ¸±ê£¬Êä³öÆÀ¹À·ÖÎö±¨¸æ£»3¡¢¸ºÔðÕë¶Ôº£Á¿ÓÃ»§Êý¾Ý½øÐÐÉîÈë·ÖÎö£¬ÍÚ¾òÓÃ»§ÐÐÎªÌØÕ÷£¬ÊáÀíÓÃ»§±êÇ©ÌåÏµ£¬Ö§³ÅÓÃ»§¾«×¼ÔËÓª¡£4¡¢ÆäËûÏà¹Ø¹¤×÷¡£	ÕÐÆ¸ÒªÇó£º1¡¢ÊýÑ§¡¢Í³¼ÆÑ§¡¢¼ÆËã»úÏà¹Ø×¨ÒµÓÅÏÈ£¬±¾¿ÆÒÔÉÏÑ§Àú£»2¡¢ÁË½âÊý¾Ý²Ö¿âÔ­Àí¼°Ïà¹Ø¹¤¾ßµÄÊ¹ÓÃ£¬ÊìÏ¤Oracle¡¢DB2µÈÊý¾Ý¿â£¬ÊìÁ·ÕÆÎÕJava³ÌÐòÉè¼Æ£¬SQLÓïÑÔÊìÁ·ÕÆÎÕ£¬¶Ô½¨Ä£¡¢ÐÔÄÜÓÅ»¯ÓÐÒ»¶¨¾­Ñé£¬ÓÐº£Á¿Êý¾Ý´¦Àí¡¢Êý¾Ý²Ö¿â½¨Ä£¡¢ETLµÈ¾­ÑéÓÅÏÈ£»3¡¢ÊìÏ¤Í³¼Æ·ÖÎöºÍÊý¾ÝÍÚ¾òÈí¼þ£¬¾«Í¨Excel£¬RºÍPythonÓÅÏÈ£¬ÓÐÊý¾Ý¿ÉÊÓ»¯¹¤¾ß¿ª·¢¾­ÑéÓÅÏÈ£¬ÈçCognos¡¢TableauµÈ£¬¾«Í¨¸÷ÀàÍ¼±íµÄÓ¦ÓÃ£»4¡¢¾ß±¸ÑÏÃÜµÄÂß¼­Ë¼Î¬ÄÜÁ¦£¬½ÏºÃµÄÑ§Ï…
Êý¾Ý¿â¹ÜÀíÔ±£¨DBA£©	Êý¾Ý¿â	0.8-1.2Íò/ÔÂ	ÃñÓª¹«Ë¾	50-150ÈË	»¥ÁªÍø/µç×ÓÉÌÎñÒ½ÁÆ/»¤Àí/ÎÀÉú	Î÷°²-¸ßÐÂ¼¼Êõ²úÒµ¿ª·¢Çø|3-4Äê¾­Ñé|±¾¿Æ|ÕÐ3ÈË|06-19·¢²¼	ÉÏ°àµØÖ·£º½õÒµÂ·ÂÌµØÖÐÐÄB×ù16²ã	±¾¿Æ	3-4Äê¾­Ñé	¸ÚÎ»Ö°Ôð£º1.Éè¼ÆÓë¶¨ÒåÊý¾Ý¿âÏµÍ³£»2.°ïÖú×îÖÕÓÃ»§Ê¹ÓÃÊý¾Ý¿âÏµÍ³£»3.¼à¶½Óë¿ØÖÆÊý¾Ý¿âÏµÍ³µÄÊ¹ÓÃºÍÔËÐÐ£»4.Êý¾Ý¿âÊý¾Ý¿â²¿Êð¡¢µ÷ÓÅ¡¢Î¬»¤¡¢°²È«±£»¤¡¢×ª´¢Óë»Ö¸´£»5.¸Ä½øºÍÖØ×éÊý¾Ý¿âÏµÍ³£¬µ÷ÓÅÊý¾Ý¿âÏµÍ³µÄÐÔÄÜ	ÈÎÖ°ÒªÇó£º1.DBA£¬3ÄêÒÔÉÏÊý¾Ý¿â´ÓÒµ¾­Ñé£»2.ÊìÏ¤SQLÊý¾Ý¿â£¬¾«Í¨Postgres¡¢MySQL£¬ÄÜ¹»Ê¤ÈÎÕâÁ½ÖÖÊý¾Ý¿â°²×°¡¢µ÷ÓÅ¡¢Ç¨ÒÆ¡¢±¸·ÝµÈÏà¹Ø¹¤×÷£»3.¶ÔOracleÊý¾Ý¿âÓÐËùÁË½â£¬ÄÜ¹»Íê³ÉÓëOracleÊý¾Ý¿âµÄ¶Ô½Ó¡¢Í¬²½µÈ¹¤×÷¡£×¢;ÓÐMongoDB´ÓÒµ¾­ÑéµÄÊÊµ±¼Ó·Ö¡£Ö°ÄÜÀà±ð£ºÊý¾Ý¿â¹¤³ÌÊ¦(DBA)¹Ø¼ü×Ö£ºDBAÊý¾Ý¿â¹ÜÀíÔ±Êý¾Ý¿âÏµÍ³
Êý¾Ý¹ÜÀíÔ±	Êý¾Ý¹ÜÀí»òÖÎÀí	0.5-2Íò/ÔÂ	ÃñÓª¹«Ë¾	50-150ÈË	ÖÆÒ©/ÉúÎï¹¤³ÌÒ½ÁÆ/»¤Àí/ÎÀÉú	¹ãÖÝ-»ÆÆÒÇø|ÔÚÐ£Éú/Ó¦½ìÉú|±¾¿Æ|ÕÐ2ÈË|06-19·¢²¼|Ó¢ÓïÊìÁ·	ÉÏ°àµØÖ·£º¹ã¶«Ê¡¹ãÖÝÊÐ»ÆÆÒÇø¹âÆ×ÖÐÂ·11ºÅÔÆÉý¿ÆÑ§Ô°	±¾¿Æ	ÔÚÐ£Éú/Ó¦½ìÉú	¸ÚÎ»Ö°Ôð£º×«Ð´ÁÙ´²ÊµÑéÊý¾Ý¹ÜÀíµÄÏà¹ØÎÄ¼þ£¨ÈçÊý¾Ý¹ÜÀí¼Æ»®µÈ£©£¬²¢¸ºÔð±£´æ¡¢¸üÐÂºÍ´æµµ£»²¡Àý±¨¸æ±í£¨CRF£©µÄÉè¼Æ£¬Êý¾Ý¿âµÄ½¨Á¢¡¢Î¬»¤Óë¸üÐÂ£»ÅäÖÃEDCÏµÍ³µÄÏµÍ³Âß¼­ºË²é£¬²¢½øÐÐÓÃ»§½ÓÊÕ²âÊÔ£¨UAT£©£»°´ÕÕÊý¾ÝºË²é¼Æ»®ºË²éÊý¾Ý£¬¶Ô¿ÉÒÉÊý¾Ý·¢²¼Êý¾ÝÖÊÒÉ±í£¬½â¾öÊý¾ÝÖÊÒÉ£¬²¢¸üÐÂÊý¾Ý¿â¡£¸ºÔðÊý¾Ý¿âËø¶¨Ç°µÄÊý¾ÝÉó²éºÍÑÏÖØ²»Á¼ÊÂ¼þÒ»ÖÂÐÔ¼ì²é£»ÔÚÏà¹ØµÄ·¨ÂÉ¡¢·¨¹æºÍÖ¸µ¼Ô­ÔòµÄÒªÇóÏÂ½øÐÐCDM	ÈÎÖ°ÒªÇó£ºÑ§ÀúÒªÇó£º´óÑ§È«ÈÕÖÆ±¾¿Æ»òÒÔÉÏÑ§Àú¡£×¨ÒµÒªÇó£ºÒ½Ò©¡¢ÎÀÉú¡¢ÁÙ´²¡¢»¤ÀíµÈÏà¹Ø×¨Òµ¡£¹¤×÷¾­Ñé£º²»ÏÞ£¬ÓÐÖÆÒ©ÆóÒµ»òCRO¹«Ë¾Ïà¹Ø¹¤×÷¾­ÑéÕßÓÅÏÈ¿¼ÂÇ¡£ÄÜÁ¦ÒªÇó¾ßÓÐ½ÏÇ¿µÄÀí½âºÍ¹µÍ¨ÄÜÁ¦£»¾ßÓÐÁ¼ºÃµÄÑ§Ï°ÄÜÁ¦£¬ÄÜ¸ù¾Ý¹¤×÷ÐèÇóÖ÷¶¯ÌáÉý¸öÈË¼¼ÄÜ£»¾ßÓÐ½ÏÇ¿µÄ¼¯ÌåÒâÊ¶ºÍÁ¼ºÃµÄÍÅ¶ÓºÏ×÷¾«Éñ£»¹¤×÷»ý¼«Ö÷¶¯¡¢ÈÏÕæÏ¸ÖÂ£¬Âß¼­Ë¼Î¬ÑÏ½÷£»ÈÈ°®±¾ÐÐÒµ£¬ÓÐÁ¼ºÃµÄÖ°ÒµµÀµÂºÍ·îÏ×¾«Éñ¡£Ö°ÄÜÀà±ð£ºÁÙ´²Êý¾Ý·ÖÎöÔ±ÉúÎï¹¤³Ì/ÉúÎïÖÆÒ©¹Ø¼ü×…
Êý¾Ý¿â¹ÜÀíÔ±	Êý¾Ý¿â	0.5-2Íò/ÔÂ	ÃñÓª¹«Ë¾	ÉÙÓÚ50ÈË	ÖÆÒ©/ÉúÎï¹¤³ÌÒ½ÁÆ/»¤Àí/ÎÀÉú	¹ãÖÝ-»ÆÆÒÇø|ÔÚÐ£Éú/Ó¦½ìÉú|±¾¿Æ|ÕÐ2ÈË|05-01·¢²¼|Ó¢ÓïÊìÁ·	ÉÏ°àµØÖ·£º¹ã¶«Ê¡¹ãÖÝÊÐ»ÆÆÒÇø¹âÆ×ÖÐÂ·11ºÅÔÆÉý¿ÆÑ§Ô°	±¾¿Æ	ÔÚÐ£Éú/Ó¦½ìÉú	¸ÚÎ»Ö°Ôð£º×«Ð´ÁÙ´²ÊµÑéÊý¾Ý¹ÜÀíµÄÏà¹ØÎÄ¼þ£¨ÈçÊý¾Ý¹ÜÀí¼Æ»®µÈ£©£¬²¢¸ºÔð±£´æ¡¢¸üÐÂºÍ´æµµ£»²¡Àý±¨¸æ±í£¨CRF£©µÄÉè¼Æ£¬Êý¾Ý¿âµÄ½¨Á¢¡¢Î¬»¤Óë¸üÐÂ£»ÅäÖÃEDCÏµÍ³µÄÏµÍ³Âß¼­ºË²é£¬²¢½øÐÐÓÃ»§½ÓÊÕ²âÊÔ£¨UAT£©£»°´ÕÕÊý¾ÝºË²é¼Æ»®ºË²éÊý¾Ý£¬¶Ô¿ÉÒÉÊý¾Ý·¢²¼Êý¾ÝÖÊÒÉ±í£¬½â¾öÊý¾ÝÖÊÒÉ£¬²¢¸üÐÂÊý¾Ý¿â¡£¸ºÔðÊý¾Ý¿âËø¶¨Ç°µÄÊý¾ÝÉó²éºÍÑÏÖØ²»Á¼ÊÂ¼þÒ»ÖÂÐÔ¼ì²é£»ÔÚÏà¹ØµÄ·¨ÂÉ¡¢·¨¹æºÍÖ¸µ¼Ô­ÔòµÄÒªÇóÏÂ½øÐÐCDM	ÈÎÖ°ÒªÇó£ºÑ§ÀúÒªÇó£º´óÑ§±¾¿Æ»òÒÔÉÏÑ§Àú¡£×¨ÒµÒªÇó£ºÒ½Ò©¡¢ÎÀÉú¡¢ÁÙ´²¡¢»¤ÀíµÈÏà¹Ø×¨Òµ¡£¹¤×÷¾­Ñé£º²»ÏÞ£¬ÓÐÖÆÒ©ÆóÒµ»òCRO¹«Ë¾Ïà¹Ø¹¤×÷¾­ÑéÕßÓÅÏÈ¿¼ÂÇ¡£ÄÜÁ¦ÒªÇó¾ßÓÐ½ÏÇ¿µÄÀí½âºÍ¹µÍ¨ÄÜÁ¦£»¾ßÓÐÁ¼ºÃµÄÑ§Ï°ÄÜÁ¦£¬ÄÜ¸ù¾Ý¹¤×÷ÐèÇóÖ÷¶¯ÌáÉý¸öÈË¼¼ÄÜ£»¾ßÓÐ½ÏÇ¿µÄ¼¯ÌåÒâÊ¶ºÍÁ¼ºÃµÄÍÅ¶ÓºÏ×÷¾«Éñ£»¹¤×÷»ý¼«Ö÷¶¯¡¢ÈÏÕæÏ¸ÖÂ£¬Âß¼­Ë¼Î¬ÑÏ½÷£»ÈÈ°®±¾ÐÐÒµ£¬ÓÐÁ¼ºÃµÄÖ°ÒµµÀµÂºÍ·îÏ×¾«Éñ¡£Ö°ÄÜÀà±ð£ºÊý¾Ý·ÖÎöÊ¦ÉúÎï¹¤³Ì/ÉúÎïÖÆÒ©¹Ø¼ü×Ö£ºÊý¾Ý¹ÜÀ…
Êý¾Ý×¨Ô±	Êý¾Ý¹ÜÀí»òÖÎÀí	4-6Ç§/ÔÂ	ÃñÓª¹«Ë¾	150-500ÈË	Ò½ÁÆ/»¤Àí/ÎÀÉúÃÀÈÝ/±£½¡	¹ãÖÝ|1Äê¾­Ñé|´ó×¨|ÕÐ1ÈË|06-15·¢²¼	ÉÏ°àµØÖ·£ºÀóÍåÇøÎ÷ÍåÂ·138ºÅ¹ã´óÕûÐÎÃÀÈÝÒ½Ôº6Â¥ÈËÁ¦×ÊÔ´²¿	´ó×¨	1Äê¾­Ñé	1¡¢¸ºÔðÏúÊÛÏà¹ØÊý¾ÝµÄÈÕ¡¢ÔÂ¡¢ÄêÕûÀí¼°ÏÂÔØ£»2¡¢¶ÔÊý¾Ý½øÐÐ²»Í¬ÀàÄ¿µÄ»ã×Ü¡¢Í³¼ÆÒÔ¼°·ÖÎö£»3¡¢ÅäºÏÏà¹Ø²¿ÃÅ×÷Êý¾Ý±í¸ñÕûÀí£»4¡¢¸ºÔðÊÕ¼¯ÕûÀí¾ºÕù¶ÔÊÖÏà¹ØÊý¾Ý¼°×ÊÁÏ£¬²¢½øÐÐ¶Ô±È·ÖÎö£»5¡¢¸ºÔðÆ½Ì¨Í¬ÀàÊÐ³¡µÄÊý¾Ý½øÐÐÕûºÏ·ÖÎö£»6¡¢Îª¹«Ë¾µÄÏà¹Ø¾ö²ßÌá¹©»ù´¡Êý¾Ý£»7¡¢Íê³ÉÉÏ¼¶½»´ýµÄÆäËûÊÂÎñ¡£	ÈÎÖ°ÒªÇó£º1.È«ÈÕÖÆ´ó×¨¼°ÒÔÉÏÑ§Àú£¬ÓÐÊý¾ÝÍ³¼Æ¡¢ÐÐÕþ¹ÜÀí¹¤×÷¾­Ñé***£»2.ÄÜÊìÁ·²Ù×÷EXCELµÈ°ì¹«Èí¼þ£»3.ÓÐ½ÏÇ¿µÄÌõÀíÐÔ£¬ÑÏ½÷Ï¸ÖÂ£¬Âß¼­Ë¼Î¬ÄÜÁ¦Ç¿£¬¹¤×÷Ð§ÂÊ¸ß£»4.ÓÐÁ¼ºÃµÄ¹µÍ¨ÄÜÁ¦¼°ÍÅ¶ÓÐ­×÷ÄÜÁ¦£¬ÄÜ¹»Ö÷¶¯ÓëÁìµ¼¼°Í¬ÊÂ½øÐÐ¹µÍ¨£»5.¾ßÓÐ½ÏÇ¿µÄÔðÈÎÐÄ¡¢¸ß¶ÈµÄ¹¤×÷Ö÷¶¯ÐÔ¼°¾´Òµ¾«Éñ£¬ÄÜ¸ù¾ÝÉÏ¼¶Áìµ¼µÄÖ¸Ê¾¼°Ê±×¼È·µØÍê³É¹¤×÷£»6.ÇÚ·ÜºÃÑ§£¬ÉÆÓÚË¼¿¼£¬ÉÆÓÚÔÚ¹¤×÷ÖÐ×Ü½á¡¢¸Ä½øºÍÌá¸ßÁ¼ºÃµÄÉíÌåËØÖÊ£¬ÄÜ³ÐÊÜ½×¶ÎÐÔ³¬¸ººÉ¹¤×÷£»7.¶Ô¹…
ÉÌÎñ×¨Ô±£¨Êý¾Ý·ÖÎö·½Ïò£©	Êý¾Ý·ÖÎö	1-1.5Íò/ÔÂ	ÃñÓª¹«Ë¾	50-150ÈË	Ò½ÁÆ/»¤Àí/ÎÀÉúÉú»î·þÎñ	º¼ÖÝ-ÉÏ³ÇÇø|5-7Äê¾­Ñé|Ë¶Ê¿|ÕÐ2ÈË|06-19·¢²¼	ÉÏ°àµØÖ·£º½¨¹úÖÐÂ·21ºÅ£¨½â·ÅÂ·¿Ú£©	Ë¶Ê¿	5-7Äê¾­Ñé	¸ÚÎ»Ö°Ôð£º1¡¢¸ºÔð¹«Ë¾Êý¾Ý¼ÇÂ¼¡¢ºË¶Ô¼°·ÖÎö£¬Êý¾Ý×öµ½ÈÕ¼ÇÂ¼¡¢ÖÜ¶È/ÔÂ¶È/¼¾¶È·ÖÎö£»2¡¢ÁË½âÍ¬ÐÐÒµÊý¾ÝÇé¿ö£¬·ÖÎöÔ­Òò£»3¡¢½áºÏÐÐÒµÊý¾ÝºÍ¹«Ë¾Êý¾Ý£¬¸øÓëÒµ¼¨Ô¤²â¼°¾­Óª½¨Òé¡£	ÈÎÖ°ÒªÇó£ºË¶Ê¿£¬×¨Òµ²»ÏÞ£¬¶ÔÊý×ÖÃô¸Ð£¬***ÊÇÑ§Í³¼Æ»ò¼ÆËã»ú×¨Òµ£»»ý¼«Ö÷¶¯¡¢ÔðÈÎÐÄÇ¿£¬¾ß±¸×ÛºÏÏµÍ³·ÖÎö¼ÝÔ¦ÄÜÁ¦£¬ÉÆÓÚ¹µÍ¨£»¹¤×÷ÈÏÕæ¡¢×ÐÏ¸¡¢ÓÐ¼Æ»®ÐÔ¡¢ÌõÀíÐÔ£¬¾ßÓÐ½ÏÇ¿µÄÖ´ÐÐÁ¦ºÍÍÅ¶ÓÐ­×÷ÄÜÁ¦¡£ÌØÊâËµÃ÷£º»á¿ª³µ£¬ÐÎÏóºÃÆøÖÊ¼Ñ£¬¶®Êý¾Ý×¥È¡£¨pythonÈí¼þµÈ£©£»ÈÏ¿ÉÖÐÒ½£¬***ÓÐÒ»¶¨µÄÖÐÒ½±³¾°¡¢ÖÐÒ½¼û½â¡¢»òÓÐÒ½ÁÆÐÐÒµ¾­Àú£»ÓÐ½ÏÇ¿µÄÎÄ°¸ÄÜÁ¦£¬°üÀ¨¸÷Àà»áÒé¼ÍÒª¡¢Êý¾Ý·ÖÎö±¨¸æ¡¢¸÷Àà·¢ÑÔ¸å¡¢Õþ²ß½â¶ÁµÈ¡£Ö°ÄÜÀà±ð£ºÒµÎñÍØÕ¹Ö÷¹…
Êý¾Ý¿â¹ÜÀíÔ±	Êý¾Ý¿â	0.8-1.2Íò/ÔÂ	ÃñÓª¹«Ë¾	150-500ÈË	Ò½ÁÆ/»¤Àí/ÎÀÉú	ÉÏº£-Ðì»ãÇø|2Äê¾­Ñé|±¾¿Æ|ÕÐ1ÈË|06-18·¢²¼	ÉÏ°àµØÖ·£º¹ðÁÖÂ·406ºÅ»ªöÎÖÐÐÄ1ºÅÂ¥501-503ÊÒ	±¾¿Æ	2Äê¾­Ñé	¹¤×÷ÄÚÈÝ£º1¡¢¸ºÔðÊý¾Ý¿âµÄÈÕ³£Î¬»¤Óë¼à¿Ø£»2¡¢ÖÆ¶©Êý¾Ý¿â±¸·Ý£¬»Ö¸´Á÷³Ì²ßÂÔ£¬²¢±£Ö¤ÕýÈ·ÊµÊ©£»3¡¢¶¨ÆÚ¶ÔÊý¾Ý¿âÔËÐÐ×´¿ö½øÐÐÑ²¼ì£»4¡¢¿ìËÙ´¦ÀíÒµÎñÊý¾Ý¿âÔËÐÐÖÐ³öÏÖµÄÎÊÌâ£¬±£Ö¤ÒµÎñÊý¾Ý°²È«¡¢¿ÉÓÃ£»5¡¢¸ù¾ÝÏîÄ¿ÐèÒª£¬½øÐÐÊý¾Ý¿â½á¹¹¸ü¸Ä¡¢¸ú×Ù¡¢ÓÅ»¯µÈ²Ù×÷¡£6.ÖÆ¶¨ºÍÓÅ»¯Êý¾Ý¿â±ä¸üÁ÷³ÌºÍ¹¤¾ß¡£	ÈÎÖ°×Ê¸ñ£º1.±¾¿Æ¼°ÒÔÉÏÑ§Àú£¬2ÄêÒÔÉÏMysqlÊý¾Ý¿â¹ÜÀí¾­Ñé£»2.ÊìÏ¤²¢ÄÜ¶ÀÁ¢½øÐÐmysqlÊý¾Ý¿âµÄ¼¯Èº´î½¨¼°¹ÜÀí£»3.ÊìÏ¤DataguardµÄ´î½¨¼°Ê¹ÓÃ£»4.ÊìÏ¤shell&python±à³Ì£¬ÄÜÊ¹ÓÃ½Å±¾±àÐ´¹¤¾ßÌáÉý¹¤×÷Ð§ÂÊ£»5.ÄÜ¹»¶ÔLinuxÆ½Ì¨·þÎñÆ÷½øÐÐ¹ÜÀíºÍÎ¬»¤¹¤×÷£»6.ÓÐÏµÍ³¡¢ÍøÂç¡¢´æ´¢¡¢ÏµÍ³»òÓ²¼þµÈ·½Ãæ¾­ÑéÕßÓÅÏÈ£»7.Á¼ºÃµÄÍÅ¶ÓÐ­×÷ÄÜÁ¦£¬»ý¼«Ö÷¶¯£¬ÀÖÓÚ½ÓÊÜÌôÕ½£¬ÄÜÓ¦¶ÔÍ»·¢Ó¦¼±Çé¿öÖ°ÄÜÀà±ð£ºÊý¾Ý¿â¹¤³ÌÊ¦(DBA)
Êý¾ÝÔËÓª¹¤³ÌÊ¦	Êý¾Ý·ÖÎö		¹úÆó	500-1000ÈË	¼ÆËã»ú·þÎñ(ÏµÍ³¡¢Êý¾Ý·þÎñ¡¢Î¬ÐÞ)Ò½ÁÆ/»¤Àí/ÎÀÉú	ÉÏº£-ÆÖ¶«ÐÂÇø|3-4Äê¾­Ñé|±¾¿Æ|ÕÐÈô¸ÉÈË|06-17·¢²¼	ÉÏ°àµØÖ·£º½ðÇÅÂ·1849ºÅ	±¾¿Æ	3-4Äê¾­Ñé	1.ÖÆ¶¨Êý¾Ý²É¼¯¡¢Êý¾ÝÖÎÀí¡¢ÖÊÁ¿¹ÜÀíµÄÏà¹Ø¹æÔò¡¢Á÷³Ì¡¢ÖÆ¶È£¬ÖÆ¶¨Êý¾Ý²É¼¯¡¢»ã¾Û·½°¸£»2.¶Ô½Ó¿Í»§ºÍÊý¾ÝÔ´£¬Ö´ÐÐ´óÊý¾ÝÆ½Ì¨Êý¾ÝÖÎÀí¡¢²É¼¯¡¢·ÖÎö¡¢ÖÊÁ¿¹ÜÀíÏà¹Ø¹¤×÷£»ÖÆ¶¨Êý¾Ý¿ò¼ÜºÍÊý¾Ý½á¹¹£¬Êä³öÊý¾Ý±ê×¼£»3.Í¨¹ýÊý¾Ý¼à²âºÍÖÊÁ¿·ÖÎö£¬¶¨Î»Êý¾ÝÔËÓªÖÐµÄÎÊÌâ£¬Ð­Í¬ÍÅ¶ÓÓëÊý¾ÝÔ´¿Í»§¿ªÕ¹¹µÍ¨£¬³ÖÐø¸Ä½øÊý¾ÝÖÊÁ¿£¬ÌáÉýÊý¾Ý¼ÛÖµºÍÐ§ÄÜ¡£	¸ÚÎ»ÒªÇó£º1.ÁË½âÊý¾Ý¿â¡¢ÎÄ¼þÏµÍ³¡¢Êý¾Ý½á¹¹¡¢Êý¾Ý¿ò¼ÜµÈ¼¼ÊõµÄ»ù±¾Ô­Àí£¬ÄÜ¹»¶ÀÁ¢ÖÆ¶¨Êý¾Ý²É¼¯Óë»ã¾Û·½°¸£»2.¾ß±¸Ïà¹Ø¾­Ñé£¬ÄÜ¹»¶ÀÁ¢²Ù×÷ºÍÊ¹ÓÃÏà¹Ø¹¤¾ß½øÐÐÊý¾Ý²É¼¯¡¢¹éµµ¡¢ÖÊÁ¿·ÖÎö¡¢ÖÎÀíÏà¹Ø¹¤×÷£»2.çÇÃÜÏ¸ÖÂµÄ¹¤×÷·ç¸ñ£¬ÄÜ¹»¶ÀÁ¢·ÖÎö¹ÜÀíÊý¾ÝÖÊÁ¿£¬¼°Ê±·¢ÏÖÎÊÌâ²¢¹µÍ¨½øÐÐ½â¾ö£»3.ÓÐÏàµ±µÄÎÄµµ±àÖÆÄÜÁ¦£¬ÄÜ¹»Ð­Í¬ÍÅ¶ÓÍê³ÉÊý¾Ý²É¼¯·½°¸ºÍ½Ó¿ÚÏà¹Ø¼¼ÊõÎÄµµ±àÖÆ£»4.¾ß±¸Êý¾ÝÔËÓª¡¢Êý¾Ý½ÓÈë¡¢Êý¾ÝÖÊÁ¿¹ÜÀíÏà¹Ø¾­ÑéÕßÓÅÏÈ¡£Ö°ÄÜÀ…
ÁÙ´²ÊÔÑéÊý¾Ý¹ÜÀíÔ±£¨DM£©	Êý¾Ý¹ÜÀí»òÖÎÀí	0.8-1Íò/ÔÂ	ÃñÓª¹«Ë¾	150-500ÈË	Ò½ÁÆ/»¤Àí/ÎÀÉú¼ÆËã»úÈí¼þ	ÉÏº£-Ðì»ãÇø|1Äê¾­Ñé|±¾¿Æ|ÕÐ1ÈË|06-19·¢²¼	ÉÏ°àµØÖ·£ºÁøÖÝÂ·399ºÅºãµØ²Ö¹ú¼Ê´óÏÃ608ÊÒ	±¾¿Æ	1Äê¾­Ñé	¸ÚÎ»Ö°Ôð1.Ð­µ÷ÁÙ´²Êý¾Ý¹ÜÀíÒâÊ¶µÄ¹ý³Ì£¬±£Ö¤ÁÙ´²ÑÐ¾¿Êý¾ÝµÄ¼°Ê±ÐÔ¡¢ÕæÊµÐÔ¡¢×¼È·ÐÔºÍÍêÕûÐÔ¡£2.ÎªÁÙ´²ÑÐ¾¿·½°¸µÄÉè¼ÆÌá¹©Êý¾Ý¹ÜÀíÖ§³ÖºÍÉóÔÄ¡£3.²ÎÓëÊý¾Ý¹ÜÀí¼Æ»®¡¢ºË²é¼Æ»®µÈÏà¹ØÎÄµµµÄ×«Ð´ºÍÉóÔÄ¡£4.¸ºÔð²¡Àý±¨¸æ±íµÄ×¢ÊÍºÍÉóÔÄ¡£5.²ÎÓëÊý¾Ý¿âµÄÉè¼Æ¡¢²âÊÔ¡£6.²ÎÓë±à¼­ºË²é³ÌÐòµÄ±àÐ´ºÍ²âÊÔ¡£7.×éÖ¯ÊµÊ©Êý¾ÝÂ¼ÈëÅàÑµÒÔ¼°Êý¾ÝµÄË«·ÝÂ¼ÈëºÍÒ»ÖÂÐÔ±È¶Ô¡£8.°´ÕÕÊý¾ÝºË²é¼Æ»®ºË²éÊý¾Ý£¬¶Ô¿ÉÒÉÊý¾Ý·¢²¼Êý¾ÝÖÊÒÉ±í£¬½â¾öÊý¾ÝÖÊÒÉ£¬²¢¸…	ÈÎÖ°ÒªÇó1.·á¸»µÄÁÙ´²ÑÐ¾¿Êý¾Ý¹ÜÀí·½ÃæµÄÖªÊ¶¡£2.ÓÐ½ÏÇ¿¹µÍ¨¼°Ð­µ÷ÄÜÁ¦£¨°üÀ¨ÄÜÊìÁ·Ó¦ÓÃÓ¢Óï£©£¬ÒÔ±£Ö¤ÁÙ´²ÑÐ¾¿Êý¾ÝµÄ¼°Ê±ÐÔ¡¢×¼È·ÐÔ¡¢ÍêÕûÐÔºÍÓÐÐ§ÐÔ¡£3.Á¼ºÃµÄ¼Æ»®¡¢×éÖ¯ºÍ½â¾öÎÊÌâµÄÄÜÁ¦¡£4.¼ÆËã»ú¼¼ÄÜ£¬°üÀ¨ÊìÁ·Ó¦ÓÃÎ¢ÈíWord¡¢ExcelºÍPowerPoint¡£5.ÄÜÊ¼ÖÕ×ñÑ­SOPÒªÇó£»ÄÜ¶ÀÁ¢Ë¼¿¼£¬¸Ä½ø¹¤×÷Á÷³Ì¡£6.ÖØÊÓ²¢¾ß±¸Á¼ºÃµÄ·þÎñÒâÊ¶¡£7.¾ßÓÐÍ¬Ê±¹ÜÀí¶àÏîÈÎÎñºÍÏîÄ¿µÄÄÜÁ¦¡£8.¾ßÓÐÓëÍ¬ÊÂ¡¢¾­ÀíºÍ¿Í»§£¬½¨Á¢²¢Î¬»¤Á¼ºÃ¹¤×÷¹ØÏµµÄÄÜÁ¦¡…
Êý¾Ý¿â¹ÜÀíÔ±£¨DBA£©	Êý¾Ý¿â		¹úÆó	500-1000ÈË	Åú·¢/ÁãÊÛÒ½ÁÆ/»¤Àí/ÎÀÉú	ÉÏº£-»ÆÆÖÇø|3-4Äê¾­Ñé|´ó×¨|ÕÐ1ÈË|06-16·¢²¼	ÉÏ°àµØÖ·£º¸£ÖÝÂ·221ºÅ	´ó×¨	3-4Äê¾­Ñé	1¡¢¸ºÔðÊý¾Ý¿âÏµÍ³¹ÜÀí¡¢Î¬»¤ºÍÒì³£´¦Àí£¬±£ÕÏÊý¾Ý¿âÏµÍ³Õý³£ÔËÐÐ2¡¢¶ÔÒµÎñÏµÍ³Êý¾Ý¿âµÄ¹æ»®¡¢Éè¼Æ¡¢ÊµÊ©£¬ÓÅ»¯Êý¾Ý¿âÎïÀí½¨Éè·½°¸3¡¢¶ÔÊý¾Ý¿âÐÔÄÜ·ÖÎöÓëµ÷ÓÅ£¬Ö§³ÖÑÐ·¢ÍÅ¶ÓSQLÓÅ»¯ºÍÐÔÄÜÉóºË£¬±£Ö¤Êý¾Ý°²È«ºÍÎÈ¶¨£»4.¶ÔOracleEBSÈÕ³£¹ÜÀíÎ¬»¤ÓÐ·á¸»¾­Ñé	¸ÚÎ»ÒªÇó£º1¡¢¾«Í¨¸÷ÀàÊý¾Ý¿â(Oracle¡¢Mysql¡¢SqlServerµÈ)µÄÅäÖÃÓëÊ¹ÓÃ2¡¢ÊìÏ¤·Ö²¼Ê½Êý¾Ý¿âµÄ°²×°¡¢ÅäÖÃ¡¢ÓÅ»¯ºÍÔËÎ¬2¡¢ÊìÁ·ÕÆÎÕÔÚLinux/UnixÏµÍ³ÏÂORACLE£¨°üÀ¨DGºÍRACµÈ£©µÄ°²×°¡¢ÅäÖÃ£¬²¹¶¡Éý¼¶µÈ¹¤×÷£»ÊìÏ¤Linux½Å±¾ÓïÑÔ±à³Ì£¬ÄÜ±àÐ´ÈÕ³£Î¬»¤ÐèÒªµÄ½Å±¾£»3¡¢ÉÃ³¤ORACLEÉú²ú»·¾³¹ÜÀíÎ¬»¤£¬°üÀ¨Êý¾Ý¿âµÄÊý¾ÝÇ¨ÒÆ¡¢±¸·Ý»Ö¸´£¬Êý¾Ý¿âµÄ¼à¿Ø¡¢ÒÔ¼°Êý¾Ý¿â¹ÊÕÏÕï¶ÏÓëÅÅ³ý£»4¡¢¾«Í¨SQLÓï¾ä£¬ÉÃ³¤Êý¾Ý¿âÏµÍ³ÓÅ»¯ºÍSQLÓÅ»¯£¬ÓÐÒ»¶¨µÄ·Ö…
Êý¾Ý·ÖÎöÖúÀí	Êý¾Ý·ÖÎö	3-4.5Ç§/ÔÂ	ÃñÓª¹«Ë¾	50-150ÈË	Ò½ÁÆ/»¤Àí/ÎÀÉú	°²»ÕÊ¡|2Äê¾­Ñé|´ó×¨|ÕÐ1ÈË|05-01·¢²¼	ÉÏ°àµØÖ·£ººÏ·ÊÊÐÑþº£ÇøÁÙÈªÂ·ÓëÕ¾Î÷Â·½»¿Ú¹ã¾Ó´óÏÃ	´ó×¨	2Äê¾­Ñé	1¡¢¶¨ÆÚÍÆËÍÊÛºóÖ¸±êµÄÔËÓª±¨±í£¬¼°Ê±¼à¿ØÖ¸±êÔËÐÐÇé¿ö£»2¡¢Í¨¹ýÊý¾Ý·ÖÎö£¬ÍÚ¾òÒµÎñÎÊÌâ£¬Ìá³öÓÅ»¯½¨Òé£»3¡¢ÈÕ³£ÒµÎñÊý¾ÝµÄÌá¹©	ÈÎÖ°ÒªÇó£º1¡¢´ó×¨ÒÔÉÏÑ§Àú£¬ÊìÏ¤ExcelµÄÊ¹ÓÃ£¬ÊìÁ·Ê¹ÓÃÍ¼±í¼°º¯Êý¹¦ÄÜ£¬ÕÆÎÕVBA±à³Ì¼¼ÄÜÕßÓÅÏÈ£»2¡¢ÓÐÏà¹ØÊý¾Ý¿ÉÊÓ»¯¹¤×÷¾­Ñé¡¢×Ô¶¯»¯±¨±í¿ª·¢¹¤×÷¾­ÑéÕßÓÅÏÈ¡£Ö°ÄÜÀà±ð£ºÊý¾Ý·ÖÎöÊ¦ÆäËû
Êý¾Ý¹ÜÀíÔ±/Í³¼ÆÔ±	Êý¾Ý¹ÜÀí»òÖÎÀí	1-2Íò/ÔÂ	ÊÂÒµµ¥Î»	ÉÙÓÚ50ÈË	Ò½ÁÆ/»¤Àí/ÎÀÉú	¹ãÖÝ-Ô½ÐãÇø|2Äê¾­Ñé|±¾¿Æ|ÕÐ3ÈË|06-19·¢²¼|Ó¢ÓïÁ¼ºÃ|ÉúÎïÐÅÏ¢Ñ§ ÐÅÏ¢Óë¼ÆËã¿ÆÑ§	ÉÏ°àµØÖ·£º¹ã¶«Ê¡ÈËÃñÒ½ÔºÓ¢¶«Â¥5Â¥¹ã¶«Ê¡¹ÚÐÄ²¡·ÀÖÎÑÐ¾¿ÖØµãÊµÑéÊÒ»ò»ªÄÏÀí¹¤´óÑ§´óÑ§³ÇÐ£ÇøÊµÑéÊÒ	±¾¿Æ	2Äê¾­Ñé	Ö°Î»ËµÃ÷£ºÖÆ¶¨ÁÙ´²Êý¾Ý¹ÜÀí¼Æ»®¼°Êý¾ÝºË²é¼Æ»®£»½øÐÐÊý¾Ý¿âµÄ´´½¨¡¢Î¬»¤¡¢±¸·ÝÓë»Ö¸´£»¶ÔÊý¾Ý¿â½øÐÐÊý¾ÝÇåÏ´£¬ÒÔ´ïµ½Í³¼ÆÊ¦ÒªÇó£»×«Ð´Êý¾Ý¹ÜÀí±¨¸æÄÜÁ¦ÓÅÐãÕß¿É³Ðµ£´øÁìÊý¾ÝÍÅ¶ÓÐ¡×é³ÉÔ±Êý¾ÝÇåÀí¼°Í³¼Æ·ÖÎö¹¤×÷	ÈÎÖ°×Ê¸ñ£º1¡¢±¾¿Æ¼°ÒÔÉÏÑ§Àú£¬ÉúÎïÍ³¼ÆÑ§
Êý¾Ý×¨Ô±	Êý¾Ý¹ÜÀí»òÖÎÀí	10-15Íò/Äê	ÃñÓª¹«Ë¾	ÉÙÓÚ50ÈË	Ò½ÁÆ/»¤Àí/ÎÀÉúÑ§Êõ/¿ÆÑÐ	ÉÏº£-ÆÕÍÓÇø|ÔÚÐ£Éú/Ó¦½ìÉú|Ë¶Ê¿|ÕÐ2ÈË|06-19·¢²¼|Ó¢ÓïÁ¼ºÃ|¹ÜÀí¿ÆÑ§ ÐÄÀíÑ§	ÉÏ°àµØÖ·£ºÉÏº£ÊÐÖÐ½­Â·938ºÅ805ÊÒ	Ë¶Ê¿	ÔÚÐ£Éú/Ó¦½ìÉú	¹¤×÷ÄÚÈÝ£ºÔÚÏîÄ¿×¨Ô±´øÁìÏÂ£¬¿ªÕ¹Ò½ÁÆ¿Æ¼¼×ÉÑ¯ÏîÄ¿ÖÐµÄÊý¾Ý²É¼¯¡¢Êý¾ÝÇåÏ´ºÍÊý¾Ý·ÖÎö¹¤×÷½øÈëÏîÄ¿ÏÖ³¡£¬½øÐÐ¸÷ÖÖÀàÐÍµÄÊý¾Ý²É¼¯¡¢Êý¾Ý´æ´¢¡¢Êý¾Ý×ªÂ¼¹¤×÷·´À¡Êý¾Ý²É¼¯ÖÐÓöµ½µÄ¸÷ÖÖÎÊÌâ£¬È·±£ÄÜ¹»¼°Ê±×¼È·µØ²É¼¯µ½ÏîÄ¿ËùÐèµÄ¸÷ÖÖÊý¾ÝÍê³ÉÊý¾ÝµÄ¸÷Àà·ÖÎö¹¤×÷£¬Âú×ãÏîÄ¿ÐèÇóÖ°ÄÜÀà±ð£ºµ÷ÑÐÔ±Çé±¨ÐÅÏ¢·ÖÎöÈËÔ±¹Ø¼ü×Ö£ºÊý¾Ý²É¼¯Êý¾Ý·ÖÎöÊý¾Ý¹ÜÀí¿ÆÑÐ×ÉÑ¯ÌïÒ°µ÷²é	ÕÐÆ¸ÒªÇó£º³ÏÊµ³Ï¿Ò£¬ÊØÊ±ÊØÐÅ£¬ÇÚ·ÜÅ¬Á¦£¬»ý¼«ÉÏ½ø£»Ë¶Ê¿Ñ§Àú£»ÁÙ´²Ò½Ñ§¡¢¹«¹²ÎÀÉú¡¢Ò©Ñ§¡¢»¤ÀíÑ§¡¢ÐÄÀíÑ§¡¢¹ÜÀíÑ§¡¢¾­¼ÃÑ§¡¢Éç»áÑ§±³¾°£»¶ÔÒ½ÁÆ½¡¿µÐÐÒµÓÐºÜÇ¿µÄÐËÈ¤Óë´ÓÒµÒâÔ¸£»Ï²»¶Êý¾ÝÏà¹Ø¹¤×÷¡£Ï²»¶ÓëÈË¹µÍ¨£¬ÄÜ¿çÁìÓò¿ìËÙÑ§Ï°£»ÓÐÒ»¶¨µÄÐÅÏ¢¼ìË÷ÄÜÁ¦£»ÓÐÒ»¶¨µÄÊý¾Ý·ÖÎöÄÜÁ¦£¬»áÊ¹ÓÃSPSSÈí¼þ£¬excel²Ù×÷ÊìÁ·£¨¶®µÃ¿ì½Ý¼ü¡¢³£¼û¹«Ê½µÈµÄÊ¹ÓÃ£©£»ÓÐ½ÏºÃµÄÂß¼­Ë¼Î¬ÄÜÁ¦£»ÓÐ½ÏºÃµÄÊéÃæ±í´ïÄÜÁ¦£»ÉÃ³¤PPTÖÆ×÷Õß£¨¿É¼æ¹ËÂß¼­¡¢½á¹…
Êý¾Ý¿âÉè¼ÆÔ±	Êý¾Ý¿â	0.7-1.5Íò/ÔÂ	ÉÏÊÐ¹«Ë¾	5000-10000ÈË	ÖÆÒ©/ÉúÎï¹¤³ÌÒ½ÁÆ/»¤Àí/ÎÀÉú	±±¾©-³¯ÑôÇø|±¾¿Æ|ÕÐ1ÈË|06-11·¢²¼	ÉÏ°àµØÖ·£º³¯Ñô±±Â·237ºÅÂ¥¸´ÐÇ¹ú¼ÊÖÐÐÄ	±¾¿Æ	Î´±êÃ÷	1.²ÎÓëÁÙ´²ÊÔÑéÊý¾Ý¿âµÄ´´½¨ºÍÑéÖ¤£»2.²ÎÓëÂß¼­ºË²é¹æÔòµÄ±à³ÌºÍÑéÖ¤£»3.²ÎÓëÁÙ´²ÑÐ¾¿ÏîÄ¿²âÊÔ¼Æ»®¡¢UATÎÄµµ¡¢²âÊÔ±¨¸æµÄ×«Ð´4.²ÎÓëÁÙ´²ÊÔÑéÏîÄ¿Êý¾Ý¿â¹ÜÀí¹¤×÷£¬ÈçÕËºÅÉèÖÃ£¬ÕËºÅ¹ÜÀíºÍÊý¾Ý¿âËø¶¨£»5.Ð­Öú¸ß¼¶Êý¾Ý¿âÉè¼ÆÔ±½øÐÐÏîÄ¿Êý¾Ý¿âµÄÉè¼Æ¹¤×÷£»6.ÎªÁÙ´²ÏîÄ¿ÉÏÏßºóÌá¹©ÏîÄ¿Êý¾Ý¿â¼¼ÊõÖ§³ÖÓëÎ¬»¤£»	ÈÎÖ°×Ê¸ñ£º1.¼ÆËã»ú¡¢ÐÅÏ¢¼¼Êõ¡¢ÊýÑ§µÈÏà¹Ø×¨Òµ±¾¿Æ¼°ÒÔÉÏÑ§Àú£»2.¶ÔÊý¾Ý¿âÓÐÁ¼ºÃÀí½â£¬ÓÐºÜºÃµÄÑ§Ï°ÄÜÁ¦£»3.Á¼ºÃµÄÓïÑÔ±í´ï¼°¹µÍ¨ºÏ×÷ÄÜÁ¦£»4.ÓÐEDC¾­ÑéÕßÓÅÏÈ¡£Ö°ÄÜÀà±ð£ºÊý¾Ý¿â¹¤³ÌÊ¦(DBA)
Êý¾ÝÔËÓª×¨Ô±£¨º¼ÖÝ£©	Êý¾Ý·ÖÎö	0.8-1Íò/ÔÂ	Íâ×Ê£¨Å·ÃÀ£©	500-1000ÈË	Ò½ÁÆ/»¤Àí/ÎÀÉú»¥ÁªÍø/µç×ÓÉÌÎñ	º¼ÖÝ-Óàº¼Çø|3-4Äê¾­Ñé|´ó×¨|ÕÐ1ÈË|06-19·¢²¼	ÉÏ°àµØÖ·£ºÎÄÒ»Î÷Â·º£´´Ô°	´ó×¨	3-4Äê¾­Ñé	¸ÚÎ»ÃèÊö£º1¡¢¸ºÔð²¿ÃÅÊý¾Ý·ÖÎöÍ³¼Æ£¬½¨Á¢²¢Î¬»¤²¿ÃÅÈÕ³£±¨±íÊý¾Ý£»2¡¢Íê³ÉÊý¾Ý·ÖÎöÏîÄ¿¹ý³ÌÖÐµÄÊý¾ÝÌáÈ¡¡¢Êý¾Ý·ÖÎö¡¢Êý¾ÝÕ¹Ê¾¹¤×÷£¬²¢»ùÓÚÒµÎñ¼à¿ØÖ¸±êÌåÏµ£¬¼°Ê±·¢ÏÖÓë¶¨Î»ÒµÎñÎÊÌâ;£»3¡¢¸ºÔð¶ÔÊý¾Ý¿âÐÅÏ¢½øÐÐÉî¶ÈÍÚ¾òºÍÓÐÐ§ÀûÓÃ£¬³ä·ÖÊµÏÖÊý¾ÝµÄ¼ÛÖµ£»4¡¢½áºÏ·ÖÎö½á¹ûÒÔ¼°¶ÔÒµÎñÐèÇóµÄÉîÈëÀí½â£¬³Áµí·ÖÎöË¼Â·Óë¿ò¼Ü£»ÄÜ½«Êý¾Ý×ª»¯ÎªÒµÎñ½¨Òé£¬ÍÆ¶¯Êý¾Ý¼ÛÖµÂäµØ£»5¡¢¿ª·¢²¢³ÖÐøÍêÉÆ¸÷ÏîÒµÎñÊý¾ÝµÄÍ³¼Æ·ÖÎöÄ£ÐÍ£¬È·±£Æä×¼È·ÐÔ¡¢Ê…	ÈÎÖ°ÒªÇó£º1¡¢2Äê¼°ÒÔÉÏÊý¾ÝÍ³¼Æ¾­Ñé£¬Í³¼ÆÑ§£¬Ó¦ÓÃÊýÑ§£¬¼ÆËã»úµÈÏà¹Ø×¨Òµ±¾¿Æ¼°ÒÔÉÏÑ§Àú£¬2¡¢»¥ÁªÍøÊý¾Ý·ÖÎö¾­Ñé»òÊý¾Ý»¯ÔËÓª¾­Ñé£¬Ò½ÁÆ»¥ÁªÍøÐÐÒµÓÅÏÈ£»3¡¢ÊìÏ¤Í³¼Æ·ÖÎöÈí¼þ£¬ÊìÁ·²Ù×÷excel¡¢PPT£¬SQLµÈ¹¤¾ß£»4¡¢Á¼ºÃµÄÂß¼­Ë¼Î¬ÓëÒµÎñ·ÖÎöÄÜÁ¦£»5¡¢ÊìÁ·¶ÀÁ¢±àÐ´ÉÌÒµÊý¾Ý·ÖÎö±¨¸æ£¬¼°Ê±·¢ÏÖºÍ·ÖÎöÆäÖÐÒþº¬µÄ±ä»¯ºÍÎÊÌâ£»6¡¢Á¼ºÃµÄÍÅ¶ÓÄÚÍâ¹µÍ¨Ð­µ÷ÄÜÁ¦¡¢¿¹Ñ¹ÐÔÇ¿£¬ÄÜÊÊÓ¦½Ï¸ßÇ¿¶È»·¾³¡£Ö°ÄÜÀà±ð£ºÊý¾Ý·ÖÎöÊ¦
Êý¾Ý¿â¹ÜÀíÔ±	Êý¾Ý¿â	0.8-1.5Íò/ÔÂ	´´Òµ¹«Ë¾	50-150ÈË	Ò½ÁÆ/»¤Àí/ÎÀÉú	¹ãÖÝ-»ÆÆÒÇø|2Äê¾­Ñé|±¾¿Æ|ÕÐ1ÈË|06-17·¢²¼	ÉÏ°àµØÖ·£ºÆóÒµ¼ÓËÙÆ÷11ºÅ	±¾¿Æ	2Äê¾­Ñé	1¡¢Íê³É¶ÔÊý¾ÝµÄ²éÑ¯Í³¼ÆµÈ»ù±¾ÔËÎ¬¹¤×÷¡£2¡¢°´ÕÕÒªÇó£¬Íê³ÉÈÕ³£¶Ô·þÎñÆ÷¡¢²Ù×÷ÏµÍ³¡¢Êý¾Ý¿âÏµÍ³¡¢ÖÐ¼ä¼þÏµÍ³µÄ¼à¿Ø¡¢µ÷ÊÔ¡¢ÓÅ»¯µÈ¹¤×÷¡£3¡¢¸ºÔðÏà¹ØÓ¦ÓÃÏµÍ³µÄ¼à¿Ø£¬ÈÕ³£¹ÜÀí£¬Î¬»¤¹¤×÷£¬ÒÔ±£ÕÏÏµÍ³µÄÕý³£ÔËÐÐ¡£4¡¢°´ÕÕ¹æ¶¨Íê³ÉÈÕ³£µÄ²Ù×÷ÏµÍ³¡¢Êý¾Ý¿âÏµÍ³¡¢ÖÐ¼ä¼þÏµÍ³µÄÊý¾Ý±¸·Ý¹¤×÷¡£5¡¢¶¨ÆÚ±àÐ´·þÎñÆ÷¡¢²Ù×÷ÏµÍ³¡¢Êý¾Ý¿âÏµÍ³¡¢ÖÐ¼ä¼þÏµÍ³ÔËÐÐÇé¿ö±¨¸æ¡£6¡¢¸ºÔðÊý¾Ý¿âÏµÍ³¼°Ó¦ÓÃÏµÍ³µÄÈ¨ÏÞ¿ØÖÆ¡£	¸ÚÎ»ÒªÇó£º1¡¢ÊìÏ¤·þÎñÆ÷¡¢Ð¡ÐÍ»ú½á¹¹¼°°²×°£»ÄÜÁìÎòºÍÑ§Ï°ÐÂµÄIT¼¼Êõ£¬¾ß±¸¶ÀÁ¢Íê³ÉÔËÎ¬¹¤×÷µÄÄÜÁ¦£¬ÊìÏ¤»ù±¾µÄ°²È«³£Ê¶£¬´î½¨¸ßÐ§°²È«µÄÔËÎ¬¼Ü¹¹£¬ÄÜ¸ú½ø¼°½â¾ö×îÐÂµÄÏµÍ³°²È«Â©¶´;ÊìÏ¤Ò½Ôº¡¢»ùÒòÊý¾ÝÒµÎñ£¬ÖÁÉÙÊ¹ÓÃ2ÖÖÊý¾Ý¿â24¸öÔÂÒÔÉÏ£»2¡¢¾ß±¸Êý¾Ý¿â²éÑ¯¡¢¹ÜÀí¡¢±¸·Ý¡¢Êý¾ÝÇ¨ÒÆµÈÏà¹Ø¼¼ÊõºÍ¾­Ñé£»3¡¢ÏîÄ¿¾­Ñé£º¶þÄê¼°ÒÔÉÏÊý¾Ý¿âÔËÎ¬¼°Êý¾Ý¿âÓ¦ÓÃÏµÍ³Î¬»¤¾­Ñé£»4¡¢ÓÐ¹ý´óÊý¾Ý¹¤×÷¾­ÑéÕßÓÅÏÈ£¨ÊìÏ¤LinuxÏµÍ³¡¢ÁË½âMongDBµÈÏà¹Ø…
Êý¾Ý¿âÔËÎ¬¹¤³ÌÊ¦	Êý¾Ý¿â	0.7-1.4Íò/ÔÂ	ÃñÓª¹«Ë¾	1000-5000ÈË	»¥ÁªÍø/µç×ÓÉÌÎñÒ½ÁÆ/»¤Àí/ÎÀÉú	Î÷°²|3-4Äê¾­Ñé|±¾¿Æ|ÕÐÈô¸ÉÈË|06-15·¢²¼	ÉÏ°àµØÖ·£ºÎ÷°²ÊÐ	±¾¿Æ	3-4Äê¾­Ñé	¹¤×÷Ö°Ôð£º1¡¢¸ºÔð¶«»ªÒ½Îª²úÆ·ÔÚÒ½Ôº¡¢ÎÀ¼ÆÎ¯»òÒ½ÁÆ¼¯ÍÅµÄÊý¾Ý¿â²¿ÊðºÍÓ¦ÓÃ´î½¨£»2¡¢¶ÔÒÑÉÏÏßÏîÄ¿ÏµÍ³µÄ½ô¼±¹ÊÕÏ´¦ÀíºÍÊý¾Ý¿âÎ¬»¤£»3¡¢¸ºÔð¶Ô¹«Ë¾¸÷ÍÅ¶ÓµÄÌá¹©Êý¾Ý¿â²úÆ·µÄ¼¼ÊõÖ§³ÖºÍÏà¹Ø×ÉÑ¯£»4¡¢¸ºÔð¹«Ë¾Ïà¹Ø²úÆ·µÄ¼¼Êõ·½°¸¼°²¿Êð¼Ü¹¹£»5¡¢Îª¿Í»§Ìá¹©ÕûÌå¼¼ÊõÆ½Ì¨×ÉÑ¯·þÎñ£»6¡¢Êý¾Ý¿â¼°Ó¦ÓÃÏµÍ³µÄÏà¹ØÔËÎ¬¼à¿Ø¿ª·¢¡£	ÈÎÖ°ÒªÇó£º1¡¢¼ÆËã»úÈíÓ²¼þ¡¢Í¨ÐÅ¡¢ÍøÂçµÈÏà¹Ø×¨Òµ±¾¿Æ¼°ÒÔÉÏÑ§Àú£»2¡¢¾ßÓÐÆóÒµÄÚ²¿Êý¾ÝÖÐÐÄ½¨Éè»òÉÏÔÆÊµÊ©·þÎñ¾­Ñé
Êý¾Ý¿âÔËÎ¬¹¤³ÌÊ¦	Êý¾Ý¿â	0.7-1.4Íò/ÔÂ	ÃñÓª¹«Ë¾	1000-5000ÈË	»¥ÁªÍø/µç×ÓÉÌÎñÒ½ÁÆ/»¤Àí/ÎÀÉú	Ö£ÖÝ|3-4Äê¾­Ñé|±¾¿Æ|ÕÐÈô¸ÉÈË|06-15·¢²¼	ÉÏ°àµØÖ·£ºÖ£ÖÝÊÐ	±¾¿Æ	3-4Äê¾­Ñé	¹¤×÷Ö°Ôð£º1¡¢¸ºÔð¶«»ªÒ½Îª²úÆ·ÔÚÒ½Ôº¡¢ÎÀ¼ÆÎ¯»òÒ½ÁÆ¼¯ÍÅµÄÊý¾Ý¿â²¿ÊðºÍÓ¦ÓÃ´î½¨£»2¡¢¶ÔÒÑÉÏÏßÏîÄ¿ÏµÍ³µÄ½ô¼±¹ÊÕÏ´¦ÀíºÍÊý¾Ý¿âÎ¬»¤£»3¡¢¸ºÔð¶Ô¹«Ë¾¸÷ÍÅ¶ÓµÄÌá¹©Êý¾Ý¿â²úÆ·µÄ¼¼ÊõÖ§³ÖºÍÏà¹Ø×ÉÑ¯£»4¡¢¸ºÔð¹«Ë¾Ïà¹Ø²úÆ·µÄ¼¼Êõ·½°¸¼°²¿Êð¼Ü¹¹£»5¡¢Îª¿Í»§Ìá¹©ÕûÌå¼¼ÊõÆ½Ì¨×ÉÑ¯·þÎñ£»6¡¢Êý¾Ý¿â¼°Ó¦ÓÃÏµÍ³µÄÏà¹ØÔËÎ¬¼à¿Ø¿ª·¢¡£	ÈÎÖ°ÒªÇó£º1¡¢¼ÆËã»úÈíÓ²¼þ¡¢Í¨ÐÅ¡¢ÍøÂçµÈÏà¹Ø×¨Òµ±¾¿Æ¼°ÒÔÉÏÑ§Àú£»2¡¢¾ßÓÐÆóÒµÄÚ²¿Êý¾ÝÖÐÐÄ½¨Éè»òÉÏÔÆÊµÊ©·þÎñ¾­Ñé
Êý¾Ý¿âÔËÎ¬¹¤³ÌÊ¦	Êý¾Ý¿â	0.7-1.4Íò/ÔÂ	ÃñÓª¹«Ë¾	1000-5000ÈË	»¥ÁªÍø/µç×ÓÉÌÎñÒ½ÁÆ/»¤Àí/ÎÀÉú	³¤É³|3-4Äê¾­Ñé|±¾¿Æ|ÕÐÈô¸ÉÈË|06-15·¢²¼	ÉÏ°àµØÖ·£º³¤É³ÊÐ	±¾¿Æ	3-4Äê¾­Ñé	¹¤×÷Ö°Ôð£º1¡¢¸ºÔð¶«»ªÒ½Îª²úÆ·ÔÚÒ½Ôº¡¢ÎÀ¼ÆÎ¯»òÒ½ÁÆ¼¯ÍÅµÄÊý¾Ý¿â²¿ÊðºÍÓ¦ÓÃ´î½¨£»2¡¢¶ÔÒÑÉÏÏßÏîÄ¿ÏµÍ³µÄ½ô¼±¹ÊÕÏ´¦ÀíºÍÊý¾Ý¿âÎ¬»¤£»3¡¢¸ºÔð¶Ô¹«Ë¾¸÷ÍÅ¶ÓµÄÌá¹©Êý¾Ý¿â²úÆ·µÄ¼¼ÊõÖ§³ÖºÍÏà¹Ø×ÉÑ¯£»4¡¢¸ºÔð¹«Ë¾Ïà¹Ø²úÆ·µÄ¼¼Êõ·½°¸¼°²¿Êð¼Ü¹¹£»5¡¢Îª¿Í»§Ìá¹©ÕûÌå¼¼ÊõÆ½Ì¨×ÉÑ¯·þÎñ£»6¡¢Êý¾Ý¿â¼°Ó¦ÓÃÏµÍ³µÄÏà¹ØÔËÎ¬¼à¿Ø¿ª·¢¡£	ÈÎÖ°ÒªÇó£º1¡¢¼ÆËã»úÈíÓ²¼þ¡¢Í¨ÐÅ¡¢ÍøÂçµÈÏà¹Ø×¨Òµ±¾¿Æ¼°ÒÔÉÏÑ§Àú£»2¡¢¾ßÓÐÆóÒµÄÚ²¿Êý¾ÝÖÐÐÄ½¨Éè»òÉÏÔÆÊµÊ©·þÎñ¾­Ñé
Êý¾Ý¿âÔËÎ¬¹¤³ÌÊ¦	Êý¾Ý¿â	0.7-1.4Íò/ÔÂ	ÃñÓª¹«Ë¾	1000-5000ÈË	»¥ÁªÍø/µç×ÓÉÌÎñÒ½ÁÆ/»¤Àí/ÎÀÉú	Ì©°²|3-4Äê¾­Ñé|±¾¿Æ|ÕÐÈô¸ÉÈË|06-15·¢²¼	ÉÏ°àµØÖ·£ºÌ©°²ÊÐ	±¾¿Æ	3-4Äê¾­Ñé	¹¤×÷Ö°Ôð£º1¡¢¸ºÔð¶«»ªÒ½Îª²úÆ·ÔÚÒ½Ôº¡¢ÎÀ¼ÆÎ¯»òÒ½ÁÆ¼¯ÍÅµÄÊý¾Ý¿â²¿ÊðºÍÓ¦ÓÃ´î½¨£»2¡¢¶ÔÒÑÉÏÏßÏîÄ¿ÏµÍ³µÄ½ô¼±¹ÊÕÏ´¦ÀíºÍÊý¾Ý¿âÎ¬»¤£»3¡¢¸ºÔð¶Ô¹«Ë¾¸÷ÍÅ¶ÓµÄÌá¹©Êý¾Ý¿â²úÆ·µÄ¼¼ÊõÖ§³ÖºÍÏà¹Ø×ÉÑ¯£»4¡¢¸ºÔð¹«Ë¾Ïà¹Ø²úÆ·µÄ¼¼Êõ·½°¸¼°²¿Êð¼Ü¹¹£»5¡¢Îª¿Í»§Ìá¹©ÕûÌå¼¼ÊõÆ½Ì¨×ÉÑ¯·þÎñ£»6¡¢Êý¾Ý¿â¼°Ó¦ÓÃÏµÍ³µÄÏà¹ØÔËÎ¬¼à¿Ø¿ª·¢¡£	ÈÎÖ°ÒªÇó£º1¡¢¼ÆËã»úÈíÓ²¼þ¡¢Í¨ÐÅ¡¢ÍøÂçµÈÏà¹Ø×¨Òµ±¾¿Æ¼°ÒÔÉÏÑ§Àú£»2¡¢¾ßÓÐÆóÒµÄÚ²¿Êý¾ÝÖÐÐÄ½¨Éè»òÉÏÔÆÊµÊ©·þÎñ¾­Ñé
³õ¼¶Êý¾Ý¿â¹ÜÀíÔ±£¨Ó¦½ì±ÏÒµÉú£©	Êý¾Ý¿â	0.7-1.4Íò/ÔÂ	ÃñÓª¹«Ë¾	1000-5000ÈË	»¥ÁªÍø/µç×ÓÉÌÎñÒ½ÁÆ/»¤Àí/ÎÀÉú	Ì©°²|ÔÚÐ£Éú/Ó¦½ìÉú|±¾¿Æ|ÕÐÈô¸ÉÈË|06-15·¢²¼	ÉÏ°àµØÖ·£ºÌ©°²ÊÐ	±¾¿Æ	ÔÚÐ£Éú/Ó¦½ìÉú	¹¤×÷Ö°Ôð£º1¡¢¸ºÔð¶«»ªÒ½Îª²úÆ·ÔÚÒ½Ôº¡¢ÎÀ¼ÆÎ¯»òÒ½ÁÆ¼¯ÍÅµÄÊý¾Ý¿â²¿ÊðºÍÓ¦ÓÃ´î½¨£»2¡¢¶ÔÒÑÉÏÏßÏîÄ¿ÏµÍ³µÄ½ô¼±¹ÊÕÏ´¦ÀíºÍÊý¾Ý¿âÎ¬»¤£»3¡¢¸ºÔð¶Ô¹«Ë¾¸÷ÍÅ¶ÓµÄÌá¹©Êý¾Ý¿â²úÆ·µÄ¼¼ÊõÖ§³ÖºÍÏà¹Ø×ÉÑ¯£»4¡¢¸ºÔð¹«Ë¾Ïà¹Ø²úÆ·µÄ¼¼Êõ·½°¸¼°²¿Êð¼Ü¹¹£»5¡¢Îª¿Í»§Ìá¹©ÕûÌå¼¼ÊõÆ½Ì¨×ÉÑ¯·þÎñ£»6¡¢Êý¾Ý¿â¼°Ó¦ÓÃÏµÍ³µÄÏà¹ØÔËÎ¬¼à¿Ø¿ª·¢¡£	ÈÎÖ°ÒªÇó£º1¡¢¼ÆËã»úÈíÓ²¼þ¡¢Í¨ÐÅ¡¢ÍøÂçµÈÏà¹Ø×¨Òµ±¾¿Æ¼°ÒÔÉÏÑ§Àú£»2¡¢ÁË½âoracle¡¢mysql¡¢sqlserver»òCach¨¦µÈÊý¾Ý¿âÖÐµÄÒ»ÖÖÒÔÉÏ£¬ÓÐÏà¹ØÊµÏ°»ò¹¤×÷¾­ÑéÕßÓÅÏÈ£»3¡¢ÁË½âÏà¹Ø¿ª·¢ÓïÑÔÈçC/C++
³õ¼¶Êý¾Ý¿â¹ÜÀíÔ±£¨Ó¦½ì±ÏÒµÉú£©	Êý¾Ý¿â	0.7-1.4Íò/ÔÂ	ÃñÓª¹«Ë¾	1000-5000ÈË	»¥ÁªÍø/µç×ÓÉÌÎñÒ½ÁÆ/»¤Àí/ÎÀÉú	Î÷°²|ÔÚÐ£Éú/Ó¦½ìÉú|±¾¿Æ|ÕÐÈô¸ÉÈË|06-15·¢²¼	ÉÏ°àµØÖ·£ºÎ÷°²ÊÐ	±¾¿Æ	ÔÚÐ£Éú/Ó¦½ìÉú	¹¤×÷Ö°Ôð£º1¡¢¸ºÔð¶«»ªÒ½Îª²úÆ·ÔÚÒ½Ôº¡¢ÎÀ¼ÆÎ¯»òÒ½ÁÆ¼¯ÍÅµÄÊý¾Ý¿â²¿ÊðºÍÓ¦ÓÃ´î½¨£»2¡¢¶ÔÒÑÉÏÏßÏîÄ¿ÏµÍ³µÄ½ô¼±¹ÊÕÏ´¦ÀíºÍÊý¾Ý¿âÎ¬»¤£»3¡¢¸ºÔð¶Ô¹«Ë¾¸÷ÍÅ¶ÓµÄÌá¹©Êý¾Ý¿â²úÆ·µÄ¼¼ÊõÖ§³ÖºÍÏà¹Ø×ÉÑ¯£»4¡¢¸ºÔð¹«Ë¾Ïà¹Ø²úÆ·µÄ¼¼Êõ·½°¸¼°²¿Êð¼Ü¹¹£»5¡¢Îª¿Í»§Ìá¹©ÕûÌå¼¼ÊõÆ½Ì¨×ÉÑ¯·þÎñ£»6¡¢Êý¾Ý¿â¼°Ó¦ÓÃÏµÍ³µÄÏà¹ØÔËÎ¬¼à¿Ø¿ª·¢¡£	ÈÎÖ°ÒªÇó£º1¡¢¼ÆËã»úÈíÓ²¼þ¡¢Í¨ÐÅ¡¢ÍøÂçµÈÏà¹Ø×¨Òµ±¾¿Æ¼°ÒÔÉÏÑ§Àú£»2¡¢ÁË½âoracle¡¢mysql¡¢sqlserver»òCach¨¦µÈÊý¾Ý¿âÖÐµÄÒ»ÖÖÒÔÉÏ£¬ÓÐÏà¹ØÊµÏ°»ò¹¤×÷¾­ÑéÕßÓÅÏÈ£»3¡¢ÁË½âÏà¹Ø¿ª·¢ÓïÑÔÈçC/C++
³õ¼¶Êý¾Ý¿â¹ÜÀíÔ±£¨Ó¦½ì±ÏÒµÉú£©	Êý¾Ý¿â	0.7-1.4Íò/ÔÂ	ÃñÓª¹«Ë¾	1000-5000ÈË	»¥ÁªÍø/µç×ÓÉÌÎñÒ½ÁÆ/»¤Àí/ÎÀÉú	³¤É³|ÔÚÐ£Éú/Ó¦½ìÉú|±¾¿Æ|ÕÐÈô¸ÉÈË|06-15·¢²¼	ÉÏ°àµØÖ·£º³¤É³ÊÐ	±¾¿Æ	ÔÚÐ£Éú/Ó¦½ìÉú	¹¤×÷Ö°Ôð£º1¡¢¸ºÔð¶«»ªÒ½Îª²úÆ·ÔÚÒ½Ôº¡¢ÎÀ¼ÆÎ¯»òÒ½ÁÆ¼¯ÍÅµÄÊý¾Ý¿â²¿ÊðºÍÓ¦ÓÃ´î½¨£»2¡¢¶ÔÒÑÉÏÏßÏîÄ¿ÏµÍ³µÄ½ô¼±¹ÊÕÏ´¦ÀíºÍÊý¾Ý¿âÎ¬»¤£»3¡¢¸ºÔð¶Ô¹«Ë¾¸÷ÍÅ¶ÓµÄÌá¹©Êý¾Ý¿â²úÆ·µÄ¼¼ÊõÖ§³ÖºÍÏà¹Ø×ÉÑ¯£»4¡¢¸ºÔð¹«Ë¾Ïà¹Ø²úÆ·µÄ¼¼Êõ·½°¸¼°²¿Êð¼Ü¹¹£»5¡¢Îª¿Í»§Ìá¹©ÕûÌå¼¼ÊõÆ½Ì¨×ÉÑ¯·þÎñ£»6¡¢Êý¾Ý¿â¼°Ó¦ÓÃÏµÍ³µÄÏà¹ØÔËÎ¬¼à¿Ø¿ª·¢¡£	ÈÎÖ°ÒªÇó£º1¡¢¼ÆËã»úÈíÓ²¼þ¡¢Í¨ÐÅ¡¢ÍøÂçµÈÏà¹Ø×¨Òµ±¾¿Æ¼°ÒÔÉÏÑ§Àú£»2¡¢ÁË½âoracle¡¢mysql¡¢sqlserver»òCach¨¦µÈÊý¾Ý¿âÖÐµÄÒ»ÖÖÒÔÉÏ£¬ÓÐÏà¹ØÊµÏ°»ò¹¤×÷¾­ÑéÕßÓÅÏÈ£»3¡¢ÁË½âÏà¹Ø¿ª·¢ÓïÑÔÈçC/C++
³õ¼¶Êý¾Ý¿â¹ÜÀíÔ±£¨Ó¦½ì±ÏÒµÉú£©	Êý¾Ý¿â	0.7-1.4Íò/ÔÂ	ÃñÓª¹«Ë¾	1000-5000ÈË	»¥ÁªÍø/µç×ÓÉÌÎñÒ½ÁÆ/»¤Àí/ÎÀÉú	Ö£ÖÝ|ÔÚÐ£Éú/Ó¦½ìÉú|±¾¿Æ|ÕÐÈô¸ÉÈË|06-15·¢²¼	ÉÏ°àµØÖ·£ºÖ£ÖÝÊÐ	±¾¿Æ	ÔÚÐ£Éú/Ó¦½ìÉú	¹¤×÷Ö°Ôð£º1¡¢¸ºÔð¶«»ªÒ½Îª²úÆ·ÔÚÒ½Ôº¡¢ÎÀ¼ÆÎ¯»òÒ½ÁÆ¼¯ÍÅµÄÊý¾Ý¿â²¿ÊðºÍÓ¦ÓÃ´î½¨£»2¡¢¶ÔÒÑÉÏÏßÏîÄ¿ÏµÍ³µÄ½ô¼±¹ÊÕÏ´¦ÀíºÍÊý¾Ý¿âÎ¬»¤£»3¡¢¸ºÔð¶Ô¹«Ë¾¸÷ÍÅ¶ÓµÄÌá¹©Êý¾Ý¿â²úÆ·µÄ¼¼ÊõÖ§³ÖºÍÏà¹Ø×ÉÑ¯£»4¡¢¸ºÔð¹«Ë¾Ïà¹Ø²úÆ·µÄ¼¼Êõ·½°¸¼°²¿Êð¼Ü¹¹£»5¡¢Îª¿Í»§Ìá¹©ÕûÌå¼¼ÊõÆ½Ì¨×ÉÑ¯·þÎñ£»6¡¢Êý¾Ý¿â¼°Ó¦ÓÃÏµÍ³µÄÏà¹ØÔËÎ¬¼à¿Ø¿ª·¢¡£	ÈÎÖ°ÒªÇó£º1¡¢¼ÆËã»úÈíÓ²¼þ¡¢Í¨ÐÅ¡¢ÍøÂçµÈÏà¹Ø×¨Òµ±¾¿Æ¼°ÒÔÉÏÑ§Àú£»2¡¢ÁË½âoracle¡¢mysql¡¢sqlserver»òCach¨¦µÈÊý¾Ý¿âÖÐµÄÒ»ÖÖÒÔÉÏ£¬ÓÐÏà¹ØÊµÏ°»ò¹¤×÷¾­ÑéÕßÓÅÏÈ£»3¡¢ÁË½âÏà¹Ø¿ª·¢ÓïÑÔÈçC/C++
Êý¾Ý¹¤³ÌÊ¦	´óÊý¾ÝÍÚ¾ò	0.6-1Íò/ÔÂ	ÃñÓª¹«Ë¾	1000-5000ÈË	Ò½ÁÆ/»¤Àí/ÎÀÉú	À¥Ã÷-¹Ù¶ÉÇø|1Äê¾­Ñé|´ó×¨|ÕÐ1ÈË|06-16·¢²¼	ÉÏ°àµØÖ·£º¹Ù¶ÉÇø»·³ÇÄÏÂ·262ºÅÔÆÂ·ÖÐÐÄF×ù4Â¥	´ó×¨	1Äê¾­Ñé	¸ÚÎ»Ö°Ôð£º¿ª·¢¸÷Ààµ¥¾Ý´òÓ¡Ä£¿é¿ª·¢¸÷Àà±¨±í¿ª·¢¸÷ÀàÍ¼±í½øÐÐÊý¾Ý¿âÐÔÄÜ¼à¿ØÒÀ¾ÝÉóÅú¶ÔÒì³£Êý¾Ý×öµ÷ÕûÅäºÏÑÐ·¢½øÐÐÊý¾Ý¿âµ÷ÓÅÍê³ÉÊý¾ÝÀàÏà¹ØÎÄµµ¡£	ÈÎÖ°ÒªÇó£º¾«Í¨ExcelÊý¾Ý²Ù×÷£»ÊìÏ¤Ö÷Á÷Êý¾Ý¿âSQLServer¡¢MySQL¡¢OracleµÈ²Ù×÷£»¾«Í¨¶àÖÖÊý¾Ý¿âÓÅ»¯µ÷ÓÅ;ÊìÏ¤etl£¬ÓÐÉú²ú»·¾³²¿ÊðÊµÊ©¾­Ñé;ÊìÏ¤±¨±í¡¢Í¼±í¡¢Õ¹Ê¾´î½¨;ÓÐ¹ýÈýÄêÒÔÉÏÊý¾ÝÍ³¼Æ·ÖÎö¹¤×÷;Ö°ÄÜÀà±ð£º´óÊý¾Ý¿ª·¢¹¤³ÌÊ¦Êý¾Ý¿â¹¤³ÌÊ¦(DBA)
ÁÙ´²ÊÔÑéÊý¾Ý¹ÜÀíÔ±	Êý¾Ý¹ÜÀí»òÖÎÀí	0.5-1Íò/ÔÂ	ÃñÓª¹«Ë¾	ÉÙÓÚ50ÈË	ÖÆÒ©/ÉúÎï¹¤³ÌÒ½ÁÆ/»¤Àí/ÎÀÉú	Îäºº|2Äê¾­Ñé|±¾¿Æ|ÕÐÈô¸ÉÈË|06-19·¢²¼|Ó¢Óï|ÁÙ´²Ò½Ñ§ÓëÒ½Ñ§¼¼Êõ Ô¤·ÀÒ½Ñ§	ÉÏ°àµØÖ·£ºÎäºº	±¾¿Æ	2Äê¾­Ñé	Ö°Î»ËµÃ÷£ºÖÆ¶¨ÁÙ´²Êý¾Ý¹ÜÀí¼Æ»®¼°Êý¾ÝºË²é¼Æ»®£»½øÐÐÊý¾Ý¿âµÄ´´½¨¡¢Î¬»¤¡¢±¸·ÝÓë»Ö¸´£»Éè¼ÆCRF£¨²¡Àý±¨¸æ±í£©£¬¶ÔCRF½øÐÐ×¢ÊÍ£»¼à¶½Ö¸µ¼Êý¾ÝÂ¼Èë£¬±£Ö¤Êý¾ÝÖÊÁ¿£»¸ù¾ÝÊý¾ÝÂß¼­ºË²é½á¹û£¬¶Ô¿ÉÒÉÊý¾Ý·¢²¼Êý¾ÝÒÉÎÊ±í£»Êý¾Ý¿âËø¶¨Ç°µÄÒ½Ñ§ÉóºË£»×«Ð´Êý¾Ý¹ÜÀí±¨¸æ£»	¸ÚÎ»ÒªÇó:´óÑ§±¾¿ÆÒÔÉÏÑ§Àú£»ÁÙ´²Ò½Ñ§¡¢Á÷ÐÐ²¡Ñ§»òÏà¹Ø×¨Òµ£»ÊìÏ¤ICH-GCP¡¢GCP¡¢GCDMPµÈÁÙ´²ÑÐ¾¿¡¢ÁÙ´²ÊÔÑéÊý¾Ý¹ÜÀíÏà¹Ø·¨ÂÉ·¨¹æ£»ÊìÏ¤ÁÙ´²ÑÐ¾¿µÄÊý¾Ý¹ÜÀí¹¤×÷Á÷³Ì£»ÊìÁ·Ê¹ÓÃÊý¾Ý¹ÜÀíÈí¼þ£»ÊìÏ¤SASÈí¼þ£»¾ß±¸»ù±¾µÄÍøÂçÖªÊ¶£»¾ßÓÐ½ÏÇ¿µÄÂß¼­ÐÔºÍºÜºÃµÄÑ§Ï°ÄÜÁ¦£»ÊìÁ·µÄÓ¢ÓïÐ´×÷¼°¿ÚÓï±í´ïÄÜÁ¦£»Ö°ÄÜÀà±ð£ºÁÙ´²Êý¾Ý·ÖÎöÔ±Êý¾Ý¿â¹¤³ÌÊ¦(DBA)
ÁÙ´²Êý¾Ý¹ÜÀíÔ±	Êý¾Ý¹ÜÀí»òÖÎÀí	0.5-1Íò/ÔÂ	ÃñÓª¹«Ë¾	ÉÙÓÚ50ÈË	ÖÆÒ©/ÉúÎï¹¤³ÌÒ½ÁÆ/»¤Àí/ÎÀÉú	¹ãÖÝ-ÌìºÓÇø|1Äê¾­Ñé|±¾¿Æ|ÕÐÈô¸ÉÈË|06-19·¢²¼|Ó¢Óï|ÁÙ´²Ò½Ñ§ÓëÒ½Ñ§¼¼Êõ Ô¤·ÀÒ½Ñ§	ÉÏ°àµØÖ·£º»ÆÆÒ´óµÀÖÐ128ºÅ Î°ÌÚÉÌÎñÖÐÐÄ 406	±¾¿Æ	1Äê¾­Ñé	Ö°Î»ËµÃ÷£ºÖÆ¶¨ÁÙ´²Êý¾Ý¹ÜÀí¼Æ»®¼°Êý¾ÝºË²é¼Æ»®£»½øÐÐÊý¾Ý¿âµÄ´´½¨¡¢Î¬»¤¡¢±¸·ÝÓë»Ö¸´£»Éè¼ÆCRF£¨²¡Àý±¨¸æ±í£©£¬¶ÔCRF½øÐÐ×¢ÊÍ£»¼à¶½Ö¸µ¼Êý¾ÝÂ¼Èë£¬±£Ö¤Êý¾ÝÖÊÁ¿£»¸ù¾ÝÊý¾ÝÂß¼­ºË²é½á¹û£¬¶Ô¿ÉÒÉÊý¾Ý·¢²¼Êý¾ÝÒÉÎÊ±í£»Êý¾Ý¿âËø¶¨Ç°µÄÒ½Ñ§ÉóºË£»×«Ð´Êý¾Ý¹ÜÀí±¨¸æ£»	¸ÚÎ»ÒªÇó:´óÑ§±¾¿ÆÒÔÉÏÑ§Àú£»ÁÙ´²Ò½Ñ§¡¢Á÷ÐÐ²¡Ñ§»òÏà¹Ø×¨Òµ£»ÊìÏ¤ICH-GCP¡¢GCP¡¢GCDMPµÈÁÙ´²ÑÐ¾¿¡¢ÁÙ´²ÊÔÑéÊý¾Ý¹ÜÀíÏà¹Ø·¨ÂÉ·¨¹æ£»ÊìÏ¤ÁÙ´²ÑÐ¾¿µÄÊý¾Ý¹ÜÀí¹¤×÷Á÷³Ì£»ÊìÁ·Ê¹ÓÃÊý¾Ý¹ÜÀíÈí¼þ£»ÊìÏ¤SASÈí¼þ£»¾ß±¸»ù±¾µÄÍøÂçÖªÊ¶£»¾ßÓÐ½ÏÇ¿µÄÂß¼­ÐÔºÍºÜºÃµÄÑ§Ï°ÄÜÁ¦£»ÊìÁ·µÄÓ¢ÓïÐ´×÷¼°¿ÚÓï±í´ïÄÜÁ¦£»Ö°ÄÜÀà±ð£ºÁÙ´²Êý¾Ý·ÖÎöÔ±ÁÙ´²ÑÐ¾¿Ô±
ÏúÊÛÊý¾Ý·ÖÎö	Êý¾Ý·ÖÎö	4.5-6Ç§/ÔÂ	ÃñÓª¹«Ë¾	150-500ÈË	¿ìËÙÏû·ÑÆ·(Ê³Æ·¡¢ÒûÁÏ¡¢»¯×±Æ·)Ò½ÁÆ/»¤Àí/ÎÀÉú	º¼ÖÝ-ÏôÉ½Çø|1Äê¾­Ñé|´ó×¨|ÕÐ1ÈË|06-19·¢²¼	ÉÏ°àµØÖ·£ºÍòÔ´Â·1ºÅ£¨ÊñÉ½¿Æ´´Ô°£©	´ó×¨	1Äê¾­Ñé	1¡¢¶ÔÊý¾Ý½øÐÐÊÕ¼¯¡¢ÕûÀí¡¢´æµµ¡¢ÅäºÏ²¿ÃÅÊý¾ÝµÄÔËÓÃºÍ²¿ÃÅµÄÒµÎñÊý¾Ý¿âµÄÐÎ³É£»2¡¢¶¨ÆÚÍÆËÍÊý¾Ý±¨±í£¬³ÊÏÖÊý¾Ý·ÖÎöÄÚÈÝ£¬¼°Ê±¼à¿ØÖ¸±êÔËÐÐÇé¿ö£»	ÈÎÖ°×Ê¸ñ£º1¡¢¶ÔÊý¾ÝÃô¸Ð£¬ÊìÁ·Ê¹ÓÃEXCEL¡¢Word¡¢PPTµÈ°ì¹«Èí¼þ£¨¶ÔEXCELº¯ÊýÕÆÎÕ×îÉÙ5¸öÒÔÉÏ£©2¡¢¾ßÓÐ³£¹æÊý¾Ý·ÖÎö¼¼ÄÜ¡¢»á²Ù×÷¼òµ¥Í¼±í¡£Ö°ÄÜÀà±ð£ºÒµÎñ·ÖÎö×¨Ô±/ÖúÀí¹Ø¼ü×Ö£ºÊý¾Ý·ÖÎöÊý¾ÝÍ³¼Æ
Êý¾Ý·ÖÎöÊ¦	Êý¾Ý·ÖÎö	0.8-1.2Íò/ÔÂ	Íâ×Ê£¨·ÇÅ·ÃÀ£©	50-150ÈË	Ò½ÁÆ/»¤Àí/ÎÀÉú×¨Òµ·þÎñ(×ÉÑ¯¡¢ÈËÁ¦×ÊÔ´¡¢²Æ»á)	ÉÏº£-³¤ÄþÇø|1Äê¾­Ñé|±¾¿Æ|ÕÐ2ÈË|06-19·¢²¼	ÉÏ°àµØÖ·£º³¤ÄþÇø³¤ÄþÂ·1027ºÅÕ×·á¹ã³¡3207	±¾¿Æ	1Äê¾­Ñé	¸ÚÎ»Ö°Ôð£º1.¸ºÔð¹«Ë¾Êý¾Ý·ÖÎöÀà²úÆ·£¬ÄÜ¶ÀÁ¢Ö´ÐÐÊý¾ÝÇåÏ´¡¢Êý¾ÝÍÚ¾ò¡¢Êý¾ÝÌ½Ë÷ÐÔ·ÖÎö(EDA)¡¢Êý¾Ý½¨Ä£µÈ£¬ÔËÓÃÊý¾Ý´¦Àí¹¤¾ßÌáÈ¡¡¢·ÖÎö¡¢³ÊÏÖÊý¾Ý£¬²¢Õë¶ÔÒµÎñÐèÇóÌá¹©ÓÐ¼ÛÖµµÄÓÅ»¯½¨Òé£»2.ÉîÈëÁË½âÒ½ÁÆ½¡¿µÐÐÒµ£¬Õë¶ÔÒ½ÁÆÊý¾Ý½¨Á¢·ÖÎöÄ£ÐÍ¡¢·ÖÎöÓÃ»§ÐÐÎªµÈ£»3.¹Ø×¢¹«Ë¾ÔËÓªÊý¾ÝºÍÓÃ»§·´À¡£¬ÆÀ¹À¡¢¸ú½ø¡¢´ÙÊ¹²úÆ·ÌáÉýÓÃ»§ÌåÑé£»4.¹Ø×¢¹úÄÚÍâÒ½ÁÆ½¡¿µÐÐÒµÏà¹ØµÄÐÅÏ¢ºÍÊý¾Ý£¬Ìá¹©¿Í¹ÛµÄÐÐÒµ·ÖÎö£¬Îª¹«Ë¾¾ö²ßÌá¹©Ö§³Ö¡£	ÈÎÖ°ÒªÇó£º1.±¾¿Æ»òÒÔÉÏÑ§Àú£¬¹«¹²ÎÀÉúÀà×¨Òµ»ò¾ßÓÐÍ³¼ÆÑ§¡¢Ó¦ÓÃÊýÑ§¡¢¼ÆËã»ú¿ÆÑ§±³¾°ÓÅÏÈ£»2.ÊìÁ·Ê¹ÓÃSQL£¬ÊìÏ¤ÖÁÉÙÒ»ÖÖÒÔÉÏÊý¾Ý·ÖÎöÈí¼þ£¬ÈçSPSS/Python/R/SAS/ExcelVBAµÈ£»3.ÄÜ¶ÀÁ¢×«Ð´¸÷Àà·ÖÎö±¨¸æ£¬ÊìÁ·Ê¹ÓÃPPT£»4.¾ß±¸Ò»¶¨µÄÓ¢ÎÄ¶ÁÐ´ÄÜÁ¦¡£Ö°ÄÜÀà±ð£ºÊý¾Ý·ÖÎöÊ¦¹Ø¼ü×Ö£ºÊý¾Ý·ÖÎöÊý¾Ý·ÖÎöÊ¦
¼×¹ÇÎÄÊý¾Ý¿â¹ÜÀíÔ±£¨DBA£©	Êý¾Ý¿â	0.7-1.2Íò/ÔÂ	Íâ×Ê£¨·ÇÅ·ÃÀ£©	1000-5000ÈË	Ò½ÁÆ/»¤Àí/ÎÀÉú	ÖØÇì-Óå±±Çø|3-4Äê¾­Ñé|´ó×¨|ÕÐ1ÈË|06-18·¢²¼|¼ÆËã»ú¿ÆÑ§Óë¼¼Êõ ¼ÆËã»úÓ¦ÓÃ	ÉÏ°àµØÖ·£ºÖØÇìÊÐÓå±±Çø»ªÉ½ÖÐÂ·2ºÅ	´ó×¨	3-4Äê¾­Ñé	Ö°ÔðÃèÊö£º1¡¢¸ºÔð¹«Ë¾ÄÚµÄÊý¾Ý¿âÆ½Ì¨µÄ°²×°¡¢¹ÜÀí£»±£Ö¤ÏµÍ³Õý³£ÎÈ¶¨ÔËÐÐ£»2¡¢¼à¶½Êý¾Ý¿âÏµÍ³ÔËÐÐ×´¿ö£¬¸ºÔðÊý¾Ý¿âÐÔÄÜ¼àÊÓ¼°ÐÔÄÜµ÷ÓÅ£¬ÅÅ³ý¹ÊÕÏ£¬Êý¾Ý»Ö¸´£»3¡¢¹æ»®²»Í¬Êý¾ÝµÄÉúÃüÖÜÆÚ£¬ÖÆ¶©±¸·Ý¡¢»Ö¸´¡¢Ç¨ÒÆºÍÔÖ±¸²ßÂÔ£¬¸ù¾ÝÒµÎñµÄÐèÒªÖ´ÐÐÊý¾Ý×ª»»¼°Ç¨ÒÆµÈ²Ù×÷£»4¡¢¶ÔÈÕ³£Éú²úÊý¾Ý½øÐÐÏà¹ØµÄµ¼Èë¡¢µ¼³ö¹¤×÷¡£	ÈÎÖ°ÒªÇó£º1¡¢¼ÆËã»úÈí¼þ¼°Ïà¹Ø×¨Òµ±¾¿ÆÒÔÉÏÑ§Àú£»2¡¢2ÄêÒÔÉÏ³£ÓÃÊý¾Ý¿â¹ÜÀí¾­Ñé£¬°üÀ¨Oracle¡¢SQLServer¡¢Mysql¡¢Xbase¡¢hiveµÈ(ÊìÁ·Ê¹ÓÃÆäÖÐÁ½ÖÖ¼°ÒÔÉÏ£¬ÊìÁ·MysqlºÍOracleÕßÓÅÏÈ¿¼ÂÇ)£»3¡¢¾«Í¨¼Ü¹¹¼°¹¤×÷Ô­Àí£¬°üÀ¨Êý¾Ý¿â¼Ü¹¹£»¾ßÓÐÊý¾Ý¿âµÄ±¸·Ý¡¢Éý¼¶¡¢ÅÅ³ýÏµÍ³¹ÊÕÏµÄ¾­Ñé£»4¡¢¾«Í¨Êý¾Ý¿âÐÔÄÜÓÅ»¯Óëµ÷Õû£¬°üÀ¨SQLÓï¾äµÄÓÅ»¯£¬ºÍ·þÎñÆ÷µÄÐÔÄÜ²ÎÊýµ÷Õû£»5¡¢¾ßÓÐ¶ÀÁ¢·ÖÎö½â¾öÎÊÌâµÄÄÜÁ¦£»6¡¢Á¼ºÃµÄ¹µÍ¨½»Á÷ÄÜÁ¦£¬¶Ô¹¤×÷ÈÈÇé¡¢ÈÏÕ…
Êý¾ÝÔËÓª×¨Ô±(J10392)	Êý¾Ý·ÖÎö	0.8-1Íò/ÔÂ	Íâ×Ê£¨Å·ÃÀ£©	500-1000ÈË	»¥ÁªÍø/µç×ÓÉÌÎñÒ½ÁÆ/»¤Àí/ÎÀÉú	±±¾©-³¯ÑôÇø|1Äê¾­Ñé|±¾¿Æ|ÕÐ1ÈË|06-19·¢²¼	ÉÏ°àµØÖ·£º±±¾©ÊÐ³¯ÑôÇøÈý¼ä·¿ÄÏÀï4ºÅÔºDREAM2049¹ú¼ÊÎÄ´´²úÒµÔ°¶«ÃÅB05¶°	±¾¿Æ	1Äê¾­Ñé	¸ÚÎ»Ö°Ôð£º1¡¢¸ºÔðÊÕ¼¯ºÍ¸üÐÂÒ½Ôº¼°Ò½ÉúÊý¾Ý£¬±£Ö¤ÍøÕ¾Êý¾ÝÐÅÏ¢µÄ×¼È·ÐÔ£¬Ð­Öú¹«Ë¾ÆäËû²¿ÃÅÍê³ÉÊý¾Ý·½ÃæµÄÖ§³Ö¹¤×÷¡£2¡¢¶ÔÓëÒ½ÉúÏà¹ØµÄÒµÎñÁ÷³Ì£¬¸ºÔðÉóºË/¹µÍ¨/Á÷³Ì²Ù×÷/ÒµÎñ¸Ä½øµÈ¹¤×÷¡£	ÈÎÖ°×Ê¸ñ:1¡¢Í³ÕÐ¶þ±¾ÒÔÉÏÑ§Àú£»2¡¢ÀÖÓÚ¹µÍ¨£¬¸»ÓÐ¹¤×÷ÈÈÇé£¬¶ÔÊý¾ÝÃô¸ÐÐÔ¸ß¡£Ö°ÄÜÀà±ð£ºÊý¾ÝÔËÓª
Êý¾Ý·ÖÎöÊ¦	Êý¾Ý·ÖÎö	6-9Ç§/ÔÂ	ÃñÓª¹«Ë¾	5000-10000ÈË	Ò½ÁÆ/»¤Àí/ÎÀÉú»¥ÁªÍø/µç×ÓÉÌÎñ	³¤É³-ÌìÐÄÇø|3-4Äê¾­Ñé|±¾¿Æ|ÕÐÈô¸ÉÈË|06-18·¢²¼	ÉÏ°àµØÖ·£ºÜ½ÈØÄÏÂ·ºë¸ß³µÊÀ½çH¶°¡¢L¶°£¨ÉúÌ¬¶¯ÎïÔ°Ð±¶ÔÃæ£©	±¾¿Æ	3-4Äê¾­Ñé	¸ÚÎ»Ö°Ôð£º1¡¢¸ºÔðÐ­Öú×Ü¾­°ì½øÐÐÏà¹Ø¾­ÓªÊý¾ÝµÄÍ³¼Æ¡¢ÕûÀí¡¢·ÖÎö;2¡¢¸ºÔðÏà¹ØÎÊÌâÄÜ´ÓÊý¾ÝµÄ½Ç¶ÈÈ¥µ÷ÑÐ¡¢·ÖÎö¡¢×Ü½á¡¢»ã±¨;3¡¢Ð­Öú×Ü¾­°ì»áÒé¹ØÓÚÊý¾ÝµÄÑÝÁ·;4¡¢¸ºÔð¶¨ÆÚ¸øÊý¾Ý²¿½øÐÐÊý¾Ý·ÖÎö·½ÃæÄÜÁ¦ÌáÉýµÄÅàÑµ;5¡¢¸ºÔðÖ¸µ¼¡¢Ð­ÖúÊý¾Ý²¿Íê³É×Ü¾­Àí½»´úµÄ¸÷ÏîÍ³¼Æ	ÈÎÖ°ÒªÇó£º1¡¢±¾¿ÆÒÔÉÏÑ§Àú£¬Ñ§»á¼Æ»òÕß²ÆÎñ¹ÜÀí£¬Í³¼ÆµÈ¾­¼ÃÑ§¡£2¡¢×îÉÙ¾«Í¨Ò»ÀàÊý¾Ý·ÖÎö¹¤¾ß¡£3¡¢¹¤×÷Ï¸ÐÄ£¬Âß¼­Ë¼Î¬ÄÜÁ¦Ç¿£¬·ÖÎöÄÜÁ¦Ç¿;¹ÜÀí¡¢×éÖ¯¡¢Ð­µ÷ÄÜÁ¦½ÏºÃ;4¡¢ÉÃ³¤½¨Á¢£¬Î¬»¤Êý¾Ý¿â£¬·ÖÎöÄÜÁ¦½ÏÇ¿¡£Ö°ÄÜÀà±ð£ºÆäËû´óÊý¾Ý¿ª·¢¹¤³ÌÊ¦¹Ø¼ü×Ö£ºÊý¾Ý·ÖÎö´óÊý¾ÝÊý¾Ý´¦ÀíÊý¾ÝÍÚ¾òÍ³¼ÆÊý¾Ý·ÖÎöÊ¦
ÁÙ´²Êý¾Ý¹ÜÀíÔ±	Êý¾Ý¹ÜÀí»òÖÎÀí	5.5-8Ç§/ÔÂ	¹úÆó	50-150ÈË	Ò½ÁÆ/»¤Àí/ÎÀÉú	ÉÏº£-Ðì»ãÇø|2Äê¾­Ñé|±¾¿Æ|ÕÐ5ÈË|06-18·¢²¼|Ó¢ÓïÊìÁ·|Ô¤·ÀÒ½Ñ§	ÉÏ°àµØÖ·£º·ãÁÖÂ·380ºÅA×ù18Â¥	±¾¿Æ	2Äê¾­Ñé	¸ÚÎ»Ö°Ôð£º1.ÆÀÔÄÁÙ´²ÑÐ¾¿·½°¸£¬½¨Á¢CRF±í(°üÀ¨CRF×¢½â)¡¢ÑÐ¾¿Êý¾Ý¿âµÄÄÚÈÝ£¬²¢¸ù¾ÝÁÙ´²ÑÐ¾¿·½°¸µÄÒªÇóÉè¼ÆÂß¼­¼ì²éµÄÄÚÈÝ£»2.½¨Á¢ÓÐ¹ØÑÐ¾¿ÎÄ¼þ£¬Èç£º×«Ð´Êý¾Ý¹ÜÀí¡¢ºË²é¼Æ»®£¬Êý¾Ý¹ÜÀí±¨¸æµÈ£»ÏîÄ¿½áÊøÊ±¼°Ê±ÕûÀí¡¢¹éµµÑÐ¾¿ÎÄ¼þ£¬²¢½øÐÐÈÕ³£Î¬»¤£»3.ÓëÁÙ´²³ÌÐòÔ±Ð­×÷Íê³ÉÊý¾Ý¿â½¨Á¢¡¢¸ºÔðÊý¾Ý¿âÐ£Ñé¡¢Â¼Èë¡¢¼ì²é¡¢±¸·ÝºÍÎ¬»¤£»4.¸ù¾ÝÏîÄ¿Ö®ÐèÒª£¬²Î¼ÓÁÙ´²ÑÐ¾¿Æô¶¯/ÑÐ¾¿Õß»áÒé£¬½éÉÜÊý¾ÝÂ¼ÈëµÄ³ÌÐò¼°¹ý³Ì£¬½â´ðÑÐ¾¿ÕßµÄÒÉÎÊ£»5.¼°…	ÈÎÖ°×Ê¸ñ£º1.´óÑ§±¾¿Æ¼°ÒÔÉÏÑ§Àú£¬Á÷ÐÐ²¡Í³¼Æ¡¢Ô¤·ÀÒ½Ñ§¡¢¹«¹²ÎÀÉúµÈÏà¹Ø×¨Òµ£»2.Ïà¹Ø¹¤×÷¶þÄê¼°ÒÔÉÏ£¬ÓÐÁÙ´²Êý¾Ý¿âÊ¹ÓÃ¾­ÑéÕßÓÅÏÈ¿¼ÂÇ£»3.Ó¢ÓïÌýËµ¶ÁÐ´ÊìÁ·£¬Ó¢ÓïÁù¼¶£»4.±í´ïÄÜÁ¦ºÍÂß¼­·ÖÎöÓëÍÆÀíÄÜÁ¦½ÏÇ¿£»ÊìÏ¤OfficeÈí¼þ£»¾ß±¸»ù±¾µÄÍøÂçÖªÊ¶¡£Ö°ÄÜÀà±ð£ºÆäËû¹Ø¼ü×Ö£ºÁÙ´²Êý¾ÝÁÙ´²Êý¾Ý¹ÜÀí
Êý¾Ý¿â¹ÜÀíÔ±£¨DBA£©	Êý¾Ý¿â	0.8-1.3Íò/ÔÂ	ÃñÓª¹«Ë¾	150-500ÈË	Ò½ÁÆ/»¤Àí/ÎÀÉú¼ÆËã»úÈí¼þ	ÉÏº£-Ðì»ãÇø|2Äê¾­Ñé|´ó×¨|ÕÐ1ÈË|06-19·¢²¼	ÉÏ°àµØÖ·£ºÁøÖÝÂ·399ºÅºãµØ²Ö¹ú¼Ê´óÏÃ608ÊÒ	´ó×¨	2Äê¾­Ñé	¸ÚÎ»Ö°Ôð:1.½øÐÐSQLServer¡¢MySQL¡¢MongoDB¡¢PostgreSQLÊý¾Ý¿âµÄÈÕ³£¹ÜÀíºÍÈÕ³£±¸·Ý»Ö¸´²Ù×÷2.¸ºÔðÊý¾Ý¿âÐÔÄÜÓÅ»¯£¬SQLÓï¾äÓÅ»¯£¬Ö´ÐÐÊý¾Ý²Ù×÷¼Æ»®3.Ê¹ÓÃ¹¤¾ß¶ÔÊý¾Ý¿âÐÔÄÜ½øÐÐ¼à¿Ø4.Ê¹ÓÃ¸ß¿ÉÓÃ¼¼ÊõµÄ¹ÜÀíºÍ¹ÊÕÏ´¦Àí£¨GaleraCluster£¬SQLServerAlways-onµÈ£©5.LinuxÈÕ³£ÔËÎ¬ºÍ·þÎñÅäÖÃ6.Éè¼ÆÊý¾Ý¿âÉý¼¶ºÍÇ¨ÒÆ·½°¸£¬²¢½øÐÐÊµÊ©7.Îª¿ª·¢ÍÅ¶Ó¼°Êý¾Ý·ÖÎöÌá¹©Êý¾ÝÖ§³Ö£¬²ÎÓëÊý¾Ý¿â¼Ü¹¹ÓÅ»¯	¸ÚÎ»ÒªÇó:1.ÊìÏ¤ÕÆÎÕSQLServer¡¢MySQL¡¢MongoDB¡¢PostgreSQLÊý¾Ý¿âµÄÔËÐÐ»úÖÆºÍ²Ù×÷Ô­Àí2.¾«Í¨SQLÓï·¨ÓëSQLÐÔÄÜµ÷ÓÅ3.ÊìÏ¤LinuxÃüÁîÐÐ½Å±¾£¬ÄÜÕÆÎÕÒ»ÃÅ½Å±¾±à³ÌÓïÑÔ£¬shellperlpythonµÈ4.ÄÜ¹»Ê¹ÓÃSQLProfilerµÈ·ÖÎö¹¤¾ßµÄÓÅÏÈ¿¼ÂÇ5.¾ßÓÐÒ»¶¨µÄ¼¼ÊõÎÄµµÕûÀí¡¢·ÖÎö¡¢±àÐ´µÄÄÜÁ¦6.ÓÐ½ÏºÃµÄ¹µÍ¨¼¼ÇÉºÍÔðÈÎÐÄ£¬Á¼ºÃµÄÍÅ¶ÓºÏ×÷¾«Éñ¼°Ð­µ÷ÄÜÁ¦7.ÓÐ¸ß¶ÈµÄÊý¾Ý°²È«ÒâÊ¶£¬¶ÔÊý¾ÝÍÑÃôÓÐÒ»¶¨ÁË½âÖ°ÄÜÀà±ð£ºÊý¾Ý¿â¹¤³ÌÊ¦(DBA)¹Ø¼ü×Ö£ºsqldbaÊý¾…
Êý¾Ý×¨Ô±	Êý¾Ý¹ÜÀí»òÖÎÀí	4.5-6Ç§/ÔÂ	ÃñÓª¹«Ë¾	150-500ÈË	Ò½ÁÆ/»¤Àí/ÎÀÉúÒ½ÁÆÉè±¸/Æ÷Ðµ	ÉîÛÚ-¸£ÌïÇø|1Äê¾­Ñé|ÖÐ×¨|ÕÐÈô¸ÉÈË|04-27·¢²¼|¼ÆËã»úÐÅÏ¢¹ÜÀí	ÉÏ°àµØÖ·£º¸£ÌïÇøÉîÄÏÖÐÂ·º½¿Õ´óÏÃ3024ºÅ(¸ñÀ¼ÔÆÌì18Â¥)ÉÏº£±ö¹ÝÅÔ±ß	ÖÐ×¨	1Äê¾­Ñé	1¡¢¸ºÔð¸ù¾Ý¶ÔÔËÓª¡¢ÓªÏú¡¢¿Í·þµÈÊý¾ÝÌá¹©·ÖÎöÖ§³Ö¡£2¡¢¸ºÔðÖÆ×÷Êý¾Ý·ÖÎö±¨±í¡¢×«Ð´Êý¾Ý·ÖÎö±¨¸æ£¬Ìá³ö½â¾ö·½°¸¡£3¡¢¸ºÔðÔËÓªÊý¾ÝµÄ·ÖÎö£¬Ð­ÖúÔËÓªÍê³ÉÊý¾ÝÕûÀí·ÖÎöºÍÀûÓÃ£¬²¢¶ÔÏÖÓÐÏîÄ¿½øÐÐ·ÖÎö¡£	ÈÎÖ°ÒªÇó£º1¡¢ÊìÏ¤ERP°ì¹«Èí¼þ£¬ÊìÁ·Ê¹ÓÃExcelÊý¾Ý²Ù×÷¼°Ïà¹Ø¹«Ê½£»2¡¢¶ÔÊý¾ÝÃô¸ÐÇÒÀí½âÄÜÁ¦Ç¿£»¹µÍ¨ÄÜÁ¦Ç¿£¬·ÖÎöÄÜÁ¦Ç¿£»3¡¢ÓÐÒ½ÁÆÐÐÒµÊý¾Ý·ÖÎö¹¤×÷¾­ÑéµÄÓÅÏÈ¿¼ÂÇ¡£Ö°ÄÜÀà±ð£ºÆäËû
Êý¾Ý¹ÜÀíÔ±£¨ÁÙ´²Êý¾Ý¹ÜÀí£©	Êý¾Ý¹ÜÀí»òÖÎÀí	0.5-1.2Íò/ÔÂ	ÃñÓª¹«Ë¾	ÉÙÓÚ50ÈË	Ò½ÁÆ/»¤Àí/ÎÀÉú	Îäºº-½­ººÇø|1Äê¾­Ñé|±¾¿Æ|ÕÐ5ÈË|06-03·¢²¼	ÉÏ°àµØÖ·£ºÎäººÊÐ½­ººÇøÎä¹ãÅÔÊÀ½çÃ³Ò×´óÏÃ25²ã	±¾¿Æ	1Äê¾­Ñé	¸ÚÎ»Ö°Ôð:£±.×÷ÎªÊý¾Ý¹ÜÀíÔ±£¬¸ºÔðÁÙ´²Êý¾ÝºË²é£¬¸ù¾ÝÏîÄ¿Ê±¼äºÍÖÊÁ¿±ê×¼Íê³ÉÊý¾ÝµÄºË²éºÍµÝ½»¡££².×«Ð´Êý¾Ý¹ÜÀí¼Æ»®£¬CRFÌîÐ´Ö¸ÄÏ£¬Êý¾ÝºË²é¼Æ»®µÈÊý¾Ý¹ÜÀíÎÄµµ£¬¸ºÔðÏîÄ¿ÖÐÊý¾Ý¹ÜÀíÎÄ¼þµÄ¹ÜÀíºÍ¹éµµ¡££³.²ÎÓëÏîÄ¿ÎÄ¼þµÄÉóºË¹¤×÷£¬°üÀ¨·½°¸£¬CRF£¨ÒÔ¼°×¢ÊÍÎÄ¼þ£©£¬Êý¾Ý¼à²é¼Æ»®£¬CRFÌîÐ´Ö¸ÄÏµÈ¡££´.²ÎÓëÁÙ´²ÊÔÑéÊý¾Ý¿âµÄ²âÊÔ£¬È·±£Êý¾Ý¿â¹¦ÄÜÍêÉÆ£¬°´Ê±ÉÏÏß¡££µ.ÀûÓÃÏà¹Ø¹¤¾ß£¬Éú³ÉÊý¾Ý±¨¸æ£¬ÁÐ±íµÈÊý¾Ý¹ÜÀí¹¤×÷ÖÐ¼äÎÄµµ¡£ÔÚÊý¾Ý…	ÈÎÖ°×Ê¸ñ:Ò½Ñ§/Ò©Ñ§/ÊýÑ§/¼ÆËã»ú/ÉúÎïÍ³¼ÆµÈÏà¹Ø×¨Òµ±¾¿Æ¼°ÒÔÉÏÑ§Àú£»ÖÁÉÙ1ÄêÒÔÉÏÁÙ´²Êý¾Ý¹ÜÀí¾­Ñé£¬Ñ§Ï°¹ýSASµÈ·ÖÎö¹¤¾ß£¬ÓÐ±à³ÌºÍÊý¾Ý¿â·½ÃæÖªÊ¶ºÍ¾­ÑéÓÅÏÈ£»ÓÐ½ÏÇ¿µÄÀí½âÄÜÁ¦£¬¶ÔÊý¾ÝÃô¸Ð£¬ÓÐ½ÏÇ¿µÄÊ±¼äºÍÖÊÁ¿¹ÛÄî¡£ÓÐ½ÏÇ¿µÄ¹µÍ¨¼¼ÇÉ£¬×éÖ¯Ð­µ÷ÄÜÁ¦¼°½â¾öÎÊÌâµÄÄÜÁ¦£¬ÄÜ¹»Óë²»Í¬Ö°ÄÜ²¿ÃÅ½¨Á¢ºÍÎ¬»¤Á¼ºÃ¹¤×÷¹Ø¶ÔÐÂÁ÷³ÌºÍÐÂ¼¼ÊõÓÐÑ§Ï°ÐËÈ¤ºÍÄÜÁ¦¡£****************************************************************************…
Êý¾ÝÖÎÀí¹¤³ÌÊ¦	Êý¾Ý¹ÜÀí»òÖÎÀí	1-2Íò/ÔÂ	ÃñÓª¹«Ë¾	150-500ÈË	¼ÆËã»úÈí¼þÒ½ÁÆ/»¤Àí/ÎÀÉú	¹ãÖÝ-ÌìºÓÇø|3-4Äê¾­Ñé|±¾¿Æ|ÕÐ2ÈË|06-19·¢²¼	ÉÏ°àµØÖ·£º¹ãÖÝÊÐÌìºÓÇøÖé½­ÐÂ³Çº£°²Â·13ºÅ²Æ¸»ÊÀ¼Í¹ã³¡A1¶°1804	±¾¿Æ	3-4Äê¾­Ñé	¸ÚÎ»Ö°Ôð£º1.¸ºÔð×éÖ¯¿ªÕ¹Êý¾ÝÖÎÀíµÄ½¨Éè¹æ»®¡¢ÖÆ¶È½¨Éè¡¢Ó¦ÓÃÍÆ¹ãµÈ¹¤×÷£»2.¸ºÔðÊý¾ÝÖÎÀíÀàÏîÄ¿µÄ¿ªÕ¹ÊµÊ©£¬ÊáÀíÊý¾Ý×Ê²ú£¬Ìá¸ßÒµÎñÏµÍ³µÄÊý¾ÝÖÊÁ¿£»3.¸ºÔðÖÆ¶¨¡¢Î¬»¤Êý¾Ý¹ÜÀíÌåÏµ¡¢Á÷³Ì¼°Ïà¹Ø¹ÜÀí°ì·¨£»4.¸ºÔðÊý¾Ý×Ê²ú¹ÜÀíÆ½Ì¨µÄ½¨ÉèÓëÎ¬»¤£»5.¸ú×ÙÐÐÒµ½øÕ¹¼°ÊÐ³¡¶¯Ì¬£¬²»¶Ï´´ÐÂÍêÉÆÉè¼Æ·½·¨ÂÛºÍ½â¾ö·½°¸¡£	¸ÚÎ»ÒªÇó£º1.´óÑ§±¾¿Æ¼°ÒÔÉÏÑ§Àú£¬¼ÆËã»ú¡¢Èí¼þ¹¤³ÌµÈÏà¹Ø×¨Òµ£»2.3ÄêÒÔÉÏÊý¾Ý¹ÜÀí»òÓ¦ÓÃ¿ª·¢¾­Ñé£¬ÊìÏ¤Êý¾Ý¼Ü¹¹Ïà¹ØÖªÊ¶£»3.ÊìÏ¤Êý¾Ý¹ÜÀíÌåÏµ£¬ÓÐ½ðÈÚÐÐÒµÊý¾Ý½¨Ä£¾­Ñé£»¾ßÓÐ½ÏÇ¿µÄ¹¤×÷ÔðÈÎÐÄ£¬Á¼ºÃµÄ¹µÍ¨ºÍÐ­µ÷ÄÜÁ¦£¬ÑÏ½÷¡¢Ï¸ÖÂ¡¢Ì¤ÊµµÄ¹¤×÷×÷·çºÍ»ý¼«Ö÷¶¯µÄ¹¤×÷Ì¬¶È£»4.ÓÐÊý¾ÝÖÎÀí¡¢Êý¾Ý²Ö¿â¡¢´óÊý¾ÝÆ½Ì¨½¨Éè¾­ÑéÕßÓÅÏÈ¿¼ÂÇ¡£ÉÏ°àÊ±¼ä:ÖÜÄ©Ë«ÐÝÖÆ£¬Ã¿Ìì8Ð¡Ê±8:30-12:0013:30-18:00¹«Ë¾¸£Àû´ýÓö£º1¡¢Öé½­ÐÂ³ÇCBD£¬°ì¹«»·¾³ÓÅÑÅ£…
¸ß¼¶Ò½Ñ§Êý¾Ý·ÖÎö×¨Ô±	´óÊý¾ÝÍÚ¾ò	0.8-1.2Íò/ÔÂ	ÃñÓª¹«Ë¾	150-500ÈË	ÖÆÒ©/ÉúÎï¹¤³ÌÒ½ÁÆ/»¤Àí/ÎÀÉú	ÖØÇì-¾ÅÁúÆÂÇø|2Äê¾­Ñé|±¾¿Æ|ÕÐ1ÈË|06-19·¢²¼	ÉÏ°àµØÖ·£ºÎ÷³ÇÐÇ×ùA×ù	±¾¿Æ	2Äê¾­Ñé	¹¤×÷Ö°Ôð1.¸ºÔðÊý¾ÝÔ´µÄÑ°ÕÒ£¬ÐÅÏ¢µÄËÑË÷¡¢¹éÀàºÍÕûºÏÊý¾Ý¿â£»2.¸ºÔð·ÖÎöÄ£ÐÍµÄ½¨Á¢£¬²¢½øÐÐÊý¾Ý·ÖÎö£¬ÍÚ¾òÊý¾Ý¹æÂÉ²¢Ìá¹©¾ö²ßÒÀ¾Ý£»3.½¨Á¢Êý¾Ý¿â²¢½øÐÐ¸ßÐ§¹ÜÀí£¬Îª·ÖÎö¹¤×÷Ìá¹©Ö§³Ö»ù´¡£»4.¿ªÕ¹ÎÄµµ¹ÜÀí£¬¶ÔÄÚÍâ²¿·ÖÎö±¨¸æ½øÐÐÏµÍ³ÐÔµÄ·ÖÀà¹ÜÀí£»5.½¨Á¢·ÖÎöÌåÏµ£¬ÍÆ½øÄÚ²¿ÌåÏµµÄ½¨Éè¡£¶þ¡¢	ÈÎÖ°ÒªÇó1.Í³¼ÆÑ§¡¢ÊýÑ§¡¢¼ÆËã»ú»òÆäËûÏà¹Ø×¨Òµ£»2.ÊìÁ·Ê¹ÓÃPython¡¢VBÓïÑÔ¼°office°ì¹«Èí¼þ£»3.¾ß±¸½ÏÇ¿µÄÂß¼­Ë¼¿¼ÄÜÁ¦¡£Ö°ÄÜÀà±ð£ºÁÙ´²ÑÐ¾¿Ô±
Êý¾Ý·ÖÎöÊ¦	Êý¾Ý·ÖÎö	0.7-1Íò/ÔÂ	ÃñÓª¹«Ë¾	1000-5000ÈË	Ò½ÁÆ/»¤Àí/ÎÀÉú»¥ÁªÍø/µç×ÓÉÌÎñ	À¥É½|3-4Äê¾­Ñé|´ó×¨|ÕÐ1ÈË|06-19·¢²¼	ÉÏ°àµØÖ·£ºÓñÉ½ÕòÓñÑîÂ·1038ºÅ	´ó×¨	3-4Äê¾­Ñé	¸ÚÎ»Ö°Ôð£º1¡¢¹¹½¨Î¢ÐÅ¹«ÖÚºÅÔËÓªÊý¾Ý·ÖÎöÄ£ÐÍ£»2¡¢¶ÔÔËÓª¸÷¹Ø¼ü½Úµã»ù´¡Êý¾Ý½øÐÐÉî¶È·ÖÎöºÍÍÚ¾ò£»3¡¢Ð­ÖúÒµÎñ²¿ÃÅ½â¾ö¸÷Àà×¨ÏîÊý¾ÝÍ³¼ÆºÍ·ÖÎöÐèÇó£»4¡¢ÍÚ¾òÓÃ»§ÐÐÎªÊý¾Ý²¢ÐÎ³É·ÖÎö±¨¸æ£¬Ö§³ÖÕ½ÂÔ¼°ÔËÓª²ßÂÔ£»5¡¢¶ÔÈ«ÃæÔËÓªÊý¾Ý½øÐÐ»ã¼¯¡¢ÇåÏ´ÓëÉî¶ÈÍÚ¾ò·ÖÎö£¬×«Ð´¿ÎÌâÊý¾Ý·ÖÎö±¨¸æ£»	ÈÎÖ°ÒªÇó£º1¡¢×¨¿Æ¼°ÒÔÉÏÑ§Àú£»2¡¢Êý¾Ý·ÖÎö¸ÚÎ»Ïà¹Ø¹¤×÷¾­Àú£¬ÓÐº£Á¿Êý¾Ý·ÖÎö¾­Ñé£¨»¥ÁªÍøÊý¾Ý·ÖÎöÓÃ»§ÊôÐÔ¡¢ÐÐÎªÌØÕ÷·½Ãæ¾­ÑéÓÅÏÈ£©£»3¡¢Àí½âÊý¾ÝÍÚ¾òµÄÔ­Àí£¬ÕÆÎÕÏà¹ØµÄËã·¨¼°Ó¦ÓÃ£¬ÖÁÉÙÕÆÎÕÒ»ÖÖ»òÕß¼¸ÖÖÖ÷Á÷Êý¾Ý¿â£¬ÈçMySQL¡¢Oracle¡¢SQLServerµÈ£¬¾«Í¨SQLÓï¾ä£¬±ØÐë¾«Í¨ExcelÈí¼þ£¬¸ßÐ§´¦ÀíÊý¾Ý£¬»áÐ´PythonÅÀ³æ³ÌÐòÓÅÏÈ£»4¡¢Á¼ºÃµÄÂß¼­·ÖÎöÄÜÁ¦£¬¶ÔÊý¾ÝÃô¸Ð£»ÓÐÁ¼ºÃµÄÊéÃæ±í´ïºÍ¿ÚÍ·¹µÍ¨ÄÜÁ¦£¬ÄÜ¹»ÊìÁ·×«Ð´·ÖÎö±¨¸æ¡£5¡¢¶ÔÊý…
ÁÙ´²/Ò½Ñ§Êý¾Ý¹ÜÀí¾­Àí£¨CDM£©	Êý¾Ý¹ÜÀí»òÖÎÀí	1-2.5Íò/ÔÂ	ÃñÓª¹«Ë¾	ÉÙÓÚ50ÈË	Ò½ÁÆ/»¤Àí/ÎÀÉú	Îäºº-½­ººÇø|3-4Äê¾­Ñé|±¾¿Æ|ÕÐ1ÈË|06-03·¢²¼	ÉÏ°àµØÖ·£ºÎäººÊÐ½­ººÇøÎä¹ãÅÔÊÀ½çÃ³Ò×´óÏÃ25²ã	±¾¿Æ	3-4Äê¾­Ñé	¸ÚÎ»Ö°Ôð£º1.¶ÔÁÙ´²ÊÔÑéÏîÄ¿Ìá¹©Êý¾Ý¹ÜÀí·½ÃæµÄ×¨ÒµÖ§³Ö£»¶ÔÕû¸öÊý¾Ý¹ÜÀí²¿µÄ¹¤×÷½øÐÐÍ³³ï°²ÅÅ£¬È·±£Êý¾Ý¹ÜÀí¹¤×÷µÄ¸ßÐ§¡¢¸ßÖÊ£»2.ÎªÑÐ¾¿·½°¸µÄÉè¼ÆÌá¹©Êý¾Ý¹ÜÀíÖ§³ÖºÍÉóÔÄ£»3.×«Ð´¡¢ÉóÔÄÁÙ´²ÊÔÑéÊý¾Ý¹ÜÀíµÄÏà¹ØÎÄ¼þÈçDMP/DVP/DMRµÈÏà¹ØÎÄµµ£»4.ÉóºËµç×Ó²¡Àú±¨¸æ£¨eCRF£©µÄÉè¼Æ¡¢EDCÏµÍ³Âß¼­ºË²éºÍUAT²âÊÔ£»Íê³ÉCRF±íÊý¾ÝºÍÍâ²¿»¯µç×Ó±íÊý¾ÝµÄÂ¼Èë¡¢ºË¶Ô¡¢¼ì²éºÍÎ¬»¤£»5.ÉóºËºË²é¼Æ»®£¬²¢°´ÕÕºË²é¼Æ»®ºË²éÊý¾Ý£¬¶Ô¿ÉÒÉÊý¾Ý·¢²¼ÖÊÒ…	ÈÎÖ°×Ê¸ñ1.Ò½Ò©¡¢ÎÀÉú¡¢ÁÙ´²¡¢ÉúÎï¡¢ÊýÑ§¡¢¼ÆËã»ú¡¢Í³¼ÆµÈÏà¹Ø×¨Òµ£¬È«ÈÕÖÆ±¾¿Æ¼°ÒÔÉÏÑ§Àú£»2.5ÄêÒÔÉÏÖÆÒ©¹«Ë¾»òCROÁÙ´²Êý¾Ý¹ÜÀí¾­Àú£¬1ÄêÒÔÉÏ¹ÜÀí¾­Ñé£»3.²ÎÓëÖÁÉÙ10ÁÙ´²ÑÐ¾¿ÏîÄ¿£¬²¢×÷ÎªÏîÄ¿leadÍê³ÉÖÁÉÙ5-7¸öÏîÄ¿£¬ÖÁÉÙ¶Ô2¸öÖÎÁÆÁìÓòÊìÏ¤£»4.ÁË½â²¢Ê¹ÓÃ¹ý¶à¸öÊý¾Ý¿â£¬ÊìÏ¤Êý¾Ý¿â½á¹¹¡¢ÎÄ¼þ½á¹¹£»5.¶ÔÊý¾Ý¹ÜÀíÓÐÉî¿ÌµÄÈÏÊ¶¡£ÁË½âCFDA¶ÔÊý¾Ý¹ÜÀí¹¤×÷µÄÏà¹ØµÄ·¨ÂÉ·¨¹æ£»6.Á¼ºÃµÄÊéÃæºÍ¿ÚÍ·¹µÍ¨ÄÜÁ¦£»Á¼ºÃµÄ×¢ÖØÏ¸½ÚÄÜÁ¦£»¶Ô¹¤×÷ÖÊ…
Êý¾Ý·ÖÎöÖúÀí	Êý¾Ý·ÖÎö	4.5-6Ç§/ÔÂ	ÃñÓª¹«Ë¾	500-1000ÈË	Ò½ÁÆ/»¤Àí/ÎÀÉú	¹ãÖÝ-Ô½ÐãÇø|´ó×¨|ÕÐ1ÈË|06-15·¢²¼	ÉÏ°àµØÖ·£º¶«·çÖÐÂ·418ºÅ»ªÒÔÌ©¹ú¼Ê´óÏÃ11Â¥µÂÂ×¿ÚÇ»ÈËÁ¦×ÊÔ´²¿	´ó×¨	Î´±êÃ÷	¸ÚÎ»Ö°Ôð1.µçÉÌ²¿ËùÓÐÇþµÀµÄÊý¾ÝÍ³¼Æ2.°´ÕÕ¹æ¶¨Ê±¼äÍê³ÉÖÜ±¨¡¢ÔÂ±¨µÄÊý¾ÝÒÔ¼°ÇþµÀ¡¢ÏîÄ¿·ÖÎö3.µçÍø¸÷ÇþµÀ×ÉÑ¯Á¿Êý¾Ý»ü²é4.Ð­ÖúºËËãµçÉÌ²¿Ïà¹ØÆäÓàÊý¾Ý	¸ÚÎ»ÒªÇó1.´ó×¨¼°ÒÔÉÏÑ§Àú£¬»á¼ÆÑ§¡¢Í³¼ÆÑ§¡¢ÐÅÏ¢¹ÜÀí»òÏà¹Ø×¨Òµ£»2.ÓÐ½ÏÇ¿µÄÂß¼­Ë¼Î¬ÄÜÁ¦£¬¶ÔÊý¾ÝÃô¸Ð£¬¶ÔÊý¾Ý¹ÜÀíºÍÍ³¼Æ·ÖÎöÓÐ½ÏÉîÈëÁË½â£¬ÊìÁ·Ê¹ÓÃExcel½øÐÐÍ³¼Æ·ÖÎö£»3.¾«Í¨EXCELµÄ¸÷Ïîº¯Êý¹«Ê½¡£Ö°ÄÜÀà±ð£º´óÊý¾Ý¿ª·¢¹¤³ÌÊ¦ÒµÎñ·ÖÎö×¨Ô±/ÖúÀí¹Ø¼ü×Ö£ºÊý¾Ý·ÖÎö
Êý¾Ý·þÎñ×¨Ô±	Êý¾Ý·ÖÎö	3-6Ç§/ÔÂ	ÃñÓª¹«Ë¾	ÉÙÓÚ50ÈË	Ò½ÁÆ/»¤Àí/ÎÀÉú	¼ÃÄÏ-¸ßÐÂÇø|ÔÚÐ£Éú/Ó¦½ìÉú|´ó×¨|ÕÐ6ÈË|06-19·¢²¼|»¤ÀíÑ§ ÁÙ´²Ò½Ñ§ÓëÒ½Ñ§¼¼Êõ	ÉÏ°àµØÖ·£ºÉ½¶«Ê¡¼ÃÄÏÊÐ¸ßÐÂÇøË´»ªÎ÷Â·699ºÅÉñË¼¿Æ¼¼Ô°ÎåÂ¥¶«Ìü	´ó×¨	ÔÚÐ£Éú/Ó¦½ìÉú	1¡¢ÑÏ¸ñ×ñÊØÊý¾Ý·ÖÎö¸ÚÎ»µÄ¹ÜÀíÖÆ¶È£»2¡¢¸ºÔðÉúÃüÌåÕ÷Êý¾ÝÊµÊ±·ÖÎö´¦ÀíÒµÎñ£»3¡¢±ê×¢Òì³£Êý¾ÝºÍÎ£ÖØÊý¾Ý£¬¿ìËÙ·´À¡¿Í»§¶Ë;4¡¢°´ÕÕÊý¾Ý¿â²Ù×÷Á÷³Ì£¬±£ÕÏÃ¿·ÝÊý¾Ý°²È«¹éµµ¡£	ÈÎÖ°ÒªÇó£º1¡¢´ó×¨ÒÔÉÏÑ§Àú£¬Ò½Ñ§Ïà¹Ø×¨ÒµµÄÓÅÏÈ2¡¢ÄêÁä20~40Ëê£¬ÓÐÖ´ÒµÒ½Ê¦Ö¤¼°ÁÙ´²¹¤×÷¾­ÑéÕßÓÅÏÈ£»3¡¢ÉíÌå½¡¿µ£¬ÔðÈÎÐÄÇ¿£¬¾ßÓÐÁ¼ºÃµÄ¹µÍ¨ÄÜÁ¦ºÍÍÅ¶ÓÒâÊ¶¡£Ö°ÄÜÀà±ð£º»¤Ê¿/»¤ÀíÈËÔ±ÁÙ´²Êý¾Ý·ÖÎöÔ±¹Ø¼ü×Ö£ºÒ½ÁÆ»¤ÀíÁÙ´²ÐÄµçÊý¾Ý·ÖÎö
32312S-Êý¾Ý·ÖÎö (Ö°Î»±àºÅ£º32312S)	Êý¾Ý·ÖÎö	1.5-2Íò/ÔÂ	ÉÏÊÐ¹«Ë¾	1000-5000ÈË	»¥ÁªÍø/µç×ÓÉÌÎñÒ½ÁÆ/»¤Àí/ÎÀÉú	ÉÏº£-Ðì»ãÇø|2Äê¾­Ñé|±¾¿Æ|ÕÐ1ÈË|04-24·¢²¼		±¾¿Æ	2Äê¾­Ñé	1.¸ºÔðÒµÎñÖ¸±êÊý¾Ý¶¨Òå£¬Êý¾ÝÎ¬»¤ºÍ±¨±í¿ª·¢£¬½¨Á¢ÏßÉÏÊý¾Ý¼à¿Ø·ÖÎöÌåÏµ£»2.¸ºÔðÈÕ³£Á÷Á¿ºÍÓÃ»§ÐÐÎª·ÖÎö£¬Ö¸µ¼²úÆ·¡¢ÔËÓªÓÅ»¯£»3.¶¨ÆÚ³ö¾ßÊý¾Ý·ÖÎö±¨¸æ£¬ÄÚÈÝº­¸ÇappÐÂ¹¦ÄÜ/Ä£¿éÐ§¹û·ÖÎö£¬´óÐÍ´ÙÏú»î¶¯Ð§¹û·ÖÎö£¬ÉÌ³ÇÏúÊÛÓÅ»¯½¨ÒéµÈµÈ£»4.¶ÔºËÐÄÒµÎñÊý¾Ý½øÐÐÍÚ¾ò£¬¹éÄÉÓÃ»§ÌØÕ÷ºÍÐÐÎª¹æÂÉ£¬Ö§³ÖÒµÎñ¸üºÃµØ·¢Õ¹£»	ÈÎÖ°×Ê¸ñ£º1.Âß¼­Ë¼Î¬ÄÜÁ¦Ç¿£¬Àä¾²£¬Áé»î£»2.±¾¿Æ¼°ÒÔÉÏÑ§Àú£¬Í³¼ÆÑ§¡¢¼ÆËã»úµÈÏà¹Ø×¨Òµ£»3.ÓÐ2ÄêÒÔÉÏÊý¾ÝÏà¹Ø¾­Ñé£¬ÊìÏ¤Êý¾Ý¿âsqlÓïÑÔ£¬¾ß±¸×ÔÖúÈ¡ÊýÄÜÁ¦£¬¶Ô»¥ÁªÍøÓÐÈÈÇé£»4.ÓÐ»¥ÁªÍø¹«Ë¾´ÓÒµ±³¾°ÓÅÏÈ¡£Ö°ÄÜÀà±ð£ºÊý¾Ý·ÖÎöÊ¦
×ÊÉîÊý¾Ý·ÖÎöÊ¦	Êý¾Ý·ÖÎö	1.5-2.5Íò/ÔÂ	ÃñÓª¹«Ë¾	500-1000ÈË	»¥ÁªÍø/µç×ÓÉÌÎñÒ½ÁÆ/»¤Àí/ÎÀÉú	³É¶¼-ÎäºîÇø|5-7Äê¾­Ñé|±¾¿Æ|ÕÐ1ÈË|05-22·¢²¼	ÉÏ°àµØÖ·£ºÒøÌ©³Ç17ºÅÂ¥7²ã	±¾¿Æ	5-7Äê¾­Ñé	1.ÓëÏà¹ØÒµÎñ¹ÜÀíÍÅ¶Ó½ôÃÜºÏ×÷£¬½¨Á¢ÒÔÊý¾ÝÎª»ù´¡µÄ¾ö²ßÌåÏµ£¬²¢½øÐÐÉîÈëµÄ×¨Ìâ·ÖÎö£¬ÎªÒµÎñ¾ö²ß¡¢²úÆ··½Ïò¡¢Á÷Á¿²ßÂÔµÈÌá¹©¾ö²ßÖ§³Ö£»2.Í¨¹ýÊý¾Ý·ÖÎö£¬½¨Á¢ºÍ³ÁµíÇþµÀÊý¾Ý£¬Á÷Á¿Êý¾Ý£¬½¨Á¢ÓÃ»§Êý¾ÝµÄ»ñÈ¡¡¢ÕûÀí¡¢·ÖÎöµÄÄ£ÐÍ£»3.ÓÅ»¯ÒµÎñÖ¸±êÌåÏµ£¬²¢¶ÔÒì³£²¨¶¯½øÐÐ·ÖÎö¸ú½ø£¬²»¶Ï·¢¾òÓÃ»§Í´µã¼°ÒµÎñÔö³¤»ú»áµã£¬ÍÆ¶¯ÄÚ²¿ÒµÎñÁ÷³ÌÓÅ»¯	¸ÚÎ»ÒªÇó1.ÊìÏ¤»¥ÁªÍøÁ÷Á¿»ñÈ¡£¬Á÷Á¿·ÖÎö·½·¨ÂÛ£¬ÓÐSEO¡¢SEM¡¢ÐÅÏ¢Á÷Ïà¹ØÐÐÒµ¾­ÑéÕßÓÅÏÈ£»2.±¾¿Æ¼°ÒÔÉÏÑ§Àú£¬3ÄêÒÔÉÏ»¥ÁªÍøÐÐÒµÊý¾Ý·ÖÎöÊ¦/Êý¾ÝÔËÓª¾­Ñé£¬ÊìÏ¤»¥ÁªÍø³£¼ûÒµÎñ·ÖÎö·½·¨ÂÛ£»3.¾ß±¸½ÏÇ¿µÄ¶ÔÆóÒµ»·¾³¡¢ÒµÎñÄ£Ê½¡¢ÒµÎñÁ÷³ÌµÄÀí½âºÍ¶´²ìÁ¦£»4.¾ß±¸SQLÊý¾Ý´¦ÀíÄÜÁ¦ÒÔ¼°BI¿ÉÊÓ»¯±¨±íÖÆ×÷ÄÜÁ¦£¬¾ß±¸RÓïÑÔ¼°PythonµÈÏà¹Ø½¨Ä£¾­ÑéÓÅÏÈ£»5.ÄÜ¹»¶ÀÁ¢Áìµ¼ÍêÕûµÄÊý¾Ý·ÖÎöÏîÄ¿£¬¾ß±¸×ÔÎÒÇý¶¯ÒÔ¼°¿ìËÙÑ§Ï°ÐÂÖªÊ¶µÄÄÜÁ¦Ö°ÄÜÀà±ð£ºÊý¾…
Êý¾Ý·ÖÎö	Êý¾Ý·ÖÎö	4.5-6Ç§/ÔÂ	ÃñÓª¹«Ë¾	500-1000ÈË	Ò½ÁÆ/»¤Àí/ÎÀÉú	¹ãÖÝ-ÌìºÓÇø|1Äê¾­Ñé|´ó×¨|ÕÐÈô¸ÉÈË|06-19·¢²¼	ÉÏ°àµØÖ·£º»ÆÆÒ´óµÀÎ÷122ºÅ	´ó×¨	1Äê¾­Ñé	¸ÚÎ»Ö°Ôð£º1¡¢ÅäºÏÖÆ¶¨Êý¾Ý²É¼¯·½·¨ºÍÁ÷³Ì£¬Í¨¹ýÃ÷È·Á÷³ÌºÍ¹æÔò£¬Ìá¸ßÖÕ¶ËÊý¾ÝÊÕ¼¯¹æ·¶ÐÔºÍ¼°Ê±ÐÔ£»2¡¢°´Ê±ÊÕ¼¯¡¢ÌáÈ¡ÖÜ¡¢¼¾¡¢Äê¶ÈÊý¾Ý£¬½øÐÐ¸÷ÏîÊý¾Ý·ÖÎö£¬³ö¾ßÏà¹Ø£¨ÅÅÃû¡¢¶Ô±È¡¢·ÖÎö£©±¨¸æ£»3¡¢Ïû·Ñ¶¯Ì¬·ÖÎö£¬³ö¾ßÍ¬±È¡¢»·±ÈÏû·Ñ±¨±í£»4¡¢¸ù¾ÝÊµ¼Ê²Ù×÷Çé¿ö£¬Ìá³öÏµÍ³¹¦ÄÜ¸Ä½ø¡¢¿ª·¢½¨Òé²¢¸ú½ø£¬È·±£Êý¾ÝÄÜ¹»¼°Ê±ÌáÈ¡¡¢ºÏÀíÀûÓÃ£»5¡¢½øÐÐÖÕ¶Ë»î¶¯µÄÐ§¹û·ÖÎö£¬³ö¾ß»î¶¯ÆÀ¹À±¨¸æ£¬²¢¸øµ½½¨ÉèÐÔµÄ½¨Òé£»6¡¢Í¨¹ýºóÌ¨ÏµÍ³Êý¾ÝµÄ·ÖÎö£…	ÈÎÖ°ÒªÇó£º1¡¢°ì¹«Èí¼þÔËÓÃÊìÁ·£¬EXCEL±í¸ñ¹«Ê½²Ù×÷ÊìÁ·£¬¾ß±¸PPT¼°Êý¾ÝÍ¼±íÖÆ×÷Óë·ÖÎöÄÜÁ¦¡£2¡¢ÓÐÒ»¶¨ÐÐÕþ¹«ÎÄ×«Ð´ÄÜÁ¦£¬ÌõÀíÐÔ¡¢Âß¼­ÐÔÇ¿¡£3¡¢Ð­µ÷¹µÍ¨ÄÜÁ¦Ç¿£¬ÐÔ¸ñ¿ªÀÊ¡¢ÐÄÌ¬ºÃ¡£4¡¢ÊìÏ¤ÐÐÕþÀà»áÒéÖÐ»áÇ°¡¢»áÖÐ¡¢»áºóµÄ×¼±¸ÊÂÏî¹¤×÷¡£Ö°ÄÜÀà±ð£ºÍ³¼ÆÔ±¾­ÀíÖúÀí/ÃØÊé¹Ø¼ü×Ö£ºÊý¾Ý·ÖÎöÊý¾Ý×¨Ô±ÐÐÕþÖúÀí
¸ß¼¶Êý¾Ý·ÖÎöÊ¦	´óÊý¾ÝÍÚ¾ò	1.5-2Íò/ÔÂ	ÃñÓª¹«Ë¾	50-150ÈË	Ò½ÁÆ/»¤Àí/ÎÀÉúÃÀÈÝ/±£½¡	ÉÏº£-¾²°²Çø|3-4Äê¾­Ñé|±¾¿Æ|ÕÐ1ÈË|06-19·¢²¼	ÉÏ°àµØÖ·£ºÁéÊ¯Â·697ºÅ½¡¿µÖÇ¹È10AºÅÂ¥102ÊÒ	±¾¿Æ	3-4Äê¾­Ñé	1¡¢¸ºÔðÉý¼¶CRMÏµÍ³ÉÏÏß¼°Ïà¹ØÊý¾ÝÍ³¼Æ¡¢Êý¾Ý·ÖÎö£»2¡¢»ùÓÚÃÅµêÕûÌåÔËÓªµÄÎï×ÊÊý¾Ý¹ÜÀí£»3¡¢ÒÔÊý¾ÝÎªÇý¶¯£¬ÓëÔËÓª¡¢ÊÐ³¡µÈ²¿ÃÅÁª¶¯£¬´Ù½ø²úÆ·ºÍÔËÓª²ßÂÔµÄÓÅ»¯£¬´Ù½ø¹«Ë¾¸÷ÒµÎñµÄ²»¶ÏÔö³¤£»4¡¢¶ÔÒµÎñÊý¾Ý½øÐÐ½×¶ÎÐÔ×Ü½á·ÖÎö£¬¼à¿ØºÍ¸ú×ÙÊý¾ÝÒì³£²¨¶¯Çé¿ö.ÉîÈë·ÖÎöÓÃ»§ÐèÇó£¬ÌáÉý¿Í»§¸´¹ºÂÊºÍÕ³¶È;5¡¢Íê³ÉÁìµ¼½»°ìµÄÆäËûÈÎÎñ¡£	ÈÎÖ°ÒªÇó£º1¡¢È«ÈÕÖÆ±¾¿Æ¼°ÒÔÉÏÑ§Àú£¬ÊýÑ§¡¢Í³¼ÆÀàÏà¹Ø×¨ÒµÓÅÏÈ£¬3ÄêÒÔÉÏ¹¤×÷¾­Ñé£¬¾ßÓÐÊý¾Ý·ÖÎöµÄÊµÕ½¾­Ñé£¬Í¨¹ýÊý¾ÝÖúÁ¦ÌáÉýÆóÒµÔËÓªÐ§ÂÊ£»2¡¢ÑÏ½÷Ï¸ÖÂ£¬¶ÔÊý¾ÝÃô¸Ð£¬¾ßÓÐ½ÏÇ¿µÄÊý¾Ý´¦ÀíºÍÂß¼­·ÖÎöÄÜÁ¦£¬ÇÒ¾ßÓÐÁ¼ºÃµÄÑ§Ï°ÄÜÁ¦¡¢Àí½âÄÜÁ¦£»3¡¢¾ß±¸Á¼ºÃµÄ¹µÍ¨ÄÜÁ¦ºÍ¸ßÐ§µÄÖ´ÐÐÁ¦
ÔËÓªÊý¾Ý·ÖÎöÔ±	Êý¾Ý·ÖÎö	6-8Ç§/ÔÂ	ÃñÓª¹«Ë¾	150-500ÈË	¼ÆËã»úÈí¼þÒ½ÁÆ/»¤Àí/ÎÀÉú	ÉÏº£-»ÆÆÖÇø|3-4Äê¾­Ñé|´ó×¨|ÕÐ1ÈË|06-10·¢²¼	ÉÏ°àµØÖ·£ºÍâÂíÂ·978ºÅÈýÊ¢ºêÒµ´óÏÃ3Â¥	´ó×¨	3-4Äê¾­Ñé	¸ÚÎ»Ö°Ôð£º1¡¢¸ºÔðÔËÓª²¿ÃÅµÄÊý¾Ý·ÖÎö£¬°üÀ¨£º¶¨ÆÚÊä³öÔËÓªÔÂ¶È¡¢ÖÜ¡¢ÈÕ±¨¸æ£¬²¿ÃÅÄÚ²¿Êý¾Ý¼à¿Ø£¬²¿ÃÅÔËÓª±ä»¯Ç÷ÊÆ·ÖÎöµÈ£»2¡¢¸ºÔðÊÕ¼¯¡¢ÕûÀíÔËÓªÊý¾Ý£¬Í¬Ê±ÕûºÏ¶àÇþµÀµÄÒµÎñÊý¾Ý	¸ÚÎ»ÒªÇó£º1¡¢´ó×¨ÒÔÉÏÑ§Àú£¬¾ßÓÐ1ÄêÒÔÉÏÊý¾Ý·ÖÎöÏà¹Ø¹¤×÷¾­Ñé£»2¡¢¹Ø×¢Ï¸½Ú£¬¶ÔÊý×ÖÃô¸Ð£¬¾ßÓÐÁ¼ºÃµÄÂß¼­·ÖÎöÄÜÁ¦£»3¡¢¾ßÓÐ½ÏÇ¿µÄÊý×ÖÃô¸ÐÐÔ£¬½ÏÎª¾«Í¨EXCELÈí¼þ£¬ÊìÁ·Ó¦ÓÃº¯Êý¼°Ïà¹ØµÄÍ³¼Æ·ÖÎö¹¤¾ß¡£Ö°ÄÜÀà±ð£ºÒµÎñ·ÖÎö×¨Ô±/ÖúÀíÊý¾ÝÔËÓª
[ID2757]Êý¾ÝÍÚ¾ò¹¤³ÌÊ¦ (Ö°Î»±àºÅ£ºJD00569000018)	´óÊý¾ÝÍÚ¾ò		¹úÆó	500-1000ÈË	¼ÆËã»ú·þÎñ(ÏµÍ³¡¢Êý¾Ý·þÎñ¡¢Î¬ÐÞ)Ò½ÁÆ/»¤Àí/ÎÀÉú	ÉÏº£-ÆÖ¶«ÐÂÇø|3-4Äê¾­Ñé|±¾¿Æ|ÕÐ5ÈË|06-16·¢²¼	ÉÏ°àµØÖ·£ºÆÖ¶«ÐÂÇø½ðÇÅÂ·1849ºÅ3ºÅÂ¥	±¾¿Æ	3-4Äê¾­Ñé	¹¤×÷Ö°Ôð:1¡¢¸ºÔðÊý¾ÝÍÚ¾ò·ÖÎö£¬ÍÚ¾òÆ½Ì¨½¨ÉèÓë¹æ»®2¡¢¸ºÔðÎ¬»¤Êý¾ÝÇþµÀ£¬³Áµí·ÖÎöË¼Â·Óë¿ò¼Ü£¬½«Êý¾Ý×ª»¯ÎªÒµÎñ½¨Òé£¬ÓëÊý¾ÝÌá¹©·½Î¬»¤Á¼ºÃµÄºÏ×÷¹ØÏµ3¡¢ÉÌÒµ·ÖÎö£¬Í¨¹ýº£Á¿Êý¾Ý·ÖÎöÍÚ¾ò¿ÉÓÃµÄÉÌÆ·¼ÛÖµ£¬ÎªÒµÎñ·¢Õ¹Ìá¹©½¨Òé»ò¾ö²ßÖ§³Ö4¡¢¸ú½øÒµ½çÇ°ÑØ¼¼Êõ·¢Õ¹£¬Í¨¹ý²»¶Ïµü´ú£¬ÓÅ»¯²úÆ·Êý¾ÝÄ£ÐÍ	ÈÎÖ°ÒªÇó:È«ÈÕÖÆÍ³ÕÐ±¾¿ÆÑ§Àú¼°ÒÔÉÏÑ§Àú£¬£¬¼ÆËã»úµÈÏà¹Ø×¨Òµ3ÄêÒÔÉÏ¹¤×÷¾­Ñé1¡¢ÊìÏ¤±à³ÌÓïÑÔ£¬¶ÔÊý¾Ý½á¹¹ºÍËã·¨Éè¼ÆÓÐ½ÏÎªÉî¿ÌµÄÀí½â2¡¢ÊìÏ¤³£ÓÃµÄÍ³¼Æ·½·¨¡¢Êý¾ÝÍÚ¾òºÍ»úÆ÷Ñ§Ï°·½·¨3¡¢¶Ô¼¼ÊõÑÐ¾¿ºÍÓ¦ÓÃ±§ÓÐÅ¨ºñµÄÐËÈ¤£¬ÓÐÇ¿ÁÒµÄÉÏ½øÐÄºÍÇóÖªÓû£¬ÉÆÓÚÑ§Ï°ºÍÔËÓÃÐÂÖªÊ¶£¬¾ß±¸Á¼ºÃµÄÍÅ¶ÓºÏ×÷¾«ÉñºÍÖ÷¶¯¹µÍ¨ÒâÊ¶Ö°ÄÜÀà±ð£ºÈí¼þ¹¤³ÌÊ¦
Êý¾Ý·ÖÎöÔ±	Êý¾Ý·ÖÎö	0.8-1Íò/ÔÂ	ÃñÓª¹«Ë¾	10000ÈËÒÔÉÏ	Åú·¢/ÁãÊÛÒ½ÁÆ/»¤Àí/ÎÀÉú	ÉîÛÚ-ÄÏÉ½Çø|1Äê¾­Ñé|±¾¿Æ|ÕÐ1ÈË|05-24·¢²¼|ÆÕÍ¨»°Á¼ºÃ|ÊýÑ§ÓëÓ¦ÓÃÊýÑ§ Í³¼ÆÑ§	ÉÏ°àµØÖ·£ºÉîÛÚÊÐÄÏÉ½ÇøÖÐÐÄÂ·À¼ÏãÒ»½Ö2ºÅº£ÍõÐÇ³½´óÏÃ22Â¥	±¾¿Æ	1Äê¾­Ñé	¸ÚÎ»Ö°Ôð£º1.¸ºÔð¸÷ÀàÊý¾ÝµÄ²É¼¯¡¢Õç±ð¡¢Í³¼Æ¡¢²âËã¡¢ÆÀ¹ÀÓë·ÖÎö£¬²¢Ìá³ö½â¾ö·½°¸£»2.¸ºÔðÊä³ö·ÖÎö±¨¸æ£»3.¸ºÔð¸÷Ïî±¨±íÊý¾ÝÕûÀí¡¢·ÖÎöºÍ»ã×Ü¡£	ÈÎÖ°ÒªÇó£º1.±¾¿Æ¼°ÒÔÉÏÑ§Àú£¬Ò½Ò©¡¢ÊýÑ§¡¢Í³¼ÆµÈÏà¹Ø×¨Òµ£¬1ÄêÒÔÉÏÊý¾Ý·ÖÎö¹¤×÷¾­Ñé£»2.¾«Í¨EXCEL£¬ÊìÁ·ÕÆÎÕ³£ÓÃÊý¾Ý·ÖÎö¹¤¾ß£»3.¶ÔÒ½Ò©ÐÐÒµÊý¾Ý¾ßÓÐ¸ß¶ÈµÄÃô¸Ð¶ÈºÍ¾¯¾õÐÔ£¬¾ßÓÐÁ¼ºÃÊý¾Ý´¦ÀíºÍ·ÖÎöÄÜÁ¦£»4.¾ßÓÐÁ¼ºÃµÄÂß¼­Ë¼Î¬ÄÜÁ¦¡¢ÎÄ×Ö±í´ïÄÜÁ¦¡¢Ó¦±äÄÜÁ¦¡¢¹µÍ¨ÄÜÁ¦¼°ÍÅ¶ÓºÏ×÷ÄÜÁ¦£»5.×ÔÖ÷Ñ§Ï°ÐÔÇ¿£¬¹¤×÷ÑÏ½÷¡¢ÈÏÕæ¡¢Ï¸ÐÄ¡¢Ì¤Êµ£¬ÄÜ³ÐÊÜÒ»¶¨µÄ¹¤×÷Ñ¹Á¦¡£Ö°ÄÜÀà±ð£ºÒµÎñ·ÖÎö×¨Ô±/ÖúÀí¹Ø¼ü×Ö£ºÊý¾Ý·ÖÎö
ÉÌÒµ·ÖÎöÊ¦	Êý¾Ý·ÖÎö	1.5-2Íò/ÔÂ	Íâ×Ê£¨Å·ÃÀ£©	500-1000ÈË	Ò½ÁÆ/»¤Àí/ÎÀÉú»¥ÁªÍø/µç×ÓÉÌÎñ	º¼ÖÝ-Óàº¼Çø|5-7Äê¾­Ñé|±¾¿Æ|ÕÐ1ÈË|06-19·¢²¼	ÉÏ°àµØÖ·£ºÎÄÒ»Î÷Â·º£´´Ô°	±¾¿Æ	5-7Äê¾­Ñé	¸ÚÎ»Ö°Ôð£º1¡¢×öÐÐ¾ºÆ·¡¢Ò©¼àÕþ²ßÐÅÏ¢µ÷ÑÐ¼°ÊáÀí¡¢ÖÆ¶¨²ßÂÔ±ä»¯¡¢£»2¡¢ÎªÒµÎñ¶ËÌá¹©ÈÕ³£Êý¾Ý£¬¶ÀÁ¢Íê³ÉÊý¾Ý·¢¾ò²¢Ìá¹©¾ö²ßÖ§³Ö£»3¡¢¶ÔÏúÊÛ¹ý³ÌÊý¾Ý½øÒ©¼à¾ÖÐÐ¸ú×Ù¡¢·ÖÎö£¬ÎªÏúÊÛÍÅ¶Ó°Ý·Ã¹ý³ÌÌá¹©¾ö²ßÖ§³Ö£»4¡¢Êä³ö¾ºÆ··ÖÎö±¨¸æ¡¢½¨Á¢ÒµÎñ¼à¿ØÒµÎñÔ¤¾¯»úÖÆ£»5¡¢Õë¶ÔÄ¿±ê¿Í»§½¨Á¢ÏúÊÛÄ£ÐÍ£¬²¢¶ÔÆä½øÐÐ¸ú×Ù¡¢·ÖÎö¡¢Ô¤²â¡£	ÈÎÖ°ÒªÇó£º1¡¢±¾¿ÆÒÔÉÏÑ§Àú£¬ÊýÑ§¡¢½ðÈÚ¡¢¼ÆËã»úÐÐÒµÓÅÏÈ£»2¡¢ÈýÄêÒÔÉÏÏà¹Ø¹¤×÷¾­Ñé£¬ÓÐ»¥ÁªÍøÐÐÒµÉÌÒµ·ÖÎö¡¢Êý¾ÝÍÚ¾ò±³¾°£»3¡¢¾ß±¸ÓÅÐãµÄÂß¼­Ë¼Î¬ÄÜÁ¦¡¢¹µÍ¨±í´ïÄÜÁ¦¡¢¿çÍÅ¶ÓÐ­×÷ÄÜÁ¦£»4¡¢¿ÉÉîÈëÒ»ÏßÁË½âÒµÎñ£¬¸ù¾Ý¿Í»§ºÍÍÅ¶ÓÌØµã½¨Á¢Êý¾ÝÄ£ÐÍ£¬²¢½«Í³¼ÆÄ£ÐÍºÍ·ÖÎö·½·¨Ó¦ÓÃµ½ÒµÎñ³¡¾°ÖÐ£»Ö°ÄÜÀà±ð£ºÊÐ³¡·ÖÎö/µ÷ÑÐÈËÔ±
Êý¾Ý·ÖÎöÔ±	Êý¾Ý·ÖÎö	0.5-1Íò/ÔÂ	ÃñÓª¹«Ë¾	150-500ÈË	Ò½ÁÆ/»¤Àí/ÎÀÉúÃÀÈÝ/±£½¡	ÉîÛÚ-¸£ÌïÇø|ÔÚÐ£Éú/Ó¦½ìÉú|±¾¿Æ|ÕÐ2ÈË|06-19·¢²¼	ÉÏ°àµØÖ·£ºÉîÛÚÊÐ¸£ÌïÇøÉîÄÏÖÐÂ·2044ºÅ	±¾¿Æ	ÔÚÐ£Éú/Ó¦½ìÉú	1¡¢Êý¾ÝÍ³¼Æ£ºÊÕ¼¯¡¢ÕûÀí¡¢Í³¼Æ¸÷ÏîÒµÎñÊý¾ÝÏà¹Ø±¨±í£¬²¢¼°Ê±»ã±¨¸ø²¿ÃÅ×Ü¼à£»2¡¢±¨±íÎ¬»¤£ºÎ¬»¤²¢¸üÐÂÈÕ³£Êý¾Ý±¨±í£¨ÈÕ/ÔÂ/¼¾/Äê¶È£©£»3¡¢Êý¾Ý·ÖÎö£º¶Ô¸÷ÏîÒµÎñÊý¾Ý¸ú×ÙºÍ·ÖÎö£¬¼°Ê±·¢ÏÖÎÊÌâ/Òì³£²¢Ìá¹©½â¾ö·½°¸£»4¡¢Ïà¹Ø¹¤×÷£ºÍê³ÉÉÏ¼¶½»´úµÄÆäËüÁÙÊ±¹¤×÷¡£	ÈÎÖ°ÒªÇó£º1¡¢±¾¿ÆÒÔÉÏÑ§Àú£¬Í³¼ÆÑ§¡¢¼ÆËã»úµÈÏà¹Ø×¨Òµ±ÏÒµ£»2¡¢1ÄêÒÔÉÏ¹¤×÷¾­Ñé£¬ÓÅÐãÓ¦½ìÉú¿É¿¼ÂÇ£»3¡¢ÊìÁ·OFFCIE£¬¾ß±¸»ù±¾µÄÊý¾Ý¡¢Í¼±í·ÖÎö´¦ÀíÄÜÁ¦ºÍPPTÖÆ×÷ÄÜÁ¦£»4¡¢ÓÐÊý¾Ý·ÖÎö¹¤×÷¾­ÑéÕßÓÅÏÈ£»5¡¢¹¤×÷ÑÏ½÷£¬¹µÍ¨ÄÜÁ¦Ç¿¡£×¢£ºÔÂÐÝ6Ìì£¬²»ÄÜ½ÓÊÜ6ÌìÔÂÐÝµÄÇëÎðÍ¶¼òÀú£¬Ð»Ð»~~~Ö°ÄÜÀà±ð£ºÒµÎñ·ÖÎö×¨Ô±/ÖúÀíÍ³¼ÆÔ±
ÁÙ´²ÊÔÑéÊý¾Ý¹ÜÀíÔ±	Êý¾Ý¹ÜÀí»òÖÎÀí	6-8Ç§/ÔÂ	ÃñÓª¹«Ë¾	ÉÙÓÚ50ÈË	Ò½ÁÆ/»¤Àí/ÎÀÉúÖÆÒ©/ÉúÎï¹¤³Ì	ÄÏ¾©-½¨ÚþÇø|1Äê¾­Ñé|±¾¿Æ|ÕÐ5ÈË|06-15·¢²¼	ÉÏ°àµØÖ·£º¿µÔµÖÇ»ã¸Û	±¾¿Æ	1Äê¾­Ñé	²ÎÓëÁÙ´²ÊÔÑé·½°¸ÖÐ¹ØÓÚÊý¾Ý¹ÜÀí²¿·ÖµÄ×«Ð´£»²ÎÓëÊý¾Ý¹ÜÀí¼Æ»®¡¢Êý¾ÝºË²é¼Æ»®¡¢Êý¾Ý¹ÜÀí±¨¸æµÈÊý¾Ý¹ÜÀíÎÄµµµÄ×«Ð´£»½¨Á¢¡¢²âÊÔ¡¢ÉÏÏß²¢Î¬»¤Êý¾Ý²É¼¯ÏµÍ³£»¶ÔÊý¾Ý²É¼¯ÏµÍ³µÄÊý¾Ý½øÐÐÖÜÆÚÐÔÉóºË£»×¼±¸²ÄÁÏ²¢³öÏ¯Êý¾ÝºË²é»áÒé£»°´ÕÕÒªÇó£¬Íê³ÉÁÙ´²ÊÔÑéÊý¾Ý¹ÜÀí²¿·ÖµÄÆäËûÏà¹Ø¹¤×÷£¬ÈçÒ½Ñ§±àÂë¡¢Ò»ÖÂÐÔÉóºË¡¢ÎÄµµ¹ÜÀíµÈ¡£	Ö°Î»ÒªÇó£ºÔ¤·ÀÒ½Ñ§¡¢»¤ÀíÑ§¡¢ÁÙ´²Ò½Ñ§¡¢ÎÀÉúÊÂÒµ¹ÜÀíµÈÒ½Ñ§Ïà¹Ø×¨Òµ±¾¿Æ¼°ÒÔÉÏÑ§Î»¡£ÊìÁ·ÕÆÎÕOFFICEÈí¼þ¡£ÓÐÒ»¶¨µÄÓ¢ÓïÔÄ¶Á¡¢½»Á÷ºÍÊéÐ´ÄÜÁ¦¡£ÉÆÓÚÈË¼Ê¹µÍ¨£¬ÓÐÍÅ¶ÓºÏ×÷¾«Éñ¡£¹¤×÷ÈÏÕæÏ¸ÖÂ£¬ÔðÈÎÐÄÇ¿ÓÐEDCÊ¹ÓÃ¾­ÑéÕßÓÅÏÈ¡£Ö°ÄÜÀà±ð£ºÁÙ´²Êý¾Ý·ÖÎöÔ±¹Ø¼ü×Ö£ºÒ½Ò©Êý¾Ý¹ÜÀíÁÙ´²ÊÔÑéÊý¾Ý·ÖÎö
Êý¾ÝÔ±	Êý¾Ý¹ÜÀí»òÖÎÀí	3-5Ç§/ÔÂ	ºÏ×Ê	150-500ÈË	Ò½ÁÆ/»¤Àí/ÎÀÉúÖÆÒ©/ÉúÎï¹¤³Ì	¹ãÖÝ-·¬Ø®Çø|1Äê¾­Ñé|´ó×¨|ÕÐ1ÈË|06-19·¢²¼	ÉÏ°àµØÖ·£º¹ãÖÝ·¬Ø®ÇøÏÃòÉÌÒµ´óÏÃ2ºÅÂ¥3Â¥£¨ÏÃòA³ö¿ÚÓÒ×ªÁ½°ÙÃ×´¦£©	´ó×¨	1Äê¾­Ñé	¸ÚÎ»Ö°Ôð£º1¡¢¸ºÔðÏîÄ¿µÄÊý¾ÝÍ³¼Æ¼°×·×Ù£¬ÈÕ³£±¨±íµÄÕûÀí¼°·¢ËÍ£¬Êý¾Ý½ÓÊÕÍêÉÆ¼°´«´ï2¡¢°ì¹«ÓÃÆ·ÁìÓÃ¼°·¢·Å£¬¹Ì¶¨×Ê²ú¹ÜÀí3¡¢¶¨ÆÚÊý¾ÝÕûÀí£¬ÖÆ¶¨×Ü½á·ÖÎö±¨¸æ4¡¢Íê³É²¿ÃÅÖ÷¹Ü½»´úµÄÈÕ³£¹¤×÷	ÈÎÖ°×Ê¸ñ£º1¡¢18-30Ëê×óÓÒ£¬ÐÎÏóºÃ£¬ÆøÖÊ¼Ñ£¬ÕýÏò£¬Ñ§Ï°ÄÜÁ¦Ç¿£¬¶ÔÊý¾ÝÓÐÃôÈñÅÐ¶ÏÓë·ÖÎö£¬ÓÐ¹¤×÷¾­ÑéÕßÓÅÏÈÂ¼È¡2¡¢ÊìÁ·²Ù×÷°ì¹«Èí¼þ£¬ÑÐ¾¿»îÓÃËã·¨¼°¹«Ê½£¬ÉÆÓÚ´¦Àí¸´ÔÓµÄÊý¾ÝºÍ±í¸ñ£¬¾ß±¸½ÏÇ¿µÄ¹µÍ¨¡¢Ö´ÐÐ¼°Ð­µ÷ÄÜÁ¦Ö°ÄÜÀà±ð£ºÊý¾Ý¿â¹¤³ÌÊ¦(DBA)
Êý¾Ý·ÖÎö×¨Ô±	Êý¾Ý·ÖÎö	4.5-6Ç§/ÔÂ	ÃñÓª¹«Ë¾	150-500ÈË	Åú·¢/ÁãÊÛÒ½ÁÆ/»¤Àí/ÎÀÉú	º¼ÖÝ-½­¸ÉÇø|3-4Äê¾­Ñé|±¾¿Æ|ÕÐ1ÈË|04-26·¢²¼	ÉÏ°àµØÖ·£ºÏÂÉ³6ºÅ´ó½Ö¸ß¿Æ¼¼·õ»¯Æ÷2´±10Â¥BÇø	±¾¿Æ	3-4Äê¾­Ñé	1.¸÷²¿ÃÅÏúÊÛÊý¾ÝµÄÊÕ¼¯¡¢ÕûÀíÓëÇåÏ´2.ÏúÊÛÔÂ±¨¼°°ëÔÂ±¨µÄ³ö¾ß3.ÏúÊÛ²¿ÃÅµÄ·ÑÓÃºËËãÓëÒµ¼¨Êý¾ÝµÄÌá½»4.ÏúÊÛÊý¾ÝµÄ·ÖÎöµÈÆäËûÐ­ÖúÐÔµÄ¹¤×÷	Ö°Î»ÒªÇó£º1.±¾¿ÆÒÔÉÏÑ§Àú£¬¼ÆËã»úÊý¾Ý·ÖÎöÀàÏà¹Ø×¨Òµ2..ÊìÏ¤²Ù×÷EXCEL£¬ÊìÁ·Ê¹ÓÃÒýÓÃº¯Êý¡¢Ìõ¼þº¯Êý¡¢¶àÌõ¼þÇóºÍ¡¢Êý¾ÝÍ¸ÊÓ±í¡¢Í¸ÊÓÍ¼µÈµÄÓ¦ÓÃ¡£3.ÊìÏ¤Ò½Ò©Ïà¹ØÐÐÒµÒµÎñÄ£Ê½£¬ÓÐÒ½Ò©ÐÐÒµ¹«Ë¾¾­ÑéÕßÓÅÏÈ¡£4.ÐÔ¸ñÎÈÖØ£¬ÄÍÐÄ¡¢Ï¸ÖÂ£¬ÉÆÓÚ¹µÍ¨¡£Ö°ÄÜÀà±ð£ºÒµÎñ·ÖÎö×¨Ô±/ÖúÀí
Êý¾Ý×¨Ô±	Êý¾Ý¹ÜÀí»òÖÎÀí	4-6Ç§/ÔÂ	ÃñÓª¹«Ë¾	150-500ÈË	Ò½ÁÆ/»¤Àí/ÎÀÉú	ÄÏ¾©-¹ÄÂ¥Çø|2Äê¾­Ñé|´ó×¨|ÕÐ1ÈË|06-17·¢²¼	ÉÏ°àµØÖ·£ºÄÏ¾©ÊÐ¹ÄÂ¥Çø¹ãÖÝÂ·188ºÅ	´ó×¨	2Äê¾­Ñé	¸ÚÎ»Ö°Ôð£º1¡¢¸ù¾Ý¹¤×÷Êý¾ÝÐèÇó£¬»ã×Ü²¢¸ºÔð¸÷ÏîÊý¾Ý±¨±íÓë·ÖÎö±¨¸æ£»2¡¢¼°Ê±Íê³ÉÈÕ¡¢ÖÜ¡¢ÔÂ¸÷ÏîÊý¾Ý±¨±í¼°·ÖÎö±¨¸æ²¢¼°Ê±·´À¡£»3¡¢¸ºÔðÒ½Ôº¸÷¸ö¿ÆÊÒÊý¾ÝÊÕ¼¯¡¢²é¿´¡¢Â¼Èë¡¢ÕûÀí£»4¡¢¶Ô¸÷ÏîÊý¾Ý½øÐÐ¸ú×Ù¡¢·ÖÎö£»5¡¢¼°Ê±Íê³ÉÉÏ¼¶Áìµ¼½»´úµÄÆäËû¹¤×÷¡£	ÈÎÖ°ÒªÇó£º1¡¢Í³¼Æ¡¢»á¼ÆÀà´ó×¨ÒÔÉÏÑ§Àú£»2¡¢ÊìÁ·EXCEL\ACCESSµÈÍ³¼Æ¹¤¾ß£»3¡¢ÈÏÕæÏ¸ÖÂ¡¢¶ÔÊý¾ÝÃô¸Ð£¬ÓÐºÜÇ¿µÄ±£ÃÜÒâÊ¶£¬×ÛºÏËØÖÊ½Ï¸ß¡£Ö°ÄÜÀà±ð£ºÊý¾Ý·ÖÎöÊ¦¹Ø¼ü×Ö£ºÊý¾Ý·ÖÎöÊý¾ÝÍ³¼Æ
ÁÙ´²Êý¾Ý¹ÜÀíÔ±	Êý¾Ý¹ÜÀí»òÖÎÀí	2-3Ç§/ÔÂ	ÃñÓª¹«Ë¾	500-1000ÈË	Ò½ÁÆ/»¤Àí/ÎÀÉú¼ÆËã»ú·þÎñ(ÏµÍ³¡¢Êý¾Ý·þÎñ¡¢Î¬ÐÞ)	ÉÏº£-Ðì»ãÇø|ÔÚÐ£Éú/Ó¦½ìÉú|±¾¿Æ|ÕÐ5ÈË|06-19·¢²¼	ÉÏ°àµØÖ·£ºÉÏº£ÊÐÐì»ãÇø¹ðÝ¼Â·7ºÅ»ª¶«Àí¹¤¿Æ¼¼Ô°GÔ°1ºÅÂ¥7-8F	±¾¿Æ	ÔÚÐ£Éú/Ó¦½ìÉú	¹¤×÷Ö°Ôð£º1.ÁÙ´²Êý¾Ý²É¼¯ÏµÍ³½çÃæ²âÊÔ¡¢ÏµÍ³ÅäÖÃ²âÊÔ£»2.Ö´ÐÐÈÕ³£Êý¾ÝÇåÀí£¬°üÀ¨ÖÊÒÉ¹ÜÀíÒÔ¼°ÈË¹¤ºË²é£»3.Ö´ÐÐÍâÔ´ÐÔÊý¾ÝµÄÒ»ÖÂÐÔºË²é£¬°üÀ¨µ«²»ÏÞÓÚ£ºÑÏÖØ²»Á¼ÊÂ¼þ¡¢ÖÐÐÄÊµÑéÊÒÐÅÏ¢µÈ£»4.Ö´ÐÐÎÄ¼þ¹éµµ£»5.Êý¾Ýµ¼³ö²âÊÔ£»6.Ö´ÐÐÔ¤¶¨µÄQC¹¤×÷¡£	ÈÎÖ°×Ê¸ñ1.Ó¦½ìÉú»òÎÞÁÙ´²Ïà¹Ø¹¤×÷¾­ÑéµÄ·ÇÓ¦½ìÈËÔ±»òÓÐ1Äê×óÓÒ¹¤×÷¾­Ñé£»2.Ò½Ò©¡¢ÁÙ´²»òÉúÃü¿ÆÑ§Ïà¹Ø±³¾°±¾¿ÆÑ§Î»¼°ÒÔÉÏ£»3.Ó¢ÎÄ4¼¶»òÒÔÉÏ£¨»òµÈ×ÊÖÊË®Æ½£©£»Ö°ÄÜÀà±ð£ºÁÙ´²ÑÐ¾¿Ô±¹Ø¼ü×Ö£ºÁÙ´²Êý¾Ý·ÖÎöÊý¾ÝÁÙ´²ÑÐ¾¿
´óÊý¾Ý·ÖÎöÊ¦	´óÊý¾ÝÍÚ¾ò	1.5-2Íò/ÔÂ	ÃñÓª¹«Ë¾	50-150ÈË	¼ÆËã»úÈí¼þÒ½ÁÆ/»¤Àí/ÎÀÉú	ÉÏº£-ÆÖ¶«ÐÂÇø|5-7Äê¾­Ñé|±¾¿Æ|ÕÐ2ÈË|06-19·¢²¼	ÉÏ°àµØÖ·£ºÕÅºâÂ·1000Åª17ºÅ	±¾¿Æ	5-7Äê¾­Ñé	¸ÚÎ»Ö°Ôð£º1.×éÖ¯´î½¨²¢Î¬»¤ÆóÒµ²ã´óÊý¾Ý·ÖÎö»·¾³£¬Í¨¹ýÊý¾Ý¿âÓïÑÔÒÔ¼°Êý¾Ý½¨Ä£¼°Õ¹Ê¾µÈ¹¤¾ßÈí¼þ£¬¶ÔÆóÒµµÄ¿Í»§¡¢²úÆ·¡¢ÏúÊÛµÈÊý¾Ý½øÐÐÃæÏòÒµÎñ·¢Õ¹µÄETL¡¢ÑÜËã¡¢Í³¼Æ¡¢·ÖÎöÓëÕ¹Ê¾µÈ¹¤×÷¡£2.ÉîÈëÁË½âÆóÒµÒµÎñ£¬×éÖ¯²¢²ÎÓëÊý¾ÝÐèÇóÊÕ¼¯Óë·ÖÎö¹¤×÷£¬Éè¼ÆÕûÌåÊý¾Ý½â¾ö·½°¸£»3.Ö÷µ¼Êý¾ÝÍÚ¾ò¼°½¨Ä£¹¤×÷£¬¿ª·¢Êý¾ÝÄ£ÐÍ£¬ÍÆ¶¯´óÊý¾Ý¼¼ÊõÔÚÒµÎñÖÐµÄÊµÏÖ¼°Ó¦ÓÃ£»4.Î§ÈÆÒµÎñÖ÷Ìâ¿ªÕ¹´óÊý¾ÝÓ¦ÓÃÌ½Ë÷ÓëÑÐ·¢£»5.Ð­Öúµ÷ÑÐÓëÒýÈëÍâ²¿Êý¾ÝÔ´Óë´óÊý…	¸ÚÎ»ÒªÇó£º1.±¾¿Æ¼°ÒÔÉÏÑ§Àú£¬¾ß±¸ÔúÊµµÄÊýÑ§ºÍ¼ÆËã»ú±à³Ì¹¦µ×£»5ÄêÒÔÉÏ¹¤×÷¾­Ñé£¬3ÄêÒÔÉÏ´óÊý¾ÝÏà¹Ø¹¤×÷¾­Àú£»2.ÊìÏ¤SQLÒÔ¼°Ïà¹Ø½øÐÐ·ÖÎöµÄ¹¤¾ß£¬ÁË½âHadoop¡¢Hive¡¢SparkµÈ´óÊý¾Ý·Ö²¼Ê½Æ½Ì¨»ò·Ö²¼Ê½»úÆ÷Ñ§Ï°¿ò¼Ü£»3.ÓÅÐãµÄ½¨Ä£ÄÜÁ¦£¬ÊìÁ·Ê¹ÓÃR¡¢SAS¡¢SPSS½¨Ä£¹¤¾ß£¬ÔÚÄ£ÐÍÌØÕ÷ÌáÈ¡£¬Ä£ÐÍ½¨Á¢/ÆÀ¹À/²¿Êð/¼à¿ØÉÏ¾ßÓÐ·á¸»µÄÏîÄ¿¾­Ñé£»4ÕÆÎÕ·ÖÀà¡¢»Ø¹é¡¢¾ÛÀàµÈ»úÆ÷Ñ§Ï°Ä£ÐÍ£¬ÁË½âËã·¨»ù±¾Ô­Àí£¬¾ßÓÐÊý¾ÝÍÚ¾òºÍËã·¨Ó¦ÓÃÄÜÁ¦£»5.¾ß±¸Á…
Êý¾Ý·ÖÎöÊ¦ (Ö°Î»±àºÅ£º0003)	Êý¾Ý·ÖÎö	0.6-1Íò/ÔÂ	ÃñÓª¹«Ë¾	50-150ÈË	×¨Òµ·þÎñ(×ÉÑ¯¡¢ÈËÁ¦×ÊÔ´¡¢²Æ»á)Ò½ÁÆ/»¤Àí/ÎÀÉú	¹ãÖÝ-º£ÖéÇø|2Äê¾­Ñé|±¾¿Æ|ÕÐ2ÈË|06-18·¢²¼	ÉÏ°àµØÖ·£º¹ãÖÝ²ý¸ÚÖÐÂ·238ºÅ´ïïÚ¹ú¼ÊÖÐÐÄ2602-06ÊÒ	±¾¿Æ	2Äê¾­Ñé	¸ÚÎ»Ö°Ôð£º1¡¢·ÖÎöÒ½ÁÆÐÐÒµµÄÏÖ×´£¬ÑÐ¾¿Î´À´·¢Õ¹Ç÷ÊÆ£¬¶ÔÏÖÓÐÊý¾Ý½øÐÐÕûºÏºÍ·ÖÎö£¬Ð­Öú×«Ð´ÐÐÒµ·ÖÎö±¨¸æ£»2¡¢×ÛºÏ´óÊý¾Ý·ÖÎöÒ½Ôº¹ÜÀíµÄÐÂ¶¯Ïò£¬´ÓÊÂÐÂÏîÄ¿ºÍ¿ÎÌâÑÐ¾¿£»3¡¢¹ÜÀíºÍÍêÉÆ¿Í»§Êý¾Ý¿â£¬²¢½øÐÐÑÐ¾¿ºÍÊý¾ÝÍÚ¾ò£»4¡¢²ÎÓë×ÉÑ¯ÏîÄ¿£¬½øÐÐÊý¾Ý·ÖÎöºÍ×«Ð´ÏîÄ¿±¨¸æ¡£	¹¤×÷ÒªÇó£º1¡¢¹«¹²ÎÀÉú¡¢ÉúÎïÍ³¼Æ¡¢Á÷ÐÐ²¡Ñ§¡¢ÊýÑ§¡¢Í³¼ÆÑ§µÈÏà¹Ø×¨Òµ±¾¿ÆÑ§Àú£¬ÑÐ¾¿ÉúÑ§ÀúÓÅÏÈ£»2¡¢ÄÜ¹»ÊìÁ·Ê¹ÓÃExcel¸÷ÖÖº¯Êý£¬ÊìÏ¤Êý¾Ý·ÖÎöÈí¼þ¡¢¾ß±¸³õ¼¶ÊýÑ§½¨Ä£ÄÜÁ¦ÓÅÏÈ£»3¡¢Ó¦½ì±ÏÒµÉú»ò1~2Äê¹¤×÷¾­Ñé£»4¡¢¾ßÓÐÍÅ¶Ó¾«Éñ¡¢¹¤×÷ÈÏÕæÌ¤Êµ¡¢ÔðÈÎÐÄÇ¿£¬ÄÜ¹»³ÐÊÜÒ»¶¨µÄ¹¤×÷Ñ¹Á¦£»ÈÈ°®²¢ÖÂÁ¦ÓÚÔÚÒ½ÁÆ´óÊý¾ÝµÄ·½Ïò·¢Õ¹ÓÅÏÈ¡£¸£Àû´ýÓö£º1.¹¤×÷Ê±¼ä£ºÎåÌì°ËÐ¡Ê±µÄ¹¤×÷ÖÆ£¬¹Ì¶¨ÖÜÄ©Ë«ÐÝ£¬ÉÏ°àÊ±¼ä£ºÔçÉÏ9:00-ÏÂÎç17:30/ÔçÉÏ9:30-ÏÂÎç1…
Êý¾ÝÔËÓª	Êý¾Ý·ÖÎö	1-1.5Íò/ÔÂ	ÃñÓª¹«Ë¾	50-150ÈË	Ò½ÁÆ/»¤Àí/ÎÀÉú»¥ÁªÍø/µç×ÓÉÌÎñ	ÉÏº£-ÑîÆÖÇø|2Äê¾­Ñé|±¾¿Æ|ÕÐ1ÈË|06-19·¢²¼	ÉÏ°àµØÖ·£º³¤ÑôÂ·1687ºÅ³¤Ñô´´¹È1ºÅÂ¥	±¾¿Æ	2Äê¾­Ñé	1.¶¨ÆÚ¶ÔÒµÎñÊý¾Ý½øÐÐÊáÀí»ã×Ü£¬½¨Á¢ÈÕ³£¸ú×Ù¼à¿ØÌåÏµ£¬¼°Ê±ÃôÈñ·¢ÏÖÒµÎñÊý¾Ý±ä»¯Ç÷ÊÆ¡¢Òì³£¼°Ê±Ô¤¾¯£¬È·±£ÍÅ¶ÓÕûÌåÔËÓªÄ¿±ê°´Ê±´ï³É£»2.»ùÓÚÊý¾Ý·ÖÎöÓÃ»§ÐÐÎªÊý¾Ý£¬½¨Á¢ÓÃ»§»­Ïñ£¬³ÖÐøÍêÉÆÓÃ»§Ê¶±ðÊý¾ÝÌåÏµ£¬Ìá³öÔËÓª»ò²úÆ·½â¾ö·½°¸£¬Çý¶¯ÒµÎñÓÅ»¯£»3.¶¨ÆÚÌá¹©×¨ÌâÊý¾Ý·ÖÎö±¨¸æ£¬Ö§³ÖÒµÎñ»ò¹«Ë¾¾ö²ß¡£4.¶ÔÐÐÒµ¡¢¾º¶ÔµÈ½øÐÐ¼à¿ØºÍÑÐ¾¿·ÖÎö£¬Ìá¹©Íâ²¿¶Ô±ê¼°¹Ûµã¡£	Ö°Î»ÒªÇó£º1.±¾¿Æ¼°ÒÔÉÏÑ§Àú£¬2ÄêÒÔÉÏÊý¾Ý¹¤×÷¾­Ñé£¬Í³¼ÆÑ§¡¢¼ÆËã»ú¡¢ÊýÑ§µÈÏà¹Ø×¨ÒµÓÅÏÈ£»2.¾ß±¸½ÏºÃµÄ·ÖÎöºÍÎÊÌâ´¦ÀíÄÜÁ¦£¬ÄÜ¹»ÍÆ¶¯Êý¾ÝºÍÔËÓª·½°¸ÊµÊ©£»3.ÊìÁ·Ê¹ÓÃMySQLµÈÊý¾ÝÌáÈ¡¹¤¾ß¡¢EXCELµÈ°ì¹«Èí¼þ£»4.ÓÐ½ÏÇ¿µÄ¹µÍ¨ÄÜÁ¦¡¢¿¹Ñ¹ÄÜÁ¦¡¢Ö÷¶¯ÐÔ¼°ÍÅ¶ÓºÏ×÷¾«Éñ¡£Ö°ÄÜÀà±ð£ºÊý¾ÝÔËÓª
Êý¾Ý×¨Ô±	Êý¾Ý¹ÜÀí»òÖÎÀí	2-3Ç§/ÔÂ	ÃñÓª¹«Ë¾	500-1000ÈË	Åú·¢/ÁãÊÛÒ½ÁÆ/»¤Àí/ÎÀÉú	Öéº£|1Äê¾­Ñé|ÖÐ×¨|ÕÐ1ÈË|06-19·¢²¼	ÉÏ°àµØÖ·£ºÖéº£ÊÐÏãÖÞÇøÃ÷Öé±±Â·68ºÅ2¶°	ÖÐ×¨	1Äê¾­Ñé	¹¤×÷ÄÚÈÝ£º1¡¢¼ò»¯ÃÅ¹Ü²¿¾­Àí¼°¶½µ¼Êý¾Ý»ã×Ü¡¢ÎÄ°¸Í³¼ÆµÈ¹¤×÷£»¸ºÔðÃÅµêÖÜÔÂ±¨Êý¾Ý¡¢¸÷Àà½±½ð»ã×Ü£»2¡¢¾­ÓªÊý¾ÝÕûÀí¡¢·ÖÎö¹¤×÷£¬Îª¹«Ë¾¾­Óª¾ö²ßÌá¹©ÒÀ¾Ý£»3¡¢ÊÐ³¡µ÷ÑÐ¡¢ÐÅÏ¢ÊÕ¼¯	¸ÚÎ»ÒªÇó£º1¡¢ÊÐ³¡ÓªÏú×¨ÒµÓÅÏÈ£»2¡¢·á¸»µÄÊý¾ÝÍ³¼Æ¼°·ÖÎöÄÜÁ¦£»3¡¢ÊìÁ·ÔËÓÃEXCELÈí¼þ£»4¡¢ÊìÏ¤ÁãÊÛÐÐÒµÁ÷³ÌÓÅÏÈ¡£¹¤×÷Ê±¼ä£º5Ìì8Ð¡Ê±08:00-12:00£»13:30-17:30ÃæÊÔµØÖ·£ºÖéº£ÊÐÃ÷Öé±±Â·68ºÅ2¶°3²ã£¨¼ÃÉúÒ½Ò©×Ü²¿£©£¬ÊÐÄÚ¿É³Ë16¡¢40¡¢42¡¢6µÈ¹«½»³µ£¬µ½ÉÏ³å¡°¹«½»»¨Ô°¡±°ÍÊ¿Õ¾ÏÂ³µ£¬Î»ÓÚ¿ÚÇ»Ò½ÔºµÄºóÃæÖ°ÄÜÀà±ð£ºÒµÎñ·ÖÎö×¨Ô±/ÖúÀí¹Ø¼ü×Ö£ºÓªÏúÊý¾Ý·ÖÎö
Êý¾Ý·ÖÎöÖ÷¹Ü£¨º¼ÖÝ£©	Êý¾Ý·ÖÎö	1.5-2Íò/ÔÂ	Íâ×Ê£¨Å·ÃÀ£©	500-1000ÈË	Ò½ÁÆ/»¤Àí/ÎÀÉú»¥ÁªÍø/µç×ÓÉÌÎñ	º¼ÖÝ-Óàº¼Çø|5-7Äê¾­Ñé|±¾¿Æ|ÕÐ1ÈË|06-19·¢²¼	ÉÏ°àµØÖ·£ºÎÄÒ»Î÷Â·º£´´Ô°	±¾¿Æ	5-7Äê¾­Ñé	¸ÚÎ»Ö°Ôð:1¡¢¸ºÔðÔËÓªÒµÎñÊý¾Ý¹ÜÀí¡¢ÒµÎñ·ÖÎö¹¤×÷£¬¶Ô¸÷Àà·ÖÎöÈÎÎñÖÐ·¢ÏÖµÄÎÊÌâ£¬½øÐÐ¸ú×Ù¡¢¶¨Î»¡¢·ÖÎö£»2¡¢Ó¦ÓÃÊý¾Ý²ßÂÔ£¬ÍÚ¾ò×ÊÔ´ÓÐÐ§ÅäÖÃ¼°¸ßÐ§ÔËÓªÄÚ²¿Âß¼­£¬ÖÆ¶¨×ÊÔ´À©ÕÅµÄºÏÀíÄ£ÐÍ£¬ÓÅ»¯×ÊÔ´Ð§ÂÊÔËÓªÄ£Ê½£»3¡¢Ó¦ÓÃÊý¾ÝºÍÏµÍ³»¯×ÊÔ´ÖÆ¶¨¸÷ÀàÔ¤Ëã£¨°üº¬Ð½³ê²âËã¡¢ºËËã£©¼Æ»®£¬ºÏÀíµ÷Åä×ÊÔ´£¬¼à¿Ø¼Æ»®Íê³É¹ý³Ì£»4¡¢¹¹½¨¸÷ÖÖ·ÖÎöºÍÔ¤²âÄ£ÐÍ£¬Í¨¹ý¸ú×ÙºÍ¼à¿ØÖØµãÊý¾Ý	ÈÎÖ°ÒªÇó£º1¡¢Í³ÕÐ±¾¿Æ¼°ÒÔÉÏÑ§Àú£¬ÈýÄêÒÔÉÏ»¥ÁªÍøÊý¾Ý·ÖÎö¾­Ñé»òÊý¾Ý»¯ÔËÓª¾­Ñé£¬ÓÐÍÅ¶Ó¹ÜÀí¾­ÑéÓÅÏÈ£¬Ò½ÁÆ»¥ÁªÍøÐÐÒµÓÅÏÈ£»2¡¢ÊìÏ¤Í³¼Æ·ÖÎöÈí¼þ£¬ÊìÏ¤EXCEL¹«Ê½¼°º¯Êý£¬ÊìÁ·ÕÆÎÕSQL£»3¡¢Á¼ºÃµÄÂß¼­Ë¼Î¬ÓëÒµÎñ·ÖÎöÄÜÁ¦£»4¡¢ÊìÁ·¶ÀÁ¢±àÐ´ÉÌÒµÊý¾Ý·ÖÎö±¨¸æ£¬¼°Ê±·¢ÏÖºÍ·ÖÎöÆäÖÐÒþº¬µÄ±ä»¯ºÍÎÊÌâ£»5¡¢Á¼ºÃµÄÍÅ¶ÓÄÚÍâ¹µÍ¨Ð­µ÷ÄÜÁ¦¡¢¿¹Ñ¹ÐÔÇ¿£¬ÄÜÊÊÓ¦½Ï¸ßÇ¿¶È»·¾³¡£Ö°ÄÜÀà±ð£ºÊý¾Ý·ÖÎö¾­Àí/Ö÷¹Ü
Êý¾Ý·ÖÎöÔ±	Êý¾Ý·ÖÎö	3-4.5Ç§/ÔÂ	ºÏ×Ê	1000-5000ÈË	Åú·¢/ÁãÊÛÒ½ÁÆ/»¤Àí/ÎÀÉú	ËÕÖÝ-¹¤ÒµÔ°Çø|ÔÚÐ£Éú/Ó¦½ìÉú|´ó×¨|ÕÐ2ÈË|06-19·¢²¼|ÆÕÍ¨»°ÊìÁ·|ÊýÑ§ÓëÓ¦ÓÃÊýÑ§ ÐÅÏ¢Óë¼ÆËã¿ÆÑ§	ÉÏ°àµØÖ·£ºÐÇºþ½Ö218ºÅÉúÎïÄÉÃ×Ô°	´ó×¨	ÔÚÐ£Éú/Ó¦½ìÉú	¸ÚÎ»Ö°ÔðÃèÊö£º1.¸ºÔð¼ìºË·Ö×Ó¹«Ë¾Ìá½»µÄÔÂ¶È±¨±íÊý¾ÝµÄ×¼È·ÐÔ£»2.¸ºÔð¹«Ë¾ÔÂ¶È/¼¾¶È/Äê¶È¾­ÓªÊý¾ÝµÄ»ã×ÜºÏ²¢£»3.¸ºÔð×¨Ïî·ÖÎö±¨±íµÄÊý¾ÝÕûÀíºÍ·ÖÎö»ã×Ü£»4.°´Ê±Íê³É¶¨ÖÆ±¨±í¡£¸ÚÎ»	¼¼ÄÜÒªÇó£º1.´ó×¨ÒÔÉÏÑ§Àú£¬ÄêÁä20-25Ëê£»ÓÅÐã±ÏÒµÉúÒà¿É£»2.¼ÆËã»ú¡¢ÊýÑ§»òÍ³¼ÆÏà¹Ø×¨Òµ£»ÊìÁ·Ê¹ÓÃOFFICE°ì¹«Èí¼þ£¬ÓÈÆäÄÜÊìÁ·ÔËÓÃº¯Êý¼ÆËã£»3.½ÏÇ¿µÄÑ§Ï°½ÓÊÕÄÜÁ¦£¬ÈÏÕæ¸ºÔð¡¢»ý¼«Ö÷¶¯¡£Ö°ÄÜÀà±ð£ºÆäËû¹Ø¼ü×Ö£ºÉÌÆ·Êý¾Ý·ÖÎö
´óÑ§³Ç¿Í»§Êý¾Ý·ÖÎö×¨Ô±+´óÑ§³Ç	Êý¾Ý·ÖÎö	4.5-6Ç§/ÔÂ	ÃñÓª¹«Ë¾	50-150ÈË	»¥ÁªÍø/µç×ÓÉÌÎñÒ½ÁÆ/»¤Àí/ÎÀÉú	ÖØÇì-É³Æº°ÓÇø|ÎÞÐè¾­Ñé|´ó×¨|ÕÐÈô¸ÉÈË|06-19·¢²¼	ÉÏ°àµØÖ·£ºÖØÇìÉ³Æº°Ó´óÑ§³ÇÄÏÒ»Â·177ºÅ¸½188ºÅÐ­ÐÅ³ÇÁ¢·½ÐÇ»ãÌìµØ3Â¥£¨Ô¶Å·½ÌÓý¶ÔÃæ£©	´ó×¨	ÎÞÐè¾­Ñé	¸ÚÎ»Ö°Ôð£º1.¸ºÔðÊÕ¼¯Í³¼ÆÒ½ÃÀ¿Í»§µÄ¸÷ÖÖÊý¾Ý£¬²¢½áºÏ¸÷²¿ÃÅÌá¹©µÄÏà¹ØÊý¾Ý£¬½øÐÐ·ÖÎö¿Í»§ÌØÐÔ£»2.¸ù¾Ý·ÖÎö¿Í»§µÄÌØÐÔ£¬Ìá³ö¸Ä½øÒâ¼û£¬Îª²¿ÃÅÌá¹©Êý¾ÝÖ§³Ö£»3.Íê³ÉÉÏ¼¶Áìµ¼½»´úµÄÆäËû¹¤×÷¡£	¸ÚÎ»ÒªÇó£º1¡¢ÊìÏ¤officeµÄ»ù±¾²Ù×÷£¬¾ß±¸Á¼ºÃµÄÓïÑÔ±í´ïÄÜÁ¦ºÍ¹µÍ¨ÄÜÁ¦£»¾ßÓÐ½ÏÇ¿µÄÀí½âÄÜÁ¦¼°Ó¦±äÄÜÁ¦£»3¡¢¹¤×÷Ì¬¶ÈÈÏÕæ¸ºÔð£¬¾ß±¸½ÏÇ¿µÄÍÅ¶ÓºÏ×÷¾«Éñ£¬ÄÜ³ÐÊÜÒ»¶¨µÄ¹¤×÷Ç¿¶È£»4¡¢´ó×¨¼°ÒÔÉÏÑ§Àú£¨ÓÅÐãÕß¿É·Å¿íÌõ¼þ£©5¡¢ÄÐÅ®²»ÏÞ¹¤×÷µØµã£ºÖØÇìÉ³Æº°Ó´óÑ§³ÇÐ­ÐÅÐÇ»ãÌìµØ2Â¥(Ô¶Å·½ÌÓý¶ÔÃæ£©Ð½×Ê£ºÊÔÓÃÆÚ1800×ªÕýÖ®ºó2600+¼¨Ð§×ÛºÏÐ½×Ê3000-5000+¹¤×÷Ê±¼ä£º³¯¾ÅÍíÁùÖÐÎçÐÝÏ¢2¸öÐ¡Ê±20·ÖÖÓµ¥ÐÝÎÒÃÇ¹«Ë¾Ä¿Ç°ÓÐ100ÓàÈË£¬Î»¾ÓÐÐÒµÇ°ÁÐ…
Êý¾Ý·ÖÎöÊ¦£¨ÎïÁ÷£©	Êý¾Ý·ÖÎö	5-8Ç§/ÔÂ	ÃñÓª¹«Ë¾	500-1000ÈË	Ò½ÁÆ/»¤Àí/ÎÀÉúÖÆÒ©/ÉúÎï¹¤³Ì	³¤É³-¿ª¸£Çø|3-4Äê¾­Ñé|´ó×¨|ÕÐ1ÈË|06-18·¢²¼|ÎïÁ÷¹ÜÀí	ÉÏ°àµØÖ·£ºÖÐÇàÂ·1048ºÅ³¤É³Ò½Ò©½¡¿µ²úÒµÔ°16¶°	´ó×¨	3-4Äê¾­Ñé	¸ÚÎ»Ö°Ôð:1£©¡¢¸ºÔðÎïÁ÷ÖÐÐÄ½ø¡¢Ïú¡¢´æÊý¾ÝÕûÀí¡¢¶©µ¥Á÷×ªÐ§ÂÊ¼°¼à¿Ø¸÷ÏîÖ¸±ê´ï³É½ø¶È£¬²¢°´ÒªÇóÕûÀí³ÉÖÜ/ÔÂ/¼¾/Äê¶ÈÆÀ¹À±¨¸æ£»2£©¡¢¸ºÔð¶ÔÃ¿ÔÂÎïÁ÷³É±¾¡¢¿â´æ¹ö¶¯»ù´¡Êý¾ÝµÄÕûÀí£¬¶ÔºóÐø¿â´æÖÜ×ªÔ¤²â×÷³ö·ÖÎö£»3£©¡¢Ð­Öú´î½¨Êý¾ÝÌåÏµ£¬Í¨¹ýÒµÎñÊý¾Ý·ÖÎö·¢ÏÖÎÊÌâ£¬×÷ÎªÐÐ¶¯¾ö²ßµÄ²Î¿¼£»4£©¡¢Ð­ÖúÊáÀíÏÖÓÐÏµÍ³½çÃæÖÐÊý¾Ý×Ö¶ÎÓÅ»¯£¬ÒÔ·ûºÏ³£¹æÊý¾Ýµ÷È¡ÐèÇó£»5£©¡¢Íê³ÉÉÏË¾½»¸¶µÄÖ°Ôð·¶Î§ÄÚÆäËûÁÙÊ±ÐÔ¹¤×÷ÈÎÎñ¡£	ÈÎÖ°×Ê¸ñ:1£©ÓÐÊ¹ÓÃSQLÓïÑÔÓë¸÷ÀàÊý¾Ý¿â¹¤¾ß£¬ÄÜ¹»Ê¹ÓÃPython½øÐÐÊý¾Ý´¦Àí¾­ÑéÓÅÏÈ¿¼ÂÇ£»2£©ÊìÏ¤³£ÓÃµÄEXLÊý¾Ý·ÖÎö¹¤¾ß£¬ÓÐÒ»¶¨ÎÄ×Ö¹¦µ×£¬²¢ÄÜ¶ÀÁ¢Íê³ÉÊý¾Ý·ÖÎö±¨¸æ£»3£©ÓÐÎïÁ÷²Ö´¢¡¢ÅäËÍ´ÓÒµ¾­ÑéÕßÓÅÏÈ£»4£©¾ß±¸ÀíÂÛ´´ÐÂÄÜÁ¦£¬¶ÔÒµÎñºÍ¼¼ÊõÄÑÌâ£¬×ÜÄÜÍ¨¹ý´´ÐÂºÍ¸ÄÔìÀ´¿Ë·þÀ§ÄÑ¡£Ö°ÄÜÀà±ð£ºÆäËû
Êý¾Ý¿â¹ÜÀíÔ±/ÎåÏÕÒ»½ð	Êý¾Ý¿â	0.8-1Íò/ÔÂ	ÃñÓª¹«Ë¾	50-150ÈË	»¥ÁªÍø/µç×ÓÉÌÎñ°ì¹«ÓÃÆ·¼°Éè±¸	³É¶¼-ÎÂ½­Çø|1Äê¾­Ñé|±¾¿Æ|ÕÐÈô¸ÉÈË|06-19·¢²¼	ÉÏ°àµØÖ·£ºÎÂ½­Çø	±¾¿Æ	1Äê¾­Ñé	¸ÚÎ»Ö°Ôð£º1.¸ºÔðOracle¡¢SQLSERVERÊý¾Ý¿â¹ÜÀíÎ¬»¤¼°Ñ²¼ìµÈÈÕ³£¹¤×÷£»2.¸ºÔðÊý¾Ý¿â¹ÊÕÏÕï¶ÏÏìÓ¦´¦Àí£¬ÐÔÄÜ¼à¿Ø¼°·ÖÎöµ÷ÓÅ£»3.¸ºÔðÊý¾Ý¿â¼Ü¹¹Éè¼Æ¹æ»®£¬Êý¾Ý¿â½á¹¹¸ÄÔìÉý¼¶£¬Êý¾ÝÈ¨ÏÞ°²È«¹ÜÀí£»4.¸ºÔðÊý¾Ý±¸·Ý»Ö¸´²ßÂÔÖÆ¶¨£¬±¸·Ý»Ö¸´ÂäµØÊµÊ©£¬Êý¾ÝÓÐÐ§ÐÔÑéÖ¤£»5.¸ºÔðÊý¾Ý°²È«¹ÜÀí£¬Êý¾Ý¿â½á¹¹±ä¸ü¹ÜÀí£¬Êý¾ÝÐÞ¸Ä¼°±¸·ÝµÈ¡£	¸ÚÎ»ÒªÇó£º±¾¿Æ¼°ÒÔÉÏÑ§Àú£¬¼ÆËã»úÏà¹Ø×¨Òµ£¬Ò»ÄêÒÔÉÏDBA¹¤×÷¾­Ñé£»2.¾«Í¨SQL½Å±¾ÓÅ»¯¼¼Êõ£¬ÄÜ¹»¼à¿Ø¡¢·ÖÎö¡¢½â¾öÊý¾Ý¿âÔËÐÐÆ¿¾±£¬½øÐÐÉî¶ÈÓÅ»¯£»3.¾«Í¨ORACLEÊý¾Ý¿âÌåÏµ½á¹¹£¬¸ßÐÔÄÜºÍ¸ß¿ÉÓÃ¼Ü¹¹£¬²¢ÓÐÔúÊµµÄÊµÊ©¾­Ñé£»4.ÊìÏ¤·Ö±í·Ö¿â¡¢¼¯Èº¡¢¸´ÖÆºÍÊý¾Ý·ÃÎÊ²ãÉè¼Æ£¬ÓÐº£Á¿Êý¾Ý¿âÉè¼ÆºÍÖ§³Ö¾­ÑéÓÅÏÈ£»5.ÊìÏ¤»¥ÁªÍø³£ÓÃNoSQLÊý¾Ý¿â(ÈçRedis/MongoDB)Ê¹ÓÃ¼°¹ÜÀí¾­ÑéÓÅÏÈ£»6.ÑÏ½÷ÈÏÕæ£¬¹¤×÷Ï°¹ßÁ¼ºÃ£¬Ñ§Ï°ÄÜÁ¦Ç¿£¬ÔðÈÎÐÄÇ¿£¬Á¼ºÃµÄÍ…
Êý¾Ý·ÖÎö×¨Ô±£¨ÖÜÄ©Ë«ÐÝ£©	Êý¾Ý·ÖÎö	6-10Íò/Äê	Íâ×Ê£¨Å·ÃÀ£©	1000-5000ÈË	Ã³Ò×/½ø³ö¿Ú°ì¹«ÓÃÆ·¼°Éè±¸	ÖÐÉ½|1Äê¾­Ñé|´ó×¨|ÕÐ3ÈË|06-19·¢²¼	ÉÏ°àµØÖ·£ºÑÐÍØ´òÓ¡»úÉè±¸ÓÐÏÞ¹«Ë¾	´ó×¨	1Äê¾­Ñé	¸ÚÎ»Ö°Ôð£º1¡¢¸ºÔðÏúÊÛÊý¾Ý¼°ÊÐ³¡Êý¾ÝµÄÇåÏ´¡¢ÕûÀí£¬²¢¶¨ÆÚ¸üÐÂÊý¾Ý¿â£»2¡¢¸ºÔðÍê³ÉÈÕ³£µÄÏúÊÛÍ³¼Æ·ÖÎö±¨±í£¬ÎªÆäËü²¿ÃÅÌá¹©Êý¾ÝÖ§³Ö£»È·±£Êý¾ÝÌá¹©¡¢±¨±í±àÖÆµÄ×¼È·ÐÔ¡¢¼°Ê±ÐÔ£»3¡¢ÍêÉÆÏúÊÛPBCÊý¾ÝÌåÏµ£¬ÏúÊÛ¿¼ºË·½°¸µÄºËËã·ÖÎöÓë¸ú×Ù£»4¡¢Õë¶ÔÏúÊÛÒµÎñ¶ËÔËÓªÖÐµÄ¸÷ÏîÊý¾Ý½øÐÐÍ³¼Æ·ÖÎö£¬ÎªÏúÊÛÌá¹©Ö¸µ¼£»5¡¢ÓëÍÅ¶ÓÒ»ÆðÍê³ÉÊý¾Ý·ÖÎö±¨¸æ¼°ÏúÊÛ·ÖÎö±¨¸æ£¬Îª¹«Ë¾¹ÜÀíÍÅ¶ÓÌá¹©¾ö²ßÖ¸µ¼£»6¡¢¶Ô¸÷ÏîÊý¾Ý×ÊÁÏ×öºÃ¹ÜÀí¡¢±£ÃÜ¹¤×÷£»	¸ÚÎ»ÒªÇó£º1¡¢ÓÐ1-3ÄêÊý¾ÝÍ³¼Æ·ÖÎöµÈÏà¹Ø¹¤×÷¾­Ñé£»2¡¢ÊìÁ·²Ù×÷EXCEL¸ß½×º¯Êý£¬Êý¾ÝÍ¸ÊÓ±íµÈ£»3¡¢ÓÐ½ÏÇ¿µÄÂß¼­Ë¼Î¬ÄÜÁ¦¡¢ÒµÎñÀí½âÄÜÁ¦¡¢ÎÄ×Ö±í´ïÄÜÁ¦ÓëÑ§Ï°ÄÜÁ¦£»4¡¢¶ÔÊý¾ÝÃô¸Ð£»5¡¢¹¤×÷ÑÏ½÷Ï¸ÖÂ£¬¾ßÓÐÁ¼ºÃµÄÖ°Òµ²ÙÊØ£¬Ç¿ÁÒµÄ½øÈ¡ÐÄ£¬ÓÅÐãµÄ¹µÍ¨ÄÜÁ¦ÓëÍÅ¶ÓºÏ×÷¾«Éñ£»6¡¢ÔÝ²»¿¼ÂÇÍ¬ÐÐ£»ÆäËû¸£Àû£º1¡¢ÉÏ°àÊ±¼ä£º5Ìì8Ð¡Ê±¹¤×÷ÖÆ£¬ÖÜÄ©Ë«ÐÝ£»2¡¢Ð½×Ê¹¹³É£º»ù±¾¹¤×Ê+¼¨Ð§¿¼ºË½±+ÄêÖÕ½±½ð£»3¡¢¡°ÎåÏÕÒ»½ð¡±°üÀ¨£ºÑøÀÏ±£ÏÕ¡¢Ò½ÁÆ±£ÏÕ£¨º¬…
ÏúÊÛÊý¾Ý·ÖÎö	Êý¾Ý·ÖÎö	5-7Ç§/ÔÂ	ÃñÓª¹«Ë¾	500-1000ÈË	°ì¹«ÓÃÆ·¼°Éè±¸	º¼ÖÝ-½­¸ÉÇø|ÔÚÐ£Éú/Ó¦½ìÉú|´ó×¨|ÕÐ1ÈË|06-08·¢²¼	ÉÏ°àµØÖ·£º¾ÅºÍÂ·28ºÅÎï²úÌìµØ£¨¾ÅºÍÂ·µØÌú¿Ú¸½½ü£©	´ó×¨	ÔÚÐ£Éú/Ó¦½ìÉú	¸ÚÎ»Ö°Ôð£º1¡¢¸ºÔðÇøÓòÏúÊÛÒµÎñÒµ¼¨Êý¾Ý±¨¸æµÄÕûÀí£»2¡¢Ð­ÖúÉÏ¼¶Íê³ÉÇøÓòÏúÊÛ¼Û¸ñºÍÀûÈó´ï³ÉµÄºËËã¡¢Î¬»¤Ïà¹ØÊý¾Ý£»3¡¢ºËËã¹«Ë¾¸÷Ïî¾­ÓªÖ¸±êÍê³ÉÇé¿ö£¬¼°Ê±½«ÏúÊÛÏà¹ØÊý¾Ý¸üÐÂ£¬¶ÔÊý¾ÝµÄ×¼È·ÐÔ¸ºÔð£»4¡¢Íê³ÉÁìµ¼°²ÅÅµÄÆäËûÏà¹Ø¹¤×÷¡£	ÈÎÖ°ÒªÇó1¡¢´ó×¨¼°ÒÔÉÏÑ§Àú£¬Ó¦ÓÃÊýÑ§¡¢Í³¼ÆÑ§×¨ÒµÓÅÏÈ£»2¡¢ÓÐÒ»ÄêÒÔÉÏÏúÊÛÊý¾ÝÏà¹Ø¹¤×÷¾­ÑéµÄÓÅÏÈ£»3¡¢½ÏÇ¿µÄÊý¾Ý·ÖÎö¡¢Âß¼­Ë¼Î¬ÄÜÁ¦ºÍ¹µÍ¨ÄÜÁ¦£¬ÒÔ¼°¾ßÓÐÒ»¶¨¿¹Ñ¹ÄÜÁ¦£»4¡¢¾«Í¨EXCELµÄÏà¹Ø°ì¹«·ÖÎöÈí¼þ¡£Ö°ÄÜÀà±ð£ºÏúÊÛÐÐÕþ×¨Ô±ÒµÎñ·ÖÎö×¨Ô±/ÖúÀí
Êý¾Ý·ÖÎö×¨Ô±	Êý¾Ý·ÖÎö	5-8Ç§/ÔÂ	ÉÏÊÐ¹«Ë¾	5000-10000ÈË	°ì¹«ÓÃÆ·¼°Éè±¸»¥ÁªÍø/µç×ÓÉÌÎñ	ÉîÛÚ-ÆºÉ½Çø|2Äê¾­Ñé|´ó×¨|ÕÐ1ÈË|06-18·¢²¼	ÉÏ°àµØÖ·£º½õÐåÖÐÂ·18ºÅ£¨ÆëÐÄ¿Æ¼¼Ô°ÐÐÕþÂ¥£©	´ó×¨	2Äê¾­Ñé	1¡¢Ð­Öú»ò¸ºÔð½¨Á¢¡¢ÍêÉÆ²¿ÃÅ¸÷ÏîÁ÷³ÌºÍÖÆ¶È£»2¡¢¶ÀÁ¢Íê³ÉÊý¾ÝÌáÈ¡£¬ÇåÏ´£¬·ÖÎöµÈÊý¾Ý·ÖÎö¹¤×÷£»3¡¢°´Ê±³ö¾ß¾­Óª·ÖÎö±¨¸æ£¬Îª²¿ÃÅÌá¹©¼°Ê±ÓÐÐ§µÄ¾ö²ßÖ§³Ö£»4¡¢Ö§³ÖºÍÔöÇ¿²¿ÃÅµÄÊý¾Ý·ÖÎöºÍÊý¾Ý¾ö²ßÄÜÁ¦£»5¡¢¸ºÔðÊý¾Ý¿âµÄ½¨Éè¡¢¹ÜÀíºÍ¸üÐÂ£»6¡¢¸ºÔðÆ·ÀàµÄ¿â´æ¹ÜÀí£¬°üº¬¿â´æÁ÷×ª£¬¿â´æ¼Æ»®ºÍ¿â´æÀýÍâ´¦Àí¡£	ÈÎÖ°ÒªÇó£º1¡¢´ó×¨ÒÔÉÏÑ§Àú£¬2ÄêÒÔÉÏ¹¤×÷¾­Ñé£¬ÊìÁ·Ê¹ÓÃexcel¡¢powerpointµÈ°ì¹«Èí¼þ£»2¡¢ÓÐÁãÊÛºÍ¿ìÏúÆ·Êý¾Ý·ÖÎö¾­ÑéÕßÓÅÏÈ£»3¡¢Âß¼­Ë¼Î¬ºÍÊý¾Ý·ÖÎöÓë³ÊÏÖÄÜÁ¦£»4¡¢ÍÅ¶Ó½¨Éè¼°¿ç²¿ÃÅ¹µÍ¨ÄÜÁ¦£»5¡¢ÊÊÓ¦ÄÜÁ¦ÓëÏîÄ¿ÍÆ¶¯¹ÜÀíÄÜÁ¦£»6¡¢Ñ¹Á¦ÓëÊ±¼ä¹ÜÀí£¬ÉÆÓÚÑ§Ï°£¬»ý¼«½øÈ¡¡£Ö°ÄÜÀà±ð£ºÊý¾Ý·ÖÎöÊ¦
Êý¾Ý·ÖÎöÊ¦	Êý¾Ý·ÖÎö	5-7Ç§/ÔÂ	ÃñÓª¹«Ë¾	500-1000ÈË	°ì¹«ÓÃÆ·¼°Éè±¸	º¼ÖÝ-½­¸ÉÇø|2Äê¾­Ñé|±¾¿Æ|ÕÐ1ÈË|06-08·¢²¼	ÉÏ°àµØÖ·£º¾ÅºÍÂ·28ºÅ2ºÅÂ¥3Â¥	±¾¿Æ	2Äê¾­Ñé	¸ÚÎ»Ö°Ôð£º1¡¢¸ºÔð¹©Ó¦ÉÌ¿ª·¢Êý¾ÝµÄÕûÀí¡¢Í³¼Æ¡¢½¨Ä£·ÖÎö£¬²¢ÖÆ×÷±¨±íºÍ±¨¸æ£»2¡¢¸ù¾Ý¹¤×÷ÐèÇó£¬Ö´ÐÐÊý¾Ý´¦Àí¡¢·ÖÎö¡¢¼ì²é£¬Íê³É¾ßÌåÖ¸¶¨µÄÖØÒªÊý¾ÝÍ³¼Æ£»3¡¢Íê³É¹©Ó¦Á´ÖÐÐÄÃ¿¸öÔÂÐèÒªµÄÊý¾Ý±¨±í¼°¸÷×Ó¹«Ë¾µÄÉÌÆ·Êý¾Ý·ÖÎö£»4¡¢Í¨¹ýÊý¾ÝÍ³¼Æ·ÖÎö£¬ÍÚ¾ò²É¹º¹©Ó¦Á´ÎÊÌâ£¬²¢Ìá³öÓÅ»¯½¨Òé£»5¡¢Íê³ÉÁìµ¼°²ÅÅµÄÆäËû¹¤×÷ÈÎÎñ¡£	ÈÎÖ°ÒªÇó£º1¡¢±¾¿Æ¼°ÒÔÉÏÑ§Àú£¬ÊýÑ§¡¢Í³¼ÆÑ§¡¢¼ÆËã»úµÈÏà¹Ø×¨ÒµÓÅÏÈ£»2¡¢ÓÐÁ½Äê¼°ÒÔÉÏÉÌÆ·Êý¾Ý·ÖÎö£¬¿ìÏúÐÐÒµ¹¤×÷¾­ÑéÓÅÏÈ¿¼ÂÇ£»3¡¢ÊìÏ¤»ù´¡µÄÊý¾Ý·ÖÎö·½·¨£¬°üº¬£ºÃèÊöÐÔ·ÖÎö¡¢»Ø¹é·ÖÎö¡¢·½²î·ÖÎö£»4¡¢¾ß±¸Á¼ºÃµÄ¹µÍ¨ÄÜÁ¦¡¢Ö´ÐÐÁ¦£¬¶Ô¹¤×÷ÓÐ½ÏÇ¿ÔðÈÎÐÄµÈ£»ÊìÏ¤²Ù×÷EXCEL¡¢SPSS¡¢MySQLÊý¾Ý¿âµÄÊ¹ÓÃ£¬¾ß±¸SQL/RÓïÑÔµÈÊý¾Ý´¦Àí¼¼ÄÜ¡£Ö°ÄÜÀà±ð£º´óÊý¾Ý¿ª·¢¹¤³ÌÊ¦
Êý¾Ý·ÖÎöÊ¦/Ë«ÐÝ	Êý¾Ý·ÖÎö	4.5-6Ç§/ÔÂ	ÃñÓª¹«Ë¾	50-150ÈË	»¥ÁªÍø/µç×ÓÉÌÎñ°ì¹«ÓÃÆ·¼°Éè±¸	³É¶¼-ÎÂ½­Çø|1Äê¾­Ñé|´ó×¨|ÕÐÈô¸ÉÈË|06-19·¢²¼	ÉÏ°àµØÖ·£ºÎÂ½­Çø	´ó×¨	1Äê¾­Ñé	¸ÚÎ»Ö°Ôð£º1¡¢¸ºÔðÊý¾Ý±¨±íµÄÖÆ×÷£¬×öºÃÔ¤¾¯Í¨ÖªºÍ±¨±í¿ÉÊÓ»¯¡£2¡¢¼ÆËãÒµ¼¨¿¼ºË£¬¶ÔÊý¾Ý½øÐÐ»üºË£¬ÌáÉýÊý¾ÝµÄ×¼È·ÐÔ¡£3¡¢»ý¼«·¢ÏÖÒµÎñÖÐµÄÁÁµãºÍÎÊÌâ£¬×«Ð´Ïà¹ØÊý¾Ý·ÖÎö±¨¸æ¡£4¡¢ÍêÉÆÊý¾ÝÖ¸±êÌåÏµ£¬Ìá¸ßÊý¾Ý²ú³öÐ§ÂÊ¡£5¡¢ÈÏÕæÖ´ÐÐÁìµ¼½»°ìµÄÆäËûÈÎÎñ¡£	ÈÎÖ°ÒªÇó1¡¢ÊìÁ·Ê¹ÓÃExcel·ÖÎö´¦Àí´óÁ¿¸´ÔÓÊý¾Ý¡£2¡¢¾ß±¸±àÐ´SQL²éÑ¯Êý¾Ý¿âµÄÊµ¼ÊÓ¦ÓÃÄÜÁ¦¡£3¡¢ÊìÁ·Ê¹ÓÃPythonÓïÑÔÖÐPandasÊý¾Ý·ÖÎö°ü¡£4¡¢ÊìÏ¤³£ÓÃµÄÊý¾Ý·ÖÎö·½·¨¡£5¡¢ÖÆ×÷×¨ÒµÊý¾Ý·ÖÎö±¨¸æµÄÄÜÁ¦¡£¸£Àû´ýÓö£º1.Ë«ÐÝ£¬·¨¶¨½ÚÈÕÐÝÏ¢£¬ÏíÊÜ¹«Ë¾½±Àø£¨Ãâ·ÑÂÃÓÎ£¬ÏÖ½ð½±Àø£¬ÊµÎï½±Àø£©2.¶îÍâ¸£Àû£ºÈËÉí±£ÏÕ£¬ÒâÍâÒ½ÁÆ£¬×¡ÔºÒ½ÁÆ£¬ÑøÀÏ¹«»ý½ð¡£3.¹«Æ½¡¢¹«Õý¡¢¹«¿ªµÄ½úÉýÇþµÀ¡£¹¤×÷Ê±¼ä£ºÉÏÎç8£º30-ÏÂÎç5£º30Ö°ÄÜÀà±ð£ºÊý¾Ý·ÖÎöÊ¦¹Ø¼ü×…
Êý¾ÝÔËÓª×¨Ô±	Êý¾Ý·ÖÎö	4-6Ç§/ÔÂ	ÃñÓª¹«Ë¾	50-150ÈË	»¥ÁªÍø/µç×ÓÉÌÎñ°ì¹«ÓÃÆ·¼°Éè±¸	³É¶¼-ÎäºîÇø|1Äê¾­Ñé|´ó×¨|ÕÐ5ÈË|06-19·¢²¼	ÉÏ°àµØÖ·£ºÌì¸®¶þ½Ö151ºÅÁìµØ»·Çò½ðÈÚÖÐÐÄA×ù1903ÊÒ	´ó×¨	1Äê¾­Ñé	¸ÚÎ»Ö°Ôð£º1¡¢¸ºÔð¸÷ÒµÎñÁ÷ÅäÖÃ¹ÜÀí£¬¹µÍ¨²¢·þÎñ¸÷¸öÒµÎñÁ÷£»2¡¢¹µÍ¨Ð­µ÷¹«Ë¾Ïà¹Ø²¿ÃÅ£¬¶Ô¹«Ë¾¸÷ÏîÁ÷³Ì½øÐÐÉè¼ÆÓÅ»¯£»3¡¢¿Í»§¹ÜÀí£¬°Ñ¿Ø¿Í»§×ÊÖÊ£»4¡¢¶©µ¥¹ÜÀí£¬¹æ·¶¶©µ¥Á÷³Ì£»5¡¢¶Ô¸÷ÏîÊý¾Ý½øÐÐÔËÓª·ÖÎö£¬¶Ô¸÷ÀàÊý¾Ý½øÐÐ·ÖÎöÕûÀíºÍ×Ü½á£»6¡¢¸ù¾ÝÊÐ³¡ÐèÇó£¬Ñ°ÕÒºÏÊÊ²úÆ·¡¢ÖÆ×÷²úÆ·Çåµ¥£»7¡¢Íê³ÉÉÏ¼¶½»´úµÄÆäËûÈÎÎñ¡£	ÈÎÖ°ÒªÇó£º1¡¢´ó×¨ÒÔÉÏÑ§Àú£¬¼ÆËã»ú¶þ¼¶ÒÔÉÏ£»2ÄêÒÔÉÏÏà¹Ø¹¤×÷¾­ÑéÓÅÏÈ£»2¡¢ÄÜÊìÁ·Ê¹ÓÃoffice°ì¹«Èí¼þ£»3¡¢ÉÃ³¤Êý¾Ý·ÖÎö£¬ÄÜÍ¨¹ý¸÷ÖÖ¼¼ÇÉºÍÊÖ¶Î£¬ÌáÉýÊý¾Ý´¦ÀíµÄÐ§ÂÊºÍÖÊÁ¿£»4¡¢¶ÔÊý¾Ý¸ß¶ÈÃô¸Ð£¬Ï²°®Êý¾ÝÊÕ¼¯¹¤×÷£»5¡¢¾ßÓÐ½ÏÇ¿µÄ¹µÍ¨ºÍ»ã±¨ÄÜÁ¦£¬ÉÆÓÚÍÅ¶ÓºÏ×÷£¬¿¹Ñ¹ÄÜÁ¦Ç¿£»6¡¢¾ßÓÐÁ¼ºÃµÄÎÄ°¸¹¦µ×£¬ÄÜ¸ù¾ÝÐèÇóÊä³ö£¬±ãÓÚÒµÎñÄÜ¿ìËÙÀí½âµÄÁ÷³ÌÎÄ°¸»ò±ê×¼ÎÄ°¸¡£¸£Àû´ýÓöËµ£ºÎÞÔðÈÎµ×Ð½+¸ßÌá³É+¼¨Ð§½±½ð£¬¸ßÐÂ²»ÊÇÃÎ£»ÎåÏÕÒ»½ð+ÖÜÄ©Ë…
Êý¾Ý¿â¹ÜÀíÔ± (Ö°Î»±àºÅ£ºGalanz001154)	Êý¾Ý¿â	15-20Íò/Äê	ÃñÓª¹«Ë¾	10000ÈËÒÔÉÏ	¼Ò¾ß/¼Òµç/Íæ¾ß/ÀñÆ·	·ðÉ½-Ë³µÂÇø|3-4Äê¾­Ñé|´ó×¨|ÕÐÈô¸ÉÈË|06-02·¢²¼	ÉÏ°àµØÖ·£ºÈÝ¹ð´óµÀÄÏ25ºÅ	´ó×¨	3-4Äê¾­Ñé	¸ÚÎ»Ö°Ôð:1¡¢¸ºÔðÒµÎñÏµÍ³Êý¾Ý¿â¹ÜÀí£¬°üÀ¨Êý¾Ý¿âÈÕ³£Î¬»¤£¬ÏµÍ³Êý¾Ý°²È«ÒÔ¼°È¨ÏÞ¹ÜÀí¡¢¹ÊÕÏ´¦Àí¡¢ÈÕ³£´íÎóÇé¿ö´¦ÀíµÈ£»2¡¢¸ºÔðÊý¾Ý¿â±¸·Ý¹ÜÀí¡¢¼à¿Ø±¸·ÝÇé¿ö£¬»Ö¸´²ßÂÔ·½°¸µÄÖÆ¶¨ÓëÊµÊ©£»OracleºÍmysql¡¢SQLSERVERÊý¾Ý¿âÐÔÄÜ¼à¿ØºÍµ÷ÓÅ£¬SQLreview£¬Êý¾Ý±¸·Ý»Ö¸´¼Æ»®µÄÖÆ¶¨¡¢Ö´ÐÐ£»3¡¢¸ºÔðÒÀ¾ÝÒµÎñÐèÇóÓÅ»¯Êý¾Ý´æ´¢½á¹¹£¬¸ºÔðÊý¾Ý¿âÏµÍ³²¿Êð·½°¸µÄ¼Æ»®¡¢Éè¼ÆºÍÊµÊ©£»4¡¢¸ºÔðÏµÍ³Êý¾Ý¿â¶¨ÆÚ¼ì²é£¬½øÐÐÐÔÄÜ·ÖÎöÓëµ÷ÓÅ£¬³ä·Ö±£Ö¤ÐÅÏ…	ÈÎÖ°×Ê¸ñ:1¡¢È«ÈÕÖÆ±¾¿Æ¼°ÒÔÉÏÑ§Àú£¬¼ÆËã»ú»òÏà¹Ø×¨Òµ£¬2ÄêÒÔÉÏORACLE\MYSQL\SQLSRVERDBA¹ÜÀí¾­Ñé£¬ÓÐÏà¹ØµÄDBAÈÏÖ¤Ö¤ÊéÕßÓÅÏÈ£»2¡¢¾«Í¨Êý¾Ý¿âÉè¼Æ£¬¹ÜÀí£¬¹ÊÕÏÅÅ³ýºÍÐÔÄÜµ÷ÓÅ£¬±¸·ÝºÍ»Ö¸´£¬Êý¾Ý¿âÅäÖÃ¼°ÈÕ³£¹ÜÀí£¬ÄÜ¶ÀÁ¢Íê³ÉDBA¹ÜÀíÈÎÎñ£»3¡¢¾«Í¨Êý¾Ý¿âÔ­Àí¡¢¾«Í¨Êý¾Ý¿âºËÐÄ²ÎÊýµÄÉèÖÃºÍµ÷Õû£¬ÓÐ¹æ»®¡¢Éè¼Æ¡¢²¿ÊðÒÔ¼°Êý¾Ý¿âÐÔÄÜÓÅ»¯¾­Ñé£»4¡¢ÓÐÁ¼ºÃµÄ¹µÍ¨ÄÜÁ¦£¬ÍÅ¶ÓºÏ×÷ÄÜÁ¦£¬¿¹Ñ¹ÄÜÁ¦¡£Ö°ÄÜÀà±ð£ºÊý¾Ý¿â¹¤³ÌÊ¦(DBA)
Êý¾Ý·ÖÎöÊ¦	Êý¾Ý·ÖÎö	4-6Ç§/ÔÂ	Íâ×Ê£¨·ÇÅ·ÃÀ£©	1000-5000ÈË	¼Ò¾ß/¼Òµç/Íæ¾ß/ÀñÆ·Ã³Ò×/½ø³ö¿Ú	Äþ²¨-ÓàÒ¦ÊÐ|ÔÚÐ£Éú/Ó¦½ìÉú|±¾¿Æ|ÕÐ1ÈË|06-19·¢²¼	ÉÏ°àµØÖ·£º³Ç¶«¿ª·¢ÇøÓáÕÔ½­Â·88ºÅ	±¾¿Æ	ÔÚÐ£Éú/Ó¦½ìÉú	¹¤×÷ÄÚÈÝ£º1¡¢¸ºÔðµçÉÌÊý¾Ý²É¼¯ÕûÀí£¬¶ÔÊý¾Ý½øÐÐÉî¶È·ÖÎö£¨°üÀ¨ÊÐ³¡·ÖÎöÊý¾Ý£¬ÔËÓªÖÐÊý¾Ý£¬ÊÛºóÊý¾ÝµÈ£©£»2¡¢¶ÔÓÃ»§ÐÐÎªÊý¾Ý½øÐÐ·ÖÎöºÍÍÚ¾ò£¬½¨Á¢Êý¾Ý·ÖÎöÌåÏµ²¢×«Ð´·ÖÎö±¨¸æ£»3¡¢µ÷ÑÐÌìÃ¨¡¢ÌÔ±¦ÉÏÐÂ²úÆ·¡¢ÀûÈó¼°¾ºÕù¶ÔÊÖ·ÖÎö£»4¡¢¶À×ÔÍê³ÉÊý¾ÝÌáÈ¡¡¢±¨±íÖÆ×÷¡¢ÉîÈë·ÖÎö£»5¡¢¸ºÔð¹«Ë¾ÔÂ¶È¡¢¼¾¶È¡¢Äê¶È¿â´æÊý¾Ý·ÖÎö£»6¡¢Íê³ÉÉÏ¼¶½»°ìµÄÆäËûÈÎÎñ¡£Ö°ÄÜÀà±ð£ºÊý¾Ý·ÖÎöÊ¦¹Ø¼ü×Ö£º´óÊý¾ÝÊý¾Ý´¦Àí	Ö°Î»ÒªÇó£º1¡¢±¾¿Æ¼°ÒÔÉÏÑ§Àú£¬Í³¼ÆÑ§¡¢¼ÆÁ¿¾­¼ÃÑ§¡¢Êý¾ÝÍÚ¾òµÈÊý¾ÝÏà¹Ø×¨Òµ£¬¿É½ÓÊÜÓ¦½ìÉú£»2¡¢¾ß±¸½ÏÇ¿µÄÊý¾Ý·ÖÎöÄÜÁ¦¡¢Âß¼­Ë¼Î¬ÄÜÁ¦¡¢Ö´ÐÐÄÜÁ¦ºÍÍÅ¶Ó¾«Éñ£»3¡¢¹¤×÷Ï¸ÐÄ¡¢ÈÏÕæ£¬´¦ÊÂÁé»î£¬ÓÐ½ÏÇ¿µÄÓ¦±äºÎÑ§Ï°ÄÜÁ¦£»4¡¢ÓÐÊý¾ÝÍ³¼Æ·ÖÎö¡¢Êý¾ÝÍÚ¾òµÈ»¥ÁªÍøÐÐÒµÊý¾Ý·ÖÎö¾­Ñé£¬ÊìÏ¤Êý¾Ý½¨Ä£ÖªÊ¶£¬ÕÆÎÕÊý¾Ý·ÖÎöÌåÏµ·½·¨£¬ÓÅÏÈ¿¼ÂÇ£»5¡¢ÊìÁ·ÕÆÎÕ²úÆ·ÐèÇó·ÖÎö¡¢Éè¼Æ¼¼ÇÉ£¬¶Ô½»»¥Éè¼Æ¹ý³ÌÓÐÒ»¶¨µÄÀí½â£¬»áPython¸ü¼Ñ¡£¶þ¡¢
Êý¾Ý×¨Ô±	Êý¾Ý¹ÜÀí»òÖÎÀí	6-8Ç§/ÔÂ	ºÏ×Ê	500-1000ÈË	Åú·¢/ÁãÊÛ¼Ò¾ß/¼Òµç/Íæ¾ß/ÀñÆ·	º¼ÖÝ-½­¸ÉÇø|1Äê¾­Ñé|´ó×¨|ÕÐÈô¸ÉÈË|06-19·¢²¼	ÉÏ°àµØÖ·£ºÏÂÉ³ÐÂ¼ÓÆÂ¿Æ¼¼Ô°5´±733-734º¼ÖÝÇ§Ò¼¿Æ¼¼ÓÐÏÞ¹«Ë¾	´ó×¨	1Äê¾­Ñé	1.¸ºÔðÌìÃ¨µêÆÌÊý¾ÝÊÕ¼¯¡¢ÕûÀí¡¢·ÖÎöµÈÊý¾Ý¹¤×÷£»2.¸ºÔðÊÐ³¡¡¢ÏúÊÛ¡¢ÔËÓª»î¶¯µÈÊý¾ÝÍ³¼Æ£¬Ö÷ÒªÒÔÈÕÍ³¼ÆÎªÖ÷£¬ÐÎ³ÉÈÕ±¨¡¢ÖÜÒÔ¼°ÔÂ±¨£»·ÖÎöÎÊÌâ²¢Ìá³öÓÅ»¯·½°¸£»3.ÐÐÒµ¡¢¾ºÆ·Êý¾Ý¸ú×Ù£¬·ÖÎö²¢ÍÚ¾ò»ú»áµã£»4.¸ú½ø»î¶¯ÆÚ¼äµÄÊý¾Ý£¬·ÖÎöÌá³ö½â¾ö·½°¸£»5.ÓÅ»¯Êý¾ÝÍ³¼ÆÎ¬¶È£¬ÓëÏà¹Ø²úÆ·¾­Àí¶Ô½ÓºóÌ¨Êý¾ÝÍ³¼Æ¹¦ÄÜÓÅ»¯¡£	Ö°Î»ÒªÇó£º1.ÊìÏ¤µçÉÌ£¬ÁË½âÌìÃ¨ÉÌ¼ÒºóÌ¨£¬ÓÐµçÉÌÔËÓª¾­ÑéµÄÓÅÏÈ£»2.Í³¼ÆÑ§¡¢ÊýÑ§µÈÀí¿Æ×¨ÒµÓÅÏÈ£»3.¾ß±¸½ÏÇ¿µÄÂß¼­Ë¼Î¬ºÍÊý¾Ý·ÖÎöÄÜÁ¦£¬¶ÔÊý¾ÝÃô¸Ð¶È¸ß£¬¿ÉÒÔ¼°Ê±·¢ÏÖÊý¾ÝÒì³£²¢Ìá³ö´óÖÂÓÅ»¯·½Ïò£»4.¾«Í¨ExcelµÈ³£ÓÃ°ì¹«¹¤¾ß£»5.¾ß±¸Á¼ºÃ¹µÍ¨ÄÜÁ¦£¬ÈÏÕæµÄ¹¤×÷Ì¬¶È£¬¿¹Ñ¹Á¦Ç¿¡£Ö°ÄÜÀà±ð£ºµçÉÌ×¨Ô±
Êý¾Ý·ÖÎö×¨Ô±	Êý¾Ý·ÖÎö	6-8Ç§/ÔÂ	ÉÏÊÐ¹«Ë¾	1000-5000ÈË	¼Ò¾ß/¼Òµç/Íæ¾ß/ÀñÆ·	º¼ÖÝ-Óàº¼Çø|2Äê¾­Ñé|±¾¿Æ|ÕÐ1ÈË|06-09·¢²¼	ÉÏ°àµØÖ·£ºº¼ÖÝ¾­¼Ã¿ª·¢ÇøÁÙÆ½´óµÀ592ºÅ	±¾¿Æ	2Äê¾­Ñé	¸ÚÎ»Ö°Ôð£º1¡¢Ã¿ÔÂÐÐÒµÊý¾Ý½øÐÐ·ÖÎö£¬²¢ÄÜÊÕ¼¯ÄÚÍâ²¿¸÷ÖÖÊý¾Ý½øÐÐ·ÖÎöÕûÀí³ÉÔÂ¶È±¨¸æ£»2¡¢»ùÓÚ¶àÎ¬Êý¾Ý£¬°üÀ¨µçÉÌÊý¾ÝÖÐÌ¨¡¢µêÆÌÔËÓªÊý¾ÝÒÔ¼°µÚÈý·½Êý¾ÝµÈ£¬½øÐÐÕûºÏºÍ·ÖÎö¶´²ì£¬Ìá¹©¾ßÓÐ¿ÉÖ´ÐÐÐÔµÄÉÌÒµ½¨Òé£»3¡¢¾ßÓÐÒ»¶¨µÄÇ°Õ°ÐÔ£¬Í¨¹ýÊý¾ÝºÍÐÅÏ¢µÄ´¦Àí£¬¶ÔÎ´À´µÄÇ÷ÊÆ×ö³öÒ»¶¨µÄÅÐ¶ÏºÍÔ¤²â£»4¡¢ÄÜÀí½âÒµÎñÐèÇó£¬³ý·ÖÎöÍâ£¬ÄÜ¹»½«¹Ì»¯µÄÄÚÈÝ²úÆ·»¯£¬¶Ô½Ó¼¼ÊõÍâ»¯ÎªÏµÍ³¡£	ÈÎÖ°ÒªÇó£º1¡¢±¾¿Æ¼°ÒÔÉÏÑ§Àú£¬ÊýÑ§¡¢Í³¼ÆÑ§¡¢ÐÄÀíÑ§¡¢¾­¼ÃÑ§¡¢¼ÆËã»úµÈÏà¹Ø×¨ÒµÓÅÏÈ£»2¡¢1-3ÄêÊý¾Ý·ÖÎöÏà¹Ø¹¤×÷¾­Ñé£¬ÁãÊÛ¡¢¿ìÏûºÍ»¥ÁªÍøÏà¹ØÐÐÒµÓÅÏÈ£»3¡¢¶ÔÉÌÒµ¡¢Êý¾ÝºÍÒµÎñÃô¸Ð£¬¾ß±¸ÓÅÐãµÄÊý¾ÝË¼Î¬ºÍÇ¿ÁÒµÄÊý¾Ý¾ö²ßÒâÊ¶£»4¡¢¾ßÓÐÒ»¶¨µÄ´óÊý¾Ý´¦ÀíºÍÒµÎñ·ÖÎöµÄÄÜÁ¦£¬ÓÐ´óÊý¾Ý»òÕßµ÷ÑÐ¹«Ë¾Ïà¹Ø¾­ÑéÕßÓÅÏÈ£»5¡¢¾ß±¸ÍÅ¶Ó¹ÜÀíÄÜÁ¦£¬Á¼ºÃµÄ¹µÍ¨ÄÜÁ¦£¬ÄÜ¹»¿çÍÅ¶Ó½øÐÐÐ­µ÷¹µÍ¨¡£Ö°ÄÜÀà±ð£ºÊý¾Ý·ÖÎöÊ¦
Êý¾Ý·ÖÎö×¨¼Ò£¨¹©Ó¦Á´£© (Ö°Î»±àºÅ£ºkukahome002546)	Êý¾Ý·ÖÎö	1-1.5Íò/ÔÂ	ÉÏÊÐ¹«Ë¾	10000ÈËÒÔÉÏ	¼Ò¾ß/¼Òµç/Íæ¾ß/ÀñÆ·¼Ò¾Ó/ÊÒÄÚÉè¼Æ/×°äê	»Æ¸Ô|3-4Äê¾­Ñé|±¾¿Æ|ÕÐ1ÈË|05-26·¢²¼	ÉÏ°àµØÖ·£º»ÆÖÝÇøÓíÍõÖÐÁ¸´óµÀ¹Ë¼Ò¼Ò¾ÓÏîÄ¿²¿	±¾¿Æ	3-4Äê¾­Ñé	¸ÚÎ»Ö°Ôð:¸ÚÎ»Ö°Ôð£º£¨Ö÷Òª¸ºÔð¶Ô¶©µ¥Êý¾Ý/²úÄÜÊý¾Ý/Ô¤²âÊý¾Ý×ö·ÖÎö£©1¡¢¸ºÔð¹©Ó¦Á´Êý¾ÝÌåÏµºÍ½â¾ö·½°¸½¨Éè£¬ÓÅ»¯¹©Ó¦Á´ÓòÊý¾ÝÔËÓª£¬ÌáÉýÊý¾ÝÔËÓªµÄÖÊÁ¿ºÍÐ§ÂÊ2¡¢»ùÓÚ¹©Ó¦Á´Á÷³Ì£¬ÓÃÊý¾ÝÇý¶¯¹©Ó¦Á´ÄÜÁ¦½¨Éè£¬ÈÃ¹©Ó¦Á´ÄÜÁ¦ÏòÊý¾Ý»¯¡¢ÖÇÄÜ»¯Éý¼¶¡£3¡¢³ÁµíÒµÎñ·ÖÎöË¼Â·Óë¿ò¼Ü£¬Õç±ðÒµÎñ³¡¾°ºÍ¼ÛÖµ£¬¿ìËÙÍÆ¶¯Êý¾ÝÐèÇó²¢Çý¶¯²úÆ·ÂäµØ£¬4¡¢¸ºÔð·«ÈíµÈ¶àÎ¬·ÖÎöÒµÎñ±¨±íÌåÏµ´î½¨£¬²ÎÓëÒµÎñ¼à¿Ø¡¢Êý¾Ý¿´°åµÈÊý¾Ý¿ª·¢£¬Ð­ÖúÍê³ÉÊý¾Ý¿â½¨Ä£5¡…	ÈÎÖ°×Ê¸ñ:1¡¢±¾¿Æ¼°ÒÔÉÏÑ§Àú£¬5ÄêÒÔÉÏÊý¾Ý¸ÚÎ»¾­Ñé£¬·á¸»µÄÊý¾Ý¼Ü¹¹ºÍ´óÐÍÏîÄ¿ÂäµØ¾­Ñé2¡¢¾«Í¨ÒµÎñ½¨Ä£¡¢Êý¾Ý²Ö¿â½¨Ä££¬ÔÚ¹©Ó¦Á´Êý¾ÝÔËÓª¼°Êý¾ÝÖÎÀí·½ÃæÓÐÒ»¶¨µÄ³É¹¦²úÆ·»¯¾­Ñé3¡¢¶Ô¹©Ó¦Á´ÁìÓòÊý¾ÝÓÐÕûÌåµÄÀí½â£¬ÉÆÓÚ´ÓÊý¾ÝÎÊÌâµÄ·¢ÏÖ¼°ÍÆ¶¯½â¾ö£¬¶ÔÒµÎñ³¡¾°Ãô¸Ð£¬4¡¢·á¸»µÄºáÏòÐ­Í¬¡¢¿ç½çÕûºÏ×ÊÔ´ÄÜÁ¦£¬ÓÐ½ÏÇ¿µÄÂß¼­Ë¼Î¬ÄÜÁ¦¼°¿¹Ñ¹ÄÜÁ¦5¡¢¾ß±¸Á¼ºÃµÄ·ÖÎöÄÜÁ¦¡¢¹µÍ¨¼¨Ð§£»¾ß±¸Á¼ºÃµÄÑ§Ï°ÄÜÁ¦£¬ÄÜ¹»¿ìËÙÕÆÎÕÐÂµÄ¼¼Êõ.¼¼ÊõÒªÇó£º1.Ê…
Êý¾Ý×¨Ô±	Êý¾Ý¹ÜÀí»òÖÎÀí	0.8-1Íò/ÔÂ	ÃñÓª¹«Ë¾	10000ÈËÒÔÉÏ	¼Ò¾ß/¼Òµç/Íæ¾ß/ÀñÆ·	ÄÏ¾©-ÐþÎäÇø|1Äê¾­Ñé|±¾¿Æ|ÕÐ1ÈË|06-17·¢²¼	ÉÏ°àµØÖ·£ºÄÏ¾©ÊÐÐþÎäÇøÐì×¯°Ù¼Ò»ã10ºÅÂ¥304	±¾¿Æ	1Äê¾­Ñé	1¡¢¸ºÔð¹«Ë¾Æ½Ì¨Êý¾ÝÆÀ¹ÀÌåÏµ´î½¨£¬°üº¬ÐÐÒµ£¬µêÆÌ£¬²úÆ·£¬¿Í·þ£¬ÍÆ¹ãµÈÒµÎñÄ£¿éµÄÂß¼­ÐèÇóÊáÀí£¬ÆÀ¹ÀÖ¸±êÖÆ¶¨£¬Êý¾ÝÆÀ¹ÀÄ£ÐÍ´î½¨¡£2¡¢½áºÏ·ÖÎö½á¹û¼°¶ÔÒµÎñÐèÇóµÄÉîÈëÀí½â£¬¸ºÔð¸÷ÏîÊý¾Ý·ÖÎö£¬Ìá¹©ÔËÓªÓÅ»¯µ÷Õû½¨Òé£¬¸ú½ø²ßÂÔÂäµØÐ§¹û¡£3¡¢¸ºÔð´î½¨×¨Ïî·ÖÎö·½·¨£¬ÍÆ¶¯¹«Ë¾Êý¾Ý»¯ÔËÓª¹¤×÷£¬Îª¹«Ë¾µçÉÌÔËÓª¾ö²ßÌá¹©³ä·ÖµÄÊý¾ÝÖ§³Å¡£4¡¢¸ºÔð½«·ÖÎöÂß¼­Í¨¹ýÊý¾Ý²úÆ·Õ¹ÏÖ£¬Êä³öÔ­ÐÍºÍÐèÇó£¬ÎªÊý¾Ý²úÆ·¿ª·¢Ìá¹©Ö§³Ö¡£	Ö°Î»ÒªÇó£º1.±¾¿Æ¼°ÒÔÉÏÑ§Àú£¬1ÄêÒÔÉÏ¹¤×÷¾­Ñé2.¾ßÓÐ½ÏÇ¿µÄÊý×ÖÃô¸ÐÐÔ£¬½ÏÎª¾«Í¨EXCELÈí¼þ£¬ÊìÁ·Ó¦ÓÃº¯Êý¼°Ïà¹ØµÄÍ³¼Æ·ÖÎö¹¤¾ß3.Ë¼Î¬»îÔ¾£¬ÖªÊ¶Ãæ¹ã£¬Âß¼­ÐÔÇ¿£¬²¢¾ß±¸¿ìËÙÑ§Ï°µÄÄÜÁ¦4ÉÆÓÚ¹µÍ¨¡¢¾ßÓÐ½ÏÇ¿µÄÍÅ¶ÓºÏ×÷¾«ÉñºÍ×éÖ¯¡¢Ð­µ÷ÄÜÁ¦£¬ÓÐ½ÏÇ¿µÄÖ°ÒµÔðÈÎÐÄÖ°ÄÜÀà±ð£ºÊý¾Ý·ÖÎöÊ¦¹Ø¼ü×Ö£ºÊý¾Ý·ÖÎö
º£ÍâÊý¾Ý·ÖÎö×¨Ô±	Êý¾Ý·ÖÎö	0.5-1Íò/ÔÂ	ÃñÓª¹«Ë¾	10000ÈËÒÔÉÏ	¼Ò¾ß/¼Òµç/Íæ¾ß/ÀñÆ·	ÖÐÉ½|1Äê¾­Ñé|±¾¿Æ|ÕÐÈô¸ÉÈË|06-16·¢²¼	ÉÏ°àµØÖ·£º»ÆÆÔÕòÐËÆÔ´óµÀ¶«	±¾¿Æ	1Äê¾­Ñé	1¡¢¸ºÔðÊý¾ÝµÄËÑ¼¯¡¢ÇåÏ´¡¢´¦ÀíºÍÕûÀí¡£2¡¢¸ºÔð²»Í¬ÊÐ³¡ºÍ²úÆ·µÄÊý¾Ý·ÖÎöºÍ±¨¸æÖÆ×÷¹¤×÷£¬´Ó·ÖÎö½á¹ûÖÐ·¢ÏÖÎÊÌâ£¬²¢Ìá³öºÏÀí»¯¸ÄÉÆ½¨Òé¡£3¡¢¸ºÔðÊý¾Ý²É¹ººÍÊý¾Ý¿âÎ¬»¤¡£4¡¢´¦ÀíÒµÎñÌá³öµÄÁÙÊ±ÐèÇó£¬¼°Ê±ÇÒ×¼È·µØÌá¹©Êý¾ÝÖ§³Ö¡£	ÈÎÖ°ÒªÇó:1¡¢±¾¿Æ¼°ÒÔÉÏ¡¢Ó¢ÓïÁù¼¶¼°ÒÔÉÏ£¬×¨ÒµÊýÑ§¡¢Í³¼ÆÑ§¡¢ÊÐ³¡ÓªÏú¡¢¾­¼ÃÑ§ÓÅÏÈ£»2¡¢¾«Í¨MicrosoftOffice°ì¹«Èí¼þ£¬¶ÔExcelµÄÕÆÎÕÒªÇó·Ç³£ÊìÁ·£¬ÊìÏ¤Python¡¢SQL¡¢RµÈ¹¤¾ßÓÅÏÈ¿¼ÂÇ£»3¡¢¾ß±¸Á¼ºÃµÄÂß¼­·ÖÎö¡¢¹µÍ¨ºÍ¿ìËÙÑ§Ï°µÄÄÜÁ¦£¬ÄÜ¹»¶ÀÁ¢¿ªÕ¹Êý¾Ý·ÖÎö¡¢Í¼±íÖÆ×÷¡¢²¢Ìá³öÓÐÖ¸µ¼ÐÔµÄ·¢Õ¹½¨Òé¡£Ö°ÄÜÀà±ð£ºÊý¾Ý·ÖÎöÊ¦
Êý¾Ý·ÖÎö×¨Ô±	Êý¾Ý·ÖÎö	6-8Ç§/ÔÂ	ÃñÓª¹«Ë¾	10000ÈËÒÔÉÏ	¼Ò¾ß/¼Òµç/Íæ¾ß/ÀñÆ·	ÖÐÉ½|1Äê¾­Ñé|±¾¿Æ|ÕÐ2ÈË|06-16·¢²¼	ÉÏ°àµØÖ·£º»ÆÆÔÕòÐËÆÔ´óµÀ¶«	±¾¿Æ	1Äê¾­Ñé	¹¤×÷Ö°Ôð:1¡¢¸ºÔðÊý¾ÝµÄËÑ¼¯¡¢ÇåÏ´¡¢´¦ÀíºÍÕûÀí¡£2¡¢¸ºÔð²»Í¬ÊÐ³¡ºÍ²úÆ·µÄÊý¾Ý·ÖÎöºÍ±¨¸æÖÆ×÷¹¤×÷£¬´Ó·ÖÎö½á¹ûÖÐ·¢ÏÖÎÊÌâ£¬²¢Ìá³öºÏÀí»¯¸ÄÉÆ½¨Òé¡£3¡¢¸ºÔðÊý¾Ý²É¹ººÍÊý¾Ý¿âÎ¬»¤¡£4¡¢´¦ÀíÒµÎñÌá³öµÄÁÙÊ±ÐèÇó£¬¼°Ê±ÇÒ×¼È·µØÌá¹©Êý¾ÝÖ§³Ö¡£	ÈÎÖ°ÒªÇó:1¡¢±¾¿Æ¼°ÒÔÉÏ¡¢Ó¢ÓïÁù¼¶¼°ÒÔÉÏ£¬;×¨ÒµÊýÑ§¡¢Í³¼ÆÑ§¡¢ÊÐ³¡ÓªÏú¡¢¾­¼ÃÑ§ÓÅÏÈ£»2¡¢¾«Í¨MicrosoftOffice°ì¹«Èí¼þ£¬¶ÔExcelµÄÕÆÎÕÒªÇó·Ç³£ÊìÁ·£¬ÊìÏ¤Python¡¢SQL¡¢RµÈ¹¤¾ßÓÅÏÈ¿¼ÂÇ¡£3¡¢¾ß±¸Á¼ºÃµÄÂß¼­·ÖÎö¡¢¹µÍ¨ºÍ¿ìËÙÑ§Ï°µÄÄÜÁ¦£¬ÄÜ¹»¶ÀÁ¢¿ªÕ¹Êý¾Ý·ÖÎö¡¢Í¼±íÖÆ×÷¡¢²¢Ìá³öÓÐÖ¸µ¼ÐÔµÄ·¢Õ¹½¨Òé¡£Ö°ÄÜÀà±ð£ºÆäËû
Êý¾Ý·ÖÎöÊ¦	Êý¾Ý·ÖÎö	0.7-1Íò/ÔÂ	ÃñÓª¹«Ë¾	150-500ÈË	»¥ÁªÍø/µç×ÓÉÌÎñ¼Ò¾ß/¼Òµç/Íæ¾ß/ÀñÆ·	º¼ÖÝ-ÏôÉ½Çø|1Äê¾­Ñé|±¾¿Æ|ÕÐÈô¸ÉÈË|06-18·¢²¼	ÉÏ°àµØÖ·£ºÍû¾©¹ú¼ÊC×ù1¶°3101	±¾¿Æ	1Äê¾­Ñé	¸ÚÎ»Ö°Ôð£º1.°´ÐèÍê³É²¿ÃÅÄÚ²¿Êý¾Ý±¨±íµÄÕûÀí¡¢·ÖÎöÓëÀûÓÃ£¬¼°Ê±Ìá¹©ÐÅÏ¢Ö§³Ö£¬¶¨ÆÚ×·×ÙÒµ¼¨¼°ÆäËû¹Ø¼üÒµÎñÖ¸±êÇé¿ö£¬¶´²ìÒµÎñ¶¯×÷£¬Ìá¹©¾ö²ß»ù´¡£»2.¸ºÔð¹«Ë¾²úÆ·¸÷½×¶ÎÊý¾ÝµÄÕûÀí¡¢·ÖÎö¼°Ìá½»Êý¾Ý±¨¸æ£¬¿ÉÊÓ»¯³ÊÏÖ£¬ÖØµã¶Ô²úÆ·Êý¾Ý½øÐÐ·ÖÎöºÍÍÚ¾ò£¬ÀûÓÃÊý¾Ý·ÖÎö½áÂÛÍÆ¶¯²úÆ·µÄÓÅ»¯£»3.¶ÔÒµÎñÊý¾Ý½øÐÐÕûºÏ¡¢·ÖÎöÍÚ¾ò£¬ÍÚ¾ò²úÆ·ÒÔ¼°ÓÃ»§Ç±ÔÚÐÅÏ¢£¬·¢ÏÖ²úÆ·¹æ»®¡¢ÒµÎñÁ÷³ÌµÈ´æÔÚµÄÎÊÌâ£¬²¢ÄÜ¼°Ê±·´À¡¼°¸ú½ø£¬Îª¹«Ë¾ÔËÓª¼°¾ö²ßÌá¹©Ò…	ÈÎÖ°ÒªÇó£º1.±¾¿Æ¼°ÒÔÉÏÑ§Àú£¬Ó¢ÓïËÄ¼¶¼°ÒÔÉÏ£¬Í³¼ÆÑ§¡¢Ó¦ÓÃÊýÑ§¡¢¼ÆËã»úµÈÏà¹Ø×¨ÒµÓÅÏÈ£»2.Ò»Äê¼°ÒÔÉÏÊý¾Ý·ÖÎö¾­Ñé£¬µçÉÌÐÐÒµ¾­ÑéÓÅÏÈ£»3.Éî¿ÌÀí½âÍ³¼ÆºÍÍÚ¾ò·½·¨ÂÛ£¬ÊìÏ¤R»òPythonÖÁÉÙÒ»ÖÖÊý¾Ý·ÖÎöÓïÑÔ£»4..ÊìÏ¤Tableau¡¢PowerBIµÈÖ÷Á÷BI¿ÉÊÓ»¯Ó¦ÓÃÈí¼þ£¬¿ÉÒÔÊìÁ·»æÖÆ¸÷ÀàÍ¼±í£»5.ÓÐ½ÏÇ¿µÄÂß¼­·ÖÎöÄÜÁ¦£¬¿ç²¿ÃÅ¹µÍ¨ÄÜÁ¦Ö°ÄÜÀà±ð£ºÊý¾Ý·ÖÎöÊ¦
Æ·ÅÆÊý¾ÝÔËÓªÍ³³ï	Êý¾Ý·ÖÎö	0.8-1Íò/ÔÂ	ºÏ×Ê	500-1000ÈË	Åú·¢/ÁãÊÛ¼Ò¾ß/¼Òµç/Íæ¾ß/ÀñÆ·	º¼ÖÝ-½­¸ÉÇø|1Äê¾­Ñé|´ó×¨|ÕÐÈô¸ÉÈË|06-19·¢²¼	ÉÏ°àµØÖ·£ºÏÂÉ³ÐÂ¼ÓÆÂ¿Æ¼¼Ô°5´±733-734º¼ÖÝÇ§Ò¼¿Æ¼¼ÓÐÏÞ¹«Ë¾	´ó×¨	1Äê¾­Ñé	1.½¨Á¢ÍêÉÆµÄÉÌÆ·Êý¾ÝÔËÓªÊý¾Ý¿â£¬¶à·½Î»¶à½Ç¶È³ÁµíÉÌÆ·ÔËÓªÊý¾Ý£¬Îª¹«Ë¾ÔËÓªÌá¹©»ù´¡Ö§³Ö2.¸ú×ÙºÍ·ÖÎöµêÆÌÔËÓªÇé¿ö£¬ÐÎ³É²úÆ·»¯µÄÊý¾Ý·½°¸3.½áºÏµêÆÌÔËÓªÊµ¼Ê£¬Õë¶ÔÐÔµÄÖÆ¶¨·ÖÎö±¨¸æ£¬Ìá³öºÏÀí»¯µÄ½â¾ö½¨Òé4.¹Ø×¢ÐÐÒµ¡¢¾ºÆ·¶¯Ì¬£¬¼°Ê±·ÖÎö×Ü½á£¬ÎªµêÆÌºÍ¹«Ë¾¾ö²ßÌá¹©ÒÀ¾ÝºÍÖ§³Ö	Ö°Î»ÒªÇó£º1.´ó×¨¼°ÒÔÉÏÑ§Àú£¬ÊýÑ§¡¢Í³¼ÆÑ§¡¢¾­¼ÃÑ§µÈÏà¹Ø×¨Òµ±ÏÒµ2.ÊìÏ¤µêÆÌÔËÓªµÄ»ù±¾ÄÚÈÝ£¬ÓÐÈýÄêÒÔÉÏÉÌÆ·Êý¾ÝÔËÓªÏà¹Ø¾­Ñé£¬ÁË½âÌÔ±¦ÌìÃ¨µÈÆ½Ì¨Å®×°ÐÐÒµÔËÓª×´Ì¬ºÍ·¢Õ¹¹æÂÉ3.ÓÐÍÅ¶Ó¹ÜÀíºÍÏîÄ¿ÔË×÷¾­ÑéÓÅÏÈ4.ÐÔ¸ñ»îÆÃ¿ªÀÊ£¬¿¹Ñ¹ÄÜÁ¦Ç¿£¬ÓÐ½ÏºÃµÄ¹µÍ¨±í´ïÄÜÁ¦£¬Âß¼­Ë¼Î¬ÄÜÁ¦Ç¿Ö°ÄÜÀà±ð£º²úÆ·/Æ·ÅÆ×¨Ô±¹Ø¼ü×Ö£ºÊý¾Ý·ÖÎöÊý¾ÝÊÐ³¡
Êý¾Ý¿â¹ÜÀíÔ±	Êý¾Ý¿â	6-8Ç§/ÔÂ	ÉÏÊÐ¹«Ë¾	10000ÈËÒÔÉÏ	¼Ò¾ß/¼Òµç/Íæ¾ß/ÀñÆ·Ã³Ò×/½ø³ö¿Ú	·ðÉ½|3-4Äê¾­Ñé|±¾¿Æ|ÕÐ1ÈË|05-15·¢²¼	ÉÏ°àµØÖ·£ºÁúÖÞÂ·´óÍíÃñÖ÷¹¤ÒµÇø¶«ÁâÐÂ±¦µçÆ÷×Ü²¿	±¾¿Æ	3-4Äê¾­Ñé	1¡¢Î¬»¤ËùÓÐÊý¾Ý¿âÎÈ¶¨ÔËÐÐ£¬¹Ø×¢Êý¾Ý¿â¼¯ÈºÕûÌåÔËÐÐÇé¿ö£¬³ÖÐø·¢ÏÖºÍ½â¾öÇ±ÔÚµÄÎÊÌâºÍµ÷ÓÅ£»2¡¢¶ÔÉú²ú»·¾³Ê¹ÓÃÊý¾Ý¿âSQLServer¡¢MySQL½øÐÐÈÝÁ¿¹æ»®¡¢¼Ü¹¹Éè¼Æ£¬Ìá¸ßÒµÎñ¸ß¿ÉÓÃÐÔºÍÈÝÔÖÄÜÁ¦£»3¡¢¸ºÔðSQLServer¡¢MySQLÊý¾Ý¿âµÄ¼à¿Ø¡¢ÐÔÄÜÓÅ»¯¡¢¹ÜÀíÓëÎ¬»¤£»4¡¢¸ºÔðSQLServer¡¢MySQLÊý¾Ý¿âµÄ¹æ»®¡¢²¿Êð¡¢±¸·Ý»Ö¸´¡¢Ç¨ÒÆ¼°¹ÊÕÏÅÅ³ý£»5¡¢Ð­ÖúÖ¸µ¼Ö§³Ö¸÷²úÆ·ÏßµÄÊý¾Ý¿âÉè¼Æ£¬SQLÓï¾äÓÅ»¯£¬ÉóºËµÈ£»6¡¢¸ºÔð¹«Ë¾Ïà¹Ø·þÎñÆ÷µÄ²¿Êð£¬Î¬»¤£¬…	ÈÎÖ°ÒªÇó£º1¡¢È«ÈÕÖÆ±¾¿ÆÒÔÉÏÑ§Àú£¬3ÄêÒÔÉÏSQLServer¡¢MySQLÊµ¼Ê¹ÜÀí¾­Ñé£»2¡¢ÊìÏ¤SQLServer¡¢MySQLÊý¾Ý¿âµÄÌåÏµ½á¹¹ºÍ¹¤×÷Ô­Àí£¬ÊìÏ¤³£ÓÃ´æ´¢ÒýÇæµÄ¹¦ÄÜºÍÌØµã£»3¡¢ÊìÏ¤SQLServer¡¢MySQL¸ß¿ÉÓÃ¼Ü¹¹·½°¸µÄ²¿ÊðÎ¬»¤£»4¡¢ÊìÏ¤SQLServer¡¢MySQL¡¢RedisÊý¾Ý¿âµÄ°²×°Î¬»¤¡¢ÓÅ»¯¡¢Ñ¹Á¦²âÊÔºÍ¼¯Èº¼Ü¹¹£»5¡¢ÊìÏ¤Êý¾Ý¿âµÄÐÔÄÜÓÅ»¯¡¢SQLµ÷ÓÅ¼¼Êõ£¬¶Ô¸ß²¢·¢Êý¾Ý¿âµÄËøºÍÊÂÎñ¸ôÀëÎÊÌâÓÐÉîÈëÀí½â£»6¡¢ÊìÏ¤³£ÓÃµÄÊý¾Ý¿â±¸·Ý·½·¨£¬Àí½âÆä¹¤×÷Ô­Àí…
Êý¾Ý·ÖÎöÖ÷¹Ü/×¨Ô±	Êý¾Ý·ÖÎö	5-8Ç§/ÔÂ	ÃñÓª¹«Ë¾	5000-10000ÈË	»¥ÁªÍø/µç×ÓÉÌÎñ¼Ò¾ß/¼Òµç/Íæ¾ß/ÀñÆ·	ÄÏ¾©-ÐþÎäÇø|3-4Äê¾­Ñé|´ó×¨|ÕÐ2ÈË|06-01·¢²¼	ÉÏ°àµØÖ·£ºÖÓÁé½Ö50ºÅ	´ó×¨	3-4Äê¾­Ñé	¸ÚÎ»Ö°Ôð£º1¡¢½¨Á¢·¢Õ¹ÉÏÏßµÄ»ù´¡Êý¾Ý¡¢¾­ÓªÊý¾Ý½øÐÐ×·×Ù¡¢·ÖÎö¡¢Í³¼Æ£¬½¨Á¢Êý¾Ý·ÖÎöÄ£ÐÍ£¬´ÓÊý¾ÝÖÐ·¢ÏÖ¹Ø¼üÎÊÌâ²¢Ìá³öÓÅ»¯·½°¸£¬ÍÆ¶¯·¢Õ¹ÉÏÏß½ø¶È£¬ÔËÓªµ÷Õû£»2¡¢¶ÔÊý¾ÝÂÞÅÌÏµÍ³Êý¾Ý¿âµÄ¶¨ÆÚÎ¬»¤ºÍÒì³£´¦Àí£¬¶ÔÊý¾ÝÏµÍ³ÐÔÄÜ·ÖÎöÓëµ÷ÓÅ¡¢ÅÅ´í£¬±£Ö¤Êý¾ÝÕýÈ·ÐÔ£»3¡¢Êý¾ÝÂÞÅÌÏµÍ³Êý¾Ý±¨±íµÄÐèÇó»ã×Ü¡¢ÓÅ»¯Éè¼ÆºÍÊµÊ©£¬Óë¼¼Êõ²¿¹µÍ¨ÓÅ»¯·½°¸£¬²¢ÊµÏÖÉÏÏß£»	ÈÎÖ°×Ê¸ñ£º1¡¢±¾¿ÆÒÔÉÏÑ§Àú£¬×¨Òµ²»ÏÞ2¡¢3ÄêÒÔÉÏÊý¾ÝÔËÓª·ÖÎö¾­Ñé3¡¢ÊìÁ·²Ù×÷officeÏà¹ØÈí¼þ£¬¾ßÓÐ½ÏÇ¿µÄEXCELºÍPPT¹¦µ×£¬´ÓÊÂ¹ýÏà¹ØÊý¾Ý·ÖÎö¸ÚÎ»¹¤×÷Õß¸ü¼Ñ4¡¢¾ßÓÐÒ»¶¨µÄÊý¾ÝÃô¸ÐÐÔ£¬ÉÃ³¤¹µÍ¨ÓëÐ­µ÷£¬¾ßÓÐ½ÏÇ¿µÄ¿¹Ñ¹ÄÜÁ¦¼°ÍÅ¶ÓÐ­×÷¾«Éñ£¬¾ß±¸ÓÅÁ¼µÄÖ°Òµ²ÙÊØÖ°ÄÜÀà±ð£ºÒµÎñ·ÖÎö×¨Ô±/ÖúÀí
Êý¾Ý×¨Ô±	Êý¾Ý¹ÜÀí»òÖÎÀí	0.7-1.5Íò/ÔÂ	ÃñÓª¹«Ë¾	150-500ÈË	Åú·¢/ÁãÊÛ¼Ò¾ß/¼Òµç/Íæ¾ß/ÀñÆ·	¹ãÖÝ-ÌìºÓÇø|3-4Äê¾­Ñé|±¾¿Æ|ÕÐ1ÈË|04-20·¢²¼	ÉÏ°àµØÖ·£ºÌåÓý¶«Â·122ºÅÑò³Ç¹ú¼ÊÉÌÃ³ÖÐÐÄÎ÷Ëþ1812-1813	±¾¿Æ	3-4Äê¾­Ñé	1¡¢Ö§³Ö¸÷ÖÖ³£¹æ»òÁÙÊ±Êý¾Ý·ÖÎöÐèÇó£»2¡¢Ìá¹©¸÷ÀàÒµÎñÏà¹ØµÄ·ÖÎö¼°½¨Òé£»3¡¢Óë²¿ÃÅ¹µÍ¨Ð­µ÷ÐèÇó²¢Ìá³ö¸÷ÖÖÐÂµÄÊý¾Ý·ÖÎöÏîÄ¿»ò·½°¸£»4¡¢³ÖÐøµØ¸Ä½øÊý¾Ý²É¼¯¡¢´¦Àí¡¢·ÖÎö¡¢±¨¸æµÈ¸÷¸öÁ÷³ÌÉÏµÄ¹¤×÷£»5¡¢¾ß±¸Êý¾Ý´î½¨µÄÄÜÁ¦£¬·ÖÎöµç×ÓÉÌÎñÊý¾ÝµÄÄÚº­ÓëÂß¼­£»6¡¢½¨Á¢BI²¢½øÐÐ·ÖÎö¡£	ÈÎÖ°ÒªÇó£º1¡¢±¾¿Æ¼°ÒÔÉÏÑ§Àú£¬¼ÆËã»ú¡¢Í³¼Æ¡¢ÊýÀí¿Æ×¨ÒµÓÅÏÈ£»2¡¢Á½ÄêÒÔÉÏÏúÊÛÐÍÆóÒµÊý¾Ý·ÖÎöÏà¹Ø¹¤×÷¾­ÑéÕßÓÅÏÈ£»3¡¢ÊìÁ·Ê¹ÓÃº¯Êý½øÐÐÊý¾Ý·ÖÎö£¬ÓÐ½¨Ä£¾­Ñé£»4¡¢ÊìÏ¤ÒµÎñ¡¢ÔËÓªÁ÷³Ì£¬¾ß±¸²ÉÏú¾­Ñé£»5¡¢Âß¼­·ÖÎöÄÜÁ¦Ç¿£¬ÈÈ°®Ñ§Ï°£¬²»¾åÌôÕ½¡£¡¾¹«Ë¾¸£Àû¡¿1¡¢ÎåÏÕÒ»½ð£º¹ºÂòÎåÏÕ¼°¹«»ý½ð2¡¢°ì¹«µØµã£ºÑò³Ç¹ú¼ÊÉÌÃ³ÖÐÐÄÎ÷Ëþ£¨µØÌúÌåÓýÖÐÐÄB³ö¿ÚÇ°ÐÐ200Ã×£©3¡¢ÉÏ°àÊ±¼ä£ºÖÜÄ©Ë«ÐÝ£¬ÔçÉÏ8£º30ÉÏ°à£¬ÏÂÎç17£º30ÏÂ°à£¬ÎçÐÝÒ»Ð¡Ê±£¬·¨¶¨…
Êý¾Ý·ÖÎöÊ¦	Êý¾Ý·ÖÎö	0.6-1Íò/ÔÂ	ÃñÓª¹«Ë¾	500-1000ÈË	Ã³Ò×/½ø³ö¿Ú¼Ò¾ß/¼Òµç/Íæ¾ß/ÀñÆ·	»ÝÖÝ|1Äê¾­Ñé|´ó×¨|ÕÐÈô¸ÉÈË|05-11·¢²¼	ÉÏ°àµØÖ·£ºÖÙâý¸ßÐÂÇøäüÇÈÕòÁª·¢´óµÀÄÏÃæ138ºÅ½ÜÏ£¼¯ÍÅ	´ó×¨	1Äê¾­Ñé	¹¤×÷Ö°Ôð£º1Í¨¹ýÊý¾Ý·¢ÏÖÎÊÌâ¼°·ÖÎö³¡¾°£¬±àÐ´·ÖÎö±¨¸æ¼°½¨Òé½â¾ö·½°¸£»2Ð­Í¬IEÈËÔ±£¬Íê³ÉÊý¾Ý·ÖÎöÆ½Ì¨½¨Éè£¬²ÎÓëÏµÍ³²âÊÔ/ÎÄµµ±àÐ´ºÍ»ã±¨¹¤×÷£»3¸ºÔð×Ô¶¯»¯³µ¼ä¸÷ÏîÊý¾ÝµÄÊÕ¼¯ÓëÕûÀí¹¤×÷£»4Êä³öÃ¿ÖÜ£¬Ã¿ÔÂ£¬Ã¿¼¾¶È£¬Äê¶È¸÷¹¤ÐòµÄÖ÷ÒªÊý¾ÝºÍ·ÖÎö×Ü½á¡£Ö°ÄÜÀà±ð£ºÊý¾Ý²É¼¯¹¤³ÌÊ¦Êý¾Ý·ÖÎöÊ¦¹Ø¼ü×Ö£ºÊý¾Ý·ÖÎöÊý¾Ý´¦ÀíÍ³¼Æ	1.1ÄêÒÔÉÏÊý¾Ý·ÖÎö»òÊý¾ÝÍÚ¾ò¾­Ñé£¨ÓÅÐãÓ¦½ì±ÏÒµÉú¿ÉÒÔ¿¼ÂÇ£©£»2.ÊìÏ¤³£ÓÃµÄÊýÀíÍ³¼ÆÀíÂÛ£¬Êý¾Ý·ÖÎö£¬ÕÆÎÕR/SPSS/PythonµÈÖÁÉÙÒ»ÖÖ·ÖÎö¹¤¾ß£»3ÊìÁ·Ê¹ÓÃ°ì¹«Èí¼þ£¬ÓÐ½ÏÇ¿µÄ±¨¸æ±àÐ´ºÍ»ã±¨ÄÜÁ¦£»4.¹¤×÷ÓÐÈÈÇé£¬ÓÐ³å¾¢£»ÓÐ¸ß¶ÈÔðÈÎÐÄºÍÍÅ¶ÓºÏ×÷¾«Éñ£»5.ÊìÏ¤SQL
Êý¾Ý¹ÜÀíÔ±	Êý¾Ý¹ÜÀí»òÖÎÀí	4.5-6Ç§/ÔÂ	ÃñÓª¹«Ë¾	150-500ÈË	¼Ò¾ß/¼Òµç/Íæ¾ß/ÀñÆ·	·ðÉ½-Ë³µÂÇø|2Äê¾­Ñé|´ó×¨|ÕÐ1ÈË|06-19·¢²¼|Ó¢ÓïÁ¼ºÃ|µç×ÓÐÅÏ¢¹¤³Ì	ÉÏ°àµØÖ·£º¹ã¶«Ê¡·ðÉ½ÊÐË³µÂÇøÂ×½ÌÈýÖÞ½¨Éè¶«Â·4ºÅ	´ó×¨	2Äê¾­Ñé	Ò»¡¢ÖªÊ¶ÒªÇó1¡¢½¨Á¢Æ·ÖÊÊý¾Ý¿â£¬Í¨¹ýÊý¾Ý¼°Ê±·´Ó³Æ·ÖÊÊµÌ¬£¬¶ÔÆ·ÖÊÊý¾Ý½øÐÐÇãÏò¹ÜÀí2¡¢¶ÔÊý¾ÝÃô¸Ð£¬¾ß±¸Àí¿ÆÏà¹ØµÄ×¨ÒµÖªÊ¶3¡¢ÓÐ½ÏÇ¿µÄÂß¼­Ë¼Î¬ÄÜÁ¦¶þ¡¢	¼¼ÄÜÒªÇó1¡¢Á¼ºÃµÄ¹µÍ¨¡¢Ð­µ÷ÄÜÁ¦¼°ÏµÍ³·ÖÎöºÍÕï¶Ï¡¢ÅÐ±ðÄÜÁ¦£»2¡¢ÄÜ¹»×ÔÖ÷ÔËÓÃOfficeAccess½¨Á¢Êý¾Ý¿â3¡¢ÊìÁ·ÔËÓÃOfficeEXCLEÖÐµÄ¹«Ê½º¯Êý4¡¢¾ß±¸Ò»¶¨»ù´¡µÄOfficeEXCLEºê±à³ÌÄÜÁ¦¡£Ö°ÄÜÀà±ð£ºÉóºËÔ±¹Ø¼ü×Ö£ºÊý¾Ý¹ÜÀíÔ±
Êý¾Ý·ÖÎöÊ¦	Êý¾Ý·ÖÎö	4-6Ç§/ÔÂ	ÃñÓª¹«Ë¾	150-500ÈË	¼Ò¾ß/¼Òµç/Íæ¾ß/ÀñÆ·»¥ÁªÍø/µç×ÓÉÌÎñ	³£ÖÝ|1Äê¾­Ñé|´ó×¨|ÕÐ2ÈË|06-19·¢²¼	ÉÏ°àµØÖ·£ºÐÂ±±´´ÒâÔ°D×ù22Â¥	´ó×¨	1Äê¾­Ñé	¸ÚÎ»Ö°Ôð1¡¢¶ÔÌìÃ¨µÄÊý¾Ý·ÖÎö¶ÔÓÚÌìÃ¨µêÆÌµÄÊý¾Ý¼à²âÓë¹Ü¿Ø2¡¢¶ÔÊÐ³¡¾ºÆ·µÄ·ÖÎö£¬¸÷Àà¼Æ»®Êý¾ÝÅÌµã2¡¢Í¨¹ýÊý¾Ý¶ÔÒì³£½øÐÐ·ÖÎö¡¢·½°¸¸ú½øºÍ¸ÄÉÆÐ§¹ûÅÌµã	ÈÎÖ°×Ê¸ñ1¡¢´ó×¨¼°ÒÔÉÏÑ§Àú£¬µçÉÌ¹úÃ³ÊÐ³¡ÓªÏúÍ³¼Æ¾­¼ÃÑ§µÈ×¨Òµ2¡¢ÐÔ¸ñ³ÁÎÈÍâÏò£¬¹µÍ¨±í´ïÄÜÁ¦½ÏºÃ3¡¢½ÏÇ¿µÄÂß¼­ÐÔ£¬Êý¾Ý·ÖÎöÄÜÁ¦£¬ÉÆÓÚË¼¿¼£¬ÉÃ³¤Êý¾Ý±¨±í·ÖÎö4¡¢½ÏÇ¿µÄÑ§Ï°ÄÜÁ¦¡¢Ö´ÐÐÁ¦ÓëÄ¿±ê¹ÜÀíÄÜÁ¦Ö°ÄÜÀà±ð£ºÊý¾Ý·ÖÎöÊ¦¹Ø¼ü×Ö£ºÊý¾Ý·ÖÎöÊ¦Êý¾Ý·ÖÎöÊý¾Ý´¦ÀíÊý¾ÝÍÚ¾ò
Êý¾Ý¹ÜÀíÈí¼þ¹¤³ÌÊ¦	Êý¾Ý¹ÜÀí»òÖÎÀí	0.8-1Íò/ÔÂ	ºÏ×Ê	1000-5000ÈË	µç×Ó¼¼Êõ/°ëµ¼Ìå/¼¯³ÉµçÂ·¼Ò¾ß/¼Òµç/Íæ¾ß/ÀñÆ·	¹ãÖÝ-·¬Ø®Çø|2Äê¾­Ñé|±¾¿Æ|ÕÐ1ÈË|06-18·¢²¼	ÉÏ°àµØÖ·£º¹ãÖÝÊÐ·¬Ø®Çø»¯ÁúÕò½ðºþ¹¤ÒµÇø½ðÊ¢Ò»Â·Ò»ºÅ	±¾¿Æ	2Äê¾­Ñé	¸ÚÎ»Ö°Ôð£º¸ºÔðÓëÁªÍøÉè±¸»òÖÕ¶ËµÄÊý¾Ý½»»»¡¢Êý¾Ý´æ´¢¡¢Êý¾Ý·þÎñÆ÷¹ÜÀí¡¢Êý¾ÝÔÆ¹ÜÀí¡¢Êý¾ÝÏÔÊ¾µÈµÄÈí¼þÊµÏÖ±à³ÌÉè¼Æ¡¢µ÷ÊÔ£¬¼°ÏµÍ³²úÆ·¼¼ÊõÖ§³ÖÖ°ÄÜÀà±ð£ºÊý¾Ý·ÖÎöÊ¦	¸ÚÎ»ÒªÇó£º£¨1£©¼ÆËã»úÍøÂç¡¢»òÍøÂçÍ¨ÐÅ¹¤³Ì±¾¿ÆÒÔÉÏ±ÏÒµ£¬ÆäÖÐÑ§Ï°²¢Ó¦ÓÃ¹ý·þÎñÆ÷¡¢Êý¾Ý¿âÈí¼þ±à³ÌÉè¼ÆÖªÊ¶£»£¨2£©ÓÐÎïÁªÍøÉè¼Æ¾­ÑéµÄÓÅÏÈ£»£¨3£©ÊìÁ·ÕÆÎÕC++¡¢JAVAÓïÑÔ±à³Ì¹¤¾ß£»£¨4£©ÊìÏ¤ÕÆÎÕWeb±àÂë¡¢QT±àÂë¹¤¾ß¡£
ÐÅÏ¢Êý¾Ý·ÖÎö¹ÜÀí	Êý¾Ý·ÖÎö	4.5-6Ç§/ÔÂ	ÃñÓª¹«Ë¾	150-500ÈË	Ã³Ò×/½ø³ö¿Ú¼Ò¾ß/¼Òµç/Íæ¾ß/ÀñÆ·	ÒåÎÚ|3-4Äê¾­Ñé|´ó×¨|ÕÐ1ÈË|06-14·¢²¼	ÉÏ°àµØÖ·£º·ðÌÃÕò·ðÌÃ´óµÀ2901ºÅ£¨·ðÌÃÅÉ³öËù¹«½»Õ¾¶ÔÃæ£©	´ó×¨	3-4Äê¾­Ñé	Ö÷ÒªÖ°ÔðÃèÊö£º1¡¢Ð­Öú¾­Àí×ö³öÓÐÖÊÁ¿¡¢ÓÐ¼ÛÖµµÄÊý¾ÝÍ³¼Æ·ÖÎö£¬²¢ÔÚ¼ÓÇ¿¹ÜÀí£¬Ìá¸ß¹©Ó¦Á´ÔËÐÐÖÊÁ¿µÈ·½ÃæÎª¹«Ë¾½µµÍ·çÏÕ¡¢Ìá¸ßÊÕÒæ¡£2¡¢Ð­Öú¶ÔÕû¸ö¹ÜÀíÏµÍ³»ù´¡×ÊÁÏ½øÐÐÈÕ³£Î¬»¤ºÍ¹Ü£¬Ö÷Òª¶Ô¹«Ë¾ERPÐÅÏ¢¹ÜÀíÏµÍ³¡¢Êý¾Ý¿âÇ°¶Ë½øÐÐÓÐÐ§¹ÜÀí£¬È·±£Êý¾Ý°²È«ÐÔ¡¢¼°Ê±ÐÔ¡¢×¼È·ÐÔ£¬Ìá¹©¹«Ë¾¸÷²¿ÃÅËùÐèÏà¹ØÊý¾Ý·ÖÎö±¨¸æ£¬ÒÔ¼°ÆäËüºÍÐÅÏ¢¹ÜÀíÏµÍ³µÄÏà¹Ø¹¤×÷3¡¢ÓÅ»¯Êý¾Ý£¬Ìá¸ß·ÖÎö×÷ÓÃ¼ÛÖµ	ÈÎÖ°×Ê¸ñ£º1¡¢ÓÐ½ÏÇ¿µÄÐèÇó·ÖÎöÄÜÁ¦¡¢Âß¼­ÍÆÀíÄÜÁ¦¡¢¹µÍ¨Ð­µ÷ÄÜÁ¦2¡¢×ñÊØ¹«Ë¾Êý¾ÝÍ³¼Æ·ÖÎö¹¤×÷µÄ¹æ·¶¹ÜÀí£¬²»Ðé±¨£¬²»Îè±×£¬²»ÅªÐé×÷¼Ù3¡¢ÊìÏ¤¹«Ë¾ÒµÎñÔË×÷£¬¶Ô¸÷²¿ÃÅµÄÊý¾ÝÍ³¼Æ·ÖÎö¹¤×÷¸øÓèÖ§³ÖÅäºÏ4¡¢»ã±à¸÷ÀàÍ³¼ÆÊý¾Ý·ÖÎö±¨±í£¬ÕûºÏ»ã×Ü¡¢×ÛºÏ·ÖÎö£¬°´Ê±Îª¸÷²¿ÃÅÌá¹©¿ÉÐÐÐÔµÄ±¨±í5¡¢ÊìÁ·ÕÆÎÕ²¢²Ù×÷microsoftofficeword¡¢excel¡¢ppt
APPÊý¾Ý·ÖÎö¾­Àí	Êý¾Ý·ÖÎö	1-1.5Íò/ÔÂ	ÃñÓª¹«Ë¾		¼Ò¾ß/¼Òµç/Íæ¾ß/ÀñÆ·	ÉÏº£-Ðì»ãÇø|5-7Äê¾­Ñé|±¾¿Æ|ÕÐ2ÈË|05-07·¢²¼	ÉÏ°àµØÖ·£ºÌÒ½­Â·8ºÅ·½Ì«Éú»î¼Ò	±¾¿Æ	5-7Äê¾­Ñé	¹¤×÷Ö°Ôð:1.¸ºÔð·½Ì«ÐÒ¸£¼ÒAPP²úÆ·Êý¾Ý»ñÈ¡£¬ÐÎ³ÉÊý¾ÝÐèÇó£¬Í³Ò»Ö¸±ê¹é¿Ú£¬Ö÷µ¼²¢Ð­Í¬ÄÚÍâ²¿×ÊÔ´»ñÈ¡Êý¾Ý£¬±£Ö¤Êý¾Ý²É¼¯¹æ·¶¡¢ÍêÕû¡¢×¼È·£»2.¶¨ÆÚÊä³ö·½Ì«ÐÒ¸£¼ÒAPPÊý¾Ý±¨¸æ£¬¼à¿ØÒµÎñÖ´ÐÐÐ§¹û£¬Ð­µ÷ÒµÎñ¸´ÅÌ£»3.Éî¿ÌÀí½â·½Ì«ÐÒ¸£¼ÒAPPÒµÎñÐèÇó£¬½¨Éè²¢ÓÅ»¯APPÊý¾ÝÖ¸±êÌåÏµ£¬¹æ·¶Êý¾Ý½á¹¹£¬¶ÔAPPµÄÊý¾Ý×ÊÔ´½øÐÐÏµÍ³¹æ»®£»4.Ê¶±ðÒµÎñ³¡¾°£¬¹Ø×¢ÇþµÀÍÆ¹ã¡¢ÄÚÈÝÔËÓª¡¢ÓÃ»§ÔËÓªµÈÏà¹ØÊý¾Ý£¬´ÓÊý¾Ý½Ç¶È·ÖÎöÒµÎñÎÊÌâ¡¢ÖÆ¶¨ÓÅ»¯´ëÊ©ºÍ½â¾…	ÈÎÖ°×Ê¸ñ:1¡¢±¾¿Æ¼°ÒÔÉÏÑ§Àú£¬ÊÐ³¡ÓªÏú¡¢Í³¼ÆÑ§¡¢ÊýÑ§µÈÏà¹Ø×¨ÒµÓÅÏÈ£»2¡¢3-5ÄêÁªÍø²úÆ·ÓÃ»§ÔËÓªºÍÊý¾Ý·ÖÎö¾­Ñé£¬ÖªÃû»¥ÁªÍøÏà¹Ø¾­ÑéÓÅÏÈ£»3¡¢ÊìÏ¤Êý¾ÝÍ³¼ÆµÄÏà¹Ø¹¤¾ß£¬ÄÜ¹»¿ìËÙ¡¢¸ßÐ§µØ´¦Àí´óÁ¿Êý¾Ý£»4¡¢ÊìÏ¤iOS¡¢Android¡¢web¶ËÓÃ»§Êý¾ÝÆ«ºÃ£¬ÁË½âÆäÊý¾Ý·ÖÎö¹æ·¶¼°¿ª·¢¼¼Êõ³£Ê¶£»5¡¢ÓÐ½ÏÇ¿µÄ±í´ïÄÜÁ¦¡¢Ð­µ÷¹µÍ¨ÄÜÁ¦ºÍ×ÔÎÒÇý¶¯Á¦ÓÅÐã£¬Ö´ÐÐÁ¦Ç¿£¬ÄÜ»ý¼«ÍÆ¶¯¹¤×÷¡£Ö°ÄÜÀà±ð£ºÊý¾Ý·ÖÎöÊ¦
Êý¾Ý·ÖÎöÊ¦	Êý¾Ý·ÖÎö	0.8-1.8Íò/ÔÂ	ÃñÓª¹«Ë¾	150-500ÈË	Åú·¢/ÁãÊÛ¼Ò¾ß/¼Òµç/Íæ¾ß/ÀñÆ·	¹ãÖÝ-º£ÖéÇø|2Äê¾­Ñé|±¾¿Æ|ÕÐ1ÈË|06-05·¢²¼	ÉÏ°àµØÖ·£º¹ãÖÝÊÐº£ÖéÇø¹ÙÖÝ½ÖµÀ±±É½´åÇÅÍ·´ó½Ö218ºÅÈýÂ¥£¬¹ãºãÃÀµçÆ÷	±¾¿Æ	2Äê¾­Ñé	1¡¢¸ù¾ÝÒµÎñÂß¼­£¬½¨Á¢ÒµÎñÊý¾ÝÄ£ÐÍ£¬ºâÁ¿ÊÐ³¡Í¶Èë/²ú³öÄ£ÐÍ£¬ÎªÍÅ¶ÓÌá¹©·´Ó³²úÆ·ºÍÔËÓª×´¿öµÄÊý¾Ý±¨±í£»2¡¢×·×ÙÕýÔÚÉÏÏßµÄ¹ã¸æ»î¶¯£¬È·±£¹ã¸æ»î¶¯Êý¾ÝµÄ»ñÈ¡£¬¸øµ½Æ·ÅÆ·½ÏßÉÏ»î¶¯µÄ×ÉÑ¯Óë½¨Òé£»3¡¢ÓëÏîÄ¿ÍÅ¶Ó³ÉÔ±ºÏ×÷£¬Íê³ÉµçÉÌ¹ã¸æ»î¶¯µÄÊý¾ÝÓëÆäËüÊý×ÖÃ½Ìå¹ã¸æ»î¶¯µÄÊý¾ÝµÄÕûºÏºÍ·ÖÎö£¬´Ó¶øÊµÏÖÃ½ÌåÔ¤ËãµÄÕûºÏÓÅ»¯¡£4¡¢ÕûÀí²¢·ÖÎöµêÆÌÁ÷Á¿Í³¼Æ¡¢¿Í»§ÐÐÎª·ÖÎö¡¢Á÷Á¿µ¼Èë·ÖÎö¡¢¹ã¸æ·ÖÎö£»5¡¢¸ºÔðÍ³¼Æ¼°·ÖÎöÍøÕ¾ÊÐ³¡ÍÆ¹ãÏîÄ¿µÄÏà¹…	ÈÎÖ°ÒªÇó:1¡¢ÊýÑ§¡¢Í³¼ÆÑ§¡¢½¨Ä££¬±¾¿ÆÒÔÉÏÑ§Àú£¬1ÄêÒÔÉÏÊý¾Ý½¨Ä£¹¤×÷¾­Ñé2¡¢ÓÐÊý¾Ý¹ÜÀí¾­Ñé£¬ÓÐÏµÍ³ÐèÇóÕûÀí¡¢·ÖÎö¡¢²âÊÔ¾­Ñé3¡¢ÊìÁ·Êý¾ÝÍÚ¾òµÄ³£ÓÃËã·¨£¬ÄÜ¹»¸ù¾ÝÊµ¼ÊÓ¦ÓÃÐèÇó½øÐÐ¶ÀÁ¢½¨Ä££¬Ëã·¨µ÷ÓÅ¼°Ä£ÐÍÑéÖ¤£»4¡¢Í¨¹ýÄ£ÐÍ°ïÖú¿Í»§½â¾öÊµ¼ÊÒµÎñÎÊÌâ£¬ÒÔ¼°Í¨¹ý½¨Ä£ÓÐÐ§°ïÖú¿Í»§Êµ¼ÊÒµÎñÌáÉýµÄÍêÕû¾­Ñé¸£Àû´ýÓö£º1¡¢¼«¾ß¾ºÕùÁ¦µÄÐ½³ê´ýÓö£¬ÍêÈ«Æ¾½èÊµÁ¦¼´¿É»ñµÃ½úÉý£¬ÈëÖ°¼´¿ÉÏíÊÜÎåÏÕÒ»½ðºÍ·¨¶¨¼ÙÆÚ¡¢¹«Ë¾ÊµÐÐ´óÐ¡ÖÜÐÝ¼ÙÖÆ¶È£»…
Êý¾ÝÔËÓª×¨Ô±-ÁãÊÛÊý¾Ý·½Ïò	Êý¾Ý·ÖÎö	1-1.5Íò/ÔÂ	ÃñÓª¹«Ë¾	10000ÈËÒÔÉÏ	¼Ò¾ß/¼Òµç/Íæ¾ß/ÀñÆ·	·ðÉ½|3-4Äê¾­Ñé|±¾¿Æ|ÕÐ1ÈË|06-18·¢²¼	ÉÏ°àµØÖ·£ºË³µÂÇø±±òÕòÃÀµÄÈ«Çò´´ÐÂÖÐÐÄ	±¾¿Æ	3-4Äê¾­Ñé	¸ÚÎ»Ö°Ôð:1¡¢µ÷ÑÐÓÃ»§ÕæÊµÐèÇóÓëITÒ»Æð²»¶ÏÍêÉÆÁãÊÛÊý¾Ý¹¤¾ß£»2¡¢ÍÆ¶¯ÃÅµêÊý¾Ý»¯£¬´ÓÓÃ»§½Ç¶ÈÍÆ³ö¿ÉÐÐ¼Æ»®²¢ÂäµØ£»3¡¢×·×ÙÃÅµêÊý¾ÝÀ´Ô´µÄ¾«×¼¶ÈºÍ¼°Ê±ÐÔ£¬²¢ÓëÊý¾Ý·ÖÎö×¨Ô±½øÐÐÊý¾Ý·ÖÎö£¬ÖÆ¶¨ÏàÓ¦µÄÕû¸Ä·½°¸ºÍÐÐ¶¯·½°¸£»4¡¢×·×Ù¸÷¸öÇþµÀµÄÊý¾Ý»¯Ö´ÐÐ³Ì¶È¡£	ÈÎÖ°×Ê¸ñ:1¡¢±¾¿ÆÒÔÉÏÑ§Àú£»3ÄêÒÔÉÏ¹¤×÷¾­Ñé£¬2ÄêÒÔÉÏÏßÏÂÃÅµêÔËÓª¹ÜÀí¾­Óª£»2¡¢¶ÔÐÂÁãÊÛÏßÏÂµêÆÌÔËÓªºÍÏµÍ³Ê¹ÓÃÓÐÏà¹Ø¾­ÑéÕßÓÅÏÈ£»3¡¢¶ÔÏßÏÂÃÅµêÊý¾Ý»¯ÔËÓªÓÐÉî¿ÌÀí½â£»4¡¢¾ßÓÐÍ¨¹ýÊý¾Ý·ÖÎö¸ø³öÃÅµêÔËÓª·ÖÎöºÍ×Ü½á£¬²¢¸ø³ö¿ÉÐÐÐÔÐÐ¶¯±¨¸æ£»5¡¢ÓÅÐãµÄÑ§Ï°ÄÜÁ¦£¬Á¼ºÃµÄÓïÑÔ¡¢ÎÄ×Ö±í´ïÄÜÁ¦£¬ÊìÁ·Ê¹ÓÃOffice¡£Ö°ÄÜÀà±ð£º´óÊý¾Ý¿ª·¢¹¤³ÌÊ¦
ÏúÊÛÊý¾Ý·ÖÎö×¨Ô±	Êý¾Ý·ÖÎö	6-8Ç§/ÔÂ	ºÏ×Ê	150-500ÈË	¼Ò¾ß/¼Òµç/Íæ¾ß/ÀñÆ·Åú·¢/ÁãÊÛ	¹ãÖÝ-ÀóÍåÇø|2Äê¾­Ñé|´ó×¨|ÕÐÈô¸ÉÈË|06-19·¢²¼	ÉÏ°àµØÖ·£º¿µÍõÖÐÂ·ºÍÒµ¹ã³¡19Â¥	´ó×¨	2Äê¾­Ñé	1¡¢ÏµÍ³ÏúÊÛÊý¾Ýµ¼³öÕûÀí£¬×ª»»±¨±í£»2¡¢¸´ºËÏúÊÛÊý¾ÝÓëÏúÊÛ¹ÜÀíÏµÍ³Ìá±¨Êý¾Ý²îÒì£¬ºË²éÊý¾ÝÕæÊµ×¼È·ÐÔ£»3¡¢¸ú½øµçÉÌÆì½¢µê±¸»õ¡¢µ÷»õ¡¢¼°¶ÔÕË¹¤×÷£»4¡¢¸ú½øµêÄÚ±¸»õ¡¢µ÷»õ¡¢¼°¶ÔÕË¹¤×÷£»5¡¢Íê³É²¿ÃÅÈÕ³£µÄÆäËûÊý¾ÝÖ§³Å¹¤×÷¡£	ÈÎÖ°ÒªÇó£º1.±¾¿Æ¼°ÒÔÉÏÑ§Àú£¬²Æ»áÀà¡¢ÎïÁ÷¡¢Í³¼ÆÑ§¡¢ÊýÑ§µÈ×¨ÒµÓÅÏÈ£»2.Ò»ÄêÒÔÉÏµÄÏà¹Ø¹¤×÷¾­Ñé£»3.ÓÐÒ»¶¨µÄÊý¾Ý·ÖÎö´¦ÀíÄÜÁ¦£»4.½ÏÇ¿µÄÔðÈÎÐÄ£¬¹¤×÷Ì¬¶ÈÑÏ½÷¡¢ÈÏÕæ£»5.½ÏÇ¿µÄÑ§Ï°¡¢¹µÍ¨ºÍÍÆ¶¯ÄÜÁ¦£»6.½ÏÇ¿µÄÂß¼­Ë¼Î¬ÄÜÁ¦¡£Ö°ÄÜÀà±ð£ºÒµÎñ·ÖÎö×¨Ô±/ÖúÀí
Êý¾Ý·ÖÎöÊ¦(J12445)	Êý¾Ý·ÖÎö	1-1.5Íò/ÔÂ	ÉÏÊÐ¹«Ë¾	10000ÈËÒÔÉÏ	¼Ò¾ß/¼Òµç/Íæ¾ß/ÀñÆ·	¹ãÖÝ|2Äê¾­Ñé|±¾¿Æ|ÕÐ1ÈË|05-21·¢²¼	ÉÏ°àµØÖ·£º°×ÔÆÇø¹ã»¨ÈýÂ·366ºÅÅ·ÅÉ¼Ò¾Ó¼¯ÍÅ¹É·ÝÓÐÏÞ¹«Ë¾	±¾¿Æ	2Äê¾­Ñé	¹¤×÷Ö°Ôð:¸ÚÎ»Ö°Ôð£º1¡¢²ÎÓë¾ßÌåÏîÄ¿µÄÊý¾ÝÌåÏµÉè¼Æ£¬ºËÐÄÖ¸±êµÄ¼à¿ØºÍ¸ú×Ù·ÖÎö£¬²¢¶ÔÒì³£²¨¶¯Çé¿ö½øÐÐÉîÈë·ÖÎöºÍÎÊÌâ¶¨Î»£»2¡¢ÓÅ»¯ºÍÍêÉÆÊý¾Ý·ÖÎöÌåÏµ£¬°üÀ¨KPIÖ¸±êÌåÏµ¡¢±¨±íÌåÏµ¡¢×¨Ìâ·ÖÎöÌåÏµ£»3¡¢´¦ÀíÒµÎñ²¿ÃÅÁÙÊ±Êý¾ÝÐèÇó£»4¡¢ÏòÓÃ»§½âÊÍ¼°Î¬»¤Êý¾Ý¿Ú¾¶£¬´¦ÀíÊý¾ÝÖÊÁ¿ÎÊÌâ	ÈÎÖ°×Ê¸ñ:Ñ§Àú£º±¾¿Æ£»×¨Òµ£ºÍ³¼ÆÑ§¡¢¼ÆËã»ú¡¢¹¤ÉÌ¹ÜÀíµÈÏà¹Ø×¨Òµ£»ÄêÁä£º²»ÏÞ£»ÐÔ±ð£ºÄÐÅ®²»ÏÞ£»¾­Ñé£º2ÄêÒÔÉÏÏà¹Ø¸ÚÎ»¹¤×÷¾­Ñé£»¸öÈË×ÛºÏÄÜÁ¦£º1¡¢1ÄêÒÔÉÏÊý¾Ý·ÖÎö¹¤×÷¾­Ñé£¬ÁãÊÛ¡¢»¥ÁªÍø±³¾°ÓÅÏÈ£¬ÓÐÁ÷³Ì¹ÜÀí¡¢ÉÌÆ··ÖÀà¹ÜÀíÏà¹ØÊý¾Ý·ÖÎö¾­ÑéÓÅÏÈ£»2¡¢Âß¼­Ë¼Î¬ÑÏÃÜ£¬½ÏÇ¿¹µÍ¨ÄÜÁ¦£¬ÓÐºÜºÃµÄ·ÖÎöÄÜÁ¦ºÍ±¨¸æÕ¹Ê¾ÄÜÁ¦£¬ÓÐºÜºÃÉÌÒµÐá¾õ£»3¡¢ÊìÁ·Ê¹ÓÃSQL¡¢Excel¡¢PPT£¬ÓÐBIEE¡¢·«Èí»òÆäËûÇ°¶Ë±¨±í¹¤¾ß¾­ÑéÓÅÏÈ£»4¡¢×¨Òµ²»ÏÞ£¬Í³¼ÆÏà¹…
º£ÍâµçÉÌÊý¾ÝÔËÓª¾­Àí	Êý¾Ý·ÖÎö	1.5-3Íò/ÔÂ	ÃñÓª¹«Ë¾	10000ÈËÒÔÉÏ	»¥ÁªÍø/µç×ÓÉÌÎñ¼Ò¾ß/¼Òµç/Íæ¾ß/ÀñÆ·	ÉîÛÚ-ÄÏÉ½Çø|5-7Äê¾­Ñé|±¾¿Æ|ÕÐ1ÈË|06-18·¢²¼	ÉÏ°àµØÖ·£ºÑ§¸®Â·95ºÅâù»¯½ðÈÚ¿Æ¼¼´óÏÃ23Â¥	±¾¿Æ	5-7Äê¾­Ñé	¸ÚÎ»Ö°Ôð£º1¡¢¶ÔÊý¾Ý£¨°üÀ¨µ«²»ÏÞÓÚÐÐÒµ¡¢¾ºÆ·¡¢¹©Ó¦Á´¡¢¹ã¸æ¡¢´ÙÏú¡¢ÏúÁ¿¡¢ÓÃ»§£©½øÐÐ·ÖÎö¡¢ÍÚ¾ò£¬Ö§³ÖÒµÎñ·ÖÎö£¬Ì½Ë÷ÒµÎñÇ÷ÊÆ£¬·¢¾òÇ±ÔÚÎÊÌâµã¼°ÓÅ»¯µã£¬Êä³ö±¨¸æ¼°ÍÆ½ø¾ö²ßÂäµØ£»2¡¢ÉîÈëÀí½âµçÉÌÒµÎñ£¬´î½¨¼°Î¬»¤º£ÍâµçÉÌÊý¾ÝÖ¸±êÌåÏµ¡¢Êý¾Ý·ÖÎöÌåÏµ¡¢ÓÃ»§¼°²ßÂÔ¶´²ìÌåÏµ¡£³Áµí·ÖÎöË¼Â·Óë¿ò¼Ü£¬ÌáÁ¶Êý¾Ý²úÆ·ÐèÇó£¬ÓëÏà¹ØÍÅ¶Ó£¨Èç¼¼Êõ¿ª·¢ÍÅ¶Ó£©Ð­×÷²¢ÍÆ¶¯Êý¾Ý²úÆ·µÄÂäµØ£»3¡¢ºÍÒµÎñ·½ÐÎ³ÉÁ¼ºÃµÄºÏ×÷Óë»¥¶¯.Çå³þ¼ò½àµÄ°Ñ·ÖÎö½á¹…	ÈÎÖ°×Ê¸ñ£º1¡¢2ÄêÒÔÉÏ¹¤×÷¾­Ñé£¨ÉÌÒµ·ÖÎö¡¢BI¡¢¾ö²ßÖ§³Ö¡¢Êý¾ÝÍÚ¾ò£©£»ÊýÑ§¡¢Í³¼Æ¡¢ÐÅÏ¢¹ÜÀí¡¢¼ÆËã»ú¡¢¾­¼ÃÑ§µÈÏà¹Ø×¨Òµ±¾¿Æ¼°ÒÔÉÏÑ§Àú£¬ÊìÁ·ÕÆÎÕSQL¡¢ExcelµÈ¹¤¾ß£¬ÁË½âPython¡¢R¡¢SPSSµÄÓÅÏÈ£»2¡¢Êý¾ÝºÍÒµÎñ¶¼·Ç³£Ãô¸Ð£¬ÄÜ¶ÀÁ¢Íê³É´ÓÊý¾ÝÌáÈ¡µ½Ä£ÐÍ¹¹½¨Êä³ö·ÖÎö±¨¸æ£¬ÓÐ¹ý½â¾ö¸´ÔÓµÄÉÌÒµÎÊÌâµÄ¾­Àú£»ÓÐ½ÏÇ¿µÄÂß¼­·ÖÎöÄÜÁ¦ºÍ¶ÀÁ¢Ë¼¿¼ÄÜÁ¦£¬¶¨ÒåÎÊÌâºÍ½â¾öÎÊÌâµÄÄÜÁ¦£¬ÈÏÍ¬ÒÔÊý¾ÝÎªµ¼ÏòµÄ¹¤×÷·½Ê½£»3¡¢¾ß±¸½ÏÇ¿µÄ¹µÍ¨ÄÜÁ¦£¬Ë¼Î¬»î…
Êý¾Ý·ÖÎöÊ¦	Êý¾Ý·ÖÎö	0.9-1.2Íò/ÔÂ	ÃñÓª¹«Ë¾	50-150ÈË	»¥ÁªÍø/µç×ÓÉÌÎñ¼Ò¾ß/¼Òµç/Íæ¾ß/ÀñÆ·	ÉîÛÚ-±¦°²Çø|2Äê¾­Ñé|±¾¿Æ|ÕÐÈô¸ÉÈË|06-18·¢²¼	ÉÏ°àµØÖ·£ºÉîÛÚÊÐ ±¦°²Çø U8ÖÇÔì²úÒµÔ° ÉîÛÚÊÐ±¦°²Çøº½³Ç´óµÀU8ÖÇÔì²úÒµÔ°U4¶°5Â¥	±¾¿Æ	2Äê¾­Ñé	¸ÚÎ»Ö°Ôð£º1.¹¹½¨²¢Î¬»¤È«ÃæµÄ¡¢×¼È·µÄ¡¢ÄÜ·´Ó³·þÎñÒµÎñÏßÌØÕ÷µÄÕûÌåÖ¸±êÌåÏµ	ÈÎÖ°×Ê¸ñ£º1.Í³¼Æ¡¢ÊýÑ§¡¢ÐÅÏ¢¼¼ÊõµÈ±¾¿Æ¼°ÒÔÉÏÑ§Àú£¬2Äê-3ÄêÏà¹Ø¹¤×÷¾­Ñé£¬ÓÐµçÉÌ¡¢ÐÂÁãÊÛ¡¢³±ÍæµÈÏà¹ØÐÐÒµ¾­ÑéÓÅÏÈ£»2.ÊìÁ·ÔËÓÃSQL¡¢EXCELµÈ¹¤¾ß£¬ÓÐ·á¸»µÄÊý¾Ý·ÖÎö¡¢ÍÚ¾ò¡¢ÇåÏ´ºÍ½¨Ä£µÄ¾­Ñé£¬ÄÜ¸ßÐ§µÄÓëÊý¾Ý¼¼ÊõÍÅ¶Ó½øÐÐ¹µÍ¨£»3.Á¼ºÃµÄÊý¾ÝÃô¸Ð¶È
Êý¾Ý·ÖÎöÊ¦	Êý¾Ý·ÖÎö	4.5-6Ç§/ÔÂ	ÃñÓª¹«Ë¾	150-500ÈË	Åú·¢/ÁãÊÛ¼Ò¾ß/¼Òµç/Íæ¾ß/ÀñÆ·	ÄÏ¾©|1Äê¾­Ñé|´ó×¨|ÕÐ1ÈË|06-18·¢²¼	ÉÏ°àµØÖ·£º½­ËÕÊ¡ÄÏ¾©ÊÐÓê»¨Ì¨Çø°²µÂÃÅ´ó½Ö57ºÅ³þÇÌ³Ç2ºÅÂ¥701ÊÒ	´ó×¨	1Äê¾­Ñé	¸ÚÎ»Ö°Ôð£º1£®ÔÚÍøÕ¾Êý¾ÝºÍÓªÏú´«²¥Á½¸ö·½ÏòÉÏÌá¹©¶àÎ¬Êý¾Ý·ÖÎö·þÎñ£¬²¢¸ù¾ÝÊý¾Ý·ÖÎö½á¹ûÌá³öÒµÎñ²ßÂÔ½¨Òé£»2£®¸ºÔðÊ¹ÓÃÍøÕ¾·ÖÎö¹¤¾ß£¬¶ÔÈ«Õ¾µÄÁ÷Á¿½øÐÐÍ³¼Æ¡¢·ÖÎöºÍ¼à¿Ø£¬·ÖÎöÁ÷Á¿µÄÀ´Ô´¡¢¹Ø¼ü´Ê¡¢·ÃÎÊÉî¶È£¬Í£ÁôÊ±¼äµÈÎ¬¶È£¬ÄÜµÃ³öÏàÓ¦µÄÂß¼­¸ø³öÖ¸µ¼Òâ¼û£»3£®¸ù¾ÝÍøÕ¾µÄ¼Ü¹¹ºÍÂß¼­£¬¶Ô·ÖÀàÒ³ÃæºÍÉÌÆ·µ¥Ò³µÄÓÃ»§ÐÐÎª½øÐÐÍ³¼Æ·ÖÎö£¬¶ÔÕ¾ÄÚËÑË÷ÐÐÎª×÷·ÖÎöÍ³¼Æ£¬¶ÔÆ·Àà£¬Ò³ÃæÄÚÈÝµÄ¸Ä½ø×öÖ¸µ¼£»4£®¶ÔÆ½Ì¨µÄÓÃ»§ÐÐÎªÂ·¾¶×öÍ³¼Æ·ÖÎö£…	ÈÎÖ°ÒªÇó£º1.Ò»ÄêÒÔÉÏÃ½ÌåÍøÕ¾¡¢µçÉÌÍøÕ¾¡¢ÍøÂçÓªÏúÊý¾Ý·ÖÎö¸ÚÎ»Ïà¹Ø¹¤×÷¾­Àú£¬ÓÐµçÉÌÆ½Ì¨¹¤×÷¾­ÀúÓÅÏÈ¿¼ÂÇ£»2.ÊìÁ·Ê¹ÓÃ¸÷ÖÖ°ì¹«Èí¼þ£¬ÈçPPT¡¢EXCELµÈ£¬ÄÜ¶ÀÁ¢×«Ð´Êý¾Ý·ÖÎö±¨¸æ£»3.ÊìÏ¤µç×ÓÉÌÎñÍøÕ¾µÄÊý¾Ý·ÖÎöÄ£ÐÍºÍÓÃ»§Êý¾Ý·ÖÎöÄ£ÐÍ£¬ÁË½âÈçºÎÍ¨¹ýÊý¾Ý·ÖÎöÓÅ»¯µçÉÌÆ½Ì¨£»4.¶ÔÊý¾ÝÇý¶¯ÒµÎñÓÐÉîÈëÀí½â£¬¶ÔÊý¾ÝÓëÒµÎñ·½ÃæÓÐ×ã¹»Ãô¸ÐÐÔ£¬ÓÐ½ÏÇ¿µÄÂß¼­·ÖÎöÄÜÁ¦£¬ÓÐ½ÏÇ¿µÄ¶ÀÁ¢Ë¼¿¼ÄÜÁ¦£»5.¾ß±¸Á¼ºÃµÄ¹µÍ¨ÄÜÁ¦ºÍÍÅ¶ÓºÏ×÷¾«Éñ¡£Ö°ÄÜÀà±ð£…
×Ü¹«Ë¾ÊÐ³¡²¿Êý¾Ý¹ÜÀí¸Ú(006407) (Ö°Î»±àºÅ£ºehuatai006407)	Êý¾Ý¹ÜÀí»òÖÎÀí	0.8-1Íò/ÔÂ	Íâ×Ê£¨Å·ÃÀ£©	500-1000ÈË	±£ÏÕ	±±¾©-Î÷³ÇÇø|3-4Äê¾­Ñé|±¾¿Æ|ÕÐ1ÈË|06-18·¢²¼	ÉÏ°àµØÖ·£º½ðÈÚ´ó½Ö35ºÅ¹ú¼ÊÆóÒµ´óÏÃ	±¾¿Æ	3-4Äê¾­Ñé	¸ÚÎ»Ö°Ôð:1.Í³³ï¹ÜÀí¹«Ë¾¸öÈË¿Í»§Êý¾Ý£¬²¢¾­¼Ó¹¤¡¢ÕûÀí¡¢·ÖÎö£¬¶¨ÆÚ³ö¾ß¸öÈË¿Í»§Êý¾Ý¹ÜÀí±¨¸æ£»2.½¨Á¢½¡È«Êý¾ÝÖÊÁ¿¹ÜÀíÌåÏµ£¬Í³³ï¿ªÕ¹¿Í»§Êý¾ÝÖÊÁ¿¹ÜÀí¹¤×÷£¬´Ù½ø¹«Ë¾¸öÈË¿Í»§Êý¾ÝÕæÊµÐÔµÈ³ÖÐøÌáÉý£»3.Î¬»¤ºÍ¹ÜÀí¿Í»§»­Ïñ±êÇ©Êý¾Ý¡¢¿Í»§·Ö¼¶Êý¾Ý£¬²¢¶¨ÆÚ³ö¾ßÏà¹Ø·ÖÎö±¨¸æ£¬Ìá³öÓ¦ÓÃ½¨Òé£»4.ÖÐ¼ä¿âÊý¾ÝÈÕ³£Î¬»¤£¬°üÀ¨¸÷Ïî¸öÈË¿Í»§Êý¾Ý²É¼¯¡¢¸üÐÂ¡¢ÌáÈ¡¡¢Í³¼ÆµÈ£»5.¸ù¾Ý²¿ÃÅÒµÎñÐèÒª£¬Ç£Í·¶Ô½ÓIT²¿ÃÅ´¦Àí¸÷ÏîÒµÎñÊý¾ÝÐèÇó£»6.Áìµ¼½»…	ÈÎÖ°×Ê¸ñ:1¡¢È«ÈÕÖÆ´óÑ§±¾¿Æ¼°ÒÔÉÏÑ§Àú£¬±£ÏÕ¾«Ëã¡¢ÊýÑ§¡¢Í³¼ÆÑ§µÈ×¨ÒµÓÅÏÈ£»2¡¢Á¼ºÃµÄÊý¾Ý²É¼¯¡¢´¦Àí¡¢·ÖÎöÄÜÁ¦£¬¶ÔÊý×Ö¾ßÓÐÃôÈñµÄ¶´²ìÁ¦¡¢ÇåÎúµÄÂß¼­ÍÆÀíÅÐ¶ÏºÍ×Ü½áÄÜÁ¦£»3¡¢ÊìÏ¤Êý¾ÝÍ³¼ÆºÍÊý¾Ý·ÖÎö·½·¨£¬ÖÁÉÙ¾«Í¨SPSS/SAS/EVIEWS/MATLAB/RÓïÑÔ/SQLµÈÊý¾Ý·ÖÎö¹¤¾ß£»4¡¢¾ß±¸Í¨¹ý¹¹½¨Êý¾ÝÄ£ÐÍ¡¢ÍÚ¾òºÍ·ÖÎöÊý¾ÝÏà¹Ø¾­ÑéÕßÓÅÏÈ£»5¡¢ÁË½â²ÆÏÕÒµÎñÓÅÏÈ£¬¾ß±¸Á¼ºÃµÄÒµÎñÊý¾ÝÃô¸ÐÐÔ£»6¡¢¾ßÓÐ½ÏºÃµÄ±í´ï¡¢¹µÍ¨Ð­µ÷ÄÜÁ¦£»7¡¢Ì¤ÊµÈÏÕæ£¬»ý¼…
×Ü¹«Ë¾ÊÐ³¡²¿Êý¾Ý¹ÜÀí¸Ú(006581) (Ö°Î»±àºÅ£ºehuatai006581)	Êý¾Ý¹ÜÀí»òÖÎÀí	0.8-1Íò/ÔÂ	Íâ×Ê£¨Å·ÃÀ£©	500-1000ÈË	±£ÏÕ	ÉÏº£-ÆÖ¶«ÐÂÇø|1Äê¾­Ñé|±¾¿Æ|ÕÐÈô¸ÉÈË|06-18·¢²¼	ÉÏ°àµØÖ·£ºÐãÆÖÂ·68ºÅ	±¾¿Æ	1Äê¾­Ñé	¸ÚÎ»Ö°Ôð:1.Í³³ï¹ÜÀí¹«Ë¾¸öÈË¿Í»§Êý¾Ý£¬²¢¾­¼Ó¹¤¡¢ÕûÀí¡¢·ÖÎö£¬¶¨ÆÚ³ö¾ß¸öÈË¿Í»§Êý¾Ý¹ÜÀí±¨¸æ£»2.½¨Á¢½¡È«Êý¾ÝÖÊÁ¿¹ÜÀíÌåÏµ£¬Í³³ï¿ªÕ¹¿Í»§Êý¾ÝÖÊÁ¿¹ÜÀí¹¤×÷£¬´Ù½ø¹«Ë¾¸öÈË¿Í»§Êý¾ÝÕæÊµÐÔµÈ³ÖÐøÌáÉý£»3.Î¬»¤ºÍ¹ÜÀí¿Í»§»­Ïñ±êÇ©Êý¾Ý¡¢¿Í»§·Ö¼¶Êý¾Ý£¬²¢¶¨ÆÚ³ö¾ßÏà¹Ø·ÖÎö±¨¸æ£¬Ìá³öÓ¦ÓÃ½¨Òé£»4.ÖÐ¼ä¿âÊý¾ÝÈÕ³£Î¬»¤£¬°üÀ¨¸÷Ïî¸öÈË¿Í»§Êý¾Ý²É¼¯¡¢¸üÐÂ¡¢ÌáÈ¡¡¢Í³¼ÆµÈ£»5.¸ù¾Ý²¿ÃÅÒµÎñÐèÒª£¬Ç£Í·¶Ô½ÓIT²¿ÃÅ´¦Àí¸÷ÏîÒµÎñÊý¾ÝÐèÇó£»6.Áìµ¼½»…	ÈÎÖ°×Ê¸ñ:1¡¢È«ÈÕÖÆ´óÑ§±¾¿Æ¼°ÒÔÉÏÑ§Àú£¬±£ÏÕ¾«Ëã¡¢ÊýÑ§¡¢Í³¼ÆÑ§µÈ×¨ÒµÓÅÏÈ£»2¡¢Á¼ºÃµÄÊý¾Ý²É¼¯¡¢´¦Àí¡¢·ÖÎöÄÜÁ¦£¬¶ÔÊý×Ö¾ßÓÐÃôÈñµÄ¶´²ìÁ¦¡¢ÇåÎúµÄÂß¼­ÍÆÀíÅÐ¶ÏºÍ×Ü½áÄÜÁ¦£»3¡¢ÊìÏ¤Êý¾ÝÍ³¼ÆºÍÊý¾Ý·ÖÎö·½·¨£¬ÖÁÉÙ¾«Í¨SPSS/SAS/EVIEWS/MATLAB/RÓïÑÔ/SQLµÈÊý¾Ý·ÖÎö¹¤¾ß£»4¡¢¾ß±¸Í¨¹ý¹¹½¨Êý¾ÝÄ£ÐÍ¡¢ÍÚ¾òºÍ·ÖÎöÊý¾ÝÏà¹Ø¾­ÑéÕßÓÅÏÈ£»5¡¢ÁË½â²ÆÏÕÒµÎñÓÅÏÈ£¬¾ß±¸Á¼ºÃµÄÒµÎñÊý¾ÝÃô¸ÐÐÔ£»6¡¢¾ßÓÐ½ÏºÃµÄ±í´ï¡¢¹µÍ¨Ð­µ÷ÄÜÁ¦£»7¡¢Ì¤ÊµÈÏÕæ£¬»ý¼…
×Ü¹«Ë¾ÊÐ³¡²¿Êý¾Ý¹ÜÀí¸Ú(006407) (Ö°Î»±àºÅ£ºehuatai006407)	Êý¾Ý¹ÜÀí»òÖÎÀí	0.8-1Íò/ÔÂ	Íâ×Ê£¨Å·ÃÀ£©	500-1000ÈË	±£ÏÕ	±±¾©-Î÷³ÇÇø|3-4Äê¾­Ñé|±¾¿Æ|ÕÐ1ÈË|06-22·¢²¼	ÉÏ°àµØÖ·£º½ðÈÚ´ó½Ö35ºÅ¹ú¼ÊÆóÒµ´óÏÃ	±¾¿Æ	3-4Äê¾­Ñé	¸ÚÎ»Ö°Ôð:1.Í³³ï¹ÜÀí¹«Ë¾¸öÈË¿Í»§Êý¾Ý£¬²¢¾­¼Ó¹¤¡¢ÕûÀí¡¢·ÖÎö£¬¶¨ÆÚ³ö¾ß¸öÈË¿Í»§Êý¾Ý¹ÜÀí±¨¸æ£»2.½¨Á¢½¡È«Êý¾ÝÖÊÁ¿¹ÜÀíÌåÏµ£¬Í³³ï¿ªÕ¹¿Í»§Êý¾ÝÖÊÁ¿¹ÜÀí¹¤×÷£¬´Ù½ø¹«Ë¾¸öÈË¿Í»§Êý¾ÝÕæÊµÐÔµÈ³ÖÐøÌáÉý£»3.Î¬»¤ºÍ¹ÜÀí¿Í»§»­Ïñ±êÇ©Êý¾Ý¡¢¿Í»§·Ö¼¶Êý¾Ý£¬²¢¶¨ÆÚ³ö¾ßÏà¹Ø·ÖÎö±¨¸æ£¬Ìá³öÓ¦ÓÃ½¨Òé£»4.ÖÐ¼ä¿âÊý¾ÝÈÕ³£Î¬»¤£¬°üÀ¨¸÷Ïî¸öÈË¿Í»§Êý¾Ý²É¼¯¡¢¸üÐÂ¡¢ÌáÈ¡¡¢Í³¼ÆµÈ£»5.¸ù¾Ý²¿ÃÅÒµÎñÐèÒª£¬Ç£Í·¶Ô½ÓIT²¿ÃÅ´¦Àí¸÷ÏîÒµÎñÊý¾ÝÐèÇó£»6.Áìµ¼½»…	ÈÎÖ°×Ê¸ñ:1¡¢È«ÈÕÖÆ´óÑ§±¾¿Æ¼°ÒÔÉÏÑ§Àú£¬±£ÏÕ¾«Ëã¡¢ÊýÑ§¡¢Í³¼ÆÑ§µÈ×¨ÒµÓÅÏÈ£»2¡¢Á¼ºÃµÄÊý¾Ý²É¼¯¡¢´¦Àí¡¢·ÖÎöÄÜÁ¦£¬¶ÔÊý×Ö¾ßÓÐÃôÈñµÄ¶´²ìÁ¦¡¢ÇåÎúµÄÂß¼­ÍÆÀíÅÐ¶ÏºÍ×Ü½áÄÜÁ¦£»3¡¢ÊìÏ¤Êý¾ÝÍ³¼ÆºÍÊý¾Ý·ÖÎö·½·¨£¬ÖÁÉÙ¾«Í¨SPSS/SAS/EVIEWS/MATLAB/RÓïÑÔ/SQLµÈÊý¾Ý·ÖÎö¹¤¾ß£»4¡¢¾ß±¸Í¨¹ý¹¹½¨Êý¾ÝÄ£ÐÍ¡¢ÍÚ¾òºÍ·ÖÎöÊý¾ÝÏà¹Ø¾­ÑéÕßÓÅÏÈ£»5¡¢ÁË½â²ÆÏÕÒµÎñÓÅÏÈ£¬¾ß±¸Á¼ºÃµÄÒµÎñÊý¾ÝÃô¸ÐÐÔ£»6¡¢¾ßÓÐ½ÏºÃµÄ±í´ï¡¢¹µÍ¨Ð­µ÷ÄÜÁ¦£»7¡¢Ì¤ÊµÈÏÕæ£¬»ý¼…
×Ü¹«Ë¾ÊÐ³¡²¿Êý¾Ý¹ÜÀí¸Ú(006581) (Ö°Î»±àºÅ£ºehuatai006581)	Êý¾Ý¹ÜÀí»òÖÎÀí	0.8-1Íò/ÔÂ	Íâ×Ê£¨Å·ÃÀ£©	500-1000ÈË	±£ÏÕ	ÉÏº£-ÆÖ¶«ÐÂÇø|1Äê¾­Ñé|±¾¿Æ|ÕÐÈô¸ÉÈË|06-22·¢²¼	ÉÏ°àµØÖ·£ºÐãÆÖÂ·68ºÅ	±¾¿Æ	1Äê¾­Ñé	¸ÚÎ»Ö°Ôð:1.Í³³ï¹ÜÀí¹«Ë¾¸öÈË¿Í»§Êý¾Ý£¬²¢¾­¼Ó¹¤¡¢ÕûÀí¡¢·ÖÎö£¬¶¨ÆÚ³ö¾ß¸öÈË¿Í»§Êý¾Ý¹ÜÀí±¨¸æ£»2.½¨Á¢½¡È«Êý¾ÝÖÊÁ¿¹ÜÀíÌåÏµ£¬Í³³ï¿ªÕ¹¿Í»§Êý¾ÝÖÊÁ¿¹ÜÀí¹¤×÷£¬´Ù½ø¹«Ë¾¸öÈË¿Í»§Êý¾ÝÕæÊµÐÔµÈ³ÖÐøÌáÉý£»3.Î¬»¤ºÍ¹ÜÀí¿Í»§»­Ïñ±êÇ©Êý¾Ý¡¢¿Í»§·Ö¼¶Êý¾Ý£¬²¢¶¨ÆÚ³ö¾ßÏà¹Ø·ÖÎö±¨¸æ£¬Ìá³öÓ¦ÓÃ½¨Òé£»4.ÖÐ¼ä¿âÊý¾ÝÈÕ³£Î¬»¤£¬°üÀ¨¸÷Ïî¸öÈË¿Í»§Êý¾Ý²É¼¯¡¢¸üÐÂ¡¢ÌáÈ¡¡¢Í³¼ÆµÈ£»5.¸ù¾Ý²¿ÃÅÒµÎñÐèÒª£¬Ç£Í·¶Ô½ÓIT²¿ÃÅ´¦Àí¸÷ÏîÒµÎñÊý¾ÝÐèÇó£»6.Áìµ¼½»…	ÈÎÖ°×Ê¸ñ:1¡¢È«ÈÕÖÆ´óÑ§±¾¿Æ¼°ÒÔÉÏÑ§Àú£¬±£ÏÕ¾«Ëã¡¢ÊýÑ§¡¢Í³¼ÆÑ§µÈ×¨ÒµÓÅÏÈ£»2¡¢Á¼ºÃµÄÊý¾Ý²É¼¯¡¢´¦Àí¡¢·ÖÎöÄÜÁ¦£¬¶ÔÊý×Ö¾ßÓÐÃôÈñµÄ¶´²ìÁ¦¡¢ÇåÎúµÄÂß¼­ÍÆÀíÅÐ¶ÏºÍ×Ü½áÄÜÁ¦£»3¡¢ÊìÏ¤Êý¾ÝÍ³¼ÆºÍÊý¾Ý·ÖÎö·½·¨£¬ÖÁÉÙ¾«Í¨SPSS/SAS/EVIEWS/MATLAB/RÓïÑÔ/SQLµÈÊý¾Ý·ÖÎö¹¤¾ß£»4¡¢¾ß±¸Í¨¹ý¹¹½¨Êý¾ÝÄ£ÐÍ¡¢ÍÚ¾òºÍ·ÖÎöÊý¾ÝÏà¹Ø¾­ÑéÕßÓÅÏÈ£»5¡¢ÁË½â²ÆÏÕÒµÎñÓÅÏÈ£¬¾ß±¸Á¼ºÃµÄÒµÎñÊý¾ÝÃô¸ÐÐÔ£»6¡¢¾ßÓÐ½ÏºÃµÄ±í´ï¡¢¹µÍ¨Ð­µ÷ÄÜÁ¦£»7¡¢Ì¤ÊµÈÏÕæ£¬»ý¼…
Êý¾Ý·ÖÎö¸Ú	Êý¾Ý·ÖÎö	4.5-6Ç§/ÔÂ	ÉÏÊÐ¹«Ë¾	10000ÈËÒÔÉÏ	±£ÏÕ½ðÈÚ/Í¶×Ê/Ö¤È¯	ºþÖÝ|ÕÐ2ÈË|06-18·¢²¼	ÉÏ°àµØÖ·£ººþÖÝÊÐ¶«Îâ¹ú¼Ê¹ã³¡Áú¶¦´óÏÃ11²ã	Î´±êÃ÷	Î´±êÃ÷	1¡¢ÒµÎñÊý¾ÝµÄÍ³¼ÆÓë¹ÜÀí¹¤×÷£¬Êý¾ÝÖ¸±ê¶¨ÒåµÄÉè¶¨£¬Ïà¹ØÊý¾ÝÐèÇóÖ§Ô®£»2¡¢ÓªÏú·½°¸Êý¾Ý×·×Ù¡¢Í³¼Æ¡¢ºË¶Ô¼°¶ÒÏÖ£¬½øÐÐÒµÎñÊý¾ÝÍ³¼Æ·ÖÎö£¬¶¨ÆÚ±àÖÆ¸÷ÀàÒµÎñ±¨±í£»3¡¢¸öÈËÒµÎñ¸÷ÏîÊý¾Ý·ÖÀà´¦ÀíÓë»ã×Ü£¬ÒµÎñ½øÕ¹ºÍ¼Æ»®Ö¸±êÖ´ÐÐÇé¿ö·ÖÎö£»	Ö°Î»ÒªÇó1¡¢È«ÈÕÖÆ±¾¿Æ¼°ÒÔÉÏÑ§Àú£¬ÊýÀíÍ³¼ÆÀà×¨ÒµÓÅÏÈ£»2¡¢ÊìÁ·Ê¹ÓÃexcel¡¢pptµÈ°ì¹«Èí¼þ£»3¡¢¾ß±¸½ÏÇ¿µÄ×éÖ¯Ð­µ÷¡¢¹µÍ¨±í´ï¡¢Âß¼­·ÖÎöÄÜÁ¦£¬¾ßÓÐÊý×ÖÃô¸Ð¶È£¬ÑÏ½÷Ï¸ÖÂ£»4¡¢¾ßÓÐ´óÐÍÆóÒµÊµÏ°¾­ÑéÕß£¬¾ßÓÐ±£ÏÕÐÐÒµÊµÏ°¾­ÑéÕßÓÅÏÈ¡¾¸£Àû´ýÓö¡¿Ò»¾­Â¼ÓÃ£¬Ç©¶©³¤ÆÚÏÞÀÍ¶¯ºÏÍ¬£¬ÎªÕýÊ½ÄÚÇÚ±àÖÆÔ±¹¤£¬¿ÉÏíÊÜ£º1¡¢·¨¶¨µÄÉç»á±£ÕÏ¡ª¡ªÎåÏÕÒ»½ð£»2¡¢Ô±¹¤×ÛºÏ±£ÕÏ¼Æ»®¡ª¡ª¸ß¶îµÄÒâÍâ¡¢Ò½ÁÆ¡¢ÖØ´ó¼²²¡µÈ×ÛºÏÉÌÒµ±£ÏÕ£»3¡¢ÆóÒµÄê½ð¡ª¡ª¼´¡°²¹…
Êý¾Ý¿â¹ÜÀí¸Ú	Êý¾Ý¿â	1-1.5Íò/ÔÂ	¹úÆó	500-1000ÈË	±£ÏÕ	¹ãÖÝ|2Äê¾­Ñé|±¾¿Æ|ÕÐ1ÈË|06-19·¢²¼	ÉÏ°àµØÖ·£º¹ãÖÝÊÐ¹ãÖÝ´óµÀÖÐ988ºÅÊ¥·á¹ã³¡13¡¢15Â¥	±¾¿Æ	2Äê¾­Ñé	¹¤×÷Ö°Ôð£º1.¸ºÔðÊý¾Ý¿âÏµÍ³½á¹¹Éè¼Æ¹æ»®¡¢½¨Éè¼°¹ÜÀí¸ºÔð´î½¨¡¢Î¬»¤¡¢¼à¿ØÊý¾Ý¿â£¬²¢¶¨ÆÚ½øÐÐÊý¾Ý¿âÑ²¼ì¡¢ÐÔÄÜÓÅ»¯¡¢Êý¾Ý±¸·Ý¸ºÔðÖÆ¶¨¡£2.Êý¾Ý¿âÎ¬»¤ºÍ²Ù×÷¡¢Êý¾Ý±¸·ÝºÍ»Ö¸´µÈ¹æ·¶£¬È·±£Êý¾Ý¿âÎ¬»¤¹æ·¶¡¢×¼È·ÒÔ¼°Êý¾ÝµÄÓÐÐ§¡¢ÍêÕû¡£3.¸ºÔð¸ù¾Ý¹«Ë¾ÐÅÏ¢¼¼ÊõÀàÏîÄ¿ÊµÊ©¡¢±ä¸üÒªÇó£¬¶ÔÉæ¼°Êý¾Ý¿â·½ÃæµÄÄÚÈÝÌá³öºÏÀí»¯µÄ½¨Éè½¨Òé¡£4.¸ºÔð×éÖ¯ÖÆ¶¨ÍêÉÆÊý¾Ý¿â±¸·Ý¡¢»Ö¸´ºÍÔÖ±¸¼Æ»®£¬²¢¶¨ÆÚÖ´ÐÐÊý¾ÝÓÐÐ§ÐÔÑéÖ¤£¬ÔÚÔÖÄÑ³öÏÖÊ±¶ÔÊý¾Ý¿â½øÐ…	ÈÎÖ°ÒªÇó£º1.¼ÆËã»úÏà¹Ø×¨Òµ±¾¿Æ¼°ÒÔÉÏÑ§Àú¡£2.3ÄêÒÔÉÏÊý¾Ý¿âÎ¬»¤¸ÚÎ»¹¤×÷¾­Ñé£¬ÓÐ±£ÏÕ¹«Ë¾ÐÅÏ¢¼¼Êõ¹¤×÷¾­Ñé²¢ÁË½â±£ÏÕÏµÍ³½á¹¹Õß»òÓÐÏµÍ³ÑÐ·¢Éè¼ÆºÍ¹ÜÀí¾­ÑéÕßÓÅÏÈ¡£3.ÐÅÏ¢¼¼Êõ×¨ÒµÏà¹ØÖÐ¼¶ÒÔÉÏÖ°³Æ»òÕßÐÅÏ¢¼¼ÊõÏà¹Ø×¨ÒµÖ¤Êé¡£4.ÁË½â±£ÏÕÐÐÒµµÄ»ù±¾·þÎñÆ÷½á¹¹£¬¾ß±¸»ùÓÚunix»òlinuxÏµÍ³Æ½Ì¨µÄOracle11gRACÎ¬»¤¼°DataguardÔËÎ¬Ïà¹Ø×¨ÒµÖªÊ¶¡£5.¾ß±¸¶ÔÊý¾Ý¿âÔËÎ¬ÎÊÌâÑ¸ËÙ¶¨Î»ÅÐ¶Ï²¢½øÐÐ×¨ÒµÎ¬»¤´¦Àí¡¢ÐÔÄÜÓÅ»¯¡¢½á¹¹Éè¼Æ¡¢±¸·Ý»Ö¸´…
Êý¾Ý¿â¹ÜÀí¸Ú	Êý¾Ý¿â	1-1.5Íò/ÔÂ	¹úÆó	500-1000ÈË	±£ÏÕ	¹ãÖÝ|2Äê¾­Ñé|±¾¿Æ|ÕÐ1ÈË|06-20·¢²¼	ÉÏ°àµØÖ·£º¹ãÖÝÊÐ¹ãÖÝ´óµÀÖÐ988ºÅÊ¥·á¹ã³¡13¡¢15Â¥	±¾¿Æ	2Äê¾­Ñé	¹¤×÷Ö°Ôð£º1.¸ºÔðÊý¾Ý¿âÏµÍ³½á¹¹Éè¼Æ¹æ»®¡¢½¨Éè¼°¹ÜÀí¸ºÔð´î½¨¡¢Î¬»¤¡¢¼à¿ØÊý¾Ý¿â£¬²¢¶¨ÆÚ½øÐÐÊý¾Ý¿âÑ²¼ì¡¢ÐÔÄÜÓÅ»¯¡¢Êý¾Ý±¸·Ý¸ºÔðÖÆ¶¨¡£2.Êý¾Ý¿âÎ¬»¤ºÍ²Ù×÷¡¢Êý¾Ý±¸·ÝºÍ»Ö¸´µÈ¹æ·¶£¬È·±£Êý¾Ý¿âÎ¬»¤¹æ·¶¡¢×¼È·ÒÔ¼°Êý¾ÝµÄÓÐÐ§¡¢ÍêÕû¡£3.¸ºÔð¸ù¾Ý¹«Ë¾ÐÅÏ¢¼¼ÊõÀàÏîÄ¿ÊµÊ©¡¢±ä¸üÒªÇó£¬¶ÔÉæ¼°Êý¾Ý¿â·½ÃæµÄÄÚÈÝÌá³öºÏÀí»¯µÄ½¨Éè½¨Òé¡£4.¸ºÔð×éÖ¯ÖÆ¶¨ÍêÉÆÊý¾Ý¿â±¸·Ý¡¢»Ö¸´ºÍÔÖ±¸¼Æ»®£¬²¢¶¨ÆÚÖ´ÐÐÊý¾ÝÓÐÐ§ÐÔÑéÖ¤£¬ÔÚÔÖÄÑ³öÏÖÊ±¶ÔÊý¾Ý¿â½øÐ…	ÈÎÖ°ÒªÇó£º1.¼ÆËã»úÏà¹Ø×¨Òµ±¾¿Æ¼°ÒÔÉÏÑ§Àú¡£2.3ÄêÒÔÉÏÊý¾Ý¿âÎ¬»¤¸ÚÎ»¹¤×÷¾­Ñé£¬ÓÐ±£ÏÕ¹«Ë¾ÐÅÏ¢¼¼Êõ¹¤×÷¾­Ñé²¢ÁË½â±£ÏÕÏµÍ³½á¹¹Õß»òÓÐÏµÍ³ÑÐ·¢Éè¼ÆºÍ¹ÜÀí¾­ÑéÕßÓÅÏÈ¡£3.ÐÅÏ¢¼¼Êõ×¨ÒµÏà¹ØÖÐ¼¶ÒÔÉÏÖ°³Æ»òÕßÐÅÏ¢¼¼ÊõÏà¹Ø×¨ÒµÖ¤Êé¡£4.ÁË½â±£ÏÕÐÐÒµµÄ»ù±¾·þÎñÆ÷½á¹¹£¬¾ß±¸»ùÓÚunix»òlinuxÏµÍ³Æ½Ì¨µÄOracle11gRACÎ¬»¤¼°DataguardÔËÎ¬Ïà¹Ø×¨ÒµÖªÊ¶¡£5.¾ß±¸¶ÔÊý¾Ý¿âÔËÎ¬ÎÊÌâÑ¸ËÙ¶¨Î»ÅÐ¶Ï²¢½øÐÐ×¨ÒµÎ¬»¤´¦Àí¡¢ÐÔÄÜÓÅ»¯¡¢½á¹¹Éè¼Æ¡¢±¸·Ý»Ö¸´…
Êý¾Ý¹ÜÀí²¿-Êý¾Ý¼Ü¹¹ÓëÄ£ÐÍ¹ÜÀí¸Ú	Êý¾Ý¹ÜÀí»òÖÎÀí		¹úÆó	150-500ÈË	¼ÆËã»ú·þÎñ(ÏµÍ³¡¢Êý¾Ý·þÎñ¡¢Î¬ÐÞ)±£ÏÕ	±±¾©|3-4Äê¾­Ñé|±¾¿Æ|ÕÐ1ÈË|06-10·¢²¼	ÉÏ°àµØÖ·£º±±¾©ÊÐÊ¯¾°É½ÇøÊµÐË´ó½Ö30ºÅ1ºÅÂ¥	±¾¿Æ	3-4Äê¾­Ñé	¸ÚÎ»Ö°Ôð1.¸ºÔð¹æ»®Êý¾Ý¼Ü¹¹£¬½¨Á¢Êý¾Ý¼Ü¹¹¹ÜÀí¹æ·¶ºÍÁ÷³Ì£»2.·ÖÎö¸÷ÒµÎñ²¿ÃÅÌá³öµÄÊý¾ÝÐèÇó£¬ÓÅ»¯ºÍµ÷ÕûÊý¾Ý¼Ü¹¹£»3.¸ºÔðÊý¾Ý¼Ü¹¹ÔÚ¹«Ë¾ÂäµØºÍÖ´ÐÐÏà¹Ø¹¤×÷£»4.¶¨ÆÚ¸ù¾Ý¹«Ë¾·¢Õ¹Çé¿ö£¬µ÷ÕûºÍÓÅ»¯Êý¾Ý¼Ü¹¹£»5.Áìµ¼½»°ìµÄÆäËüÈÎÎñ¡£	ÈÎÖ°ÒªÇó1.È«ÈÕÖÆÍ³ÕÐ±¾¿Æ¼°ÒÔÉÏÑ§Àú£¬¾­¼ÃÀà¡¢ÊýÑ§Àà¡¢¼ÆËã»úÀàÏà¹Ø×¨Òµ£»2.±£ÏÕ¡¢ÒøÐÐ»òÏà¹ØÐÐÒµÒÒ·½£¬ÐèÁË½â±£ÏÕÒµÎñ£»3.Ïà¹Ø¹¤×÷¾­Ñé3ÄêÒÔÉÏ£¬Ö÷µ¼»ò²ÎÓë¹ý´óÐÍÊý¾ÝÀàÆ½Ì¨½¨Éè£»4.ÊìÁ·Ê¹ÓÃoffice°ì¹«Èí¼þ£¬ÊìÁ·SQL±àÐ´¼¼ÄÜ£»¾ßÓÐÁ¼ºÃÎÄ×Ö¹¦µ×£¬ÉÆÓÚPPT£¬WordµÈÎÄµµµÄ±àÐ´£»5.Æ·ÐÐ¶ËÕý¡¢³Ô¿àÄÍÀÍ¡¢Á¼ºÃµÄÍÅ¶ÓºÏ×÷¾«ÉñºÍ·þÎñÒâÊ¶¡¢Á¼ºÃµÄ¹µÍ¨ÄÜÁ¦¡¢ÓÐ½ÏÇ¿µÄÔðÈÎ¸ÐºÍÊ¹Ãü¸Ð¡£Ö°ÄÜÀà±ð£ºÆäËû
Êý¾Ý¹ÜÀí¸Ú	Êý¾Ý¹ÜÀí»òÖÎÀí	10-15Íò/Äê	ÉÏÊÐ¹«Ë¾	1000-5000ÈË	±£ÏÕ	ÎÂÖÝ|ÔÚÐ£Éú/Ó¦½ìÉú|±¾¿Æ|ÕÐ1ÈË|06-22·¢²¼	ÉÏ°àµØÖ·£ºÂ¹³ÇÇø³µÕ¾´óµÀ2ºÅ»ªÃËÉÌÎñ¹ã³¡4-5Â¥	±¾¿Æ	ÔÚÐ£Éú/Ó¦½ìÉú	1¡¢¸ºÔð¹«Ë¾ÄÚ²¿¾­Óª¾ö²ßµÄÊý¾ÝÖ§³Ö·ÖÎö¹¤×÷£¬°üÀ¨¸÷ÖÖÖÆÊ½±¨±íºÍ¸ù¾ÝÒµÎñ·¢Õ¹½Ú×à¡¢ÈÈµã¡¢ÖØµã¼°Ê±½øÐÐµÄ»ú¶¯Êý¾Ý·ÖÎöÖ§³Ö£»2¡¢¶¨ÆÚÊÕ¼¯¡¢Í³¼Æ¹«Ë¾Ïà¹Ø¾­ÓªÊý¾Ý£¬½¨Á¢ÍêÉÆÊý¾Ý¿â£¬»ã×Ü±àÖÆ¸÷Ö§¹«Ë¾¡¢ÓªÒµÇø¡¢ÇþµÀ±¨±íÊý¾Ý£»3¡¢×éÖ¯Ð­µ÷¹«Ë¾¸÷ÏîÊý¾ÝµÄÍ³¼Æ¹¤×÷£»	Ö°Î»ÒªÇó£º1¡¢È«ÈÕÖÆ±¾¿Æ¼°ÒÔÉÏÑ§Àú£¨¶þ±¾£©£¬Í³¼ÆÑ§¡¢¼ÆËã»úÏà¹Ø×¨ÒµÓÅÏÈ£»2¡¢¶ÔÊý¾ÝÃô¸Ð£¬ÓÐÇåÎúµØÎÊÌâ·ÖÎöË¼Â·¼°·ÖÎö¿ò¼Ü£¬ÓÐÇóÖªÓû£¬¾ß¾´Òµ¾«Éñ¡¢¹µÍ¨ÄÜÁ¦ºÍÍÅ¶ÓºÏ×÷¾«Éñ¡£¡¾¸£Àû´ýÓö¡¿¹úÆóÕýÊ½±àÖÆ£¨·ÇÏúÊÛ£©£¬Ò»¾­Â¼ÓÃ£¬¿ÉÏíÊÜÒÔÏÂ´ýÓö£º1¡¢ÊÐ³¡ÉÏÓÐ¾ºÕùÁ¦µÄÐ½³ê¸£Àû¿ÆÑ§ÓÐÐ§µÄÐ½³êÌåÏµ£¬ÄêÖÕ½±¡¢ÁùÏÕ¶þ½ð£¨Ôö¼Ó²¹³äÒ½ÁÆÓëÆóÒµÄê½ð£©¡¢½¡¿µÌå¼ì¡¢È«Ì×Ë¾·þ¶¨ÖÆ¡¢¹ºÎï¿¨¡¢¸ßÎÂ·Ñ¡¢¹ý½Ú·ÑµÈ¸½¼Ó¸£ÀûºÍ½Ú¼ÙÈÕ¸£Àû¡£2¡¢Ã÷ÎúµÄÖ°Ò…
Êý¾Ý¿â¹ÜÀíÔ±	Êý¾Ý¿â	1.5-2Íò/ÔÂ	¹úÆó	10000ÈËÒÔÉÏ	±£ÏÕ½ðÈÚ/Í¶×Ê/Ö¤È¯	±±¾©-Í¨ÖÝÇø|3-4Äê¾­Ñé|±¾¿Æ|ÕÐ1ÈË|06-19·¢²¼	ÉÏ°àµØÖ·£º±±¾©ÊÐÍ¨ÖÝÇøÉÌÍ¨´óµÀ1ºÅÔºÑô¹â½ðÈÚ³Ç	±¾¿Æ	3-4Äê¾­Ñé	¸ÚÎ»Ö°Ôð£º1.¸ºÔð¹«Ë¾ÒµÎñÏµÍ³Êý¾Ý¿âµÄÐÔÄÜÎ¬»¤¡¢°²È«ÐÔ¹ÜÀí£»2.¸ºÔð¹«Ë¾Êý¾Ý¿É¿¿ÐÔÎ¬»¤¡¢Êý¾Ý±¸·ÝºÍÊý¾ÝÈÝÔÖ£»3.¶Ô¿ª·¢ÏîÄ¿Ìá¹©Êý¾Ý¿â¼¼ÊõÖ§³Ö£»4.¸ºÔðÊý¾Ý¿âÔËÎ¬×Ô¶¯»¯½Å±¾±àÐ´¡£	ÈÎÖ°ÒªÇó£º1.¼ÆËã»ú¡¢Èí¼þÏà¹Ø×¨ÒµÍ³ÕÐ±¾¿ÆÒÔÉÏÑ§Àú£»2.3-5ÄêÏà¹Ø¹¤×÷¾­Ñé£»3.½ÏÇ¿µÄ¹µÍ¨Ñ§Ï°ÄÜÁ¦£¬¶Ô¼¼ÊõÓÐÈÈÇé£¬ÓÐÄÜÁ¦Ö±½Ó¸ú×ÙºÍÑ§Ï°×îÐÂµÄ¼¼ÊõºÍÖªÊ¶£»4.ÓÐpython»òÕßshell±à³ÌÄÜÁ¦£»5.ÓÐoracle¡¢mysql¡¢mongodb¡¢hadoopÖÁÉÙÒ»ÖÖÔËÎ¬ÄÜÁ¦¡£Ö°ÄÜÀà±ð£ºÊý¾Ý¿â¹¤³ÌÊ¦(DBA)
ÈË¹Ü¸Ú£¨Êý¾Ý·ÖÎö£©	Êý¾Ý·ÖÎö	4.5-6Ç§/ÔÂ	ÃñÓª¹«Ë¾	500-1000ÈË	»¥ÁªÍø/µç×ÓÉÌÎñ±£ÏÕ	¹ãÖÝ-º£ÖéÇø|1Äê¾­Ñé|±¾¿Æ|ÕÐ1ÈË|06-18·¢²¼	ÉÏ°àµØÖ·£º¹ãÖÝÊÐº£ÖéÇø¹ãÖÝ´óµÀÄÏ1601-1602ºÅ´´Í¶Ð¡Õò´´Í¶¼¯¾ÛÇø53ºÅÂ¥ÑóÍåµºÎÏÅ£±£ÏÕ	±¾¿Æ	1Äê¾­Ñé	1¡¢¶ÔÔËÓªÖÐÐÄÄÚµÄÊý¾ÝÐèÇó½øÐÐ·ÖÎö·´À¡£¬°´ÐèÇóÖÆ×÷ÐÂµÄÊý¾Ý±¨¸æ£»2¡¢ÔËÓªÖÐÐÄ²¿ÃÅÏà¹ØÊý¾Ý·ÖÎöºÍÒµÎñÌá³É¡¢½±½ðºËËã£»3¡¢¸ºÔðÊý¾ÝµÄÍ³¼Æ¡¢»ã×Ü¼°Ìî±¨¹¤×÷£¬È·±£Êý¾ÝµÄ×¼È·ÐÔºÍ¼°Ê±ÐÔ£»	ÈÎÖ°ÒªÇó£º1¡¢±¾¿ÆÑ§Àú£¬½ðÈÚ¡¢±£ÏÕÏà¹Ø×¨Òµ£»2¡¢ÊìÏ¤EXCEL¡¢PPTÖÆ×÷£¬ÊìÏ¤ÔËÓÃÊý¾ÝÍ¸Îö±í£¬ÓÐÒ»¶¨EXCELº¯ÊýÔËÓÃ¾­Ñé£»3¡¢¾ßÓÐÁ¼ºÃ¹µÍ¨±í´ïÄÜÁ¦£¬Ì¤Êµ¡£¡¾Ð½³ê¸£Àû¡¿1¡¢¹«Ë¾ÑÏ¸ñ°´ÕÕ¡¶ÀÍ¶¯·¨¡·Ïà¹Ø¹æ¶¨ÓëÕýÊ½Ô±¹¤Ç©¶©ÀÍ¶¯ºÏÍ¬£¬ÈëÖ°¼´¹ºÂòÎåÏÕÒ»½ð£¬×ªÕýÔö¼ÓÁ½·ÝÉÌÒµ±£ÏÕ£¬°´¹ú¼Ò¹æ¶¨ÏíÊÜ´øÐ½Äê¼Ù£»2¡¢Ð½×Ê½á¹¹£ºÎÞÔðÈÎµ×Ð½+ÆßÏÕÒ»½ð+½±½ð3¡¢·á¸»¶à²ÊµÄÔ±¹¤»î¶¯£ºÔ±¹¤¾Û²Í¡¢½ÚÈÕÍí»á¡¢ÂÃÓÎ»î¶¯¡¢È¤Î¶ÔË¶¯»á¡¢Ô±¹¤±íÕÃ»î¶¯µÈµÈ£»4¡…
½ðÈÚÖÐÐÄÊý¾Ý·ÖÎöÖúÀí£¨ÕýÊ½±àÖÆ+ÖÜÄ©Ë«ÐÝ£©	Êý¾Ý·ÖÎö	6-8Ç§/ÔÂ	ÃñÓª¹«Ë¾	10000ÈËÒÔÉÏ	±£ÏÕ½ðÈÚ/Í¶×Ê/Ö¤È¯	³É¶¼-½õ½­Çø|3-4Äê¾­Ñé|´ó×¨|ÕÐ10ÈË|06-22·¢²¼	ÉÏ°àµØÖ·£ºÔÆÏ¼Â·56ºÅ»ªÈðÖÐÐÄ8Â¥14¿Î	´ó×¨	3-4Äê¾­Ñé	¸ÚÎ»Ö°Ôð£º1.Í³¼ÆÆ½°²ÀÏ¿Í»§¸÷Àà¾­¼Ã¡¢½ðÈÚÓë×Ê¹Ü²úÆ·Êý¾Ý¿â£»2.Í³¼ÆÆ½°²ÀÏ¿Í»§¸÷ÀàÊý¾ÝµÄÖÊÁ¿¿ØÖÆ·½°¸£»3.¶ÔÆ½°²ÀÏ¿Í»§Ëù³ÖÓÐµÄÏà¹Ø²úÆ·ÏµÍ³½øÐÐÊý¾Ý¼Ü¹¹£»4.Îª¿Í»§×ª´ïÆ½°²Ä¿Ç°¸÷Àà½ðÈÚ×Ê²úÊÕÒæ¡¢·çÏÕ¡¢Òµ¼¨Ö¸±ê£»5.Õë¶Ô²»Í¬½ðÈÚ¿Í»§½øÐÐÍ³¼Æ·ÖÎö£¬½¨Á¢Ïà¹ØµÄ¿Í»§Êý¾Ýµµ°¸£»6.Ð­ÖúÁìµ¼½øÐÐÏà¹ØÊý¾ÝºÍÈËÔ±¹ÜÀí£»7..ÍÅ¶ÓÖ÷¹Ü½»´úµÄÆäËûÊÂÏî¡£	ÈÎÖ°ÒªÇó£º1.½ðÈÚ¡¢¾­¼Ã¡¢Í³¼ÆµÈ×¨Òµ±³¾°£¬ÑÐ¾¿Éú¼°ÒÔÉÏÑ§Àú£¬ÌØ±ðÓÅÐãÕß¿ÉÊÊµ±·Å¿í£»2.ÊìÏ¤»ù±¾µÄ¾­¼Ã½ðÈÚÀíÂÛ¼°³£ÓÃÊý¾ÝºÍÖ¸±ê£»3.¶ÔÊý¾Ý½ÏÎªÃô¸Ð£¬¾ß±¸½ÏÇ¿µÄÊý¾Ý·ÖÎöÄÜÁ¦£»4.¾ß±¸½ÏÇ¿µÄÂß¼­Ë¼Î¬ÄÜÁ¦¡¢Ö´ÐÐÄÜÁ¦ºÍÍÅ¶Ó¾«Éñ£»5.ÓÐÏà¹Ø¾­¼Ã¡¢½ðÈÚÊý¾Ý¿âÉè¼Æ»ò¾­¼Ã½ðÈÚÊý¾Ý·ÖÎö¹¤×÷¾­ÀúÕßÓÅÏÈ£»6.¾ß±¸½ÏÇ¿µÄ¹µÍ¨±í´ïÄÜÁ¦ºÍÎÄµµÐ´×÷ÄÜÁ¦£»7.¾ß±¸Ò»¶¨µÄ×¨ÑÐ¾«Éñ£¬×öÊÂ×ÐÏ¸¡¢ÈÏÕæ¡¢¸ºÔð£»8.¾ßÓÐ½ÏÇ¿µÄÑ§Ï°ÄÜÁ¦£¬Ô¸ÒâÑ§Ï°ºÍÑÐ¾¿¸÷ÀàÐÂÁ…
×Ü¹«Ë¾ Êý¾Ý·ÖÎö¸Ú (Ö°Î»±àºÅ£º001393)	Êý¾Ý·ÖÎö	15-20Íò/Äê	ºÏ×Ê	500-1000ÈË	½ðÈÚ/Í¶×Ê/Ö¤È¯±£ÏÕ	ÉÏº£-ÆÖ¶«ÐÂÇø|1Äê¾­Ñé|±¾¿Æ|ÕÐÈô¸ÉÈË|06-22·¢²¼	ÉÏ°àµØÖ·£ºÊÀ¼Í´óµÀ1168ºÅ¶«·½½ðÈÚ¹ã³¡B×ù19Â¥	±¾¿Æ	1Äê¾­Ñé	¸ÚÎ»Ö°Ôð:1¡¢ÕûÀí¸÷ÒµÎñÏµÍ³Ïà¹ØÊý¾Ý£»2¡¢Êý¾ÝÇåÏ´£¬Í³Ò»±ê×¼£¬Êý¾Ý×ª»»£»3¡¢¼¯ÖÐÊý¾Ýµ½Êý¾Ý²Ö¿âÖÐ£¬°´ÐèÇó¹é¼¯µ½Êý¾Ý¼¯ÊÐ£»4¡¢°´ÕÕÐèÇóÌáÈ¡Êý¾Ý£¬²¢ÖÆ×÷±¨±í£»5¡¢¶Ô²ú³öµÄ±¨±í½øÐÐ²âÊÔºÍºË¶Ô£»6¡¢ÓëÒµÎñµ¥Î»ÌÖÂÛÈ·¶¨±¨±íÐèÇó£»7¡¢Ð­ÖúÒµÎñµ¥Î»´¦ÀíÊ¹ÓÃ±¨±íÏµÍ³Óöµ½µÄÎÊÌâµÈ¡£	ÈÎÖ°×Ê¸ñ:1¡¢¼ÆËã»ú¡¢ÊýÑ§¡¢Í³¼ÆÑ§»òÏà¹Ø×¨Òµ£¬²¢ÓµÓÐ1Äê»¥ÁªÍø»ò½ðÈÚÐÐÒµµÄÊý¾ÝÍÚ¾òµÄÊµ¼Ê¹¤×÷¾­Ñé£»2¡¢ÊìÏ¤³£ÓÃETL¹¤¾ß£»3¡¢¾«Í¨Python¡¢java¡¢sqlÓïÑÔ´¦ÀíÊý¾Ý£»4¡¢ÊìÁ·Êý¾Ý¿âDB2¡¢Mysql£¬ÊìÁ·Ê¹ÓÃHadoop¡¢Hive´¦ÀíÊý¾Ý£¬ÊìÁ·Ê¹ÓÃspark·Ö²¼Ê½Æ½Ì¨µÄÏîÄ¿¾­ÑéÕßÓÅÏÈ£»5¡¢½ÏºÃµÄÊýÑ§»òÍ³¼ÆÑ§½ÌÓý±³¾°ÓÅÏÈ¡£Ö°ÄÜÀà±ð£ºÊý¾Ý·ÖÎöÊ¦
Êý¾Ý¹ÜÀí²¿-Êý¾ÝÖÎÀí¸Ú	Êý¾Ý¹ÜÀí»òÖÎÀí		¹úÆó	150-500ÈË	¼ÆËã»ú·þÎñ(ÏµÍ³¡¢Êý¾Ý·þÎñ¡¢Î¬ÐÞ)±£ÏÕ	±±¾©|2Äê¾­Ñé|Ë¶Ê¿|ÕÐ1ÈË|06-16·¢²¼	ÉÏ°àµØÖ·£º±±¾©ÊÐÊ¯¾°É½ÇøÊµÐË´ó½Ö30ºÅ1ºÅÂ¥	Ë¶Ê¿	2Äê¾­Ñé	¸ÚÎ»Ö°Ôð1.ÎªÊý¾ÝÖÎÀí¹¤×÷Ìá¹©»ù´¡µÄÊý¾Ý·ÖÎöºÍ½¨Ä£µÄ¼¼ÊõÖ§³Ö£»2.¿ªÕ¹Êý¾ÝÖÊÁ¿¼ìºË¹¤×÷£¬ºË²é±£ÏÕ¹«Ë¾±¨ËÍµÄÊý¾ÝÖÊÁ¿ÎÊÌâ£¬²¢¸ú×ÙÎÊÌâÕû¸Ä£»3.¸ºÔðÕûÀí¸÷±£ÏÕ¹«Ë¾Êý¾ÝÖÎÀíÌáÉýÇé¿ö£¬×«Ð´Êý¾ÝÖÊÁ¿ÌáÉý±¨¸æ£»4.¸ù¾Ý¸÷±£ÏÕ¹«Ë¾Êý¾Ý±¨ËÍºÍÊý¾ÝÖÊÁ¿¼ìºËÇé¿ö£¬¿ªÕ¹Êý¾ÝÖÊÁ¿ÆÀ¼Û¹¤×÷£»5.¸ºÔð±£ÏÕ¹«Ë¾ÏÖ³¡µ÷ÑÐ»î¶¯µÄ×ÊÁÏ×¼±¸¡¢ÏÖ³¡ÑÐÌÖ¼°×Ü½á±¨¸æµÄ×«Ð´¡£	ÈÎÖ°ÒªÇó1.Ë¶Ê¿ÑÐ¾¿Éú¼°ÒÔÉÏÑ§Àú£¬ÐÅÏ¢¼¼ÊõÏà¹Ø×¨Òµ£»2.±£ÏÕ¹«Ë¾Í¬Àà¸ÚÎ»Ïà¹Ø¾­Ñé£»3.¹¤×÷¾­Ñé2-3Äê£»4.ÊìÁ·ÕÆÎÕSQL½Å±¾±àÐ´£¬ÊìÏ¤±£ÏÕÐÐÒµºËÐÄÒµÎñÏµÍ³¼°ºóÌ¨Êý¾ÝÄ£ÐÍÕßÓÅÏÈ£»5.¾ßÓÐ½ÏÇ¿µÄ¹¤×÷ÔðÈÎÐÄ£¬½ÏºÃµÄÂß¼­Ë¼Î¬ºÍ¹µÍ¨ÄÜÁ¦¡£Ö°ÄÜÀà±ð£º´óÊý¾Ý¿ª·¢¹¤³ÌÊ¦
Êý¾Ý·ÖÎö¸Ú	Êý¾Ý·ÖÎö	6-8Ç§/ÔÂ	ÉÏÊÐ¹«Ë¾	10000ÈËÒÔÉÏ	±£ÏÕ½ðÈÚ/Í¶×Ê/Ö¤È¯	½ð»ª|ÎÞÐè¾­Ñé|±¾¿Æ|ÕÐ1ÈË|06-17·¢²¼	ÉÏ°àµØÖ·£º½ð»ªÊÐæÄ³ÇÇøÓÀ¿µ½Ö329ºÅ	±¾¿Æ	ÎÞÐè¾­Ñé	Ö°Î»ÃèÊö£º1¡¢ÒµÎñÊý¾ÝµÄÍ³¼ÆÓë¹ÜÀí¹¤×÷£¬Êý¾ÝÖ¸±ê¶¨ÒåµÄÉè¶¨£¬Ïà¹ØÊý¾ÝÐèÇóÖ§Ô®£»2¡¢ÓªÏú·½°¸Êý¾ÝÍ³¼Æ¡¢ºË¶Ô¼°¶ÒÏÖ£¬½øÐÐÒµÎñÊý¾ÝÍ³¼Æ·ÖÎö£¬¶¨ÆÚ±àÖÆ¸÷ÀàÒµÎñ±¨±í£»3¡¢¸÷Ïî¼¤Àø·½°¸µÄÈÕ³£×·×Ù£¬²ÎÓë¼¾¶È¾­Óª·ÖÎö±¨¸æµÄÖÆ¶¨£»²ÎÓë±àÖÆÄê¡¢¼¾ÔÂ¶È²úÆ··ÖÎö±¨¸æºÍ²úÆ·¼ÛÖµ·ÖÎö±¨¸æ£»4¡¢¸öÈËÒµÎñ¸÷ÏîÊý¾Ý·ÖÀà´¦ÀíÓë»ã×Ü£¬²ÎÓë¸öÈËÒµÎñÄê¶È¼Æ»®µÄÖÆ¶¨£¬ÒµÎñ½øÕ¹ºÍ¼Æ»®Ö¸±êÖ´ÐÐÇé¿ö·ÖÎö£»5¡¢Íê³ÉÁìµ¼½»°ìµÄÆäËû¹¤×÷¡£	Ö°Î»ÒªÇó£º1¡¢Í³ÕÐ±¾¿Æ¼°ÒÔÉÏÑ§Àú£¬Àí¹¤¿ÆÏà¹Ø×¨ÒµÓÅÏÈ£»2¡¢Ò»Äê¼°ÒÔÉÏÊÙÏÕÐÐÒµÏà¹Ø¹¤×÷¾­ÑéÕßÓÅÏÈ£»3¡¢¾ßÓÐ±£ÏÕ»ù´¡ÖªÊ¶£¬ÕÆÎÕÖ°ÔðÖÐËùÉæ¼°ÐÐÒµµÄ»ù±¾ÖªÊ¶£¬ÊìÁ·ÕÆÎÕ±£ÏÕÓªÏúÄ£Ê½Óë¼¼ÇÉ£»ÊìÁ·ÕÆÎÕ°ì¹«Èí¼þ²Ù×÷¡¢¼ÆËã»ú»ù´¡²Ù×÷¡¢¹«ÎÄÐ´×÷µÈ¼¼ÄÜ£»4¡¢¾ßÓÐ½ÏÇ¿¹µÍ¨±í´ï¡¢Âß¼­·ÖÎöÓëÕþ²ß°ÑÎÕÄÜÁ¦£¬¾ßÓÐÊý×ÖÃô¸Ð¶È£¬ÑÏ½÷Ï¸ÖÂ¡£Ö°ÄÜÀà±ð£º±£ÏÕÄÚÇÚ¹Ø¼ü×Ö£ºÊý¾Ý·ÖÎö
ÃÅµêÔËÓª¹ÜÀí-Êý¾Ý·ÖÎö¸Ú(007119) (Ö°Î»±àºÅ£ºehuatai007119)	Êý¾Ý·ÖÎö	1-1.5Íò/ÔÂ	Íâ×Ê£¨Å·ÃÀ£©	500-1000ÈË	±£ÏÕ	±±¾©|3-4Äê¾­Ñé|±¾¿Æ|ÕÐ1ÈË|06-18·¢²¼	ÉÏ°àµØÖ·£º±±¾©ÊÐÎ÷³ÇÇø½ðÈÚ´ó½Ö35ºÅ¹ú¼ÊÆóÒµ´óÏÃ	±¾¿Æ	3-4Äê¾­Ñé	¸ÚÎ»Ö°Ôð:1.ÉîÈëÒµÎñ£¬Àí½â¹«Ë¾¼°ÃÅµêÔË×÷£¬Í¨¹ýÊý¾ÝÍÚ¾òºÍ×¨Ïî·ÖÎö£¬Îª¹ÜÀí²ãÌá¹©¾ö²ßÖ§³Ö£»2.¸ºÔð¶ÔÃÅµêÔËÓªÊý¾Ý½øÐÐ¶¨ÆÚ·ÖÎö£¬Äâ¶¨³£¹æ·ÖÎö±¨¸æ£¬Îª¾­Óª¾ö²ßÌá¹©Ö§³Ö£»3.¶ÔºËÐÄÊý¾Ý½øÐÐ¼à²â£¬½â¶ÁÔËÓªÊý¾Ý²¨¶¯£¬·¢ÏÖÎÊÌâ£¬Ìá³öÏàÓ¦µÄ½â¾ö·½°¸£»4.Ïò¼¼Êõ²¿ÃÅÌá³öÐèÇó£¬ÍêÉÆÊý¾Ý¹¤¾ß¼°±¨±íÌåÏµµÄ½¨ÉèÓëÍêÉÆ£»5.Ö¸µ¼»ú¹¹Ê¹ÓÃ¸÷ÏîÊý¾Ý±¨±í¹¤¾ß£¬´ÓÖÐ·¢ÏÖÎÊÌâ²¢ÊÕ¼¯»ú¹¹ÐèÇó£¬ÓÅ»¯Êý¾ÝÖ§³Ö£»6.Áìµ¼½»°ìµÄÆäËû¹¤×÷¡£	ÈÎÖ°×Ê¸ñ:1¡¢È«ÈÕÖÆ´óÑ§±¾¿Æ¼°ÒÔÉÏÑ§Àú£¬±£ÏÕ¾«Ëã»òÊýÀíÍ³¼ÆÀà×¨Òµ£¬3ÄêÒÔÉÏ±£ÏÕ¹«Ë¾¹¤×÷¾­Ñé£»2¡¢Á¼ºÃµÄÊý¾Ý²É¼¯¡¢´¦Àí¡¢·ÖÎöÄÜÁ¦£¬¶ÔÊý×Ö¾ßÓÐÃôÈñµÄ¶´²ìÁ¦¡¢ÇåÎúµÄÂß¼­ÍÆÀíÅÐ¶ÏºÍ×Ü½áÄÜÁ¦£»3¡¢ÕÆÎÕ³£ÓÃµÄÍ³¼Æ·ÖÎö·½·¨ºÍ¹¤¾ß£¬ÊìÁ·Ê¹ÓÃExcelºÍPPT°ì¹«Èí¼þ£»4¡¢¾ßÓÐÁ¼ºÃµÄ±¨¸æ×«Ð´ºÍ±í´ïÄÜÁ¦£»5¡¢Ì¤ÊµÈÏÕæ£¬»ý¼«ÉÏ½ø£¬¾ß±¸Á¼ºÃµÄÑ§Ï°ÄÜÁ¦ºÍÒâÔ¸¡£Ö°ÄÜÀà±ð£ºÒµÎñ·ÖÎö¾­Àí/Ö÷¹Ü
ÃÅµêÔËÓª¹ÜÀí-Êý¾Ý·ÖÎö¸Ú(007119) (Ö°Î»±àºÅ£ºehuatai007119)	Êý¾Ý·ÖÎö	1-1.5Íò/ÔÂ	Íâ×Ê£¨Å·ÃÀ£©	500-1000ÈË	±£ÏÕ	±±¾©|3-4Äê¾­Ñé|±¾¿Æ|ÕÐ1ÈË|06-22·¢²¼	ÉÏ°àµØÖ·£º±±¾©ÊÐÎ÷³ÇÇø½ðÈÚ´ó½Ö35ºÅ¹ú¼ÊÆóÒµ´óÏÃ	±¾¿Æ	3-4Äê¾­Ñé	¸ÚÎ»Ö°Ôð:1.ÉîÈëÒµÎñ£¬Àí½â¹«Ë¾¼°ÃÅµêÔË×÷£¬Í¨¹ýÊý¾ÝÍÚ¾òºÍ×¨Ïî·ÖÎö£¬Îª¹ÜÀí²ãÌá¹©¾ö²ßÖ§³Ö£»2.¸ºÔð¶ÔÃÅµêÔËÓªÊý¾Ý½øÐÐ¶¨ÆÚ·ÖÎö£¬Äâ¶¨³£¹æ·ÖÎö±¨¸æ£¬Îª¾­Óª¾ö²ßÌá¹©Ö§³Ö£»3.¶ÔºËÐÄÊý¾Ý½øÐÐ¼à²â£¬½â¶ÁÔËÓªÊý¾Ý²¨¶¯£¬·¢ÏÖÎÊÌâ£¬Ìá³öÏàÓ¦µÄ½â¾ö·½°¸£»4.Ïò¼¼Êõ²¿ÃÅÌá³öÐèÇó£¬ÍêÉÆÊý¾Ý¹¤¾ß¼°±¨±íÌåÏµµÄ½¨ÉèÓëÍêÉÆ£»5.Ö¸µ¼»ú¹¹Ê¹ÓÃ¸÷ÏîÊý¾Ý±¨±í¹¤¾ß£¬´ÓÖÐ·¢ÏÖÎÊÌâ²¢ÊÕ¼¯»ú¹¹ÐèÇó£¬ÓÅ»¯Êý¾ÝÖ§³Ö£»6.Áìµ¼½»°ìµÄÆäËû¹¤×÷¡£	ÈÎÖ°×Ê¸ñ:1¡¢È«ÈÕÖÆ´óÑ§±¾¿Æ¼°ÒÔÉÏÑ§Àú£¬±£ÏÕ¾«Ëã»òÊýÀíÍ³¼ÆÀà×¨Òµ£¬3ÄêÒÔÉÏ±£ÏÕ¹«Ë¾¹¤×÷¾­Ñé£»2¡¢Á¼ºÃµÄÊý¾Ý²É¼¯¡¢´¦Àí¡¢·ÖÎöÄÜÁ¦£¬¶ÔÊý×Ö¾ßÓÐÃôÈñµÄ¶´²ìÁ¦¡¢ÇåÎúµÄÂß¼­ÍÆÀíÅÐ¶ÏºÍ×Ü½áÄÜÁ¦£»3¡¢ÕÆÎÕ³£ÓÃµÄÍ³¼Æ·ÖÎö·½·¨ºÍ¹¤¾ß£¬ÊìÁ·Ê¹ÓÃExcelºÍPPT°ì¹«Èí¼þ£»4¡¢¾ßÓÐÁ¼ºÃµÄ±¨¸æ×«Ð´ºÍ±í´ïÄÜÁ¦£»5¡¢Ì¤ÊµÈÏÕæ£¬»ý¼«ÉÏ½ø£¬¾ß±¸Á¼ºÃµÄÑ§Ï°ÄÜÁ¦ºÍÒâÔ¸¡£Ö°ÄÜÀà±ð£ºÒµÎñ·ÖÎö¾­Àí/Ö÷¹Ü
Êý¾Ý¹ÜÀí²¿-Êý¾Ý²úÆ·Óë·þÎñ¹ÜÀí¸Ú	Êý¾Ý¹ÜÀí»òÖÎÀí		¹úÆó	150-500ÈË	¼ÆËã»ú·þÎñ(ÏµÍ³¡¢Êý¾Ý·þÎñ¡¢Î¬ÐÞ)±£ÏÕ	±±¾©|1Äê¾­Ñé|Ë¶Ê¿|ÕÐ1ÈË|06-10·¢²¼	ÉÏ°àµØÖ·£º±±¾©ÊÐÊ¯¾°É½ÇøÊµÐË´ó½Ö30ºÅ1ºÅÂ¥	Ë¶Ê¿	1Äê¾­Ñé	¸ÚÎ»Ö°Ôð1.¸ºÔð¹«Ë¾»ù´¡Êý¾Ý¹ÜÀí£¬½¨Á¢ºÍÎ¬»¤Êý¾Ý²úÆ··þÎñÄ¿Â¼£»2.¸ºÔðÍÆ¶¯¹«Ë¾Êý¾Ý²úÆ·ÔÚ¹«Ë¾ÄÚ²¿Ê¹ÓÃºÍ¹²Ïí£»¸ú×ÙÊý¾Ý²úÆ··þÎñÔÚ¹«Ë¾ÄÚÍâ²¿Ê¹ÓÃÇé¿ö£¬²¢¶¨ÆÚ±àÐ´Ïà¹Ø±¨¸æ£»3.¸ºÔðÆÀÉó¹«Ë¾Êý¾ÝÀà²úÆ·Á¢Ïî¡¢²âÊÔ¡¢ÉÏÏß¹¤×÷£¬È·±£Êý¾Ý²úÆ··ûºÏ¹«Ë¾Êý¾Ý¹ÜÀíÒªÇó£»4.Áìµ¼½»°ìµÄÆäËü¹¤×÷¡£	ÈÎÖ°ÒªÇó1.Ë¶Ê¿ÑÐ¾¿Éú¼°ÒÔÉÏÑ§Àú£¬¼ÆËã»ú¼°Ïà¹Ø×¨Òµ£»2.½ðÈÚÐÐÒµÊý¾ÝÏà¹Ø¹¤×÷±³¾°£»3.Ïà¹Ø¹¤×÷¾­Ñé1ÄêÒÔÉÏ£¬¾ßÓÐÊý¾ÝÖÎÀíÁìÓòµÄ¾­Ñé£¬¾ß±¸CDMPÈÏÖ¤ÕßÓÅÏÈ£»Ìõ¼þÓÅÐãÕß£¬¹¤×÷¾­Ñé¿ÉÊÊµ±·Å¿íÒªÇó£»4.ÊìÁ·Ê¹ÓÃETL¹¤¾ß£¬ÊìÏ¤Êý¾Ý±ê×¼¡¢Êý¾ÝÖÊÁ¿Ïà¹Ø±ê×¼£»5.Æ·ÐÐ¶ËÕý¡¢¿¹Ñ¹ÄÜÁ¦Ç¿¡¢¹µÍ¨ÄÜÁ¦Ç¿¡¢Á¼ºÃÍÅ¶ÓºÏ×÷ÒâÊ¶¡¢¶¯ÊÖÄÜÁ¦Ç¿¡£Ö°ÄÜÀà±ð£ºÆäËû
´óÊý¾Ý·ÖÎö¸Ú	´óÊý¾ÝÍÚ¾ò	1-2Íò/ÔÂ	ÃñÓª¹«Ë¾	500-1000ÈË	±£ÏÕ	ÉÏº£-ÆÖ¶«ÐÂÇø|5-7Äê¾­Ñé|±¾¿Æ|ÕÐ1ÈË|06-19·¢²¼	ÉÏ°àµØÖ·£ºÆÖ¶«ÐÂÇø½ðº£Â·1000ºÅ25ºÅÂ¥(½üµØÌú9ºÅÏß½ð¼ªÂ·Õ¾)	±¾¿Æ	5-7Äê¾­Ñé	¸ÚÎ»ÐÅÏ¢£º1£©¸ºÔð±£ÏÕÊý¾Ý²Ö¿â\Êý¾Ý¼¯ÊÐµÄ¼Ü¹¹Éè¼ÆºÍ½¨Éè£¬ÊµÏÖ¶Ô±£ÏÕÒµÎñÊý¾Ý»¯ÔËÓªµÄ»ù´¡Ö§³Å2£©¼ÈÓÐ¼Ü¹¹µÄÆÀ¹ÀºÍÓÅ»¯3£©¿ª·¢¹ý³ÌÌáÉýºÍ¿ª·¢¹ÜÀí4£©¸ºÔð½ðÈÚÊý¾Ý²úÆ·/Êý¾ÝÖÐÌ¨µÄÏà¹Øµ×²ãÏà¹ØÄ£ÐÍÉè¼Æ	¸ÚÎ»ÒªÇó£º1£©¼ÆËã»úÏà¹Ø×¨Òµ±¾¿Æ¼°ÒÔÉÏÑ§Àú£»2£©5ÄêÒÔÉÏÊý¾Ý¿ª·¢¾­Ñé£¬3ÄêÒÔÉÏÊý¾Ý¼Ü¹¹¾­Ñé£¬ÊìÏ¤Hadoop´óÊý¾Ý´¦ÀíÏµÍ³µÄ¿ª·¢
Êý¾Ý¿â¹ÜÀí¸Ú	Êý¾Ý¿â	1.8-3Íò/ÔÂ	ÃñÓª¹«Ë¾	5000-10000ÈË	±£ÏÕ	ÉîÛÚ-ÂÞºþÇø|5-7Äê¾­Ñé|±¾¿Æ|ÕÐ1ÈË|06-03·¢²¼	ÉÏ°àµØÖ·£ºÉîÛÚÊÐÂÞºþÇø½ð·á³Ç´óÏÃA×ù	±¾¿Æ	5-7Äê¾­Ñé	¹¤×÷Ö°Ôð:¹¤×÷Ö°Ôð£º1¡¢±£Ö¤Êý¾Ý¿â¼¯ÈºÏµÍ³µÄÎÈ¶¨¡¢¸ßÐ§ÔËÐÐ£»2¡¢¸ù¾ÝÒµÎñÐèÇó£¬¸Ä½øÊý¾Ý¿â¼Ü¹¹£¬ÊµÊ©Êý¾Ý¿â¼¯ÈºÓë¸ºÔØ¾ùºâ·½°¸£»3¡¢·ÖÎöÊý¾Ý¿âÏµÍ³ÐÔÄÜÆ¿¾±£¬Ìá³öÓÅ»¯½¨ÒéºÍ·½°¸£»4¡¢Ö§³ÖÒµÎñÏµÍ³µÄÊý¾Ý¿âÉè¼Æ¼°¿ª·¢£»5¡¢×Ô¶¯»¯ÏµÍ³ÔËÎ¬Æ½Ì¨µÄ¿ª·¢Óë½¨Éè£»6¡¢¶Ô¸ß²¢·¢¡¢¸´ÔÓSQLÒÔ¼°Êý¾Ý¿â¼¯ÈºÏµÍ³·ÖÎöÓë½â¾ö£»	ÈÎÖ°×Ê¸ñ:ÈÎÖ°ÒªÇó£º1.±¾¿Æ¼°ÒÔÉÏÑ§Àú£¬5ÄêÒÔÉÏÏà¹Ø¹¤×÷¾­Ñé£¬ÓÐÇ¿ÁÒµÄÔðÈÎÐÄºÍÑ§Ï°ÓûÍû£¬¾ßÓÐÁ¼ºÃµÄ¿¹Ñ¹ÄÜÁ¦£¬Ô¸Òâ½ÓÊÜÌôÕ½£»2¾«Í¨mysql\oracleÊý¾Ý¿â½á¹¹¡¢Êý¾Ý½á¹¹Éè¼Æ¡¢ÐÔÄÜµ÷ÓÅºÍÈÕ³£¹ÊÕÏ½â¾ö·½·¨3.¾«Í¨mysql\oracleÖ÷´Ó¸´ÖÆ£¬¶ÁÐ´·ÖÀë¡¢·Ö¿â·Ö±íÉè¼Æ£¬ÊìÏ¤mariadbµÈmysql¸÷·ÖÖ§µÄÇø±ðºÍÌØÐÔ£»¾«Í¨mysql\oracle¸ß¿ÉÓÃ¡¢±¸·ÝºÍ»Ö¸´²ßÂÔºÍ¼¼Êõ£»5.ÊìÏ¤Êý¾Ý»º´æ²úÆ·ÈÕ³£ÔËÎ¬ºÍ¼Ü¹¹Éè¼Æ£¬ÈçRedis¡¢Memcached¡¢Mongodb¡¢mycatµÈ£»…
Êý¾Ý·ÖÎö¸Ú	Êý¾Ý·ÖÎö	0.8-1Íò/ÔÂ	ÃñÓª¹«Ë¾	10000ÈËÒÔÉÏ	±£ÏÕ	Îäºº-½­ÏÄÇø|3-4Äê¾­Ñé|±¾¿Æ|ÕÐ2ÈË|06-12·¢²¼	ÉÏ°àµØÖ·£º½­ÏÄÇø¹â¹È´óµÀ77ºÅ¹â¹È½ðÈÚ¸ÛA1Ì©¿µ´óÏÃ15Â¥	±¾¿Æ	3-4Äê¾­Ñé	¹¤×÷Ö°Ôð£º1.¸ù¾ÝÒµÎñ²¿ÃÅÐèÇó£¬¼°Ê±ÌáÈ¡²¢±àÖÆÏà¹ØÊý¾Ý±¨±í£¬È·±£Êý¾ÝµÄÕæÊµÐÔ¡¢ÍêÕûÐÔ£»2.Í¨¹ýº£Á¿Êý¾Ý£¬Ñ°ÕÒÊý¾ÝÏàÁªÌØÕ÷£¬´î½¨Êý¾ÝÄ£ÐÍ£¬ÍêÉÆÊý¾Ý·ÖÎöÌåÏµ£¬ÐÎ³É¿ÉÊÓ»¯µÄÍ³Ò»Êý¾ÝÖÇÄÜÆ½Ì¨¡£3.¶¨ÆÚÌá½»×¨Ïî·ÖÎö±¨¸æ£¬¼à¿Ø²¿ÃÅÔËÓªÊý¾Ý£¬ÉÃÓÚÔÚÊý¾Ý±¨±íÖÐ·¢ÏÖÒµÎñ·¢Õ¹Ç÷ÊÆµÄÓ°ÏìÒòËØ£¬½â¶ÁÔËÓªÊý¾ÝµÄ²¨¶¯£¬´Ó¶ø·¢ÏÖÎÊÌâ£¬Ìá³öÏàÓ¦µÄ½â¾ö·½°¸£¬ÎªÁìµ¼¾ö²ßÌá¹©Êý¾Ý²Î¿¼£»4.ÊÕ¼¯¿Í»§Êý¾Ý·ÖÎöÐèÇó£¬Îª²¿ÃÅÌá¹©Êý¾Ý·ÖÎöÖ§³Ö·þÎñ£¬°ïÖ…	¸ÚÎ»ÒªÇó£º1.±¾¿Æ¼°ÒÔÉÏÑ§Àú£¬¼ÆËã»ú¡¢Í³¼Æ¡¢ÊýÑ§µÈÏà¹Ø×¨Òµ£»2.ÊìÁ·Ê¹ÓÃExcelµÈÈÕ³£OFFICE°ì¹«Èí¼þ£»3.ÊìÁ·Ê¹ÓÃR¡¢SPSSµÈ³£ÓÃÊý¾Ý·ÖÎöÈí¼þÕßÓÅÏÈ4.¶ÔÊý¾Ý¿âÓÐÒ»¶¨µÄÁË½âÖ°ÄÜÀà±ð£º±£ÏÕÄÚÇÚ
Êý¾ÝÍÚ¾ò·ÖÎö¸Ú £¨´óÊý¾Ý·ÖÎö·½Ïò£©	´óÊý¾ÝÍÚ¾ò	20-30Íò/Äê	¹úÆó	5000-10000ÈË	±£ÏÕ	ÉÏº£-ÆÖ¶«ÐÂÇø|2Äê¾­Ñé|±¾¿Æ|ÕÐÈô¸ÉÈË|06-17·¢²¼	ÉÏ°àµØÖ·£ºÃñÉúÂ· Ö¤´óÎåµÀ¿Ú	±¾¿Æ	2Äê¾­Ñé	1¡¢¸ù¾ÝÒµÎñÐèÇó£¬½øÐÐÊý¾Ý½¨Ä£(¸ÅÄî/Âß¼­/ÎïÀí)£¬È·ÈÏ²¢Ê¹ÓÃÊý¾Ý±ê×¼2¡¢»ùÓÚÊý¾ÝÄ£ÐÍ½øÐÐÊý¾ÝÓ³ÉäÎÄµµµÄ±àÐ´ÒÔ¼°ÆÀÉó3¡¢ÖÆ¶¨Êý¾Ý·ÖÎö½á¹ûµÄ¿ÉÊÓ»¯Õ¹ÏÖ·½°¸4¡¢ÖÆ¶¨ÒµÎñÐèÇóµÄÊý¾Ý²âÊÔ·½°¸5¡¢¿ª·¢¹ý³ÌÖÐÌá¹©ÒµÎñÊý¾ÝÂß¼­µÄÖ§³Ö	Ö°Î»ÒªÇó£º1¡¢±¾¿ÆÒÔÉÏÑ§Àú£¬2ÄêÒÔÉÏ¹¤×÷¾­Ñé2¡¢¾«Í¨²ÆÏÕÒµÎñºÍÊý¾ÝÖªÊ¶3¡¢¾ß±¸Êý¾Ý¿âÏµÍ³»ù±¾ÀíÂÛÖªÊ¶£¬ÖÁÉÙÕÆÎÕÒ»ÖÖÖ÷Á÷ÉÌÒµÊý¾Ý¿â£¨ÈçOralce¡¢Hive£©£¬¾«Í¨SQLÓïÑÔ4¡¢ÊìÁ·Ê¹ÓÃTableau¡¢ÓÀºéBI¡¢CognosµÈÆäÖÐÒ»ÖÖ¹¤¾ß½øÐÐ±¨±í¿ª·¢5¡¢¾ß±¸Êý¾Ý¹ÜÀíºÍ´æ´¢Ïà¹ØÏîÄ¿ºÍÏµÍ³µÄ¿ª·¢¾­Ñé£¬¾ßÓÐ·á¸»µÄÊý¾Ý²Ö¿â½¨Ä£µÄÏîÄ¿Êµ¼ù¾­Ñé6¡¢¾ßÓÐÁ¼ºÃµÄ¹µÍ¨¡¢×éÖ¯ºÍÐ­µ÷ÄÜÁ¦£¬ÓÅÐãµÄ·ÖÎöÎÊÌâºÍ½â¾öÎÊÌâµÄÄÜÁ¦£¬¶Ô½â¾ö¾ßÓÐÌôÕ½ÐÔÎÊÌâ³äÂú¼¤Çé£¬¾ß±¸…
Êý¾Ý·ÖÎö¸Ú	Êý¾Ý·ÖÎö	0.8-1Íò/ÔÂ	ÃñÓª¹«Ë¾	5000-10000ÈË	±£ÏÕ	ÉîÛÚ-¸£ÌïÇø|ÕÐÈô¸ÉÈË|06-03·¢²¼	ÉÏ°àµØÖ·£ºÉîÛÚÊÐ¸£ÌïÇø¸£»ªÒ»Â·Î÷ÄÏ²à»ª°²±£ÏÕ×Ü²¿´óÏÃ	Î´±êÃ÷	Î´±êÃ÷	¹¤×÷Ö°Ôð:1¡¢¸ºÔð³µÏÕÀíÅâÊý¾ÝµÄ¶¨ÆÚ»ò×¨Ïî·ÖÎö¹¤×÷£¬Í¨¹ýÊý¾ÝÍ³¼Æ·ÖÎö¼°Ê±ÕÆÎÕ·ÖÖ§»ú¹¹³µÏÕÀíÅâ¹¤×÷¶¯Ì¬£¬¶ÔÆ«²îÖ¸µ¼»ú¹¹Ìá³ö¸ÄÉÆ´ëÊ©£¬¼ì²é¡¢·´À¡¾ÀÆ«½á¹û£»2¡¢¸ºÔð³µÏÕÀíÅâÏà¹Ø¸÷ÏµÍ³¡¢Æ½Ì¨Êý¾ÝµÄÉî¶ÈÍÚ¾ò¹¤×÷£¬½øÐÐÊý¾Ý·ÖÎö²¢Ö¸µ¼Êý¾ÝÀûÓÃ£¬¶ÔÀíÅâ¸÷»·½ÚÎÊÌâ½øÐÐ¾«×¼¶¨Î»£¬Îª³µÏÕÀíÅâ¹¤×÷Êý×Ö»¯×ªÐÍÌá¹©Êý¾ÝÖ§³Å£»3¡¢Íê³É³µÏÕÀíÅâÈÕ³£Êý¾ÝµÄÌáÈ¡¡¢ÕûÀí¼°Í¨±¨£»4¡¢¶Ô½ÓÄÚ¡¢Íâ²¿Êý¾ÝÌáÈ¡¡¢ºË¶Ô¡¢±¨ËÍµÈ¹¤×÷£»5¡¢¹Ø×¢¼à¹Ü¼°ÐÐÒµÄ…	ÈÎÖ°×Ê¸ñ:1¡¢±¾¿Æ¼°ÒÔÉÏÑ§Àú£¬±£ÏÕ¡¢Í³¼ÆµÈÏà¹Ø×¨Òµ£»2¡¢Á½ÄêÒÔÉÏºË±£»òºËÅâ¹ÜÀí¼°Ïà¹ØÊý¾ÝÍ³¼Æ·ÖÎö¹¤×÷¾­Ñé£»3¡¢ÁË½â³µÏÕÀíÅâ¹ÜÀíÁ÷³Ì¡¢Õþ²ß¹æÕÂµÈ£¬ÕÆÎÕÀíÅâ·ÖÎö¹¤×÷ÖÊÁ¿ÆÀ¼Û¹ÜÀí°ì·¨£¬Éî¿ÌÀí½âÀíÅâÊý¾ÝÓÉÀ´¼°ÆäÖ¸µ¼ÒâÒå£¬²¢ÄÜ½øÐÐ·ÖÎöÔ¤²â£»ÊìÁ·ÕÆÎÕÍ³¼Æ¹¤¾ß¡¢·ÖÎö·½·¨µÈ£»4¡¢ÕÆÎÕ³£¼ûÊý¾Ý·ÖÎöÏµÍ³µÄ²Ù×÷£¬¾ß±¸¼ÆËã»ú»ù´¡²Ù×÷¡¢°ì¹«Èí¼þ²Ù×÷¡¢¹«ÎÄÐ´×÷¡¢Êý¾Ý·ÖÎöµÈ¼¼ÄÜ¡£Ö°ÄÜÀà±ð£º±£ÏÕÀíÅâ±£ÏÕÄÚÇÚ¹Ø¼ü×Ö£ºÊý¾Ý·ÖÎöÊý¾ÝÌáÈ¡¿Í…
0231C0-£¨ÕýÊ½±àÖÆ£©Êý¾Ý·ÖÎö¸Ú£¨Ö÷³Ç£© (Ö°Î»±àºÅ£º0231C0)	Êý¾Ý·ÖÎö	4.5-6Ç§/ÔÂ	ÉÏÊÐ¹«Ë¾	1000-5000ÈË	±£ÏÕ	ÖØÇì-½­±±Çø|ÎÞÐè¾­Ñé|±¾¿Æ|ÕÐ1ÈË|06-18·¢²¼	ÉÏ°àµØÖ·£ºÖØÇìÊÐ½­±±Çø½­±±³ÇÎ÷´ó½Ö25ºÅÆ½°²²Æ¸»ÖÐÐÄ25¡¢26¡¢27²ã	±¾¿Æ	ÎÞÐè¾­Ñé	1¡¢¸ù¾Ý¹«Ë¾Êý¾Ý½øÐÐ·ÖÎö¶ÔÒµÎñ·½Ãæ´æÔÚµÄÎÊÌâÌá³ö¸ÄÉÆ´ëÊ©¼°½¨Òé¾Ù´ë£»2¡¢¸÷Ïîµ¥Ö¤Õ÷¶©¡¢ÉêÇë¼°¹ÜÀíÊÂÏî£»3¡¢¸ù¾ÝÒµÎñ·¢Õ¹ºÍ¹ÜÀíµÄÐèÒª£¬Í¨¹ýÊý¾ÝÍ³¼Æ·ÖÎö×«Ð´ÒµÎñ·ÖÎö±¨¸æ4¡¢¸÷ÏîÒì³£ÒµÎñÖ¸±êÊý¾ÝµÄ¼à¿ØÓë³Ê±¨ÊÂÏî£»5¡¢»ú¹¹ÒµÎñ´ï³ÉÊý¾ÝÇé¿öµÄ×·×ÙÓë²âËã£»6¡¢ÉÏ¼¶½»°ìµÄÆäËûÊÂÏî	ÈÎÖ°×Ê¸ñ£º1¡¢Í³ÕÐÈ«ÈÕÖÆ±¾¿Æ¼°ÒÔÉÏÑ§Àú£¬È¡µÃÏàÓ¦µÄÑ§ÀúÖ¤¡¢Ñ§Î»Ö¤£¨ÎÞÑ§Î»Ö¤ÇëÎðÍ¶µÝ£©¡£²Æ¾­¡¢¹ÜÀí¡¢Êý¾ÝµÈ×¨Òµ£»2¡¢¾ßÓÐÊý¾Ý´¦Àí·ÖÎö¹¤×÷¾­ÑéÕßÓÅÏÈ£»3¡¢ÊìÁ·ÕÆÎÕÆ½°²ÇøÍØÒµÎñ×÷ÒµÁ÷³Ì¼°Ïà¹ØÕþ²ß£»4¡¢ÔðÈÎÐÄÇ¿£¬¹¤×÷Ö÷¶¯£¬Ï¸ÐÄ£¬½ÓÊÜÄÜÁ¦Ç¿£¬¾ß±¸½ÏÇ¿µÄÂß¼­ÔËËãÄÜÁ¦¡£Ö°ÄÜÀà±ð£º±£ÏÕÄÚÇÚ¹Ø¼ü×Ö£ºÊý¾ÝÍ³¼Æ
Êý¾Ý·ÖÎöÖ÷¹Ü	Êý¾Ý·ÖÎö	1.5-2Íò/ÔÂ	ºÏ×Ê	5000-10000ÈË	±£ÏÕ	ÉîÛÚ-ÄÏÉ½Çø|5-7Äê¾­Ñé|±¾¿Æ|ÕÐ1ÈË|06-14·¢²¼|Ó¢ÓïÁ¼ºÃ	ÉÏ°àµØÖ·£º¿µ¼ÑÑÐ·¢´óÏÃ	±¾¿Æ	5-7Äê¾­Ñé	Ö°Îñ¸ÅÊö£º¸ù¾Ý¹«Ë¾Êý×Ö»¯×ªÐÍ¼°ÐÅÏ¢»¯Õ½ÂÔµÄÐèÒª£¬²ÎÓë¹«Ë¾Êý¾Ý·ÖÎöÏà¹ØµÄÊµÊ©Àà¹¤×÷£¬Í¨¹ý³ÖÐø¹¹½¨ºÍÍêÉÆÊý¾Ý×ÊÔ´¼°ÖÇÄÜ·ÖÎöÄÜÁ¦£¬ÊµÏÖÒµÎñÊý¾Ý²úÆ·»¯¼°È«Á´ÌõÊý¾Ý²úÆ·²¼¾Ö¡¢×éºÏ¡¢¹æ»®ºÍ½â¾ö·½°¸·â×°²¢Ö¸µ¼ÒµÎñ¾ö²ß£»Í¨¹ý¹æ»®¡¢ÊµÊ©Êý¾ÝÄÜÁ¦Êä³öµÄ²úÆ·ÐÎÌ¬£¬²ÎÓë¹«Ë¾Êý¾ÝÎ¬¶ÈÀ©³äµ½È«ÉúÃüÖÜÆÚ¹ÜÀí£¬²»¶ÏÓÅ»¯²úÆ·²¢±£³Ö¿É³ÖÐø·¢Õ¹¡£Ð­ÖúÊý¾Ý·ÖÎö¾­Àí¾ßÌåÖ´ÐÐFintechÏîÄ¿µÄÊµÊ©30%¹«Ë¾¼¶AI»ù´¡ÄÜÁ¦¼°Êý¾Ý·ÖÎö¿ò¼Ü´î½¨¡¢²âÊÔÓëÓÅ»…	Ö°Î»ÒªÇó£º1¡¢ÊìÏ¤»úÆ÷Ñ§Ï°ºÍÊý¾ÝÍÚ¾òËã·¨£¬ÕÆÎÕ³£¼ûµÄ·ÖÀà/¾ÛÀà/Ê±¼äÐòÁÐ·ÖÎö/Æµ·±Ä£Ê½ÍÚ¾òµÈÓ¦ÓÃ¿ò¼Ü2¡¢¶ÔÓïÒôÊ¶±ðºÍÎÄ±¾·ÖÎöÓÐÊµ¼ÊÏîÄ¿¾­Ñé£¬ÊìÏ¤ASR×ªÂ¼µÄÌØÕ÷ÌáÈ¡¼¼Êõ¡¢Ä£Ê½Æ¥Åä×¼Ôò¼°Ä£ÐÍÑµÁ·¼¼Êõ£¬ÊìÏ¤Êý¾Ý»ñÈ¡¡¢Ô¤´¦Àí¡¢ÌØÕ÷¹¤³ÌµÄ¹ý³Ì£¬ÓÐ´Ê·¨¼°¾ä·¨·ÖÎö¡¢Çé¸ÐÓëÓßÇé·ÖÎö¡¢ÒâÍ¼Ê¶±ðµÈ¹¤³Ì¾­Ñé3¡¢¶Ô½á¹¹»¯Êý¾ÝºÍ·Ç½á¹¹»¯Êý¾ÝÄÜÑ¡ÔñÓÐÐ§µÄ·ÖÎö·½·¨4¡¢ÕÆÎÕ³£¼ûµÄÊý¾Ý¿ÉÊÓ»¯·½·¨¼°¹¤¾ß5¡¢Í¨¹ýLOMA³õ¼¶¿¼ÊÔ£¬¾ß±¸PMPÖ¤Êé¸ü¼Ñº…
ÀíÅâÊý¾Ý·ÖÎö¸Ú	Êý¾Ý·ÖÎö	6-8Ç§/ÔÂ	ºÏ×Ê	1000-5000ÈË	±£ÏÕ	ÉÏº£-ÆÖ¶«ÐÂÇø|±¾¿Æ|ÕÐ5ÈË|05-28·¢²¼	ÉÏ°àµØÖ·£ºÆÖ¶«´óµÀ2000ºÅÑô¹âÊÀ½ç´óÏÃ7Â¥	±¾¿Æ	Î´±êÃ÷	¸ÚÎ»Ö°Ôð£º1¡¢ÍêÉÆ³µÏÕÀíÅâÆÀ¼ÛÖ¸±êÌåÏµ£»2¡¢¸ºÔð³µÏÕÀíÅâÆÀ¼ÛÖ¸±êµÄÈÕ³£Í³¼Æ¡¢·ÖÎö·´À¡ºÍÔ¤¾¯Í¨±¨¹¤×÷£»3¡¢¼à¶½¡¢·ÖÎö¸÷ÏîÀíÅâÊý¾ÝÖ¸±ê£¬È·±£ÀíÅâµÄ¸÷ÏîÔËÓªÖ¸±êµÄ´ï³É£»4¡¢Íê³ÉÀíÅâÊý¾ÝµÄ¸´ºË£¬È·±£Â¼ÈëÊý¾ÝµÄÍêÈ«¡¢ÕýÈ·ºÍ¼°Ê±5¡¢¸ºÔðÀíÅâÏà¹Ø±¨±í¿ª·¢¡¢Î¬»¤²¢²»¶ÏÍêÉÆ£¬×éÖ¯¿ªÕ¹Ïà¹ØÄÚÈÝÅàÑµ£»6¡¢ÊÕ¼¯ÐÐÒµºÍÍ¬Òµ¹«Ë¾ÀíÅâÊý¾Ý£¬¿ªÕ¹¶Ô±ê·ÖÎö£¬ÎªÀíÅâ¹æ»®Ìá¹©¾ö²ßÖ§³Ö¡£	ÈÎÖ°ÒªÇó£º1¡¢±¾¿ÆÒÔÉÏÑ§Àú£¬ÊýÑ§¡¢Í³¼Æ¡¢¾«Ëã¡¢¾­¼Ã½ðÈÚµÈ×¨Òµ£»2¡¢ÊìÁ·Ê¹ÓÃExcel¡¢Access¡¢SQLÓïÑÔ£¬»áÊ¹ÓÃSPSS»òSAS£¬¾ßÓÐ¼«Ç¿µÄÊý¾Ý·ÖÎöÄÜÁ¦£»3¡¢¾ßÓÐÏà¹Ø¸ÚÎ»ÊµÏ°¾­ÑéÕßÓÅÏÈ¡£Ö°ÄÜÀà±ð£º±£ÏÕÀíÅâ
Êý¾ÝÍÚ¾ò·ÖÎö¸Ú £¨´óÊý¾Ý¿ª·¢·½Ïò£©	´óÊý¾ÝÍÚ¾ò	20-40Íò/Äê	¹úÆó	5000-10000ÈË	±£ÏÕ	ÉÏº£-ÆÖ¶«ÐÂÇø|3-4Äê¾­Ñé|±¾¿Æ|ÕÐÈô¸ÉÈË|06-17·¢²¼	ÉÏ°àµØÖ·£ºÃñÉúÂ· Ö¤´óÎåµÀ¿Ú	±¾¿Æ	3-4Äê¾­Ñé	1¡¢¸ºÔðÊý¾ÝETLÉè¼Æ¡¢¿ª·¢¼°×Ô¶¯»¯¹¤×÷2¡¢¸ù¾ÝÊý¾ÝÓ³ÉäÎÄµµÊ¹ÓÃPL/SQL¡¢HiveSQL¡¢SparkSQLµÈ½øÐÐÊý¾Ý¿ª·¢£¬È·±£¿ª·¢ÖÊÁ¿3¡¢½øÐÐ´úÂëÐÔÄÜµ÷ÓÅ£¬È·±£³ÌÐò¸ßÐ§Ö´ÐÐ4¡¢°´ÕÕÊý¾ÝÎïÀíÄ£ÐÍÉè¼Æ½øÐÐÂäµØ	Ö°Î»ÒªÇó£º1¡¢±¾¿ÆÒÔÉÏÑ§Àú£¬2ÄêÒÔÉÏ¹¤×÷¾­Ñé2¡¢ÊìÏ¤HadoopÌåÏµ½á¹¹¡¢¶ÔHadoopÉúÌ¬ÏµÍ³ÓÐ½ÏÈ«ÃæÁË½â£¬ÊìÏ¤Hive¡¢Spark¡¢SparkSQL¡¢SparkStreaming¡¢Kafka¡¢Flume¡¢Sqoop¡¢hdfs¡¢HBaseµÈ3¡¢ÊìÏ¤InformaticµÈETL¿ª·¢¹¤¾ß4¡¢ÊìÏ¤Oracle¡¢NoSQL£¨Redis¡¢Mongodb¡¢HBase£©¡¢GP¼°ÓÐ¼¯ÈºÊý¾Ý¿â¿ª·¢¾­ÑéÕßÓÅÏÈ5¡¢ÊìÏ¤Linux/UnixÏµÍ³£¬¾«Í¨JavaShell/Python/ScalaµÈÈÎÒâÒ»ÖÖ½Å±¾ÓïÑÔÕßÓÅÏÈ6¡¢¾ß±¸½ÏÇ¿µÄ×ÔÑ§ºÍ×êÑÐÄÜÁ¦7¡¢ÔðÈÎÐÄÇ¿£¬ÓÐÍÅ¶Óº…
Êý¾Ý·ÖÎö¸Ú	Êý¾Ý·ÖÎö	0.5-1Íò/ÔÂ	ÉÏÊÐ¹«Ë¾	1000-5000ÈË	±£ÏÕ½ðÈÚ/Í¶×Ê/Ö¤È¯	³É¶¼-ÇàÑòÇø|ÕÐÈô¸ÉÈË|06-02·¢²¼	ÉÏ°àµØÖ·£ºÌì¸®¹ã³¡SAC´óÏÃ	Î´±êÃ÷	Î´±êÃ÷	¸ÚÎ»Ö°Ôð£º1¡¢¸ºÔðËùÏ½ÊÐ³¡ÒµÎñÄ¿±ê¹æ»®¡¢ÓªÏú·½°¸¼°²úÆ·²ßÂÔÖÆ¶¨¼°ÍÆ¶¯Ö´ÐÐ£»2¡¢¸ºÔðËùÏ½ÊÐ³¡×ÊÔ´ÓÅ»¯ÅäÖÃ¼°ÊÐ³¡Ð§¹û¸ú×Ù¡¢¼ìÊÓºÍ·ÖÎö£»3¡¢Õë¶Ô¹Ø¼üÒµÎñÖ¸±êÊý¾Ý¿ªÕ¹¹Û²âºÍÔ¤¾¯·ÖÎö¹¤×÷£»4¡¢¸ºÔð¸÷ÏîÒµÎñÊý¾ÝµÄÕûÀí¡¢ÍÚ¾ò¼°·ÖÎö¹¤×÷£¬×«Ð´Êý¾Ý·ÖÎö±¨¸æ£»5¡¢Áìµ¼½»°ìµÄÆäËû¹¤×÷¡£	ÈÎÖ°ÒªÇó£º1¡¢È«ÈÕÖÆ±¾¿Æ¼°ÒÔÉÏÑ§Àú£¬Í³¼ÆÀà¡¢¾­¼ÃÀà×¨ÒµÓÅÏÈ£¬Ò»±¾ÔºÐ£ÓÅÏÈ£»2¡¢¶ÔÊý¾ÝÓÐ½Ï¸ßÃô¸Ð¶È£¬¾ß±¸½ÏÇ¿µÄÊý¾Ý·ÖÎöÄÜÁ¦£¬Âß¼­Ë¼Î¬ÄÜÁ¦£¬¹µÍ¨Ð­µ÷ÄÜÁ¦£»3¡¢ÓÐÒ»¶¨Ñ§Ï°ÁìÎòÄÜÁ¦¡¢´´ÐÂÄÜÁ¦£¬¾ßÓÐ½ÏÇ¿µÄÔðÈÎÐÄÓëÖ´ÐÐÁ¦£»4¡¢ÓÐ²ÆÎñÏà¹ØÖªÊ¶***¡£Ö°ÄÜÀà±ð£ºÏµÍ³·ÖÎöÔ±´óÊý¾Ý¿ª·¢¹¤³ÌÊ¦¹Ø¼ü×Ö£ºÊý¾Ý·ÖÎö
»üºËÊý¾Ý·ÖÎö¸Ú	Êý¾Ý·ÖÎö	4.5-6Ç§/ÔÂ	ºÏ×Ê	10000ÈËÒÔÉÏ	±£ÏÕ	Ê¯¼Ò×¯|ÎÞÐè¾­Ñé|±¾¿Æ|ÕÐ1ÈË|06-19·¢²¼	ÉÏ°àµØÖ·£º³¤°²Çø¶«´ó½Ö5ºÅ¿ªÔª½ðÈÚÖÐÐÄ20²ã	±¾¿Æ	ÎÞÐè¾­Ñé	¸ÚÎ»Ö°Ôð£º1.³£¹æITÊý¾Ý¼°¸öÐÔ»¯Êý¾Ý²É¼¯¡£2.ÇåÏ´ºÍ·ÖÎö·çÏÕÊý¾Ý£¬Êä³öÇåÎúÃ÷ÁËµÄ·ÖÎö½á¹û¡£3.·¢ÏÖ·çÏÕ³¡¾°£¬²ÎÓë¿ª·¢¹¹½¨·çÏÕÄ£ÐÍ¡£4.¾ßÌåÂäÊµÏîÄ¿ÊµÊ©¼°ÏÖ³¡¼ì²é£»»üºË±¨¸æµÄÆð²Ý£¬»üºË½á¹ûµÄ¹éÄÉ¡¢·ÖÎöÓë·´À¡¡£5.ÉÏ¼¶½»°ìµÄÆäËüÁÙÊ±ÐÔ¹¤×÷¡£	ÈÎÖ°ÒªÇó£ºÑ§ÀúÒªÇó£ºÈ«ÈÕÖÆ±¾¿Æ¼°ÒÔÉÏ£¨º£¹éÈËÔ±ÒªÇóÑÐ¾¿ÉúÒÔÉÏÑ§Àú£©£¬Í³¼Æ¡¢ÊýÑ§¡¢IT(Êý¾Ý¿â·½Ïò»ò±à³Ì·½Ïò£©¡¢ÐÅÏ¢¼¼ÊõµÈÏà¹Ø×¨Òµ£»¾ß±¸´óÊý¾Ý·ÖÎö¡¢ÈË¹¤ÖÇÄÜ¡¢Êý¾ÝÍÚ¾ò¡¢Ä£ÐÍ¿ª·¢ºÍÏµÍ³½¨ÉèÄÜÁ¦µÄÓ¦Æ¸Õß£¬¿ÉÊÊµ±·Å¿í×¨ÒµÒªÇó¡£¼¼ÄÜÒªÇó£ºÖÁÉÙÊìÁ·Ê¹ÓÃÈÎÒ»Ö÷Á÷Êý¾Ý·ÖÎö¹¤¾ß£¨Python/R/SAS/SPSS/Tableau/I2µÈ)£¬ÊìÏ¤³£ÓÃÊý¾Ý¿â²Ù×÷£¨MySQL/HiveSQL/SQLserver/Access/OracleµÈ£©£»ÊìÁ·Ê¹ÓÃ°ì¹«Èí¼þ£»ÁË½â²¢ÊìÏ¤½¨Ä£Á÷³Ì£¬´ÓÊÂ¡¢…
Êý¾Ý·ÖÎö	Êý¾Ý·ÖÎö	5-7Ç§/ÔÂ	ÃñÓª¹«Ë¾	150-500ÈË	±£ÏÕ½ðÈÚ/Í¶×Ê/Ö¤È¯	Îäºº-Îä²ýÇø|2Äê¾­Ñé|´ó×¨|ÕÐ1ÈË|06-19·¢²¼	ÉÏ°àµØÖ·£º³þºÓºº½Ö¿­µÂ1818ÖÐÐÄ18Â¥Õû²ã	´ó×¨	2Äê¾­Ñé	¸ÚÎ»Ö°Ôð£º1.¶Ô½ÓÒµÎñÏßÐèÇó£¬¶ÔÐèÇó½øÐÐÊáÀí£¬¶ÔÒµÎñÎÊÌâ½øÐÐÉî¶ÈÕï¶ÏÐÔ×éºÏ·ÖÎö¡¢ÍÚ¾ò¡¢Éî¶È·ÖÎö£¬²¢¸ø³ö½¨Òé£»2.³Áµí·ÖÎöË¼Â·Óë¿ò¼Ü£¬ÌáÁ¶Êý¾Ý²úÆ·ÐèÇó£¬ÓëÏà¹ØÍÅ¶Ó£¨ÈçÒµÎñ²¿ÃÅ£©Ð­×÷²¢ÍÆ¶¯Êý¾Ý²úÆ·µÄÂäµØ£»3.ÅäºÏÔËÓª²¿ÃÅÌáÈ¡ÏàÓ¦Êý¾Ý£¬Ìá½»ÐèÒª½á¹û¡£	ÈÎÖ°ÒªÇó£º1¡¢×¨¿ÆÒÔÉÏÑ§Àú£»2¡¢Êý¾Ý·ÖÎöºÍÂß¼­ÄÜÁ¦ÓÅÐã£¬ÊìÏ¤Excel¸÷Ïî·ÖÎöÓëÍ³¼Æ£¬ÕÆÎÕ»ù´¡Êý¾Ý·ÖÎö¹¤¾ß£»3¡¢×öÊÂÈÏÕæÏ¸ÐÄ£¬ÓÐÉÏ½øÐÄ£¬ÓÐÔðÈÎ¸Ð£¬ÄÜ³ÐÊÜ¹¤×÷Ñ¹Á¦£»4¡¢¹µÍ¨ÄÜÁ¦Ç¿¡£Ö°ÄÜÀà±ð£ºÊý¾Ý·ÖÎöÊ¦¹Ø¼ü×Ö£ºÊý¾Ý´¦ÀíÊý¾Ý·ÖÎöÍ³¼ÆÊý¾Ý·ÖÎöÊ¦
Êý¾Ý·ÖÎö	Êý¾Ý·ÖÎö	5-7Ç§/ÔÂ	ÃñÓª¹«Ë¾	150-500ÈË	±£ÏÕ½ðÈÚ/Í¶×Ê/Ö¤È¯	Îäºº-Îä²ýÇø|2Äê¾­Ñé|´ó×¨|ÕÐ1ÈË|06-20·¢²¼	ÉÏ°àµØÖ·£º³þºÓºº½Ö¿­µÂ1818ÖÐÐÄ18Â¥Õû²ã	´ó×¨	2Äê¾­Ñé	¸ÚÎ»Ö°Ôð£º1.¶Ô½ÓÒµÎñÏßÐèÇó£¬¶ÔÐèÇó½øÐÐÊáÀí£¬¶ÔÒµÎñÎÊÌâ½øÐÐÉî¶ÈÕï¶ÏÐÔ×éºÏ·ÖÎö¡¢ÍÚ¾ò¡¢Éî¶È·ÖÎö£¬²¢¸ø³ö½¨Òé£»2.³Áµí·ÖÎöË¼Â·Óë¿ò¼Ü£¬ÌáÁ¶Êý¾Ý²úÆ·ÐèÇó£¬ÓëÏà¹ØÍÅ¶Ó£¨ÈçÒµÎñ²¿ÃÅ£©Ð­×÷²¢ÍÆ¶¯Êý¾Ý²úÆ·µÄÂäµØ£»3.ÅäºÏÔËÓª²¿ÃÅÌáÈ¡ÏàÓ¦Êý¾Ý£¬Ìá½»ÐèÒª½á¹û¡£	ÈÎÖ°ÒªÇó£º1¡¢×¨¿ÆÒÔÉÏÑ§Àú£»2¡¢Êý¾Ý·ÖÎöºÍÂß¼­ÄÜÁ¦ÓÅÐã£¬ÊìÏ¤Excel¸÷Ïî·ÖÎöÓëÍ³¼Æ£¬ÕÆÎÕ»ù´¡Êý¾Ý·ÖÎö¹¤¾ß£»3¡¢×öÊÂÈÏÕæÏ¸ÐÄ£¬ÓÐÉÏ½øÐÄ£¬ÓÐÔðÈÎ¸Ð£¬ÄÜ³ÐÊÜ¹¤×÷Ñ¹Á¦£»4¡¢¹µÍ¨ÄÜÁ¦Ç¿¡£Ö°ÄÜÀà±ð£ºÊý¾Ý·ÖÎöÊ¦¹Ø¼ü×Ö£ºÊý¾Ý´¦ÀíÊý¾Ý·ÖÎöÍ³¼ÆÊý¾Ý·ÖÎöÊ¦
´´ÐÂ·¢Õ¹²¿-Êý¾ÝÍÚ¾ò¹¤³ÌÊ¦	´óÊý¾ÝÍÚ¾ò		¹úÆó	10000ÈËÒÔÉÏ	±£ÏÕ	ÉÏº£-ÆÖ¶«ÐÂÇø|3-4Äê¾­Ñé|±¾¿Æ|ÕÐÈô¸ÉÈË|06-19·¢²¼	ÉÏ°àµØÖ·£ºÉÏº£ÊÐ	±¾¿Æ	3-4Äê¾­Ñé	¹¤×÷Ö°Ôð:1¡¢»ùÓÚ²É¼¯Êý¾ÝÌáÁ¶¡¢·ÖÎö¡¢¹éÄÉÓÃ»§ÊôÐÔ¡¢ÐÐÎªµÈÐÅÏ¢£¬Êä³ö·ÖÎö±¨¸æ£»2¡¢´¦ÀíÓÃ»§º£Á¿Êý¾Ý£¬ÍÚ¾òÓÃ»§ÐÐÎªÌØÕ÷£¬ÎªÔËÓª¡¢·ç¿ØºÍ²úÆ·Ìá¹©²Î¿¼ÒÀ¾Ý£»3¡¢Õë¶Ô¾ßÌåÒµÎñÎÊÌâ£¬ÑÐ¾¿Ó°ÏìÓÃ»§µÄÇ±ÔÚÒòËØ£¬½øÐÐÊý¾Ý·ÖÎöÑéÖ¤²¢Ìá³ö¸ÄÉÆ¾Ù´ë£»4¡¢²ÎÓë¸÷ÒµÎñ²¿ÃÅµÄÖØµãÏîÄ¿£¬¸ºÔð´ÓÊý¾ÝµÄ½Ç¶È¸ø³ö¾ö²ß½¨Òé£»5¡¢²ÎÓëÊµÏÖÒµÎñËùÐèµÄÓ¦ÓÃÏµÍ³¿ª·¢¡£	ÈÎÖ°×Ê¸ñ:1¡¢È«ÈÕÖÆÍ³ÕÐ´óÑ§±¾¿Æ¼°ÒÔÉÏÑ§Àú£¬¼ÆËã»úÏà¹Ø×¨ÒµÓÅÏÈ£¬3ÄêÒÔÉÏ´óÊý¾Ý¹¤×÷¾­Ñé£¬ÊìÁ·ÕÆÎÕPython/Java/ScalaÖÐÖÁÉÙÒ»ÖÖ±à³ÌÓïÑÔ£»2¡¢ÊìÏ¤hadoopºÍspark¡¢¾ßÓÐSpark³ÌÐò¿ª·¢¾­Ñé¡¢¾ß±¸·Ö²¼Ê½Êý¾Ý´æ´¢Óë¼ÆËãÆ½Ì¨´î½¨/Ó¦ÓÃ¿ª·¢/ÔËÎ¬Ïà¹ØÊµ¼ù¾­Ñé£»3¡¢ÊìÁ·ÕÆÎÕSQL£¬Àí½âHive/Mysql/Oracle»ù±¾Ô­ÀíºÍµ÷ÓÅ²ßÂÔ£»4¡¢ÊìÏ¤Mongodb£¬RedisµÈ·Ç¹ØÏµÐÍÊý¾Ý¿âºÍÄÚ´æÊý¾Ý¿âÓÅÏÈ£»5¡¢ÄÜ¹»½øÐÐÀëÏß/ÊµÊ±³¡¾°µÄÊý¾ÝÓ¦ÓÃ¿ª·¢¹¤×÷£»6¡¢ÓÐº£Á…
ÏµÍ³ÔËÎ¬²¿-Êý¾Ý·þÎñÖ´ÐÐ¸Ú	Êý¾Ý·ÖÎö		¹úÆó	150-500ÈË	¼ÆËã»ú·þÎñ(ÏµÍ³¡¢Êý¾Ý·þÎñ¡¢Î¬ÐÞ)±£ÏÕ	±±¾©|3-4Äê¾­Ñé|±¾¿Æ|ÕÐ1ÈË|06-10·¢²¼	ÉÏ°àµØÖ·£º±±¾©ÊÐÊ¯¾°É½ÇøÊµÐË´ó½Ö30ºÅ1ºÅÂ¥	±¾¿Æ	3-4Äê¾­Ñé	¸ÚÎ»Ö°Ôð1.¸ºÔð¹µÍ¨Ð­µ÷±£ÐÅÄÚ²¿Éú²úÊý¾ÝÌáÈ¡ÐèÇó£¬ÉóºËÊý¾ÝÌáÈ¡½á¹û£¬Êý¾ÝÐÞ¸ÄÀàÈÎÎñÖÕÉó£»2.¸ºÔðÊý¾Ý´¦ÀíÈËÔ±²Ù×÷È¨ÏÞÉêÇë£»3.¸ºÔðÊý¾ÝÌáÈ¡¹¤¾ßÊµÊ©µÈ¾ßÌåÖ´ÐÐ²ãÃæµÄ¹¤×÷¡£	ÈÎÖ°ÒªÇó1.È«ÈÕÖÆÍ³ÕÐ±¾¿Æ¼°ÒÔÉÏÑ§Àú£»2.ÊìÏ¤±£ÏÕ»òÕßÒøÐÐÒµÎñ£¬¾ßÓÐÒ»¶¨µÄÒµÎñÀí½âÄÜÁ¦£»3.ÓÐ3ÄêÒÔÉÏ±£ÏÕ»òÕßÒøÐÐÏà¹ØÊý¾Ý´¦Àí¾­ÑéÕßÓÅÏÈ£»Ìõ¼þÓÅÐãÕß£¬¹¤×÷¾­Ñé¿ÉÊÊµ±·Å¿íÒªÇó£»4.ÊìÏ¤Linux¡¢aixµÈ²Ù×÷ÏµÍ³£¬ÊìÏ¤GemFire¡¢Hbase¡¢Tidb¡¢db2¡¢oracle¡¢GreenPlum¡¢MysqlµÈÈÎÒ»Êý¾Ý¿âµÄÊ¹ÓÃ£»5.ÊìÏ¤java¡¢python¡¢shellµÈÓïÑÔ£¬¾ß±¸½ÏÇ¿µÄsql±àÐ´ÄÜÁ¦£»6.ÊìÏ¤³£ÓÃµÄETL¹¤¾ß£¬ÈçKETTLE¡¢InformaticaµÄÊ¹ÓÃ£¬ÊìÏ¤·«Èí±¨±íµÄÊ¹ÓÃ¼°ÈÕ³…
Êý¾Ý·ÖÎö¼°¹ÜÀí¸Ú (Ö°Î»±àºÅ£º003701)	Êý¾Ý·ÖÎö	10-13Íò/Äê	Íâ×Ê£¨Å·ÃÀ£©	500-1000ÈË	±£ÏÕ	¹ãÖÝ|2Äê¾­Ñé|±¾¿Æ|ÕÐ1ÈË|06-12·¢²¼|±£ÏÕ Í³¼ÆÑ§	ÉÏ°àµØÖ·£º¹ãÖÝÊÐÔ½ÐãÇøÖÐÉ½ÁùÂ·218-222ºÅ½ÝÌ©¹ã³¡21Â¥	±¾¿Æ	2Äê¾­Ñé	¸ÚÎ»Ö°Ôð:1.¶ÔÏÖÓÐµÄÔËÓªÖÐÐÄÄÚ³£¹æÔËÓª±¨¸æ½øÐÐÖÆ×÷¼°¹ÜÀí2.¶ÔÔËÓªÖÐÐÄÄÚÔËÓª¼¨Ð§¼°Ïà¹ØÊý¾Ý½øÐÐ·ÖÎö3.¶ÔÔËÓªÖÐÐÄÄÚ¸÷²¿ÃÅµÄÊý¾ÝÐèÇó½øÐÐ·ÖÎö·´À¡£¬°´ÐèÇóÖÆ×÷ÐÂµÄÊý¾Ý±¨¸æ4.¶ÔÔËÓªÖÐÐÄÄÚÏÖÓÐµÄÔËÓª±¨¸æ½øÐÐ·ÖÎö£¬½áºÏÒµÎñÊµ¼ÊÇé¿ö£¬Ìá³öÓÅ»¯ÏÖÓÐ±¨¸æµÄ½¨Òé£¬¼°ÂäÊµÖÆ×÷¡£5.²ÎÓë¹«Ë¾¼¶Êý¾ÝÄÜÁ¦½¨Éè£¬Ð­ÖúÏà¹ØÏîÄ¿ÔÚSSOµÄÍÆ¹ã¼°ÂäµØ	ÈÎÖ°×Ê¸ñ:1.±¾¿Æ»òÒÔÉÏÑ§Àú£¬Í³¼ÆÑ§»òÓÐÊý¾Ý·ÖÎö¾­ÑéÎª¼Ñ£¬ÊÙÏÕÊý¾Ý·ÖÎö¾­ÑéÓÅÏÈ2.ÖÐÎÄÊéÃæ±í´ïÁ÷Àû£¬Ó¢ÓïÁ¼ºÃÎª¼Ñ3.ÊìÁ·Ê¹ÓÃÊý¾Ý·ÖÎöÈí¼þ¼°excel¡¢PPTÈí¼þ4.Á¼ºÃµÄÑ§Ï°ÄÜÁ¦¡¢Âß¼­Ë¼Î¬ÄÜÁ¦¡¢×¨×¢Á¦¼°Ö´ÐÐÁ¦5.Á¼ºÃµÄ¹µÍ¨ÄÜÁ¦¼°ÍÅ¶ÓºÏ×÷¾«Éñ£¬ÐÔ¸ñÈÈÐÄ¡¢Ö÷¶¯¡¢»á·ÖÏí¡¢ÓÐÔðÈÎÐÄÖ°ÄÜÀà±ð£º±£ÏÕÄÚÇÚÊý¾Ý·ÖÎöÊ¦¹Ø¼ü×Ö£º±£ÏÕÊý¾Ý·ÖÎö
Êý¾Ý·ÖÎö¼°¹ÜÀí¸Ú (Ö°Î»±àºÅ£º003701)	Êý¾Ý·ÖÎö	10-13Íò/Äê	Íâ×Ê£¨Å·ÃÀ£©	500-1000ÈË	±£ÏÕ	¹ãÖÝ|2Äê¾­Ñé|±¾¿Æ|ÕÐ1ÈË|06-19·¢²¼|±£ÏÕ Í³¼ÆÑ§	ÉÏ°àµØÖ·£º¹ãÖÝÊÐÔ½ÐãÇøÖÐÉ½ÁùÂ·218-222ºÅ½ÝÌ©¹ã³¡21Â¥	±¾¿Æ	2Äê¾­Ñé	¸ÚÎ»Ö°Ôð:1.¶ÔÏÖÓÐµÄÔËÓªÖÐÐÄÄÚ³£¹æÔËÓª±¨¸æ½øÐÐÖÆ×÷¼°¹ÜÀí2.¶ÔÔËÓªÖÐÐÄÄÚÔËÓª¼¨Ð§¼°Ïà¹ØÊý¾Ý½øÐÐ·ÖÎö3.¶ÔÔËÓªÖÐÐÄÄÚ¸÷²¿ÃÅµÄÊý¾ÝÐèÇó½øÐÐ·ÖÎö·´À¡£¬°´ÐèÇóÖÆ×÷ÐÂµÄÊý¾Ý±¨¸æ4.¶ÔÔËÓªÖÐÐÄÄÚÏÖÓÐµÄÔËÓª±¨¸æ½øÐÐ·ÖÎö£¬½áºÏÒµÎñÊµ¼ÊÇé¿ö£¬Ìá³öÓÅ»¯ÏÖÓÐ±¨¸æµÄ½¨Òé£¬¼°ÂäÊµÖÆ×÷¡£5.²ÎÓë¹«Ë¾¼¶Êý¾ÝÄÜÁ¦½¨Éè£¬Ð­ÖúÏà¹ØÏîÄ¿ÔÚSSOµÄÍÆ¹ã¼°ÂäµØ	ÈÎÖ°×Ê¸ñ:1.±¾¿Æ»òÒÔÉÏÑ§Àú£¬Í³¼ÆÑ§»òÓÐÊý¾Ý·ÖÎö¾­ÑéÎª¼Ñ£¬ÊÙÏÕÊý¾Ý·ÖÎö¾­ÑéÓÅÏÈ2.ÖÐÎÄÊéÃæ±í´ïÁ÷Àû£¬Ó¢ÓïÁ¼ºÃÎª¼Ñ3.ÊìÁ·Ê¹ÓÃÊý¾Ý·ÖÎöÈí¼þ¼°excel¡¢PPTÈí¼þ4.Á¼ºÃµÄÑ§Ï°ÄÜÁ¦¡¢Âß¼­Ë¼Î¬ÄÜÁ¦¡¢×¨×¢Á¦¼°Ö´ÐÐÁ¦5.Á¼ºÃµÄ¹µÍ¨ÄÜÁ¦¼°ÍÅ¶ÓºÏ×÷¾«Éñ£¬ÐÔ¸ñÈÈÐÄ¡¢Ö÷¶¯¡¢»á·ÖÏí¡¢ÓÐÔðÈÎÐÄÖ°ÄÜÀà±ð£º±£ÏÕÄÚÇÚÊý¾Ý·ÖÎöÊ¦¹Ø¼ü×Ö£º±£ÏÕÊý¾Ý·ÖÎö
¿Í»§·þÎñ²¿-¿Í»§Êý¾Ý·ÖÎö¸Ú	Êý¾Ý·ÖÎö		¹úÆó	10000ÈËÒÔÉÏ	±£ÏÕ	ÉÏº£-ÆÖ¶«ÐÂÇø|1Äê¾­Ñé|±¾¿Æ|ÕÐ1ÈË|06-13·¢²¼	ÉÏ°àµØÖ·£ºÉÏº£ÊÐ	±¾¿Æ	1Äê¾­Ñé	¹¤×÷Ö°Ôð:1.¿Í»§¾­Óª·ÖÎö¹æ»®¡¢ÖÆ¶¨ºÍÂäÊµ£¬Îª¿Í»§¼ÛÖµÍÚ¾òÌá¹©Ö§³Ö£»2.¿Í»§Êý¾Ý±¨±íµÄ¿ª·¢¡¢¹ÜÀíºÍÎ¬»¤£¬Êý¾Ý±¨¸æ¹æ»®ºÍ×«Ð´¡£	ÈÎÖ°×Ê¸ñ:1.È«ÈÕÖÆ±¾¿Æ¼°ÒÔÉÏÑ§Àú£»2.ÓÐÁ½ÄêÆó»®¹¤×÷¾­Ñé»òÍ¬ÒµÒ»ÄêÒÔÉÏ¾­Óª·ÖÎöÏà¹Ø¹¤×÷¾­Ñé£»3.ÎÄ×Ö¹¦µ×Ç¿£¬ÓÐÊìÁ·µÄÊý¾Ý·ÖÎöÄÜÁ¦¡¢¸÷Àà±¨¸æ×«Ð´ÄÜÁ¦£¬Ðû´«ÍÆ¹ãÄÜÁ¦£»4.PPT¡¢Word¡¢ExcelµÈ²Ù×÷ÊìÁ·£»5.¿ªÀÊ¡¢ÓÐÔðÈÎÐÄ¡¢ÓÐÁ¼ºÃµÄÖ°ÒµËØÑø£¬ÍÅ¶ÓÐ­×÷ÄÜÁ¦£¬¾ß±¸Í³³ï¹æ»®ÄÜÁ¦£¬¶ÔÇ°ÑØ¿Æ¼¼ÓÐÃô¸Ð¶È£»6.ÓÐÊÙÏÕÒµÎñ¹ÜÀí¾­ÑéÓÅÏÈ¡£Ö°ÄÜÀà±ð£º±£ÏÕ¿Í»§·þÎñ/ÐøÆÚ¹ÜÀí±£ÏÕÄÚÇÚ
ÒµÎñ¶þ²¿-Êý¾Ý·ÖÎö¸Ú	Êý¾Ý·ÖÎö		¹úÆó	150-500ÈË	¼ÆËã»ú·þÎñ(ÏµÍ³¡¢Êý¾Ý·þÎñ¡¢Î¬ÐÞ)±£ÏÕ	±±¾©|3-4Äê¾­Ñé|Ë¶Ê¿|ÕÐ1ÈË|06-10·¢²¼	ÉÏ°àµØÖ·£º±±¾©ÊÐÊ¯¾°É½ÇøÊµÐË´ó½Ö30ºÅ1ºÅÂ¥	Ë¶Ê¿	3-4Äê¾­Ñé	¸ÚÎ»Ö°Ôð1.½áºÏÐèÇó£¬ÀûÓÃÊý¾Ý·ÖÎö¹¤¾ß£¬¶ÔÊý¾ÝÔ´½øÐÐÌ½²é¡¢Êý¾ÝÇåÏ´¡¢×éºÏ·ÖÎö¡¢ÍÚ¾òµÈ£¬²¢Í¨¹ý·ÖÎöÍê³ÉÊý¾Ý±¨¸æ	ÈÎÖ°ÒªÇó1.Ë¶Ê¿ÑÐ¾¿Éú¼°ÒÔÉÏÑ§Àú£¬ÊýÑ§¡¢Í³¼Æ¡¢ÐÅÏ¢¹ÜÀíµÈÏà¹Ø×¨ÒµÓÅÏÈ£»2.¾ß±¸3-5Äê´óÊý¾Ý½¨Ä£ºÍÊµÊ©¾­ÑéÕßÓÅÏÈ£¬±£ÏÕ¹«Ë¾»òÔÙ±£ÏÕ¹«Ë¾¹¤×÷¾­ÑéÕßÓÅÏÈ£»Ìõ¼þÓÅÐãÕß£¬¹¤×÷¾­Ñé¿ÉÊÊµ±·Å¿íÒªÇó£»3.¾ß±¸´óÊý¾ÝµÄ´¦ÀíÄÜÁ¦£¬ÊìÁ·ÕÆÎÕsas¡¢python¡¢ÎÄ±¾ÍÚ¾ò¡¢»úÆ÷Ñ§Ï°µÈ£»4.Á¼ºÃµÄÊý¾ÝÃô¸Ð¶È
Êý¾Ý·ÖÎö	Êý¾Ý·ÖÎö	3.5-6Ç§/ÔÂ	ÃñÓª¹«Ë¾	10000ÈËÒÔÉÏ	±£ÏÕ½ðÈÚ/Í¶×Ê/Ö¤È¯	´óÁ¬-É³ºÓ¿ÚÇø|1Äê¾­Ñé|´ó×¨|ÕÐ1ÈË|06-19·¢²¼	ÉÏ°àµØÖ·£ºÌåÌ³Â·22ºÅ	´ó×¨	1Äê¾­Ñé	1.×Ü²¿ÎÄÖ°¸ÚÎ»£¬ÎÞÏúÊÛÒµÎñ¿¼ºË2.¸üÐÂÈËÁ¦·¢Õ¹±¨±íÊý¾Ý¼°Î¬»¤£»3.¹Ø×¢ÇþµÀÈËÁ¦·¢Õ¹½úÉý¡¢¿¼ºËÇé¿ö£¬·ÖÎöÇ±ÔÚÔö³¤µãÓë·çÏÕµã£¬Ìá¹©ÓÐÐ§µÄÊý¾ÝÖ§³ÖºÍ·ÖÎöÖ§³Ö£»4.ÆäËûÉÏ¼¶Ö÷¹Ü²¼ÖÃµÄ¸÷ÏîÈÎÎñ¡£	ÈÎÖ°ÒªÇó£º1.1ÄêÒÔÉÏÐÐÕþÓë±¨±íÖÆ×ö¡¢Êý¾Ý·ÖÎöµÄÏà¹Ø¹¤×÷¾­Ñé£¬ÓÐºô½ÐÖÐÐÄ/µç»°ÐÐÏúÐÐÒµ»ò±£ÏÕ¾­ÑéÕßÓÅÏÈ¡£2.±£ÏÕÊý¾Ý·ÖÎö¾­Ñé·á¸»£¬ÇÒÖÁÉÙ4Äê¹ÜÀí¾­ÑéÕßÓÅÏÈ3.ÊìÁ·Ê¹ÓÃMSofficeÈí¼þ£¬ÈçExcel
Êý¾Ý·ÖÎö	Êý¾Ý·ÖÎö	3.5-6Ç§/ÔÂ	ÃñÓª¹«Ë¾	10000ÈËÒÔÉÏ	±£ÏÕ½ðÈÚ/Í¶×Ê/Ö¤È¯	´óÁ¬-É³ºÓ¿ÚÇø|1Äê¾­Ñé|´ó×¨|ÕÐ1ÈË|06-22·¢²¼	ÉÏ°àµØÖ·£ºÌåÌ³Â·22ºÅ	´ó×¨	1Äê¾­Ñé	1.×Ü²¿ÎÄÖ°¸ÚÎ»£¬ÎÞÏúÊÛÒµÎñ¿¼ºË2.¸üÐÂÈËÁ¦·¢Õ¹±¨±íÊý¾Ý¼°Î¬»¤£»3.¹Ø×¢ÇþµÀÈËÁ¦·¢Õ¹½úÉý¡¢¿¼ºËÇé¿ö£¬·ÖÎöÇ±ÔÚÔö³¤µãÓë·çÏÕµã£¬Ìá¹©ÓÐÐ§µÄÊý¾ÝÖ§³ÖºÍ·ÖÎöÖ§³Ö£»4.ÆäËûÉÏ¼¶Ö÷¹Ü²¼ÖÃµÄ¸÷ÏîÈÎÎñ¡£	ÈÎÖ°ÒªÇó£º1.1ÄêÒÔÉÏÐÐÕþÓë±¨±íÖÆ×ö¡¢Êý¾Ý·ÖÎöµÄÏà¹Ø¹¤×÷¾­Ñé£¬ÓÐºô½ÐÖÐÐÄ/µç»°ÐÐÏúÐÐÒµ»ò±£ÏÕ¾­ÑéÕßÓÅÏÈ¡£2.±£ÏÕÊý¾Ý·ÖÎö¾­Ñé·á¸»£¬ÇÒÖÁÉÙ4Äê¹ÜÀí¾­ÑéÕßÓÅÏÈ3.ÊìÁ·Ê¹ÓÃMSofficeÈí¼þ£¬ÈçExcel
ÏµÍ³ÔËÎ¬²¿-Êý¾Ý·þÎñ¹ÜÀí¸Ú	Êý¾Ý·ÖÎö		¹úÆó	150-500ÈË	¼ÆËã»ú·þÎñ(ÏµÍ³¡¢Êý¾Ý·þÎñ¡¢Î¬ÐÞ)±£ÏÕ	±±¾©|3-4Äê¾­Ñé|±¾¿Æ|ÕÐ1ÈË|06-10·¢²¼	ÉÏ°àµØÖ·£º±±¾©ÊÐÊ¯¾°É½ÇøÊµÐË´ó½Ö30ºÅ1ºÅÂ¥	±¾¿Æ	3-4Äê¾­Ñé	¸ÚÎ»Ö°Ôð1.¸ºÔðÕûÌåÊý¾Ý·þÎñ¹ÜÀí£¬ÖÆ¶¨ºÍÓÅ»¯Êý¾Ý·þÎñÏà¹Ø¹ÜÀíÁ÷³Ì¼°¹æ·¶£¬¼à¿Ø²¢ÑÐ¾¿ÌáÉýÊý¾ÝÌáÈ¡µÄ×¼È·¶ÈºÍÐ§ÂÊ£»2.¶¨ÆÚ¶ÔÊý¾Ý´¦Àí¹¤×÷×Ü½á·ÖÎö£¬¹ÜÀíÍâ°üÈËÔ±£¬ÕûÌå°²ÅÅÍâ°üÈËÔ±¹¤×÷£¬¶ÔÍâ°üÈËÔ±¹¤×÷½øÐÐ¿¼ÆÀ£»3.ÑÐ¾¿Íâ°üÈËÔ±Êý¾Ý²Ù×÷°²È«µÄ·çÏÕ¹Ü¿Ø´ëÊ©£»4.ÅäºÏÊý¾Ý¹ÜÀí´¦Íê³ÉÏà¹ØÊý¾Ý·½Ãæ¹¤×÷¡£	ÈÎÖ°ÒªÇó1.È«ÈÕÖÆÍ³ÕÐ±¾¿Æ¼°ÒÔÉÏÑ§Àú£¬±£ÏÕ¡¢¼ÆËã»ú¡¢½ðÈÚ¡¢ÊýÑ§¡¢Í³¼ÆÀàÏà¹Ø×¨Òµ£»2.3ÄêÒÔÉÏÊý¾Ý·ÖÎöÏà¹Ø¹¤×÷¾­Ñé£¬´ÓÊÂ¹ý¿Í·þ¡¢ÎÄ±¾·ÖÎö¹¤×÷ÕßÓÅÏÈ£»Ìõ¼þÓÅÐãÕß£¬¹¤×÷¾­Ñé¿ÉÊÊµ±·Å¿íÒªÇó£»3.ÓÐ½ÏºÃµÄÊýÑ§ºÍÍ³¼ÆÑ§»ù´¡£¬ÊìÁ·Ê¹ÓÃspss¡¢r»òpythonµÈÈÎÒ»Í³¼Æ·ÖÎö¹¤¾ß£¬ÓÐÒ»¶¨´úÂëÄÜÁ¦ÕßÓÅÏÈ£»4.¾ß±¸Ò»¶¨µÄORACLEºÍDB2Êý¾Ý¿â»ù´¡£¬ÄÜÊìÁ·±àÐ´SQLÓï¾ä£¬ÊìÁ·Ê¹ÓÃexcelµÈ¹¤¾ß£»5.ÓÐ½ÏÇ¿µÄÉÏ½øÐÄ£¬ÄÜÊÊÓ¦¸ßÇ¿¶ÈµÄ¹¤×÷»·¾³£»6.Æ·ÐÐ¶ËÕý£¬…
0231OO-Êý¾Ý·ÖÎö¸Ú (Ö°Î»±àºÅ£º0231OO)	Êý¾Ý·ÖÎö	8-10Íò/Äê	ÉÏÊÐ¹«Ë¾	150-500ÈË	±£ÏÕ	ÎÞÎý-±õºþÇø|ÎÞÐè¾­Ñé|±¾¿Æ|ÕÐ1ÈË|06-19·¢²¼	ÉÏ°àµØÖ·£ºÌ«ºþÐÂ³Ç½ðÈÚÒ»½Ö11ºÅÆ½°²²Æ¸»ÖÐÐÄ	±¾¿Æ	ÎÞÐè¾­Ñé	1.ÓªÏúÒµÎñ¼Æ»®¼°KPIµÄÄâ¶¨¡¢·Ö½â¡¢Ðûµ¼¡¢×·×ÙºÍÆÀ¹À2.Êý¾ÝÍ³¼Æ¡¢·ÖÎö¡¢Ä£ÐÍ½¨Á¢£¬¸ù¾ÝÒªÇó°´Ê±Íê³É²¢·´À¡¸÷ÏîÒµÎñÊý¾Ý±¨±í3.½áºÏÊý¾ÝÕï¶ÏÓªÏúÒµÎñ£¬ÒµÎñ¾­Óª±¨¸æ¡¢×¨Ìâ·ÖÎö±¨¸æ±àÐ´	ÈÎÖ°×Ê¸ñ£º1¡¢È«ÈÕÖÆ´óÑ§±¾¿Æ¼°ÒÔÉÏÑ§Àú£¬Í³¼ÆÑ§¡¢ÊÐ³¡ÓªÏú¡¢¾­¼Ã¹ÜÀíÀà×¨ÒµÓÅÏÈ£»2¡¢ÊìÏ¤OFFICE¸÷ÏîÈí¼þ¼°Ïà¹ØÒµÎñÏµÍ³²Ù×÷¡£Ö°ÄÜÀà±ð£º±£ÏÕÄÚÇÚ
0231OO-Êý¾Ý·ÖÎö¸Ú (Ö°Î»±àºÅ£º0231OO)	Êý¾Ý·ÖÎö	8-10Íò/Äê	ÉÏÊÐ¹«Ë¾	150-500ÈË	±£ÏÕ	ÎÞÎý-±õºþÇø|ÎÞÐè¾­Ñé|±¾¿Æ|ÕÐ1ÈË|06-22·¢²¼	ÉÏ°àµØÖ·£ºÌ«ºþÐÂ³Ç½ðÈÚÒ»½Ö11ºÅÆ½°²²Æ¸»ÖÐÐÄ	±¾¿Æ	ÎÞÐè¾­Ñé	1.ÓªÏúÒµÎñ¼Æ»®¼°KPIµÄÄâ¶¨¡¢·Ö½â¡¢Ðûµ¼¡¢×·×ÙºÍÆÀ¹À2.Êý¾ÝÍ³¼Æ¡¢·ÖÎö¡¢Ä£ÐÍ½¨Á¢£¬¸ù¾ÝÒªÇó°´Ê±Íê³É²¢·´À¡¸÷ÏîÒµÎñÊý¾Ý±¨±í3.½áºÏÊý¾ÝÕï¶ÏÓªÏúÒµÎñ£¬ÒµÎñ¾­Óª±¨¸æ¡¢×¨Ìâ·ÖÎö±¨¸æ±àÐ´	ÈÎÖ°×Ê¸ñ£º1¡¢È«ÈÕÖÆ´óÑ§±¾¿Æ¼°ÒÔÉÏÑ§Àú£¬Í³¼ÆÑ§¡¢ÊÐ³¡ÓªÏú¡¢¾­¼Ã¹ÜÀíÀà×¨ÒµÓÅÏÈ£»2¡¢ÊìÏ¤OFFICE¸÷ÏîÈí¼þ¼°Ïà¹ØÒµÎñÏµÍ³²Ù×÷¡£Ö°ÄÜÀà±ð£º±£ÏÕÄÚÇÚ
Êý¾Ý·ÖÎöÊ¦	Êý¾Ý·ÖÎö	6-8Ç§/ÔÂ	ÃñÓª¹«Ë¾	150-500ÈË	±£ÏÕ	¹ãÖÝ|1Äê¾­Ñé|±¾¿Æ|ÕÐ1ÈË|06-14·¢²¼	ÉÏ°àµØÖ·£º¹ãÖÝÊÐÔ½ÐãÇøËÂÓÒÐÂÂíÂ·111-115ºÅÎåÑòÐÂ³Ç¹ã³¡ÈýÂ¥	±¾¿Æ	1Äê¾­Ñé	¸ÚÎ»Ö°Ôð1.¸ºÔð²¿ÃÅµÄÊý¾Ý¹ÜÀí¡¢·ÖÎö¹¤×÷£¬¶Ô¸÷Àà·ÖÎöÈÎÎñÖÐ·¢ÏÖµÄÎÊÌâ£¬½øÐÐ¸ú×Ù¡¢¶¨Î»¡¢·ÖÎö£»2.¸ºÔðÏà¹ØÊý¾ÝÐÅÏ¢µÄÊÕ¼¯¡¢²é¿´¡¢Â¼Èë¡¢¶Ô±È£¬°´ÕÕÒªÇó³ö¾ßÏà¹Ø±¨±í£»3.¸ù¾Ý·Ö¹«Ë¾ÒµÎñ¾­ÓªÇé¿ö¼°·¢Õ¹·½Ïò£¬¼°Ê±µ÷ÕûÊý¾Ý·ÖÎöÎ¬¶È£¬È·±£·ÖÎöÊý¾ÝÂú×ã¾­Óª·¢Õ¹ÐèÒª£»4.Õë¶ÔÏîÄ¿½¨ÉèÖÐÖÐÓöµ½µÄÎÊÌâ£¬Óë¹«Ë¾ÄÚ²¿¸÷²¿ÃÅ¡¢»ú¹¹ÈËÔ±Ð­µ÷£¬ÓëÍâ²¿×éÖ¯¹µÍ¨£¬Ìá³ö½â¾ö·½°¸£¬ÍÆ¶¯ÎÊÌâ½â¾ö¡£¶þ¡¢	ÈÎÖ°ÒªÇó1.´óÑ§±¾¿Æ¼°ÒÔÉÏÑ§Àú£¬¼ÆËã»ú¡¢µç×ÓÉÌÎñ¡¢½ðÈÚµÈÏà¹Ø×¨ÒµÓÅÏÈ£»2.ÊìÁ·ÔËÓÃoffice°ì¹«Èí¼þ£¬ÌØ±ðÊÇexcel£»3.¶ÔÊý¾ÝÃô¸Ð¶ÈÇ¿£¬ÉÆÓÚ·ÖÎö¡¢¹éÄÉ¡¢½â¾öÎÊÌâ£»4.ÁË½â³µÏÕ²úÆ·¡¢³µÏÕºË±£¹ÜÀí£»5.»ý¼«Ö÷¶¯£¬¿ªÀÊÀÖ¹Û£¬ÓÐ¸ß¶ÈµÄÔðÈÎÐÄ£¬ÄÜ³ÐÊÜ¹¤×÷Ñ¹Á¦¡£Ö°ÄÜÀà±ð£º±£ÏÕÄÚÇÚÊý¾Ý·ÖÎöÊ¦¹Ø¼ü×Ö£ºÊý¾Ý·ÖÎöÊý¾Ý´¦ÀíÊý¾ÝÍÚ¾ò
Êý¾Ý·ÖÎö×¨¼Ò	Êý¾Ý·ÖÎö	2-4Íò/ÔÂ	ºÏ×Ê	10000ÈËÒÔÉÏ	ÒøÐÐ½ðÈÚ/Í¶×Ê/Ö¤È¯	¹ãÖÝ-ÌìºÓÇø|5-7Äê¾­Ñé|±¾¿Æ|ÕÐ2ÈË|05-15·¢²¼	ÉÏ°àµØÖ·£º¹ãÖÝÌìºÓÇøÖé½­ÐÂ³ÇÖé½­Î÷Â·10ºÅ¸ßµÂÖÃµØÏÄ¹ã³¡C×ù	±¾¿Æ	5-7Äê¾­Ñé	¸ÚÎ»Ö°Ôð£º1¡¢¸ºÔðB¶ËÐÂ½ðÈÚÊý¾ÝÌåÏµµÄ½¨Éè£¬Í¨¹ýÊý¾Ý+Ëã·¨+¹¤³Ì»¯ÄÜÁ¦£¬´¦ÀíºÍÝÍÈ¡Êý¾ÝÌØÕ÷ÒÔ¼°ÉÏ²ãµÄÊý¾ÝÔËÓª¡¢Êý¾Ý¾ö²ßµÄÌåÏµ½¨Éè£»2¡¢²ÎÓë´óÊý¾Ý»ù´¡¼Ü¹¹¡¢²úÆ·¼¼ÊõµÄ¹æ»®½¨Éè£¬°üÀ¨Êý¾Ý²É¼¯Æ½Ì¨¡¢Êý¾Ý×Ê²ú¡¢Êý¾Ý²úÆ·¡¢Êý¾ÝÖÊÁ¿¼°ÎÈ¶¨ÐÔ±£ÕÏÌåÏµ½¨Éè¡£3¡¢¸ºÔð´î½¨²¢ÍêÉÆÒµÎñÖ¸±ê¼°¼à¿ØÌåÏµ£¬Îª¹ÜÀí²ãºÍÔËÓª²ãÌá¹©Êý¾ÝÖ§³Ö·þÎñ4¡¢¸ºÔðB¶Ë½ðÈÚ¸÷ÒµÎñ²¿ÃÅ£¨·ç¿Ø¡¢ÊÐ³¡¡¢²úÆ·¡¢ÔËÓªµÈ£©¸÷Àà·ÖÎöÏîÄ¿¼°ÐèÇó£¬¶ÔÒµÎñÊý¾Ý½øÐÐÉî¶ÈÕï¶…	ÈÎÖ°ÒªÇó£º1¡¢Í³¼ÆÑ§¡¢Êý¾ÝÍÚ¾ò¡¢´óÊý¾Ý¡¢½ðÈÚ¹¤³Ì¡¢¼ÆËã»úÓë¿ÆÑ§µÈÏà¹Ø×¨ÒµË¶Ê¿ÒÔÉÏÑ§ÀúÓÅÏÈ¡£2¡¢¶ÔÒµÎñºÍÊý¾ÝÓÐºÜ¸ßµÄÃô¸Ð¶È£¬ÄÜ¹»Ö÷¶¯·¢¾òÒµÎñºÍÊý¾ÝÖ®¼äµÄÁªÏµ£¬¾ß±¸ÓÅÐãµÄÂß¼­Ë¼Î¬ÄÜÁ¦ºÍ·ÖÎöÅÐ¶ÏÄÜÁ¦½ÏÎª·á¸»µÄÊý¾ÝÆ½Ì¨µÄ¼Ü¹¹¾­Ñé£¬¾«Í¨Êý¾Ý½¨Ä£ÀíÄîºÍÊµÕ½ÄÜÁ¦£»ÓÐ½ÏÎªÏµÍ³µÄº£Á¿Êý¾ÝÐÔÄÜ´¦Àí¾­Ñé£¬ÔÚÊý¾Ý²úÆ·ºÍÓ¦ÓÃÒ»¶¨µÄ³É¹¦¾­Ñé3¡¢¿ìËÙÑ§Ï°ÄÜÁ¦£¬ÓÐ¼¤Çé¿¹Ñ¹£¬×ÔÎÒÇý¶¯ºÍ¿ìËÙÖ´ÐÐÁ¦£»4¡¢½ÏºÃµÄÓÃ»§ÊÓ½ÇºÍ²úÆ·ÌåÑé°ÑÎÕÄÜÁ¦¡…
Êý¾Ý·ÖÎö¸Ú	Êý¾Ý·ÖÎö	15-30Íò/Äê	ÃñÓª¹«Ë¾	150-500ÈË	ÒøÐÐ	±±¾©|5-7Äê¾­Ñé|±¾¿Æ|ÕÐÈô¸ÉÈË|06-10·¢²¼|ÊýÑ§ÓëÓ¦ÓÃÊýÑ§ Í³¼ÆÑ§	ÉÏ°àµØÖ·£º±±¾©ÊÐ	±¾¿Æ	5-7Äê¾­Ñé	¸ÚÎ»Ö°Ôð£º1¡¢¸ºÔðÊÚÐÅÒµÎñµÄÊý¾ÝÍ³¼Æ·ÖÎö¡¢·çÏÕ¸ú×Ù¼à¿Ø¡¢ÎªÊÚÐÅÕþ²ßµÄÖÆ¶¨ºÍµ÷ÕûÌá¹©Êý¾ÝÖ§³Ö£»2¡¢ÔËÓÃÊý¾Ý·ÖÎöºÍÍÚ¾ò¹¤¾ß£¬Éè¼ÆÊý¾Ý½Å±¾£¬ÊµÊ©Êý¾Ý·ÖÎö£¬¶ÔÊý¾Ý½øÐÐ¹ýÂË¡¢ÌáÈ¡¡¢¼Ó¹¤¡¢´¦Àí¡¢×ª»»¡¢Õ¹Ê¾;3¡¢¸ºÔðÒµÎñÊý¾Ýµ÷ÑÐ¡¢ÐèÇóÀí½â£¬Êý¾Ý²É¼¯·½°¸Éè¼Æ¼°ÊµÏÖ£»4¡¢¸ºÔðÊý¾ÝÍÅ¶Ó´óÊý¾Ý×é¼þµÄ½¨Éè£¬º­¸ÇÊý¾Ý²É¼¯¡¢Êý¾Ý´æ´¢¡¢Êý¾Ý´¦Àí¡¢Êý¾ÝÓ¦ÓÃ£¬ÒÔ¼°Êý¾Ý¼¯ÊÐ¡£»ù±¾ÒªÇó£º1¡¢È«ÈÕÖÆ±¾¿Æ£¨Ò»Åú£©¼°ÒÔÉÏÑ§Àú£¬½ðÈÚÑ§¡¢ÊýÑ§¡¢Í³¼ÆÑ…	¸ÚÎ»Ö°Ôð£º1¡¢¸ºÔðÊÚÐÅÒµÎñµÄÊý¾ÝÍ³¼Æ·ÖÎö¡¢·çÏÕ¸ú×Ù¼à¿Ø¡¢ÎªÊÚÐÅÕþ²ßµÄÖÆ¶¨ºÍµ÷ÕûÌá¹©Êý¾ÝÖ§³Ö£»2¡¢ÔËÓÃÊý¾Ý·ÖÎöºÍÍÚ¾ò¹¤¾ß£¬Éè¼ÆÊý¾Ý½Å±¾£¬ÊµÊ©Êý¾Ý·ÖÎö£¬¶ÔÊý¾Ý½øÐÐ¹ýÂË¡¢ÌáÈ¡¡¢¼Ó¹¤¡¢´¦Àí¡¢×ª»»¡¢Õ¹Ê¾;3¡¢¸ºÔðÒµÎñÊý¾Ýµ÷ÑÐ¡¢ÐèÇóÀí½â£¬Êý¾Ý²É¼¯·½°¸Éè¼Æ¼°ÊµÏÖ£»4¡¢¸ºÔðÊý¾ÝÍÅ¶Ó´óÊý¾Ý×é¼þµÄ½¨Éè£¬º­¸ÇÊý¾Ý²É¼¯¡¢Êý¾Ý´æ´¢¡¢Êý¾Ý´¦Àí¡¢Êý¾ÝÓ¦ÓÃ£¬ÒÔ¼°Êý¾Ý¼¯ÊÐ¡£»ù±¾ÒªÇó£º1¡¢È«ÈÕÖÆ±¾¿Æ£¨Ò»Åú£©¼°ÒÔÉÏÑ§Àú£¬½ðÈÚÑ§¡¢ÊýÑ§¡¢Í³¼ÆÑ…
Êý¾Ý·ÖÎö×¨Ô±	Êý¾Ý·ÖÎö	6-8Ç§/ÔÂ	ÃñÓª¹«Ë¾	50-150ÈË	½ðÈÚ/Í¶×Ê/Ö¤È¯ÒøÐÐ	ÉîÛÚ-Áú»ªÐÂÇø|2Äê¾­Ñé|´ó×¨|ÕÐ2ÈË|06-17·¢²¼	ÉÏ°àµØÖ·£ºÃ·Áú´óµÀ2245ºÅÕþÉÌÖÐÐÄaÇøËÄÂ¥413-412	´ó×¨	2Äê¾­Ñé	¸ÚÎ»Ö°Ôð£º1£©¶ÔÈÕ³£¸÷Àà´ßÊÕÒµÎñ¹ý³ÌÖÐµÄÊý¾Ý½øÐÐ·ÖÎöÓëÖ§³Ö£¬²ú³öÈÕ³£±¨±í£»2£©ÐÎ³É·ÖÎö±¨¸æ¡¢×Ü½á·ÖÎö½áÂÛ£¬¹©ÒµÎñ²¿ÃÅ¾ö²ß£¬Íê³ÉÒµÎñ¿ªÕ¹¡¢·ç¿ØºÏ¹æ¡¢¾ö²ßµÈ·½ÃæµÄÊý¾ÝÖ§³ÖÐèÇó£»3£©¸ºÔð¹«Ë¾ÄÚÒÑÓÐÊý¾ÝµÄÍ³¼Æ·ÖÎö£¬ÀûÓÃÆä¶ÔÎ´À´·¢Õ¹Ç÷ÊÆÌá¹©Ô¤²âµÈ¹¤×÷£»4£©ÈÕ³£Êý¾ÝÌáÈ¡ºÍ·ÖÎö£¬¸ºÔðÓëÒµÎñ¼°Ö§³Ö²¿ÃÅ½øÐÐ¹µÍ¨£¬£¬Âú×ãÆäÊý¾ÝÁé»î²éÑ¯¡¢Í³¼Æ¼°·ÖÎöµÄÐèÇó£»5£©¼à¿ØÒµÎñÊý¾Ý£¬·ÖÎöÕï¶ÏÒµÎñÔËÓªÖÐµÄÎÊÌâ£¬²¢ÍÆ¶¯ÒµÎñÎÊÌâµÄ½â¾ö£»6£…	ÈÎÖ°ÒªÇó£º1)È«ÈÕÖÆ´ó×¨¼°ÒÔÉÏÑ§Àú£¬Í³¼Æ¡¢ÊýÑ§¡¢¼ÆËã»ú¡¢½ðÈÚ×¨ÒµÓÅÏÈ£»2)2Äê¼°ÒÔÉÏÊý¾Ý·ÖÎöÏà¹Ø¹¤×÷¾­Ñé£»3)ÊìÁ·ÕÆÎÕSQLÊý¾Ý·ÖÎö¹¤¾ß4)ÓÐ½ÏÇ¿µÄÑ§Ï°Àí½âÄÜÁ¦ÒÔ¼°Âß¼­·ÖÎöÄÜÁ¦£¬ÓÐÁ¼ºÃµÄ¹µÍ¨Ð­µ÷ºÍÍÅ¶Ó£»5)¶ÀÁ¢Íê³ÉÊý¾Ý·ÖÎöÏà¹Ø±¨¸æ£»6)ÊìÏ¤´ßÊÕÒµÎñÁ÷³Ì£¬ÓÐ½ðÈÚÐÐÒµ»ò´ßÊÕ¡¢×Ê²ú¹ÜÀíµÈÏà¹Ø²¿ÃÅ¹¤×÷¾­ÑéÕßÓÅÏÈ¡£¸£Àû´ýÓö£º1.Ò»¾­Â¼ÓÃÕýÊ½Ç©¶©ÀÍ¶¯ºÏÍ¬£¬½ÉÄÉÎåÏÕÒ»½ð£»2.´óÐ¡ÖÜÐÝ£¬Ïí·¨¶¨½Ú¼ÙÈÕµÈ´øÐ½¼ÙÆÚ£»3.Ô±¹¤¾Û²Í£¬²»¶¨ÆÚ×éÖ…
Êý¾Ý×¨Ô±	Êý¾Ý¹ÜÀí»òÖÎÀí	3-4.5Ç§/ÔÂ	Íâ×Ê£¨Å·ÃÀ£©	1000-5000ÈË	ÒøÐÐ½ðÈÚ/Í¶×Ê/Ö¤È¯	º¼ÖÝ-½­¸ÉÇø|1Äê¾­Ñé|±¾¿Æ|ÕÐ1ÈË|06-17·¢²¼	ÉÏ°àµØÖ·£ºÇïÌÎ±±Â·292ºÅº¼ÖÝÍåÉÌÎñ´óÏÃA×ù3A²ã£¨4Â¥£©	±¾¿Æ	1Äê¾­Ñé	¹¤×÷Ö°Ôð£º1¡¢Ö÷Òª¸ºÔðÒµÎñ²¿Êý¾ÝµÄ·ÖÎö¡¢ÕûÀí¡¢µ÷È¡¹¤×÷£»2¡¢ÈÕ³£Êý¾Ý¼à²â£¬·ÖÎöÊý¾ÝÒì³£Ô­Òò£»	¸ÚÎ»ÒªÇó£º1¡¢´ó×¨ÒÔÉÏÑ§Àú£¬Í³¼Æ×¨ÒµÓÅÏÈ¿¼ÂÇ£»2¡¢ÓÐÊý¾Ý·ÖÎöÏà¹Ø¹¤×÷¾­ÑéÕßÓÅÏÈ¿¼ÂÇ£»3¡¢¾ßÌåÊý¾Ý·ÖÎöÀíÂÛ¡¢Âß¼­·ÖÎöÀíÂÛ¡¢Í³¼ÆÑ§³£ÓÃ¹¤¾ß£¬Êý¾ÝÍÚ¾òÀíÂÛÖªÊ¶£»4¡¢¾ßÓÐÁ¼ºÃµÄÍÅ¶ÓÐ­×÷ÒâÏòºÍ¹µÍ¨Ð­µ÷ÄÜÁ¦£¬ÄÜ³Ðµ£¹¤×÷Ñ¹Á¦£»5¡¢ÐÔ¸ñ³ÁÎÈ£¬Ì¤ÊµÇÚÃã£¬¾ßÓÐ½ÏÇ¿µÄÂß¼­·ÖÎöÄÜÁ¦ºÍ¶ÀÁ¢Ë¼¿¼ÄÜÁ¦¡£6¡¢ÊìÏ¤ÔËÓÃExcel¡¢wordµÈoffice°ì¹«Èí¼þ¡£¹¤×÷ÇáËÉ£¬·ÕÎ§ºÍÐ³£¬³¯¾ÅÍíÁù£¬ÖÜÄ©Ë«ÐÝ£¬ÎåÏÕÒ»½ðÖ°ÄÜÀà±ð£ºÊý¾Ý·ÖÎöÊ¦
Êý¾Ý·ÖÎö¸Ú	Êý¾Ý·ÖÎö		ÃñÓª¹«Ë¾	1000-5000ÈË	ÒøÐÐ	·ðÉ½|2Äê¾­Ñé|±¾¿Æ|ÕÐÈô¸ÉÈË|05-31·¢²¼	ÉÏ°àµØÖ·£ºË³µÂÇø´óÁ¼ÐÂ³ÇÇøÓµ´äÂ·2ºÅ	±¾¿Æ	2Äê¾­Ñé	¸ÚÎ»Ö°Ôð1.½èÖúÊý¾Ý·ÖÎöµÄÊÖ¶Î£¬¶ÔÒøÐÐ¾­Óª¹ÜÀí¡¢²úÆ·ÓªÏú¡¢ÔËÓª¾ö²ßÌá³ö½¨Òé¼°²ßÂÔ£¬¶¨ÆÚ×«Ð´Êý¾Ý·ÖÎö±¨¸æ¡£2.Í³³ïÒµÎñ²¿ÃÅÌá³öµÄÊý¾Ý·ÖÎö¼°Êý¾ÝÊ¹ÓÃÐèÇó£¬¼°Ê±·´À¡²¢Ìá³ö½¨Òé¡£3.Í³³ïÊý¾Ý²úÆ·µÄÉè¼Æ¡¢ÊµÊ©ºÍÔËÎ¬£¬ÍÚ¾òÊý¾Ý¼ÛÖµ£¬ÐÎ³ÉÊý¾Ý²úÆ·¡£4.¸ºÔðÊý¾Ý¼Ó×Ü¼°Êý¾Ý´¦ÀíÏµÁÐ¹¤×÷¡££¨¶þ£©	¸ÚÎ»ÒªÇó1.È«ÈÕÖÆ±¾¿Æ¼°ÒÔÉÏÑ§Àú£¬35ÖÜËê£¨º¬£©¼°ÒÔÏÂ£¬¾­¼ÃÑ§¡¢½ðÈÚÑ§µÈÏà¹Ø×¨Òµ£¬¾ßÓÐ2ÄêÒÔÉÏµÄÍ³¼Æ»òÊý¾Ý·ÖÎö´ÓÒµ¾­Ñé¡£2.ÊìÏ¤ÉÌÒµÒøÐÐ×Ê²ú¸ºÕ®¹ÜÀí¼°ÒøÐÐÒµÎñ¡£3.¶ÔÒøÐÐÏµÍ³Êý¾Ý·Ö²¼ÓÐÒ»¶¨µÄÁË½â¡£ÓÐ½ðÈÚÐÐÒµÊý¾Ý²úÆ·Éè¼Æ¾­Ñé£¬ÄÜ¹»³ö¾ßÐèÇó½â¾ö·½°¸»òÕß²úÆ·Éè¼Æ·½°¸¡£4.¾ß±¸Á¼ºÃµÄÊý¾ÝÃô¸Ð¶ÈºÍÒµÎñÊÓ½Ç£¬ÄÜ¹»ÃôÈñµÄ²¶»ñÊý¾Ý¼ÛÖµºÍ²úÆ·»ú»á¡£5.ÁË½âÊý¾Ý¼Ü¹¹¼¼Êõ£¬Ó¦ÓÃ²ãÊý¾Ý·ÖÎöºÍËã·¨½¨Ä£µÄ»ù±¾¸ÅÄî£¬ÄÜ¹»ÔËÓÃÊý¾Ý½â¾öÒµÎñÎÊ…
Êý¾ÝÍÚ¾ò/½¨Ä£¹¤³ÌÊ¦	´óÊý¾ÝÍÚ¾ò	1.3-2Íò/ÔÂ	ºÏ×Ê	5000-10000ÈË	¼ÆËã»úÈí¼þÒøÐÐ	³¤É³-¿ª¸£Çø|2Äê¾­Ñé|±¾¿Æ|ÕÐ2ÈË|06-17·¢²¼	ÉÏ°àµØÖ·£º¿ª¸£ÇøÜ½ÈØÖÐÂ·Ò»¶Î433ºÅ	±¾¿Æ	2Äê¾­Ñé	Ö°ÔðÃèÊö£º1¡¢¹¹½¨Êý¾ÝÍÚ¾ò¡¢Êý¾Ý·ÖÎöÌåÏµ£¬¸ºÔð´óÊý¾ÝµÄ·ÖÀà»ã×Ü¡¢·ÖÎöÑÐ¾¿ºÍÊý¾Ý½¨Ä££»2¡¢¸ºÔð¶ÔÊý¾Ý¿âÐÅÏ¢½øÐÐÉî¶ÈÍÚ¾òºÍÓÐÐ§ÀûÓÃ£¬³ä·ÖÊµÏÖÊý¾ÝµÄÒµÎñ¼ÛÖµ£»3¡¢±àÐ´¼ÆËã·ÖÎö±¨¸æ»òÍ³¼Æ·ÖÎö±¨¸æ£¬Ìá¹©ÒµÎñ·ÖÎö¼°Êý¾ÝÖ§³Ö£»4¡¢ÖÆ¶¨Êý¾Ý·ÖÎö²ßÂÔ£¬Í¨¹ý»úÆ÷Ñ§Ï°/Éî¶ÈÑ§Ï°¡¢Í³¼Æ·ÖÎö»òÕß×îÓÅ»¯·½·¨£¬´ÓÊý¾ÝÖÐÍÚ¾ò***µÄ¼ÛÖµ£»5¡¢¿ª·¢Êý¾Ý¿ÉÊÓ»¯±¨±í¼°ÉÌÒµÖÇÄÜÒÇ±íÅÌ£¬ÒÔÐ­Öú¹ÜÀí²ãÖÆ¶¨¹ÜÀí¾ö²ß£»	ÈÎÖ°ÒªÇó£º1¡¢±¾¿Æ»òÒÔÉÏÑ§Àú£¬²©Ê¿¡¢Ë¶Ê¿¸üÓÅ£¬Í³¼ÆÑ§¡¢ÊýÑ§¡¢¼ÆËã»úµÈÏà¹Ø×¨Òµ£»2¡¢2ÄêÒÔÉÏÊý¾ÝÍÚ¾ò¡¢·ÖÎöÏà¹Ø¹¤×÷¾­Ñé£»¡¯3¡¢ÊìÏ¤Êý¾ÝÍÚ¾ò»ù±¾Ëã·¨ºÍÊýÑ§Ä£ÐÍ£¬ÓÐÊý¾ÝËÑ¼¯¡¢ÕûÀí·ÖÎöÓëÍÆ¶ÏÔ¤²âµÄ¾­Ñé£»4¡¢ÄÜ¹»¸ù¾ÝÊµ¼ÊÓ¦ÓÃÐèÇó½øÐÐ¶ÀÁ¢½¨Ä££¬Ëã·¨µ÷ÓÅ¼°Ä£ÐÍÑéÖ¤£»5¡¢ÁË½âhadoop/hive/sparkµÈÒ»¸ö»ò¶à¸ö·Ö²¼Ê½¼ÆËã¿ò¼Ü/Ëã·¨Æ½Ì¨¸üÓÅ£»6¡¢¾ßÓÐ½ÏÇ¿µÄË¼Î¬Âß¼­ÄÜÁ¦£¬Á¼ºÃµÄÊý¾ÝÃô¸Ð¶È£¬ÄÜ´Óº£Á¿Êý¾ÝÌáÁ¶ºËÐÄ½á¹û£»ÓÐ·á¸»µÄÊý¾Ý·ÖÎö…
Êý¾Ý¿â¹ÜÀíÔ±	Êý¾Ý¿â	1.5-3Íò/ÔÂ	ÉÏÊÐ¹«Ë¾	1000-5000ÈË	ÒøÐÐ	ÎÞÎý-½­ÒõÊÐ|3-4Äê¾­Ñé|±¾¿Æ|ÕÐ2ÈË|06-14·¢²¼	ÉÏ°àµØÖ·£º½­ÒõÊÐ±õ½­ÖÐÂ·28ºÅ	±¾¿Æ	3-4Äê¾­Ñé	¸ÚÎ»Ö°Ôð:¸ºÔðÈ«Ãæ¹ÜÀíºÍ¿ØÖÆÊý¾Ý¿âÏµÍ³£»¶ÔORACLEÊý¾Ý¿â×´Ì¬½øÐÐÈ«Ãæ¼ì²é¡£¶ÔORACLEÊý¾Ý¿âµÄÔËÐÐ×´Ì¬£¬ÈÕÖ¾ÎÄ¼þ£¬±¸·ÝÇé¿ö£¬Êý¾Ý¿âµÄ¿Õ¼äÊ¹ÓÃÇé¿ö£¬ÏµÍ³×ÊÔ´µÄÊ¹ÓÃÇé¿ö½øÐÐ¼ì²é£¬·¢ÏÖ²¢½â¾öÎÊÌâ£»¼°Ê±¶ÔÊý¾Ý¿â¶ÔÏóµÄ¿Õ¼äÀ©Õ¹Çé¿ö£¬Êý¾ÝµÄÔö³¤Çé¿ö½øÐÐ¼à¿Ø£¬¶ÔÊý¾Ý¿â×ö½¡¿µ¼ì²é	¸ÚÎ»ÒªÇó£ºÈ«ÈÕÖÆ´óÑ§±¾¿Æ¼°ÒÔÉÏÑ§Àú¼°ÏàÓ¦Ñ§Î»£»3ÄêÒÔÉÏOracleDBAÏà¹Ø¹¤×÷¾­Ñé£»ÊìÏ¤OracleÊý¾Ý¿âµÄÌåÏµ¼Ü¹¹Ô­Àí£¬ÊìÏ¤Êý¾Ý¿â¹ÜÀí¡¢µ÷ÊÔÓÅ»¯£¬ÊìÏ¤OracleÈÕ³£Î¬»¤£¬ÓÅ»¯£¬Ç¨ÒÆµÈ£¬´ïµ½¿É¿ìËÙ¶¨Î»´íÎóµÄ¼¼ÊõË®Æ½£¬ÊìÏ¤expdp¡¢rman¡¢racµÈOracle±¸·Ý¡¢Í¬²½¡¢¼¯³É¡¢¼Ü¹¹Ïà¹Ø¼¼Êõ£¬ÓÐÏà¹Ø×Ê¸ñÈÏÖ¤ÓÅÏÈ£»ÊìÏ¤AIXLinux²Ù×÷ÏµÍ³£¬ÁË½â³£ÓÃµÄAIX¡¢LinuxÃüÁî£»ÁË½âweblogic¡¢tomcatµÈjavaÖÐ¼ä¼þ²úÆ·£»ÎÞ²»Á¼¼ÇÂ¼£¬¹¤×÷Ï°¹ßÁ¼ºÃ¡¢´¦ÊÂÎÈÍ×¡…
Êý¾Ý·ÖÎö¸Ú	Êý¾Ý·ÖÎö		ºÏ×Ê	500-1000ÈË	ÒøÐÐ	º¼ÖÝ-ÏÂ³ÇÇø|2Äê¾­Ñé|±¾¿Æ|ÕÐ2ÈË|06-16·¢²¼	ÉÏ°àµØÖ·£ºÇì´ºÂ·46ºÅº¼ÖÝÒøÐÐ´óÏÃ	±¾¿Æ	2Äê¾­Ñé	1¡¢¸ºÔðÏµÍ³Êý¾Ý¿â¿ª·¢Éè¼Æ£»2¡¢¸ºÔðÏµÍ³Êý¾ÝÓ¦ÓÃ¿ª·¢Éè¼Æ£»3¡¢¸ºÔðÏµÍ³Êý¾Ý³éÈ¡¡¢ÌáÁ¶¡¢×ª»»µÈ¡£	Ö°Î»ÒªÇó1¡¢ÄêÁä²»³¬¹ý35ÖÜËê£¬Ê±¼ä¼ÆËãÖÁÕÐÆ¸·¢²¼Ö®ÈÕ£»2¡¢È«ÈÕÖÆ±¾¿Æ¼°ÒÔÉÏÑ§Àú£¬¼ÆËã»ú¼°Ïà¹Ø×¨Òµ£»3¡¢¾ß±¸2Äê¼°ÒÔÉÏÏà¹Ø¸ÚÎ»¹¤×÷¾­Ñé£»4¡¢ÊìÁ·ÕÆÎÕ¹ØÏµÊý¾Ý¿â¿ª·¢Ó¦ÓÃ¼¼Êõ£»5¡¢ÊìÏ¤ÒøÐÐÒµÎñÒÔ¼°Ïà¹ØÒµÎñÁ÷³Ì£»6¡¢¾ßÓÐÏà¹ØµÄ¼ÆËã»ú×¨ÒµÖªÊ¶£»7¡¢²»ÊôÓÚÎÒÐÐ¹æ¶¨µÄÇ×Êô»Ø±Ü¶ÔÏó¡£Ö°ÄÜÀà±ð£ºÊý¾Ý·ÖÎöÊ¦¹Ø¼ü×Ö£ºÊý¾Ý·ÖÎöÊ¦
´óÊý¾Ý·ÖÎöÊ¦	´óÊý¾ÝÍÚ¾ò	2.5-3Íò/ÔÂ	ÉÏÊÐ¹«Ë¾	1000-5000ÈË	ÒøÐÐ	ÎÞÎý-½­ÒõÊÐ|3-4Äê¾­Ñé|±¾¿Æ|ÕÐ3ÈË|06-14·¢²¼	ÉÏ°àµØÖ·£º½­ÒõÊÐ³¤½­Â·203ºÅ	±¾¿Æ	3-4Äê¾­Ñé	¸ÚÎ»Ö°Ôð£º1.ÊÕ¼¯ÒµÎñ²¿ÃÅµÄÊý¾Ý·ÖÎöÐèÇó£¬Éè¼ÆÊý¾Ý·ÖÎö¡¢Êý¾ÝÍÚ¾òÄ£ÐÍ£»Íê³ÉÊý¾ÝÕûÀí¡¢·ÖÎöÓë½¨Ä£¹¤×÷£¬¼°Ê±Ìá¹©ÒµÎñ·½Ö§³Ö¡£2.Ó¦ÓÃ»úÆ÷Ñ§Ï°µÈ·½·¨£¬´Óº£Á¿¿Í»§½ðÈÚÐÐÎªÊý¾ÝÖÐÍÚ¾òÇ±ÔÚµÄ¹æÂÉÓë¹ØÏµ¡£3.Õë¶Ô·ç¿ØµÈÒµÎñ³¡¾°¼°Ïà¹ØÊý¾Ý½øÐÐ·ÖÎöÑÐ¾¿£¬ÓÐÐ§¶´²ìÒµÎñ»ú»áºËÆ¿¾±¡£	¸ÚÎ»ÒªÇó£º1.ÖÁÉÙ4-5Äê´úÂë¿ª·¢¡¢Êý¾Ý²Ö¿âÓëÊý¾Ý·ÖÎö(BI)Ïà¹Ø¹¤×÷¾­Ñé£¬´óÊý¾Ý·ÖÎö¾­Ñé3ÄêÒÔÉÏ£¬¿Í»§ÐÐÎª·ÖÎöÓë¿Í»§»­Ïñ¾­ÑéÕßÓÅÏÈ£»2.HiveSQL¿ª·¢»ù´¡ÖªÊ¶ÔúÊµ£¬Hive/Hbase/SparkÖÁÉÙ¾«Í¨Ò»Ïî£»3.ÊìÏ¤shell
Êý¾Ý·ÖÎö¸Ú£¨ÒøÐÐÏîÄ¿£©	Êý¾Ý·ÖÎö	3-4Ç§/ÔÂ	ÃñÓª¹«Ë¾	1000-5000ÈË	Íâ°ü·þÎñÒøÐÐ	ºÏ·Ê-±õºþÐÂÇø|1Äê¾­Ñé|´ó×¨|ÕÐ3ÈË|06-17·¢²¼	ÉÏ°àµØÖ·£ººÏ·ÊÊÐ±õºþÐÂÇø»ÕÖÝ´óµÀÓëÄÏ¾©Â·½»¿Ú¶«±±½Ç½ðÈÚ¸ÛB13¶°	´ó×¨	1Äê¾­Ñé	¸ÚÎ»Ö°Ôð£º1¡¢ËÑ¼¯¡¢ÍÚ¾ò¡¢ÕûÀí¡¢Í³¼Æ¸÷ÏîÒµÎñÔËÓªÊý¾ÝÖ¸±ê£»2¡¢±àÖÆ¡¢Î¬»¤ÈÕ³£Êý¾Ý±¨±í£¨ÈÕ±¨£¬ÖÜ±¨£¬ÔÂ±¨µÈ£©£»3¡¢¸ºÔð»ù´¡Êý¾ÝµÄÇåÏ´¡¢¹ýÂË¼°´¦Àí£»4¡¢¸ºÔðÅÉ·¢¡¢Í³¼Æ¡¢·ÖÎö¹«Ë¾¸÷ÏîÒµÎñÊý¾ÝÇé¿ö£»5¡¢¶Ô¸÷ÏîÒµÎñÊý¾Ý±ä¶¯Ç÷ÊÆ½øÐÐ¸ú×ÙºÍ·ÖÎö£¬¼°Ê±·¢ÏÖÎÊÌâ²¢Ìá¹©½â¾ö·½°¸£»6¡¢ÆäËû¹¤×÷°²ÅÅ¡£	ÈÎÖ°ÒªÇó£º1¡¢´ó×¨¼°ÒÔÉÏÑ§Àú£¬ÊýÑ§¡¢Í³¼Æ¡¢ÊýÀíÍ³¼Æ¡¢ÐÅÏ¢¼¼ÊõµÈÏà¹Ø×¨ÒµÓÅÏÈ¿¼ÂÇ£»2¡¢Ò»ÄêÒÔÉÏÊý¾ÝÍ³¼Æ¹¤×÷¾­Ñé£»3¡¢¾ßÓÐ½ÏÇ¿µÄ¶ÀÁ¢·ÖÎö¼°ÅÐ¶ÏÄÜÁ¦£¬¶ÔÊý×Ö·Ç³£Ãô¸Ð£»4¡¢ÊìÁ·Ê¹ÓÃ°ì¹«Èí¼þ£¬¾«Í¨EXCEL£¬»áÊ¹ÓÃVBA±à³Ì¹¦ÄÜÓÅÏÈ£¬ÊìÁ·Ê¹ÓÃ¸÷ÖÖ³£ÓÃº¯ÊýºÍ¹«Ê½£»5¡¢½ÏÇ¿Âß¼­Ë¼Î¬ÄÜÁ¦£¬½Ï¸ßË®Æ½µÄÐÅÏ¢ÕûºÏ¡¢ÎÄ×Ö¼Ó¹¤ÄÜÁ¦£»6¡¢ÓÐÀàËÆ¹¤×÷¾­ÑéÓÅÏÈ¡£ÉÏ°àÊ±¼ä¼°×÷Ï¢£º¸ù¾Ý¸÷ÏîÄ¿¾ßÌåÇé¿ö¶ø¶¨¡££¨´ßÊÕÌõÏßÒÔÂÖÐÝÎªÖ÷£¬µçÏúÌõÏßµ¥Ë«ÖÜÐÝÏ¢£…
Êý¾Ý·ÖÎöÊ¦	Êý¾Ý·ÖÎö	0.8-1Íò/ÔÂ	¹úÆó	10000ÈËÒÔÉÏ	ÒøÐÐ	ÉîÛÚ-ÄÏÉ½Çø|2Äê¾­Ñé|±¾¿Æ|ÕÐ2ÈË|06-11·¢²¼	ÉÏ°àµØÖ·£ºÉîÄÏ´óµÀ9988ºÅ	±¾¿Æ	2Äê¾­Ñé	1¡¢¸ù¾Ý·ÖÎöÐèÇó£¬ÖÆ¶¨Êý¾Ý²É¼¯±ê×¼ºÍÄ¿±ê£»2¡¢¶ÔÔ­Ê¼Êý¾Ý½øÐÐÇåÏ´£¬²¢½¨Á¢ÇåÏ´±ê×¼ºÍÊý¾Ý¼¯ÊÐ£»3¡¢´î½¨¡¢Î¬»¤ºÍÓÅ»¯Êý¾Ý·ÖÎöºÍÍÚ¾òÆ½Ì¨£¬²¢¶¨ÆÚÊä³ö·ÖÎö½á¹û£¬Ê¹Ö®ÊÊÓ¦ÓÚ²»¶Ï±ä»¯µÄÊý¾ÝÁ¿ºÍÒµÎñÐèÇó£»4¡¢¸ù¾Ý²»Í¬µÄÒµÎñÖ÷Ìâ£¬½øÐÐÊý¾Ý½¨Ä£¡¢ÍÚ¾ò£¬Îª¾«×¼ÔËÓªºÍ¸öÐÔ»¯·þÎñÌá¹©Êý¾ÝÖ§³Ö¡£	ÈÎÖ°ÒªÇó£º1¡¢¼ÆËã»ú¡¢ÔË³ïÑ§¡¢Í³¼ÆÑ§µÈÏà¹Ø×¨Òµ±¾¿Æ»òÒÔÉÏÑ§Àú£¬¾ßÓÐÔúÊµµÄ¼ÆËã»ú¡¢Êý¾Ý¿â¡¢ÊýÑ§ÖªÊ¶£»2¡¢Ò»ÄêÒÔÉÏÊý¾Ý·ÖÎö»òÕßÊý¾ÝÍÚ¾ò¾­Ñé£¬ÊìÁ·ÕÆÎÕ³£ÓÃÊý¾Ý½á¹¹ºÍËã·¨£»3¡¢ÊìÁ·ÕÆÎÕexcelºêÔËËã»òvbaÏà¹ØÄÜÁ¦£»4¡¢²ÎÓë¹ýÍêÕûµÄÊý¾Ý²É¼¯¡¢Êý¾ÝÇåÏ´ÕûÀí¡¢·ÖÎöºÍ½¨Ä£¹¤×÷£»5¡¢Ë¼Î¬Ãô½Ý£¬Á¼ºÃµÄÂß¼­·ÖÎöÄÜÁ¦¡¢Á¼ºÃµÄ¹µÍ¨¼°×éÖ¯ÄÜÁ¦£¬¿¹Ñ¹Á¦Ç¿¡£Ö°ÄÜÀà±ð£ºÆäËû¹Ø¼ü×Ö£ºÊý¾Ý·ÖÎöÊý¾Ý·ÖÎöÊ¦Í³¼ÆVBAÊý¾ÝÍÚ¾ò
×ÊÉîÊý¾Ý·ÖÎö¾­Àí£¨ÍøÂç½ðÈÚ£©	Êý¾Ý·ÖÎö	35-50Íò/Äê	¹úÆó	10000ÈËÒÔÉÏ	ÒøÐÐ	ÉÏº£-³¤ÄþÇø|5-7Äê¾­Ñé|±¾¿Æ|ÕÐÈô¸ÉÈË|06-17·¢²¼|¼ÆËã»ú¿ÆÑ§Óë¼¼Êõ Í³¼ÆÑ§	ÉÏ°àµØÖ·£ºÏÉÏ¼Â·18ºÅ½»Òø´óÏÃ	±¾¿Æ	5-7Äê¾­Ñé	Ö÷ÒªÖ°Ôð£º1.ÆÀ¹ÀÒµÎñ²¿ÃÅÊý¾ÝÐèÇó£¬×«Ð´¼¼ÊõÎÄµµ²¢Íê³ÉÏà¹ØÊý¾ÝÌáÈ¡£»2.ÓëÒµÎñ½¨Á¢Á¼ºÃ¹µÍ¨»úÖÆ£¬ÎªÒµÎñÌá¹©Êý¾Ý·ÖÎö·þÎñ£¬ÓëÒµÎñ²¿ÃÅºÏ×÷¿ªÕ¹ÒµÎñ×¨Ìâ·ÖÎö£»3.×«Ð´Êý¾Ý·ÖÎö±¨¸æ£¬ÎªÒµÎñ·¢Õ¹Ìá¹©¾ö²ßÖ§³Ö£»4.²ÎÓëÊý¾ÝÍÚ¾òÄ£ÐÍµÄ¹¹½¨¡¢Î¬»¤¡¢²¿ÊðºÍÆÀ¹À£»5.Ð­ÖúÊý¾ÝÆ½Ì¨¿ª·¢ÈËÔ±¿ªÕ¹Êý¾Ý²Ö¿âºÍÊý¾ÝÍ³¼Æ·ÖÎöÏîÄ¿µÄ½¨Éè£»6.Ð­ÖúÆäËûÍ¬ÊÂ£¬×öºÃÐÂÔ±¹¤µÄ´ø½Ì¡£	¸ÚÎ»ÒªÇó£º1.±¾¿Æ¼°ÒÔÉÏÑ§Àú£¬½ðÈÚ¡¢¼ÆËã»ú¡¢ÊýÑ§¡¢Í³¼ÆµÈÏà¹Ø×¨Òµ£¬ÎåÄêÒÔÉÏ¹¤×÷¾­Ñé£»2.ÓÐÁ¼ºÃµÄÊý¾ÝÍ³¼ÆºÍÊý¾ÝÍÚ¾ò×¨ÒµÖªÊ¶£¬Âß¼­ÇåÎú£¬×ÔÑ§ÄÜÁ¦Ç¿£»¾ß±¸ÀûÓÃÊý¾Ý·ÖÎö½â¾öÒµÎñÎÊÌâµÄÄÜÁ¦£»3.¶ÔÔ¤²â¡¢·ÖÀà¡¢¾ÛÀà¡¢ÌØÕ÷ÌáÈ¡¡¢ÌØÕ÷Ñ¡È¡µÈÄ£ÐÍÓÐÊµ¼ÊÒµÎñÔËÓÃ¾­Ñé£¬ÀýÈç£º»Ø¹é¡¢Ê±¼äÐòÁÐ¡¢¾ö²ßÊ÷¡¢SVM¡¢ÆÓËØ±´Ò¶Ë¹¡¢¾ÛÀà¡¢ÒÅ´«Ëã·¨¡¢Ïà¹ØÐÔ¡¢¹ØÁªÐÔ¡¢Ö÷³É·Ö·ÖÎö¡¢Éñ¾­ÍøÂçµÈÄ£ÐÍ£»4.ÊìÏ¤ÔË³ïÓÅ»¯¡¢»úÆ÷Ñ§Ï°¡¢Éî¶ÈÑ§Ï°¡¢Ç¿»¯Ñ§Ï°¡¢×Ô…
Êý¾ÝÍÚ¾ò¾­Àí£¨ÍøÂç½ðÈÚ£©	´óÊý¾ÝÍÚ¾ò	20-40Íò/Äê	¹úÆó	10000ÈËÒÔÉÏ	ÒøÐÐ	ÉÏº£-³¤ÄþÇø|5-7Äê¾­Ñé|±¾¿Æ|ÕÐ1ÈË|06-17·¢²¼|Í³¼ÆÑ§ ¼ÆËã»ú¿ÆÑ§Óë¼¼Êõ	ÉÏ°àµØÖ·£ºÏÉÏ¼Â·18ºÅ½»Òø´óÏÃ	±¾¿Æ	5-7Äê¾­Ñé	Ö÷ÒªÖ°Ôð£º1.ÆÀ¹ÀÒµÎñ²¿ÃÅÊý¾ÝÐèÇó£¬×«Ð´¼¼ÊõÎÄµµ²¢Íê³ÉÏà¹ØÊý¾ÝÌáÈ¡£»2.ÓëÒµÎñ½¨Á¢Á¼ºÃ¹µÍ¨»úÖÆ£¬ÎªÒµÎñÌá¹©Êý¾Ý·ÖÎö·þÎñ£¬ÓëÒµÎñ²¿ÃÅºÏ×÷¿ªÕ¹ÒµÎñ×¨Ìâ·ÖÎö£»3.×«Ð´Êý¾Ý·ÖÎö±¨¸æ£¬ÎªÒµÎñ·¢Õ¹Ìá¹©¾ö²ßÖ§³Ö£»4.²ÎÓëÊý¾ÝÍÚ¾òÄ£ÐÍµÄ¹¹½¨¡¢Î¬»¤¡¢²¿ÊðºÍÆÀ¹À£»5.Ð­ÖúÊý¾ÝÆ½Ì¨¿ª·¢ÈËÔ±¿ªÕ¹Êý¾Ý²Ö¿âºÍÊý¾ÝÍ³¼Æ·ÖÎöÏîÄ¿µÄ½¨Éè£»6.Ð­ÖúÆäËûÍ¬ÊÂ£¬×öºÃÐÂÔ±¹¤µÄ´ø½Ì¡£	¸ÚÎ»ÒªÇó£º1.±¾¿Æ¼°ÒÔÉÏÑ§Àú£¬½ðÈÚ¡¢¼ÆËã»ú¡¢ÊýÑ§¡¢Í³¼ÆµÈÏà¹Ø×¨Òµ£¬5ÄêÒÔÉÏ¹¤×÷¾­Ñé£»2.Âß¼­ÇåÎú£¬×ÔÑ§ÄÜÁ¦Ç¿£»ÓÐÁ¼ºÃµÄÊý¾ÝÍ³¼ÆºÍÊý¾ÝÍÚ¾ò×¨ÒµÖªÊ¶£¬¾ß±¸ÀûÓÃÊý¾Ý·ÖÎö½â¾öÒµÎñÎÊÌâµÄÄÜÁ¦£»3.ÊìÁ·Ê¹ÓÃSQL»òSAS£»4.¾ßÓÐ½ÏÇ¿µÄÔðÈÎÐÄ£¬Ö´ÐÐÁ¦£¬ÄÜ³ÐÊÜ½Ï´ó¹¤×÷Ñ¹Á¦£¬Ô¸Òâ½ÓÊÜ¹¤×÷ÌôÕ½£»5.ÓÐÁ¼ºÃµÄ¹µÍ¨¼¼ÇÉºÍÖÊÁ¿ÒâÊ¶£¬¾ßÓÐ½ÏÇ¿µÄ×éÖ¯ÄÜÁ¦ºÍÍÅ¶ÓºÏ×÷¾«Éñ£»6.ÓÐAPPÊý¾ÝÂñµã»òÕßÒ³ÃæÁ÷×ªÊý¾Ý·ÖÎö¾­ÑéÕßÓÅÏÈ£»7.ÓÐÉÌÒµ½¨Ä£¾­Ñé¡¢BIÓ¦ÓÃÏ…
Êý¾Ý¹ÜÀí×¨¼Ò	Êý¾Ý¹ÜÀí»òÖÎÀí	1.5-2.5Íò/ÔÂ	ºÏ×Ê	10000ÈËÒÔÉÏ	ÒøÐÐ½ðÈÚ/Í¶×Ê/Ö¤È¯	¹ãÖÝ-ÌìºÓÇø|3-4Äê¾­Ñé|±¾¿Æ|ÕÐÈô¸ÉÈË|06-17·¢²¼	ÉÏ°àµØÖ·£º¹ãÖÝÌìºÓÇøÖé½­ÐÂ³ÇÖé½­Î÷Â·10ºÅ¸ßµÂÖÃµØÏÄ¹ã³¡C×ù	±¾¿Æ	3-4Äê¾­Ñé	Ö°ÔðÃèÊö£º1¡¢¸ºÔðµçÉÌÒµÎñµÄÊý¾ÝÌåÏµ½¨Éè£¬½¨Á¢¡¢ÍêÉÆµçÉÌÒµÎñÊý¾ÝÖ¸±ê¿â¡¢½øÐÐÐÐÒµ¶Ô±ê£¬Í¨¹ýÒµÎñÖ¸±ê·´Ó³ÔËÓªÏÖ×´£»2¡¢ÑÐ¾¿µçÉÌÓÃ»§ÐÐÎª¼°Ïû·ÑÌØÕ÷¡¢ÇåÎúÓÃ»§»­Ïñ£¬½¨Á¢¿ÆÑ§¡¢ºÏÀíµÄÓÃ»§·ÖÈº·½·¨¡¢ÖÆ¶¨ÓÃ»§¼°²úÆ·£¨°üÀ¨²»ÏÞÓÚÉÌÆ·¡¢½ðÈÚ²úÆ·¡¢È¨Òæ²úÆ·£©µÄ·ÖÈº²ßÂÔÄ£ÐÍ¡¢ÍÆ¶¯¾«×¼ÓªÏú/½»²æÓªÏú£»3¡¢Àí½âÒµÎñºÍÓÃ»§ÐèÇó¡¢·ÖÎöÓÃ»§ÐÐÎªÌØÕ÷¡¢¿Í»§·çÏÕÊý¾Ý±íÏÖ¡¢Ïû·Ñ/ÊÕÈë¹±Ï×£¬½øÐÐÉî¶È×¨ÌâÑÐ¾¿£¬¶´²ìÒµÎñÖÐµÄºËÐÄÍ´µãºÍ´´ÊÕ»ú»á…	ÈÎÖ°ÒªÇó£º1¡¢±¾¿Æ¼°ÒÔÉÏÑ§Àú£¬×¨Òµ²»ÏÞ£»2¡¢3ÄêÒÔÉÏ½ðÈÚ£¨ÒøÐÐ¡¢ÐÅÓÃ¿¨¡¢±£ÏÕ£©¼°»¥ÁªÍøÊý¾Ý·ÖÎö¾­Ñé¼°Êý¾Ý½¨Ä£¾­Ñé£»3¡¢ÓÅÐãµÄÊý¾ÝÃô¸Ð¶È¼°Âß¼­Ë¼Î¬£¬ÄÜ´Óº£Á¿µÄÊý¾ÝÌáÁ¶½áÂÛ¡¢·¢ÏÖÇ÷ÊÆ£»ÄÜÒÔ¿Í¹ÛµÄÊý¾ÝºÍÑÏ½÷µÄ·ÖÎö¹ý³Ì£¬ÐÎ³É¾ö²ß½¨Òé£»4¡¢ÔúÊµµÄÊýÑ§»ù´¡£¬°üÀ¨¸ÅÂÊ/Í³¼Æ/´úÊýµÈ£¬¾ß±¸´óÊý¾Ý´¦ÀíÄÜÁ¦£¬¾«Í¨excel¡¢ÊìÁ·Ó¦ÓÃPowerBI¡¢¾ß±¸SQL¡¢pythonµÈÊý¾Ý¹¤¾ßµÄÄÜÁ¦£»5¡¢¾ß±¸Á¼ºÃµÄ¹µÍ¨ÄÜÁ¦¡¢½â¾öÎÊÌâÄÜÁ¦¡¢¿¹Ñ¹ÐÔ¡£Ö°ÄÜÀà±ð£º…
Êý¾Ý¹ÜÀí×¨¼Ò	Êý¾Ý¹ÜÀí»òÖÎÀí	1.5-2.5Íò/ÔÂ	ºÏ×Ê	10000ÈËÒÔÉÏ	ÒøÐÐ½ðÈÚ/Í¶×Ê/Ö¤È¯	¹ãÖÝ-ÌìºÓÇø|3-4Äê¾­Ñé|±¾¿Æ|ÕÐÈô¸ÉÈË|06-17·¢²¼	ÉÏ°àµØÖ·£º¹ãÖÝÌìºÓÇøÖé½­ÐÂ³ÇÖé½­Î÷Â·10ºÅ¸ßµÂÖÃµØÏÄ¹ã³¡C×ù	±¾¿Æ	3-4Äê¾­Ñé	Ö°ÔðÃèÊö£º1¡¢¸ºÔðµçÉÌÒµÎñµÄÊý¾ÝÌåÏµ½¨Éè£¬½¨Á¢¡¢ÍêÉÆµçÉÌÒµÎñÊý¾ÝÖ¸±ê¿â¡¢½øÐÐÐÐÒµ¶Ô±ê£¬Í¨¹ýÒµÎñÖ¸±ê·´Ó³ÔËÓªÏÖ×´£»2¡¢ÑÐ¾¿µçÉÌÓÃ»§ÐÐÎª¼°Ïû·ÑÌØÕ÷¡¢ÇåÎúÓÃ»§»­Ïñ£¬½¨Á¢¿ÆÑ§¡¢ºÏÀíµÄÓÃ»§·ÖÈº·½·¨¡¢ÖÆ¶¨ÓÃ»§¼°²úÆ·£¨°üÀ¨²»ÏÞÓÚÉÌÆ·¡¢½ðÈÚ²úÆ·¡¢È¨Òæ²úÆ·£©µÄ·ÖÈº²ßÂÔÄ£ÐÍ¡¢ÍÆ¶¯¾«×¼ÓªÏú/½»²æÓªÏú£»3¡¢Àí½âÒµÎñºÍÓÃ»§ÐèÇó¡¢·ÖÎöÓÃ»§ÐÐÎªÌØÕ÷¡¢¿Í»§·çÏÕÊý¾Ý±íÏÖ¡¢Ïû·Ñ/ÊÕÈë¹±Ï×£¬½øÐÐÉî¶È×¨ÌâÑÐ¾¿£¬¶´²ìÒµÎñÖÐµÄºËÐÄÍ´µãºÍ´´ÊÕ»ú»á…	ÈÎÖ°ÒªÇó£º1¡¢±¾¿Æ¼°ÒÔÉÏÑ§Àú£¬×¨Òµ²»ÏÞ£»2¡¢3ÄêÒÔÉÏ½ðÈÚ£¨ÒøÐÐ¡¢ÐÅÓÃ¿¨¡¢±£ÏÕ£©¼°»¥ÁªÍøÊý¾Ý·ÖÎö¾­Ñé¼°Êý¾Ý½¨Ä£¾­Ñé£»3¡¢ÓÅÐãµÄÊý¾ÝÃô¸Ð¶È¼°Âß¼­Ë¼Î¬£¬ÄÜ´Óº£Á¿µÄÊý¾ÝÌáÁ¶½áÂÛ¡¢·¢ÏÖÇ÷ÊÆ£»ÄÜÒÔ¿Í¹ÛµÄÊý¾ÝºÍÑÏ½÷µÄ·ÖÎö¹ý³Ì£¬ÐÎ³É¾ö²ß½¨Òé£»4¡¢ÔúÊµµÄÊýÑ§»ù´¡£¬°üÀ¨¸ÅÂÊ/Í³¼Æ/´úÊýµÈ£¬¾ß±¸´óÊý¾Ý´¦ÀíÄÜÁ¦£¬¾«Í¨excel¡¢ÊìÁ·Ó¦ÓÃPowerBI¡¢¾ß±¸SQL¡¢pythonµÈÊý¾Ý¹¤¾ßµÄÄÜÁ¦£»5¡¢¾ß±¸Á¼ºÃµÄ¹µÍ¨ÄÜÁ¦¡¢½â¾öÎÊÌâÄÜÁ¦¡¢¿¹Ñ¹ÐÔ¡£Ö°ÄÜÀà±ð£º…
Êý¾Ý¿â¹ÜÀíÔ±DBA	Êý¾Ý¿â	2-2.5Íò/ÔÂ	ÉÏÊÐ¹«Ë¾	150-500ÈË	½ðÈÚ/Í¶×Ê/Ö¤È¯ÒøÐÐ	ÉÏº£|3-4Äê¾­Ñé|´ó×¨|ÕÐ1ÈË|05-25·¢²¼	ÉÏ°àµØÖ·£ºÆÖ¶«ÐÂÇøÒ«ÔªÂ·58ºÅ»·Çò¶¼»á´óÏÃ2ºÅÂ¥15Â¥	´ó×¨	3-4Äê¾­Ñé	¸ÚÎ»Ö°Ôð£º1¡¢¸ºÔðORACLE/MysqlÊý¾Ý¿âµÄÈÕ³£²Ù×÷¡¢°²×°¡¢ÅäÖÃ¡¢¸ºÔØ¾ùºâ¡¢±¸·Ý¡¢»Ö¸´ºÍ¹ÜÀí£»2¡¢¸ºÔðORACLE/MysqlÊý¾Ý¿âµÄÓÅ»¯¡¢µ÷Õû¡¢²¹¶¡Éý¼¶¡¢°æ±¾Éý¼¶µÈ£»3¡¢¸ºÔðÎ¬»¤ÏßÉÏÒµÎñºËÐÄÊý¾Ý¿âµÄ7*24°²È«¡¢ÎÈ¶¨ÔËÐÐ£»4¡¢¸ù¾ÝÒµÎñÐèÇó£¬ÅäºÏÑÐ·¢ÈËÔ±Éè¼ÆÊý¾Ý´æ´¢½á¹¹£»5¡¢Í¨¹ýÊý¾Ý¿âµÄÈÕ³£¼ì²é£¬¶ÔÐÔÄÜ½Ï²îµÄSQLÓï¾äÌá³öÓÅ»¯½¨Òé¡£	ÈÎÖ°ÒªÇó£º1¡¢±¾¿ÆÒÔÉÏÑ§Àú£»2¡¢5ÄêÒÔÉÏORACLE/MysqlÊý¾Ý¿âÔËÎ¬Ö§³ÖÏà¹Ø¹¤×÷¾­Ñé£¬¾«Í¨ORACLE/Mysql¼Ü¹¹¼°¹¤×÷Ô­Àí£¬°üÀ¨Êý¾Ý¿â¼Ü¹¹£¬¾«Í¨MysqlµÈ¸ß¿ÉÓÃ·½°¸µÄÔ­Àí¡¢ÊµÏÖ·½·¨ÒÔ¼°²¿ÊðÄÜÁ¦£»3¡¢¾ßÓÐORACLE/MysqlÊý¾Ý¿âµÄ±¸·Ý¡¢Éý¼¶¡¢ÅÅ³ýÏµÍ³¹ÊÕÏµÄ¾­Ñé£¬¾«Í¨Êý¾Ý¿âÐÔÄÜÓÅ»¯Óëµ÷Õû£¬°üÀ¨SQLÓï¾äµÄÓÅ»¯£¬ºÍ·þÎñÆ÷µÄÐÔÄÜ²ÎÊýµ÷Õû£¬ÊìÏ¤LINUX²Ù×÷ÏµÍ³¡¢ÕÆÎÕSHELL»òPYTHON¾­ÑéÓÅÏÈ£»4¡¢¾ßÓÐ¶ÀÁ¢·ÖÎö½â¾öÎÊÌâµÄÄÜÁ¦£¬ÔðÈÎÐÄÇ¿£¬¹¤×÷»ý¼«…
×ÜÐÐ½ðÈÚ¿Æ¼¼²¿Êý¾Ý·ÖÎö¸Ú£¨·çÏÕ½¨Ä£·½Ïò£© (Ö°Î»±àºÅ£º02)	Êý¾Ý·ÖÎö		¹úÆó	1000-5000ÈË	ÒøÐÐ	³¤É³|2Äê¾­Ñé|±¾¿Æ|ÕÐÈô¸ÉÈË|06-17·¢²¼	ÉÏ°àµØÖ·£º³¤É³	±¾¿Æ	2Äê¾­Ñé	¸ÚÎ»Ö°Ôð£º1.¸ºÔðÊý¾ÝÍÚ¾ò¡¢Êý¾ÝÍ³¼ÆµÈ¹¤×÷£¬²ÎÓëÊý¾Ý²úÆ·ÏîÄ¿¹æ»®¡¢Éè¼Æ¼°ÊµÊ©£»2.¸ºÔð»ùÓÚÊý¾Ý·ÖÎöµÃµ½ÓÐ¼ÛÖµµÄÒµÎñÐÅÏ¢£¬Îª¹ÜÀí²ã¾ö²ßÌá¹©²Î¿¼£»3.¸ºÔðÊý¾Ý½¨Ä£Ïà¹ØÏµÍ³µÄÊý¾Ý·ÖÎö£¬Ïà¹ØÅàÑµµÄÐûµ¼µÈ¹¤×÷¡£Ó¦Æ¸Ìõ¼þ£º1.ÄêÁä35ÖÜËê£¨º¬£©ÒÔÏÂ£¬È«ÈÕÖÆ±¾¿Æ£¨º¬£©ÒÔÉÏÑ§Àú£¬¼ÆËã»ú¡¢Ó¦ÓÃÊýÑ§¡¢½ðÈÚ¹¤³ÌµÈÏà¹Ø×¨Òµ£»2.¾ßÓÐ2Äê£¨º¬£©ÒÔÉÏÊý¾Ý·ÖÎö¡¢½¨Ä£Ïà¹Ø¹¤×÷¾­Ñé£¬¶ÔÊý¾Ý½¨Ä£·ÖÎöÓÐÇ¿ÁÒÐËÈ¤£¬ÊìÁ·ÕÆÎÕPython¡¢SASµÈÖÁÉÙÒ»ÖÖ½¨Ä£Ó…	¸ÚÎ»Ö°Ôð£º1.¸ºÔðÊý¾ÝÍÚ¾ò¡¢Êý¾ÝÍ³¼ÆµÈ¹¤×÷£¬²ÎÓëÊý¾Ý²úÆ·ÏîÄ¿¹æ»®¡¢Éè¼Æ¼°ÊµÊ©£»2.¸ºÔð»ùÓÚÊý¾Ý·ÖÎöµÃµ½ÓÐ¼ÛÖµµÄÒµÎñÐÅÏ¢£¬Îª¹ÜÀí²ã¾ö²ßÌá¹©²Î¿¼£»3.¸ºÔðÊý¾Ý½¨Ä£Ïà¹ØÏµÍ³µÄÊý¾Ý·ÖÎö£¬Ïà¹ØÅàÑµµÄÐûµ¼µÈ¹¤×÷¡£Ó¦Æ¸Ìõ¼þ£º1.ÄêÁä35ÖÜËê£¨º¬£©ÒÔÏÂ£¬È«ÈÕÖÆ±¾¿Æ£¨º¬£©ÒÔÉÏÑ§Àú£¬¼ÆËã»ú¡¢Ó¦ÓÃÊýÑ§¡¢½ðÈÚ¹¤³ÌµÈÏà¹Ø×¨Òµ£»2.¾ßÓÐ2Äê£¨º¬£©ÒÔÉÏÊý¾Ý·ÖÎö¡¢½¨Ä£Ïà¹Ø¹¤×÷¾­Ñé£¬¶ÔÊý¾Ý½¨Ä£·ÖÎöÓÐÇ¿ÁÒÐËÈ¤£¬ÊìÁ·ÕÆÎÕPython¡¢SASµÈÖÁÉÙÒ»ÖÖ½¨Ä£Ó…
Êý¾Ý¿â¹ÜÀíÔ±£¨DBA£©	Êý¾Ý¿â	6-8Ç§/ÔÂ	¹úÆó	50-150ÈË	ÒøÐÐ½ðÈÚ/Í¶×Ê/Ö¤È¯	ÎÚÂ³Ä¾Æë|2Äê¾­Ñé|±¾¿Æ|ÕÐ2ÈË|06-17·¢²¼	ÉÏ°àµØÖ·£ºÎÚÂ³Ä¾ÆëÈËÃñÂ·183ºÅÐËÑÇ´óÏÃ11Â¥	±¾¿Æ	2Äê¾­Ñé	¸ÚÎ»Ö°Ôð£º1¡¢¸ºÔð¹«Ë¾Êý¾Ý¿â·þÎñÆ÷µÄÔËÐÐ¼°Î¬»¤¡¢Êý¾Ý¸üÐÂ¡£2¡¢¸ºÔð¹«Ë¾Êý¾ÝÏµÍ³µÄ²éÑ¯¡¢·ÖÎö¡£3¡¢¸ºÔð¹«Ë¾ÒµÎñºóÌ¨Êý¾ÝµÄ·ÖÎöÅÅ´í¡£4¡¢¸ºÔð¹«Ë¾Ïà¹ØÒµÎñ·þÎñÆ÷Æ½Ì¨ÈÕÖ¾¼°³£¼ûÎÊÌâ½âÒÉ¡£5¡¢¸ºÔð¼¼Êõ²¿ÄÚÍâ²¿ÁÙÊ±ÐÔÎÊÌâµÄ´¦Àí¡£	ÈÎÖ°ÒªÇó1¡¢±¾¿Æ¼°ÒÔÉÏÑ§Àú£¬ÓÐ¹¤×÷¾­Ñé£¬ÊìÏ¤OracleÊý¾Ý¿â¡¢SQL-ServerÊý¾Ý¿â£¬ÕÆÎÕ°²×°²¿ÊðÊý¾Ý¿âÖÁwindowsÏµÍ³¡¢linuxÏµÍ³·þÎñÆ÷ÉÏ£¬¶®µÃ³£¹æÊý¾Ý¿âÔËÎ¬£¬ÓÅÐãÓ¦½ìÉúÒà¿É£»2¡¢ÖÆ¶¨¡¢ÊµÊ©²¢¶¨ÆÚ²âÊÔÊý¾Ý¿â±¸·ÝºÍ»Ö¸´·½°¸£»3¡¢Êý¾Ý¿âÈÕ³£ÈÎÎñ×Ô¶¯»¯
Êý¾Ý·ÖÎö×¨¼Ò	Êý¾Ý·ÖÎö	30-40Íò/Äê	ºÏ×Ê	10000ÈËÒÔÉÏ	ÒøÐÐ½ðÈÚ/Í¶×Ê/Ö¤È¯	¹ãÖÝ-ÌìºÓÇø|3-4Äê¾­Ñé|±¾¿Æ|ÕÐ1ÈË|05-15·¢²¼	ÉÏ°àµØÖ·£º»ªÏÄÂ·13ºÅÄÏÔÀ´óÏÃ7Â¥	±¾¿Æ	3-4Äê¾­Ñé	1.Ö§³ÖÐÅÓÃ¿¨²úÆ·µÄÊý¾ÝÔËÓª¡¢×¨Ìâ·ÖÎöµÈ¹¤×÷£¬ÎªµçÓª¹ÜÀí²¿µÄÔËÓª¾ö²ß¡¢²úÆ··½Ïò¡¢ÓªÏúÍÆ¹ãµÈÌá¹©Êý¾ÝÖ§³Ö¼°ÓÅ»¯·½°¸£»2.¸ºÔðµçÓªÐÂÔö¼°´æÁ¿¿Í»§µÄ·ÖÎöÑÐ¾¿£¬°üÀ¨ÓÃ»§»­ÏñÍÚ¾ò¡¢ÐÐÎªÔ¤²âµÈ£»3.¸ºÔðÑÐ¾¿µçÓª×øÏ¯µÄÏúÊÛÐÐÎª£¬Í¨¹ý·ÖÎöºÍÊý¾ÝÔËÓÃÌáÉýÍÅ¶ÓÐ§ÄÜ£»4.ÄÜ¹»½«¹ý³ÌÊý¾Ý×ª»¯³ÉÒµÎñÓïÑÔ£¬ÍÆ½øÒµÎñ·¢Õ¹¡£	ÈÎÖ°ÒªÇó£º1.±¾¿Æ»òÒÔÉÏÑ§Àú£¬ÊýÑ§¡¢Í³¼ÆÑ§¡¢ÔË³ïÑ§µÈÏà¹Ø×¨ÒµÓÅÏÈ£»2.¾ß±¸Êý¾ÝÍÚ¾ò¡¢»úÆ÷Ñ§Ï°µÈÖªÊ¶±³¾°£¬ÓµÓÐÍÆ¼öÏµÍ³¡¢¾«×¼ÓªÏúµÈ¹¤×÷¾­ÑéÓÅÏÈ£»3.ÖÁÉÙÕÆÎÕSQL£¬ÊìÁ·ÕÆÎÕÖÁÉÙÒ»ÖÖÓïÑÔ£ºSAS¡¢Python»òR£»4.²ÎÓë¹ýÍêÕûµÄÊý¾Ý²É¼¯¡¢ÇåÏ´¡¢Êý¾ÝÕûÀí¡¢Ö¸±êÉè¼Æ¡¢Êý¾Ý·ÖÎöºÍÊä³ö±¨¸æÕßÓÅÏÈ5.ÄÍÐÄÏ¸ÖÂ¡¢¹¤×÷»ý¼«Ö÷¶¯¡¢¾ß±¸ÓÅÐãÂß¼­Ë¼Î¬ÄÜÁ¦¡¢Á¼ºÃ¹µÍ¨¼¼ÄÜ¼°ÍÅ¶ÓºÏ×÷ÄÜÁ¦Ö°ÄÜÀà±ð£ºÊý¾Ý¿â¹¤³ÌÊ¦(DBA)Ëã·¨¹¤³ÌÊ¦
´ûºóÊý¾Ý·ÖÎö	Êý¾Ý·ÖÎö	0.8-1Íò/ÔÂ	ºÏ×Ê	50-150ÈË	ÒøÐÐ½ðÈÚ/Í¶×Ê/Ö¤È¯	ÏÃÃÅ|2Äê¾­Ñé|±¾¿Æ|ÕÐ2ÈË|06-17·¢²¼	ÉÏ°àµØÖ·£ºË¼Ã÷ÇøÕ¹ºèÂ·82ºÅÏÃÃÅ¹ú¼Ê½ðÈÚÖÐÐÄ	±¾¿Æ	2Äê¾­Ñé	¸ÚÎ»Ö°Ôð£º1.´î½¨´ûºóÊý¾Ý¿â£¬ÊáÀí´ûºóµ×²ãÊý¾Ý£»2.½¨Á¢ºÍÍêÉÆ´ûºó±¨±íÌåÏµ£¬¸ºÔðÊý¾ÝµÄÊÕ¼¯ÕûÀí£¬ÖÆ×÷ºÍÎ¬»¤ÈÕ³£±¨±í£»3.¼à¿Ø·çÏÕÖ¸±ê£¬¸ú½øºÍ·ÖÎö²ßÂÔÖ´ÐÐÇé¿ö£¬Ìá³ö²ßÂÔÓÅ»¯½¨Òé£»4.¶ÔÓÚÖ¸±ê²¨¶¯µÈÇé¿ö½øÐÐÊý¾Ý·ÖÎö£¬³ö¾ß·ÖÎö±¨¸æ£¬Ìá³öÓÐÐ§½¨Òé¡£	ÈÎÖ°×Ê¸ñ£º1.±¾¿Æ¼°ÒÔÉÏÑ§Àú£¬ÊýÑ§¡¢Í³¼Æ¡¢½ðÈÚµÈÀí¹¤Àà×¨ÒµÓÅÏÈ£»2.2ÄêÒÔÉÏ½ðÈÚÐÐÒµ»òÒøÐÐ´ûºó¹ÜÀí»òÊý¾Ý·ÖÎöÏà¹Ø¹¤×÷¾­ÑéÓÅÏÈ£»3.¾«Í¨¸÷ÀàOffice°ì¹«Èí¼þ£¬ÄÜÊìÁ·Ê¹ÓÃSAS/SQL¡¢EXCEL£¬ÉÃ³¤ExcelVBA²Ù×÷£»4.ÓÐ½ÏÇ¿µÄÂß¼­·ÖÎöÄÜÁ¦¡¢Êý¾ÝÃô¸ÐÐÔ¡£Ö°ÄÜÀà±ð£º·çÏÕ¿ØÖÆ
Êý¾Ý·ÖÎö¸Ú£¨×ÜÐÐÐÅÓÃ¿¨ÊÂÒµ²¿£©	Êý¾Ý·ÖÎö	20-35Íò/Äê	Íâ×Ê£¨·ÇÅ·ÃÀ£©	500-1000ÈË	ÒøÐÐ½ðÈÚ/Í¶×Ê/Ö¤È¯	ÉÏº£-ÆÖ¶«ÐÂÇø|5-7Äê¾­Ñé|±¾¿Æ|ÕÐ1ÈË|05-13·¢²¼	ÉÏ°àµØÖ·£ºÉÏº£ÊÐÆÖ¶«ÐÂÇøÊÀ¼Í´óµÀ1168ºÅ¶«·½½ðÈÚ¹ã³¡A×ù20Â¥	±¾¿Æ	5-7Äê¾­Ñé	Ö°ÔðÃèÊö£º1¡¢Ð­Öú±¾²¿ÃÅÍê³ÉÊý¾ÝÕûÀí¡¢·ÖÎöÓëÀûÓÃ£¬¶¨ÆÚ×·×ÙÒµ¼¨¼°ÆäËû¹Ø¼üÒµÎñÖ¸±êÇé¿ö²¢ÐÎ³É·ÖÎö±¨¸æ£»2¡¢Í¨¹ýÊý¾Ý·ÖÎö£¬ÍÚ¾òÒµÎñÎÊÌâ£¬Ìá³öÓÅ»¯½¨Òé£»3¡¢Ð­ÖúÍê³É»ù´¡ÒµÎñÊý¾Ý¿Ú¾¶Ö¸±êµÄÎ¬»¤£»4¡¢Ð­ÖúÍê³É²úÆ·ÓªÏú²ßÂÔµÄÖÆ¶¨¼°ºóÆÚÆÀ¼Û¹¤×÷¡£5¡¢¾ß±¸ÐÅÓÃ¿¨¼à¹Ü±¨±í¹¤×÷¾­ÑéÓÅÏÈ¡£	ÈÎÖ°ÒªÇó£º1¡¢È«ÈÕÖÆ±¾¿Æ¼°ÒÔÉÏÑ§Àú£¬Í³¼Æ¡¢¼ÆËã»ú¡¢½ðÈÚ¡¢¾­¼ÃÏà¹Ø×¨ÒµÓÅÏÈ¡£2¡¢¾ßÓÐ5ÄêÒÔÉÏÒøÐÐÒµÎñÏà¹Ø¹¤×÷¾­Ñé¡£3¡¢ÊìÏ¤»ù´¡µÄÊý¾Ý·ÖÎö·½·¨£¬ÊìÁ·Ê¹ÓÃexcel¡¢sql¡¢sas¡¢pythonµÈÊý¾Ý·ÖÎöÊÖ¶Î¡£Ö°ÄÜÀà±ð£º²ÆÎñ·ÖÎö¾­Àí/Ö÷¹ÜÒµÎñ·ÖÎö¾­Àí/Ö÷¹Ü¹Ø¼ü×Ö£ºÐÅÓÃ¿¨¼à¹Ü±¨±í²ÆÎñ·ÖÎöÊý¾Ý·ÖÎö
Êý¾Ý×¨Ô±	Êý¾Ý¹ÜÀí»òÖÎÀí	4-6Ç§/ÔÂ	ÃñÓª¹«Ë¾	1000-5000ÈË	½ðÈÚ/Í¶×Ê/Ö¤È¯ÒøÐÐ	ÉîÛÚ-¸£ÌïÇø|2Äê¾­Ñé|´ó×¨|ÕÐ4ÈË|06-17·¢²¼	ÉÏ°àµØÖ·£ºÉîÛÚÊÐ¸£ÌïÇø°ËØÔÒ»Â·×°ÊÎ´óÏÃ	´ó×¨	2Äê¾­Ñé	¸ÚÎ»Ö°Ôð£º1.¸ºÔðÓëºÏ×÷¿Í»§±£³ÖÁ¼ºÃµÄ¹µÍ¨¹ØÏµ£¬¼°Ê±ÏìÓ¦ºÍ½â¾ö·Ö¹«Ë¾ÒµÎñÐèÇóºÍ¿Í»§ÐèÇó2.¸ºÔðÐ­µ÷¸ú½ø¿ÍËß´¦Àí£¬²¢¼°Ê±Ïò¿Í»§·´À¡´¦Àí½á¹û3.¸ºÔðÈÕ³£Êý¾ÝµÄ·ÖÎöºÍ´¦Àí£¬¼°ÏòÏà¹Ø²¿ÃÅÌá¹©±¨±íÊý¾Ý£»4.¸ºÔðÐ­Öú²ÆÎñ²¿ÃÅ×öºÃ¿Í»§µÄÓ¶½ð½áËã¡£	ÈÎÖ°×Ê¸ñ£º1¡¢´ó×¨ÒÔÉÏÑ§Àú£¬ÄÐÅ®²»ÏÞ£»2¡¢ÎÄÃØ¡¢Ó¦ÓÃÊýÑ§¡¢»á¼Æ¡¢½ðÈÚ¡¢¹ÜÀí¡¢Í³¼Æ¡¢¼ÆËã»úµÈ×¨ÒµÓÅÏÈ£»3¡¢ÊìÁ·Ê¹ÓÃ°ì¹«Èí¼þ£¬excelÈí¼þÊ¹ÓÃÊìÁ·£»4¡¢¾ßÓÐÁ¼ºÃµÄ±í´ïÄÜÁ¦¼°¹µÍ¨ÄÜÁ¦£»5¡¢ÓÐ¿Í·þÎÄÔ±¡¢ÏúÊÛÎÄÔ±¡¢Êý¾ÝÎÄÔ±¡¢ÉÌÎñÖúÀí¹¤×÷¾­ÑéÕßÓÅÏÈ£»¸£Àû´ýÓö£º1¡¢ÏíÊÜÎåÏÕÒ»½ð£¬´øÐ½Äê¼Ù¡¢²¡¼Ù¡¢²ú¼Ù¡¢É¥¼Ù£¬½ÚÈÕ¸£Àû¡¢¹¤Áä½±¡¢²Í²¹µÈ£»2¡¢Ìá¹©Á¼ºÃµÄ½úÉý¿Õ¼ä£»£¨³õ¼¶×¨Ô±-ÖÐ¼¶×¨Ô±-¸ß¼¶×¨Ô±-Ö÷¹Ü-¾­Àí£©3¡¢¹¤Áä½±£¨ÖðÄêµÝÔö100Ôª/…
Êý¾Ý·ÖÎö¸Ú	Êý¾Ý·ÖÎö	1-1.5Íò/ÔÂ	¹úÆó	1000-5000ÈË	ÒøÐÐ	±±¾©-º£µíÇø|1Äê¾­Ñé|Ë¶Ê¿|ÕÐ3ÈË|06-05·¢²¼	ÉÏ°àµØÖ·£ºÉÏµØ¶«Â·5ºÅ	Ë¶Ê¿	1Äê¾­Ñé	¹¤×÷Ö°Ôð£Ý1.ÔÚ¾­Óª·½Ãæ£¬¶ÔÖØµãÒµÎñ½øÐÐ·ÖÎö£¬¿ªÕ¹¾«×¼ÓªÏúÒÔ¼°Ð§¹ûÆÀ¼Û£¬²¢Í¨¹ý³£¹æ·ÖÎöÌá³öÓÅ»¯½¨Òé¡£2.ÔÚ·þÎñ·½Ãæ£¬ÖÜÆÚÐÔ³ö¾ßÔËÓªÊý¾Ý·ÖÎö±¨¸æÒÔ¼°ÌØ¶¨ÇþµÀÈËÈº»­Ïñ·ÖÎö£¬Ìá³öÔËÓªÖ¸±êÓÅ»¯½¨Òé£»Í¨¹ýÄ£ÐÍµÈ·½·¨ÓÅ»¯·þÎñÔ¤²â±êÇ©£¬ÌáÉý·þÎñÌåÑé¡£3.ÔÚÆ½Ì¨½¨Éè·½Ãæ£¬¸ù¾ÝÒµÎñ·¢Õ¹¶¯Ì¬£¬ÍÆ½øÊý¾Ý¼¯ÊÐÏµÍ³¼°Ô¶³Ì¿Í»§±êÇ©ÏµÍ³¡¢Ä£ÐÍÆ½Ì¨ºÍ²ßÂÔ¹ÜÀíÆ½Ì¨½¨Éè£¬Ð­ÖúºÍÍÆ½øÓ¦ÓÃÏîÄ¿µÄÊµÊ©¡£4.ÖÆ¶¨²¢Î¬»¤Êý¾Ý·ÖÎöÏà¹ØÖÆ¶È¡¢°ì·¨ºÍÁ÷³Ì¡…	ÈÎÖ°×Ê¸ñ£Ý1.ÊýÑ§¡¢Í³¼ÆÑ§Ïà¹Ø×¨Òµ¹ú¼Ò³ÐÈÏµÄË¶Ê¿ÑÐ¾¿Éú¼°ÒÔÉÏÑ§Àú¡£2.ÄêÁä£º20-30ÖÜËê¡£3.¾ßÓÐÒ»ÄêÒÔÉÏÊý¾Ý·ÖÎöÏà¹Ø¹¤×÷¾­ÑéÕßÓÅÏÈ¿¼ÂÇ¡£4.ÓÐ½ÏÇ¿µÄÊý¾Ý·ÖÎöÄÜÁ¦ºÍÊý¾ÝÃô¸ÐÐÔ£¬ÊìÏ¤SQL£¬¾«Í¨Ê¹ÓÃÍ³¼Æ·ÖÎö¹¤¾ß£¨ÈçSAS¡¢SPSS¡¢RµÈ£©ºÍÄ£ÐÍÏà¹ØµÄÀíÂÛÖªÊ¶£¨ÈçÂß¼­»Ø¹é¡¢¾ö²ßÊ÷¡¢GBDT¡¢Ëæ»úÉ­ÁÖµÈ£©¡£5.¾ß±¸Á¼ºÃµÄ¹µÍ¨Ð­µ÷ÄÜÁ¦¡¢Àí½âÓëÓïÑÔ±í´ïÄÜÁ¦£¬¾ß±¸½ÏÇ¿µÄÑ§Ï°ÄÜÁ¦ºÍ¿¹Ñ¹ÄÜÁ¦£¬ÔðÈÎÐÄÇ¿£¬Ç×ºÍÁ¦Ç¿£¬°®¸Ú¾´Òµ¡¢Æ·ÐÐ¶ËÕý¡¢×ñÊØ¹ú¼…
Êý¾Ý×¨Ô±	Êý¾Ý¹ÜÀí»òÖÎÀí	3-5Ç§/ÔÂ	ÃñÓª¹«Ë¾	1000-5000ÈË	½ðÈÚ/Í¶×Ê/Ö¤È¯ÒøÐÐ	¹ãÖÝ-°×ÔÆÇø|1Äê¾­Ñé|´ó×¨|ÕÐ3ÈË|06-17·¢²¼	ÉÏ°àµØÖ·£º¹ãÖÝÊÐ°×ÔÆÇøÍ¬ºÍ½ÖÍ¬É³Â·283ºÅÌì½¡´´ÒâÔ°6¶°301	´ó×¨	1Äê¾­Ñé	¸ÚÎ»Ö°Ôð£º1¡¢ÒµÎñÊý¾ÝÍ³¼Æ¡¢·ÖÎö£»2¡¢¸ºÔðºÍÒøÐÐµÄÆäËû¶Ô½Ó¹¤×÷£»3¡¢»ã×ÜÈÕ³£ÒµÎñÐèÇó±í£¬·¢ËÍÏà¹ØÈËÔ±£¬ÒÔ¼°Ïà¹ØÐèÇó¸ú×Ù£»4¡¢µ÷È¡´ßÊÕ¼ÇÂ¼¡¢´ßÊÕÂ¼Òô¡¢ÅäºÏ×öºÃÖÊ¼ìÏà¹ØÊý¾ÝµÄ´¦Àí£»5¡¢ºË¶ÔÔ±¹¤Ìá³É£»6¡¢¸ºÔðÖÜ±¨¡¢ÔÂ±¨µÄÖÆ×÷£»7¡¢ÆäËûÈÕ³£ÊÂÎñ¡£	ÈÎÖ°ÒªÇó£º1¡¢´ó×¨ÒÔÉÏÑ§Àú£¬20ËêÒÔÉÏ£¬×¨Òµ²»ÏÞ£¬¿É½ÓÊÜÓÅÐãÊµÏ°Éú£»2¡¢°ì¹«Èí¼þÌØ±ðÊÇµç×Ó±í¸ñ²Ù×÷ÊìÁ·£»3¡¢¹¤×÷ÈÏÕæ¡¢¸ºÔð£¬Ö´ÐÐÄÜÁ¦Ç¿£»4¡¢ÑÏ¸ñ×ñÊØ¹«Ë¾µÄ¸÷Ïî¹æÕÂÖÆ¶È¡£¹¤×÷Ê±¼ä:ÖÜÒ»ÖÁÖÜÎå£º9:00-12:00£¬13:30-18:00¡££¨Èç°²ÅÅ¼Ó°àÔò°´12.5Ôª/Ð¡Ê±»ò100Ôª/ÌìÁíËã¼Ó°à·Ñ»òÕßµ÷ÐÝ£©Ö°ÄÜÀà±ð£ºÊý¾Ý·ÖÎöÊ¦ÆäËû
XLF-Êý¾Ý·ÖÎö¾­Àí	Êý¾Ý·ÖÎö	2-3Íò/ÔÂ	ÃñÓª¹«Ë¾	1000-5000ÈË	½ðÈÚ/Í¶×Ê/Ö¤È¯ÒøÐÐ	ÉîÛÚ|3-4Äê¾­Ñé|±¾¿Æ|ÕÐ3ÈË|06-11·¢²¼	ÉÏ°àµØÖ·£ºÉîÛÚÊÐÄÏÉ½ÇøÉ³ºÓÎ÷Â·1819ºÅÉîÛÚÍå¿Æ¼¼ÉúÌ¬Ô°7¶°A×ù	±¾¿Æ	3-4Äê¾­Ñé	¹¤×÷ÄÚÈÝ1.¸ºÔðÒøÐÐÁãÊÛÒµÎñ²¿ÃÅ£¨·ç¿Ø¡¢ÊÐ³¡¡¢²úÆ·¡¢ÔËÓªµÈ£©¸÷Àà·ÖÎöÏîÄ¿¼°ÐèÇó£¬¶ÔÒµÎñÊý¾Ý½øÐÐÉî¶ÈÕï¶Ï¡¢·ÖÎö£¬ÎªÒµÎñÌá¹©ÓÐ½¨ÉèÐÔµÄ·ÖÎö½áÂÛºÍ½¨Òé£»2.¸ºÔð¹µÍ¨ºÍÐ­µ÷¸÷²¿ÃÅ¶Ô·ÖÎöµÄÒâ¼ûÓë½¨Òé£¬ÍÆ¶¯·ÖÎö½á¹ûµÄÒµÎñÂäµØÊµÊ©ºÍÆÀ¹À£»3.¸ºÔð´î½¨²¢ÍêÉÆÒµÎñÖ¸±ê¼°¼à¿ØÌåÏµ£¬Îª¹ÜÀí²ãºÍÔËÓª²ãÌá¹©Êý¾ÝÖ§³Ö·þÎñ£»4.´Óº£Á¿ÒµÎñÊý¾ÝÌáÁ¶ºËÐÄ½á¹û£¬ÐÎ³ÉÊý¾Ý·ÖÎö±¨¸æ¡£	Ö°Î»ÒªÇó1.Á½ÄêÒÔÉÏÒøÐÐ¡¢ÐÅÓÃ¿¨ÖÐÐÄ»òÏû·ÑÐÅ´ûµÄ·çÏÕ¡¢ÓªÏú¡¢²úÆ·¡¢ÔËÓªµÈÊý¾Ý·ÖÎö¾­Ñé£»¾ßÓÐº£Á¿Êý¾Ý·ÖÎö¾­ÑéÕßÓÅÏÈ£»2.¶ÔÒµÎñºÍÊý¾ÝÓÐºÜ¸ßµÄÃô¸Ð¶È£¬ÄÜ¹»Ö÷¶¯·¢¾òÒµÎñºÍÊý¾ÝÖ®¼äµÄÁªÏµ£¬ÓÐ½ÏÇ¿µÄÖ÷¶¯Ñ§Ï°ÒâÊ¶ºÍ´´ÐÂÄÜÁ¦£¬ÒÔ¼°ÓÅÐãµÄÍÅ¶ÓºÏ×÷¾«Éñ£»3.¾ß±¸Ò»¶¨µÄÍ³¼Æ±³¾°£¬¾ß±¸ÓÅÐãµÄÂß¼­Ë¼Î¬ÄÜÁ¦ºÍ·ÖÎöÅÐ¶ÏÄÜÁ¦£»4.ÄÜÊìÁ·Ê¹ÓÃPython¡¢SQL¡¢Spark¡¢SASµÈ·ÖÎö¹¤¾ß¡£Ö°ÄÜÀà±ð£ºÊý¾Ý·ÖÎö¾­Àí/Ö÷¹Ü
×ÜÐÐ½ðÈÚ¿Æ¼¼²¿Êý¾Ý¿â¹ÜÀí¸Ú (Ö°Î»±àºÅ£º02)	Êý¾Ý¿â		¹úÆó	1000-5000ÈË	ÒøÐÐ	³¤É³|5-7Äê¾­Ñé|±¾¿Æ|ÕÐÈô¸ÉÈË|06-17·¢²¼	ÉÏ°àµØÖ·£º³¤É³	±¾¿Æ	5-7Äê¾­Ñé	¸ÚÎ»Ö°Ôð£º1.¸ºÔðÈÕ³£oracleºÍMysqlÊý¾Ý¿â¹ÜÀíÎ¬»¤ºÍµ÷ÓÅ£»2.¸ºÔðÊý¾Ý¿â×ÊÔ´¹æ»®ºÍÉè¼Æ£»3.¸ºÔðÊý¾Ý¿â±¸·ÝºÍ»Ö¸´¡£Ó¦Æ¸Ìõ¼þ£º1.ÄêÁä35ÖÜËê£¨º¬£©ÒÔÏÂ£¬È«ÈÕÖÆ±¾¿Æ£¨º¬£©ÒÔÉÏÑ§Àú£¬¼ÆËã»ú¡¢ÐÅÏ¢¹¤³ÌµÈÏà¹Ø×¨Òµ£»2.¾ßÓÐ5Äê£¨º¬£©ÒÔÉÏOracle»òMysqlÊý¾Ý¿âÔËÎ¬¹¤×÷¾­Ñé£»3.ÊìÏ¤AIX¡¢LinuxµÈÖ÷Á÷²Ù×÷ÏµÍ³µÄÈÕ³£²Ù×÷ºÍÔËÎ¬£¬ÊìÏ¤´óÐÍÊý¾ÝÖÐÐÄÊý¾Ý¿âÔËÎ¬ÌåÏµµÄ½¨Éè£¬¾ßÓÐ·á¸»µÄORACLE¡¢Mysql¹ÊÕÏ´¦Àí¾­Ñé£¬¾«Í¨RAC¡¢DATAGUARDµÄ²¿ÊðºÍÎ¬»…	¸ÚÎ»Ö°Ôð£º1.¸ºÔðÈÕ³£oracleºÍMysqlÊý¾Ý¿â¹ÜÀíÎ¬»¤ºÍµ÷ÓÅ£»2.¸ºÔðÊý¾Ý¿â×ÊÔ´¹æ»®ºÍÉè¼Æ£»3.¸ºÔðÊý¾Ý¿â±¸·ÝºÍ»Ö¸´¡£Ó¦Æ¸Ìõ¼þ£º1.ÄêÁä35ÖÜËê£¨º¬£©ÒÔÏÂ£¬È«ÈÕÖÆ±¾¿Æ£¨º¬£©ÒÔÉÏÑ§Àú£¬¼ÆËã»ú¡¢ÐÅÏ¢¹¤³ÌµÈÏà¹Ø×¨Òµ£»2.¾ßÓÐ5Äê£¨º¬£©ÒÔÉÏOracle»òMysqlÊý¾Ý¿âÔËÎ¬¹¤×÷¾­Ñé£»3.ÊìÏ¤AIX¡¢LinuxµÈÖ÷Á÷²Ù×÷ÏµÍ³µÄÈÕ³£²Ù×÷ºÍÔËÎ¬£¬ÊìÏ¤´óÐÍÊý¾ÝÖÐÐÄÊý¾Ý¿âÔËÎ¬ÌåÏµµÄ½¨Éè£¬¾ßÓÐ·á¸»µÄORACLE¡¢Mysql¹ÊÕÏ´¦Àí¾­Ñé£¬¾«Í¨RAC¡¢DATAGUARDµÄ²¿ÊðºÍÎ¬»…
¸ß¼¶Êý¾Ý½¨Ä£¹¤³ÌÊ¦/Êý¾Ý·ÖÎöÊ¦	´óÊý¾ÝÍÚ¾ò	35-50Íò/Äê	¹úÆó	10000ÈËÒÔÉÏ	½ðÈÚ/Í¶×Ê/Ö¤È¯ÒøÐÐ	º¼ÖÝ-ÏôÉ½Çø|5-7Äê¾­Ñé|±¾¿Æ|ÕÐÈô¸ÉÈË|05-28·¢²¼	ÉÏ°àµØÖ·£ºÇ®½­ÊÀ¼Í³ÇºèÄþÂ·2668ºÅÕã½­Å©ÐÅ¿Æ¼¼´óÂ¥£¨µØÌú¶þºÅÏßÇ®½­ÊÀ¼Í³ÇÕ¾¸½½ü£©	±¾¿Æ	5-7Äê¾­Ñé	1.¸ºÔðÊý¾Ý·ÖÎö¡¢ÍÚ¾òÏà¹Ø¹¤×÷£¬ÑÐ¾¿ÐÐÄÚÍâÊý¾ÝÌØÕ÷£¬ÎªÒµÎñ²¿ÃÅµÄ¾ö²ßÌá¹©²ßÂÔÖ§³Ö£»2.¸ºÔð´Ó¾«Ï¸»¯ÔËÓª¡¢¾«×¼ÓªÏú¡¢¿Í»§»­Ïñ¡¢·çÏÕ¹ÜÀíµÈÓ¦ÓÃ·½Ïò¹¹½¨·ÖÎöÄ£ÐÍ£»3.¸ú×Ù´óÊý¾Ý·ÖÎöÍÚ¾ò¼¼ÊõÇ°ÑØÑÐ¾¿£¬ÅäºÏÒµÎñ¹ÜÀí²¿ÃÅÌáÁ¶Ïà¹Ø·ÖÎöÖ÷Ìâ£»4.Ö÷¶¯·¢Æð»òÅäºÏÆäËûÒµÎñ²¿ÃÅµÄÊý¾ÝÓ¦ÓÃÐèÇó	¸ÚÎ»ÒªÇó£º1.ÄêÁäÔÚ35ÖÜËêÒÔÄÚ£¬È«ÈÕÖÆ±¾¿Æ¼°ÒÔÉÏÑ§Àú²¢È¡µÃÏà¹ØÑ§Î»£¬¼ÆËã»ú¡¢Ó¦ÓÃÊýÑ§¡¢Í³¼Æ¡¢½ðÈÚ¹¤³Ì¼°Ïà¹Ø×¨ÒµÓÅÏÈ;2.5ÄêÒÔÉÏ¹¤×÷¾­Ñé£»3.¶ÔÊý¾Ý½¨Ä£·ÖÎöÓÐÇ¿ÁÒÐËÈ¤
Êý¾Ý·ÖÎö×¨¼Ò£¨¿ª·ÅÒøÐÐ·½Ïò£©	Êý¾Ý·ÖÎö	1.5-2Íò/ÔÂ	ºÏ×Ê	10000ÈËÒÔÉÏ	ÒøÐÐ½ðÈÚ/Í¶×Ê/Ö¤È¯	·ðÉ½-ÄÏº£Çø|3-4Äê¾­Ñé|±¾¿Æ|ÕÐÈô¸ÉÈË|06-17·¢²¼	ÉÏ°àµØÖ·£ºµÆºþ¶«Â·¹ã·¢½ðÈÚÖÐÐÄ	±¾¿Æ	3-4Äê¾­Ñé	Ö°ÔðÃèÊö£º1¡¢¸ºÔð¿ª·ÅÒøÐÐ¸÷ÏîÄ¿Êý¾Ý±¨¸æµÄÕûÀíºÍÆÀ¹À£¬ÏòÏà¹Ø²¿ÃÅÍÆËÍ±¨¸æ£¬²¢¹µÍ¨ÎÊÌâºÍ½â¾ö·½°¸£»2¡¢ÉîÈëÀí½âÒµÎñ£¬ÄÜ¹»»ùÓÚÊý¾Ý·ÖÎöµÃµ½ÓÐ¼ÛÖµµÄÐÅÏ¢£¬ÎªÒµÎñ·¢Õ¹Ìá¹©²ßÂÔºÍ½¨Òé£»3¡¢´ÓÒµÎñÐèÇóÌáÈ¡ÒµÎñÂß¼­ºÍÊý¾ÝÂß¼­£¬Í¨¹ýÊý¾Ý·ÖÎöÀ´ÁË½âÐèÇóºÍÐÐÎª£¬°ïÖú²úÆ·ÍÅ¶Ó½øÐÐÓÅ»¯£»4¡¢ÏµÍ³µÄ½¨Á¢¼à¿Ø·ÖÎöÔ¤²âÌåÏµ£¬¼°Ê±·¢ÏÖ²úÆ·¡¢ÔËÓªÖÐµÄÒì³£ÎÊÌâ£¬ÓÅ»¯ÓÃ»§ÌåÏµ£»5¡¢ÑÐ¾¿ÓÃ»§»­Ïñ¡¢¶¨ÆÚ½øÐÐÓÃ»§ÐÐÎªÊý¾Ý·ÖÎö¡¢ÊáÀí²úÆ·Ê¹ÓÃµÄºËÐÄ…	ÈÎÖ°ÒªÇó£º1¡¢±¾¿Æ¼°ÒÔÉÏÑ§Àú£¬¼ÆËã»ú¡¢ÊýÑ§»òÍ³¼ÆÑ§×¨Òµ£¬3Äê¼°ÒÔÉÏÊý¾ÝÔËÓªÀà¹¤×÷¾­Ñé£»2¡¢¾ß±¸Á¼ºÃµÄ¹µÍ¨ÄÜÁ¦£¬Âß¼­Ë¼Î¬ÇåÎú¡¢»ý¼«Ö÷¶¯¡£Ö°ÄÜÀà±ð£ºÊý¾ÝÔËÓª
Êý¾Ý·ÖÎö£¨ÒµÎñ·ÖÎöÓë¹æ»®·½Ïò£©	Êý¾Ý·ÖÎö	30-40Íò/Äê	ºÏ×Ê	10000ÈËÒÔÉÏ	ÒøÐÐ½ðÈÚ/Í¶×Ê/Ö¤È¯	¹ãÖÝ-ÌìºÓÇø|5-7Äê¾­Ñé|±¾¿Æ|ÕÐÈô¸ÉÈË|05-15·¢²¼	ÉÏ°àµØÖ·£º¹ãÖÝÌìºÓÇøÖé½­ÐÂ³ÇÖé½­Î÷Â·10ºÅ¸ßµÂÖÃµØÏÄ¹ã³¡C×ù	±¾¿Æ	5-7Äê¾­Ñé	¸ÚÎ»ÃèÊö£º1¡¢Í¨¹ý¶ÔÓÃ»§ÐÐÎª¼°ÊÐ³¡¡¢ÐÐÒµµÄ¶´²ì·ÖÎö£¬Ê¶±ð¿Í»§Ïû·ÑÆ«ºÃ¼°³¡¾°£¬Î§ÈÆÓÃ»§»ñ¿Í¡¢»îÔ¾¡¢ÔöÊÕ¡¢ÍìÁôµÈÄ¿±ê£¬½áºÏÊµÊ±ÓªÏúµÈ¹¤¾ß£¬Õë¶ÔÓÃ»§µÄ²»Í¬½×¶ÎÖÆ¶¨ÕûÌåÓÃ»§²»Í¬ÉúÃüÖÜÆÚµÄÓªÏú²ßÂÔ£¬²¢¸ù¾Ý²ßÂÔÖÆ¶¨ÍÆ¹ã¼Æ»®£¬Í³³ï¸÷Ïî»î¶¯½øÕ¹¼°µ÷Õû»î¶¯·½Ïò¡£2¡¢¸ºÔðÒµÎñÁìÓòºËÐÄÊý¾ÝÌåÏµµÄ¹æ»®Éè¼Æ£¬²¢ÍÆ¶¯Êý¾Ý²É¼¯ºÍÊý¾Ý¿Ú¾¶¹æ·¶¡£´î½¨Êý¾Ý·þÎñ²úÆ·£¨ÒµÎñ±¨±í¿ª·¢ºÍÎ¬»¤£©£¬ÀûÓÃ¿ÉÊÓ»¯¹¤¾ßÊä³ö¶¯Ì¬ÒÇ±íÅÌ£¬¸³ÄÜÒµÎñ¡£3¡¢Í¨¹ý…	ÈÎÖ°ÒªÇó£º1¡¢ÖØµã±¾¿Æ¼°ÒÔÉÏÑ§Àú£¬Àí¹¤¿Æ¡¢Í³¼ÆÑ§±³¾°£¬5ÄêÒÔÉÏÏà¹Ø¹¤×÷¾­Ñé£»2¡¢¶Ô½ðÈÚÒµ¸ÐÐËÈ¤£¬¶ÔÊý¾ÝÒµÎñ³¡¾°Ãô¸Ð£¬ÄÜ¹»ºáÏòÐ­Í¬£¬¿ç½çÕûºÏ×ÊÔ´£¬ÓÐÐ§½áºÏÒµÎñÐÎ³ÉÒ»Ì×ÍêÕûµÄÊý¾Ý½â¾ö·½°¸£»3¡¢¾ß±¸½ðÈÚÐÐÒµ»ò»¥ÁªÍøÆóÒµÇ°Õ°ÐÔµÄÕûÌ×Êý¾Ý¹ÜÀí¡¢Êý¾Ý·þÎñµÈ½â¾ö·½°¸µÄ¹æ»®ºÍÂäµØ¾­ÑéÓÈ¼Ñ£»4¡¢ÕÆÎÕSQL¡¢ÒÔ¼°Python/SAS/RÓïÑÔ£¨ÖÁÉÙÒ»ÖÖ£©µÄÊý¾Ý·ÖÎö´¦Àí¼¼ÄÜ£»5¡¢ÓÅÐãµÄË¼Î¬Âß¼­ÐÔ¡¢ÓïÑÔ±í´ïÄÜÁ¦£»6¡¢ÓÐÒ»¶¨µÄÊÐ³¡ÃôÈñ¶È£¬ÉÌÒµÐá¾…
´óÊý¾Ý·ÖÎö¹¤³ÌÊ¦	´óÊý¾ÝÍÚ¾ò	4.5-6Ç§/ÔÂ	ÃñÓª¹«Ë¾	50-150ÈË	»á¼Æ/Éó¼Æ	ÖØÇì-Óå±±Çø|3-4Äê¾­Ñé|´ó×¨|ÕÐ1ÈË|06-15·¢²¼	ÉÏ°àµØÖ·£º¶«ºþÄÏÂ·333ºÅÖÐÓå°®¶¼»á2¶°14-3	´ó×¨	3-4Äê¾­Ñé	¸ÚÎ»Ö°Ôð£ºÎª¹«Ë¾×¨ÒµÉó¼Æ×ÉÑ¯ÈËÔ±Ìá¹©´óÊý¾Ý·ÖÎöÖ§³Ö¡¢ÒýÁì×¨ÒµÈËÔ±ÏòÖÇÄÜ»¯Éó¼Æ·½ÏòÔ¾Éý£¬ÓÐ¹Ø´óÊý¾Ý·ÖÎöÈíÓ²¼þÅàÑµÖ§³Å¡£Îª¹«Ë¾ÏµÍ³ÊÕ¼¯¸÷ÐÐÒµ¸÷ÁìÓò»ù´¡Êý¾Ý£¬½¨Á¢±ê×¼Êý¾Ý¿â²¢µ¼Èë¹«Ë¾OAÏµÍ³£¬±ãÓÚ½ñºóÏîÄ¿Éó¼Æ»òÏîÄ¿×ÉÑ¯ÖÐ·ÖÎöÊ¹ÓÃ¡£¹«Ë¾Ö÷Òª´ÓÊÂÉó¼Æ¡¢²ÆË°×ÉÑ¯¡¢Í¶ÈÚ×Ê·ÖÎöµÈÒµÎñ£¬ÉîÈëÁË½â¹«Ë¾ÒµÎñ£¬ÅäºÏ×¢²á»á¼ÆÊ¦µÈÉó¼Æ¡¢ÏîÄ¿×ÉÑ¯ÈËÔ±£¬ÑÐ·¢ÊÊºÏ¹«Ë¾ÒµÎñ·¢Õ¹ÐèÒªµÄÔ¶³Ì»¯Éó¼ÆÏµÍ³£¬»ý¼«Ö÷¶¯ÅäºÏÏîÄ¿ÈËÔ±½øÐÐÊý¾Ý·ÖÎö£»Ö…	¸ÚÎ»ÒªÇó£ºÈ«ÈÕÖÆ×¨¿Æ¼°ÒÔÉÏÑ§Àú£¬¼ÆËã»ú¡¢ÐÅÏ¢¹ÜÀíµÈÏà¹Ø×¨Òµ£»¿¼È¡CDAÊý¾Ý·ÖÎöÊ¦Ö¤Êé¡£½ÏÇ¿´´Òµ´´ÐÂÒâÊ¶£¬ÒÔÔ­»ù´¡½ÌÓýÎª±¾¹«Ë¾Éó¼Æ¡¢×ÉÑ¯¡¢Êý¾ÝÊÕ¼¯·þÎñÒâÊ¶Ç¿ÁÒ£¬°üÀ¨¹¦ÄÜ·ÖÎö¡¢ÓÃ»§½ÇÉ«·ÖÎö¡¢Ô­ÐÍÉè¼Æ¡¢½çÃæ¿ª·¢¡¢Ò×ÓÃÐÔ²âÊÔµÈ£»Âß¼­Ë¼Î¬ÄÜÁ¦Ç¿£¬ÉÆÓÚ³éÏóºÍ¼ò»¯¸´ÔÓÎÊÌâ£¬ÄÜ¹»¸ù¾ÝÆ½Ì¨ÒµÎñÁ÷³Ì£¬Éè¼ÆÂäµØ·½°¸£¬ÄÜÓÃ¼òµ¥Í¨Ë×Ò×¶®µÄÓïÑÔÓë¹«Ë¾×¨ÒµÈËÔ±¹µÍ¨£»Ñ§Ï°ÄÜÁ¦ºÍÐ­×÷ÄÜÁ¦Ç¿£¬Ë¼Î¬»îÔ¾£¬ÁìÎòÁ¦Ç¿£¬¿¹Ñ¹ÐÔÇ¿£¬½ÓÊÜÐÂÊÂÎïÄÜ…
DBAÊý¾Ý¿â¹ÜÀíÔ±	Êý¾Ý¿â	2-2.5Íò/ÔÂ	ÃñÓª¹«Ë¾	50-150ÈË	»¥ÁªÍø/µç×ÓÉÌÎñÍøÂçÓÎÏ·	ÉîÛÚ-Áú¸ÚÇø|2Äê¾­Ñé|´ó×¨|ÕÐ2ÈË|05-25·¢²¼|ÆÕÍ¨»°ÊìÁ·	ÉÏ°àµØÖ·£ºÄÏÃÞ½ÖµÀºìÃÞÂ·ÖÐ³Ç¿µ³Ç»¨Ô°12¶°	´ó×¨	2Äê¾­Ñé	1¡¢¸ºÔðÏµÍ³Êý¾Ý¿âµÄÈÕ³£Î¬»¤¹ÜÀí£¬°üÀ¨°²×°¡¢µ÷ÓÅ¡¢±¸·Ý¡¢ÔÖÄÑÐÔ»Ö¸´µÈ¹¤×÷£»2¡¢Êý¾Ý¿â¹ÊÕÏµÄÕï¶ÏºÍÅÅ³ý£»3¡¢¸ºÔðÊý¾Ý¿â±í£¬Ë÷Òý´´½¨ºÍÎ¬»¤£»¶Ô´æ´¢¹ý³Ì½øÐÐÓÅ»¯ºÍÎ¬»¤£»4¡¢ÓÅ»¯Êý¾Ý¿â¼°SQLÓï¾ä£»5¡¢¶Ô¿ª·¢ÈËÔ±½øÐÐÊý¾Ý¿âÖ§³Ö£»6¡¢ÅàÑµÔ±¹¤ÁË½âÊý¾Ý¿âµÄ»ù±¾¼Ü¹¹¼°sqlµÄÊéÐ´¼¼ÇÉ£»7¡¢DBÊµÀý£¬SQLÓÅ»¯£¬ÎªÏîÄ¿ÒÔ¼°ÑÐ·¢ÈËÔ±£¬Ìá¹©Êý¾Ý¿â·½ÃæµÄ¼¼ÊõÖ§³Ö£»8¡¢²ÎÓëDB¸ß¿ÉÓÃ£¬¸ßÐÔÄÜ¼Ü¹¹Éè¼Æ£¬¸÷ÀàÇ¨ÒÆ·½°¸ÖÆ¶¨¼°ÊµÊ©£¬±£Ö¤ÏîÄ¿ÐèÇó±ä»¯…	ÈÎÖ°ÒªÇó£º1¡¢ÖÁÉÙ2ÄêDBA¹¤×÷¾­Ñé£¬ÆäÖÐÐë¾ß±¸OracleÊý¾Ý¿â·½Ãæ¾­Ñé
Êý¾Ý·ÖÎöÔËÓª	Êý¾Ý·ÖÎö	1.2-2Íò/ÔÂ	ÃñÓª¹«Ë¾	50-150ÈË	ÍøÂçÓÎÏ·¼ÆËã»úÈí¼þ	ÉîÛÚ-ÄÏÉ½Çø|2Äê¾­Ñé|´ó×¨|ÕÐ3ÈË|06-17·¢²¼	ÉÏ°àµØÖ·£º¿ÆÐË¿ÆÑ§Ô°A2¶°1002ÊÒ	´ó×¨	2Äê¾­Ñé	1¡¢¸ºÔð²úÆ·ÉÏÏß»î¶¯¼°ÉÌÒµ»¯Ä£¿éÊý¾Ý¸ú×Ù¡¢²úÆ·µÈÊý¾Ý·ÖÎö£¬Ì½Ñ°ÎÊÌâÓëÓÅ»¯¿Õ¼ä£¬ÎªÒµÎñÌá¹©·ÖÎöÖ¸µ¼£»2.¸ºÔðÓÎÏ·¸÷½×¶ÎÊý¾ÝµÄÕûÀí¡¢·ÖÎö¼°Ìá½»Êý¾Ý±¨¸æ£¬ÖØµã¶ÔÓÃ»§ÐÐÎªÊý¾Ý½øÐÐ·ÖÎöºÍÍÚ¾ò£¬ÀûÓÃÊý¾Ý·ÖÎö½áÂÛÍÆ¶¯²úÆ·µÄÓÅ»¯£»3.¶ÔÒµÎñÊý¾Ý½øÐÐÕûºÏ¡¢·ÖÎöÍÚ¾ò£¬ÍÚ¾ò²úÆ·ÒÔ¼°ÓÃ»§Ç±ÔÚÐÅÏ¢£¬ÎªÓªÏú¡¢ÔËÓª¼°¾ö²ßÌá¹©ÒµÎñ·ÖÎö¼°Êý¾ÝÖ§³Ö¡£	ÈÎÖ°×Ê¸ñ£º1¡¢Í³ÕÐ±¾¿Æ»òÒÔÉÏÑ§Àú£¬Á½ÄêÒÔÉÏ»¥ÁªÍø»òÓÎÏ·ÐÐÒµÊý¾Ý·ÖÎö¹¤×÷¾­Ñé£»2.ÁË½âÊý¾Ý¿â£¬ÊìÏ¤sql£¬ÓÐpython»òRÓïÑÔ¾­ÑéÓÅÏÈ£»3.ÊìÏ¤ÊýÑ§½¨Ä£·ÖÎöËã·¨£¬¾ßÓÐÓÅÐãµÄÊýÑ§»ù´¡ºÍÊý¾Ý·ÖÎöÄÜÁ¦£»4.¶ÔÊý¾Ý½á¹¹¡¢Êý¾ÝÍÚ¾òºÍ»úÆ÷Ñ§Ï°µÄ³£ÓÃËã·¨ÓÐÒ»¶¨ÁË½â£¬ÓÐÊµ¼ù¾­ÑéÓÅÏÈ£»5.½Ó´¥¹ýÊý¾Ý²Ö¿âºÍ´óÊý¾Ý´¦ÀíÏµÍ³£¨Èçredshift
Êý¾Ý·ÖÎö×¨Ô±£¨º£ÍâÔËÓª£©	Êý¾Ý·ÖÎö	0.8-1.5Íò/ÔÂ	ÉÏÊÐ¹«Ë¾	1000-5000ÈË	ÍøÂçÓÎÏ·	¹ãÖÝ|1Äê¾­Ñé|±¾¿Æ|ÕÐ1ÈË|06-17·¢²¼	ÉÏ°àµØÖ·£º¹ãÖÝÊÐÌìºÓÇø»ÆÆÒ´óµÀÖÐ666ºÅÈýÆß»¥Óé´óÏÃ	±¾¿Æ	1Äê¾­Ñé	¹¤×÷Ö°Ôð:1.¸ºÔðº£ÍâÆ½Ì¨ÔËÓª»î¶¯ÉÏÏßÊý¾Ý¸ú×Ù¡¢²úÆ·µÈÊý¾Ý·ÖÎö£¬Ì½Ñ°ÎÊÌâÓëÓÅ»¯¿Õ¼ä£¬ÎªÒµÎñÌá¹©·ÖÎöÖ¸µ¼£»2.¸ºÔð¹«Ë¾º£Íâ·¢ÐÐÓÎÏ·²úÆ·¸÷½×¶ÎÊý¾ÝµÄÕûÀí¡¢·ÖÎö¼°Ìá½»Êý¾Ý±¨¸æ£¬ÖØµã¶ÔÓÃ»§ÐÐÎªÊý¾Ý½øÐÐ·ÖÎöºÍÍÚ¾ò£¬ÀûÓÃÊý¾Ý·ÖÎö½áÂÛÍÆ¶¯²úÆ·µÄÓÅ»¯£»3.¶ÔÒµÎñÊý¾Ý½øÐÐÕûºÏ¡¢·ÖÎöÍÚ¾ò£¬ÍÚ¾ò²úÆ·ÒÔ¼°ÓÃ»§Ç±ÔÚÐÅÏ¢£¬ÎªÓªÏú¡¢ÔËÓª¼°¾ö²ßÌá¹©ÒµÎñ·ÖÎö¼°Êý¾ÝÖ§³Ö¡£	¸ÚÎ»ÒªÇó£º1.Í³ÕÐ±¾¿Æ»òÒÔÉÏÑ§Àú£¬Ò»ÄêÒÔÉÏ»¥ÁªÍø»òÓÎÏ·ÐÐÒµÊý¾Ý·ÖÎö¹¤×÷¾­Ñé£»2.ÁË½âÊý¾Ý¿â£¬ÊìÏ¤sql£¬ÓÐpython»òRÓïÑÔ¾­ÑéÓÅÏÈ£»3.ÊìÏ¤ÊýÑ§½¨Ä£·ÖÎöËã·¨£¬¾ßÓÐÓÅÐãµÄÊýÑ§»ù´¡ºÍÊý¾Ý·ÖÎöÄÜÁ¦£»4.¶ÔÊý¾Ý½á¹¹¡¢Êý¾ÝÍÚ¾òºÍ»úÆ÷Ñ§Ï°µÄ³£ÓÃËã·¨ÓÐÒ»¶¨ÁË½â£¬ÓÐÊµ¼ù¾­ÑéÓÅÏÈ£»5.½Ó´¥¹ýÊý¾Ý²Ö¿âºÍ´óÊý¾Ý´¦ÀíÏµÍ³£¨Èçredshift
¸ß¼¶Êý¾Ý·ÖÎöÊ¦	´óÊý¾ÝÍÚ¾ò	1-2Íò/ÔÂ	ÃñÓª¹«Ë¾	150-500ÈË	ÍøÂçÓÎÏ·»¥ÁªÍø/µç×ÓÉÌÎñ	¹ãÖÝ-ÌìºÓÇø|5-7Äê¾­Ñé|±¾¿Æ|ÕÐ1ÈË|06-16·¢²¼	ÉÏ°àµØÖ·£ºÌÄÏÂ´óÌÁ¹¤ÒµÇø2ºÅÈÚ¿ÆÉÌÎñÔ°ÁùÂ¥	±¾¿Æ	5-7Äê¾­Ñé	¸ÚÎ»Ö°Ôð£º1.¸ºÔð½¨Éè¡¢Î¬»¤ÓëÓÅ»¯Õë¶ÔÒµÎñ·¢Õ¹µÄ×¨ÏîÊý¾ÝÄ£ÐÍÒÔ¼°Êý¾Ý²úÆ·Ëã·¨¹æÔò·½°¸£»2.¸ºÔð°Ñ¿Øµ×²ãÊý¾ÝÖÊÁ¿ÓëÉè¼ÆÊý¾Ý½Ó¿Ú±ê×¼£¬·¢¾òÊý¾ÝÐÅÏ¢´æÔÚµÄÎÊÌâ£¬²¢ÖÆ¶¨ÌáÉýÊý¾ÝÖÊÁ¿µÄ²ßÂÔºÍ·½·¨£»3.¸ºÔð´¦Àí¹«Ë¾¸÷²¿ÃÅµÄÊý¾ÝÍ³¼ÆÓë·ÖÎöÐèÇó£¬Êý¾ÝÖ§³Ö¹«Ë¾¸÷²¿ÃÅÕ½ÂÔ¾ö²ß£»4.¸ºÔðÕë¶Ô¹«Ë¾ÒµÎñÇé¿ö½øÐÐ×¨ÌâÊý¾Ý·ÖÎö£¬Êä³ö²úÆ·ÔËÓª½â¾ö·½°¸£¬ÍÆ¶¯ÒµÎñÓÅ»¯£¬ÒÔÊý¾ÝÇý¶¯ÒµÎñÔö³¤£»5.¸ºÔðÊý¾Ý·ÖÎö¡¢Êý¾ÝË¼Î¬ÅàÑµ¹¤×÷£¬Ìá¸ß¸÷²¿ÃÅÈËÔ±µÄÊ…	ÈÎÖ°ÒªÇó£º1.±¾¿Æ¼°ÒÔÉÏÑ§Àú£¬ÊýÑ§Ïà¹Ø×¨ÒµÓÅÏÈ£»2.2ÄêÒÔÉÏÏà¹Ø¹¤×÷¾­Ñé£¬ÓÎÏ·»ò»¥ÁªÍøÐÐÒµ£¬ÓÐ¹ã¸æÍ¶·ÅÊý¾Ý·ÖÎö¾­ÑéÕßÓÅÏÈ£»3.ÊìÏ¤Ê¹ÓÃR/SQL/pythonµÈ¶àÖÖÊý¾Ý·ÖÎö¹¤¾ßÍê³ÉÊý¾ÝÇåÏ´¡¢¼ÆËã¡¢×ª»¯¡¢»­Í¼µÈ¹¤×÷£»4.ÊìÁ·Ê¹ÓÃÊý¾ÝÍ³¼Æ¡¢Êý¾Ý·ÖÎö¡¢ÍÚ¾òËã·¨¡¢Ô¤²âÄ£ÐÍ£¨ÃèÊöÐÔÍ³¼Æ¡¢AARRR¡¢»Ø¹é·ÖÎö¡¢Éñ¾­ÍøÂç¡¢±´Ò¶Ë¹µÈ£©Íê³ÉÊý¾Ý¹¤×÷£»5.ÊìÏ¤µ×²ãÊý¾ÝÔ­ÀíÓë¼Ü¹¹Éè¼Æ£¬Í¨ÏþÊý¾ÝÖ¸±ê¶¨Òå¡¢´æ´¢¹æÔòºÍ¹ØÁª¹æÔò£¬¾ß±¸´î½¨Êý¾Ý·ÖÎö¿ò¼ÜµÄÄ…
Êý¾Ý·ÖÎöÊ¦ (MJ000035)	Êý¾Ý·ÖÎö	0.5-1Íò/ÔÂ	ÃñÓª¹«Ë¾	150-500ÈË	ÍøÂçÓÎÏ·»¥ÁªÍø/µç×ÓÉÌÎñ	Îäºº-ºéÉ½Çø|3-4Äê¾­Ñé|±¾¿Æ|ÕÐ1ÈË|06-17·¢²¼	ÉÏ°àµØÖ·£ºÎäººÊÐºéÉ½ÇøÒ°ÜÆºþÎ÷Â·16ºÅ´´ÒâÌìµØ5ºÅ°ì¹«Â¥11²ã	±¾¿Æ	3-4Äê¾­Ñé	¸ÚÎ»Ö°Ôð£º1¡¢½¨Á¢ËùÊôÒµÎñÏßµÄÖ¸±ê¼à¿ØÌåÏµ£¬Éî¶ÈÍÚ¾òÒµÎñÎÊÌâ£¬¸ø³öÐÐ¶¯½¨Òé£»2¡¢¼à²âÒµÎñµÄÈÕ³£Êý¾Ý£¬¹Ø×¢Êý¾Ý²¨¶¯²¢ÄÜ¹»¼°Ê±·ÖÎöºÍ½â¶ÁÊý¾ÝÒì³££»3¡¢Í¨¹ýÊý¾Ý·ÖÎö¹¤¾ß£¬¸ßÐ§Ö§³ÖÒµÎñ¶ËµÄÊý¾Ý²éÑ¯ÐèÇó£¬°üÀ¨¾­ÓªÊý¾Ý£¬ÓÃ»§ÐÐÎªÊý¾ÝµÄ²éÑ¯µÈ£»4¡¢Éè¼ÆºÍ·ÖÎöA/BTestingÊµÑéÒÔÑéÖ¤²ßÂÔÓÐÐ§ÐÔ£¬¸¨ÖúÒµÎñ¾ö²ß£»5¡¢¶ÔÓÎÏ·ÓÃ»§ÌØÕ÷Êý¾Ý¡¢ÓÃ»§ÐÐÎªÊý¾Ý¡¢¸¶·ÑÊý¾ÝµÈ½øÐÐÊý¾ÝÍÚ¾ò£¬ÑÐ¾¿ÓÎÏ·Êý¾ÝÐèÇó£¬ÎªÓÎÏ·ÔËÓªÌá¹©¾ö²ßÖ§³Ö£»6¡¢ÆäËûÊÂÒ…	¸ÚÎ»ÒªÇó£º1¡¢Í³¼ÆÑ§¡¢¼ÆËã»úÏà¹Ø×¨Òµ£¬±¾¿ÆÒÔÉÏÑ§Àú£»2¡¢1ÄêÒÔÉÏÓÎÏ·Ïà¹ØÐÐÒµ´ÓÒµ¾­Ñé£»3¡¢ÊìÁ·ÕÆÎÕhive¡¢SQLµÈÏà¹ØÊý¾ÝÌáÈ¡¹¤¾ß£¬ÊìÁ·²Ù×÷excel¡¢PPTµÈ¹¤¾ß£»4¡¢ÓÐ»¥ÁªÍø¹«Ë¾Êý¾Ý·ÖÎö£¬²úÆ·¾­Àí£¬ÔËÓª¾­Àí£¬²ßÂÔ¾­ÀíµÈ¶à·½Ãæ¾­ÑéÕßÓÅÏÈ£»5¡¢ÓÐ×êÑÐÌ½Ë÷¾«Éñ£¬¶ÔÊý¾Ý·ÖÎöÓÐÇ¿ÁÒÐËÈ¤ÕßÓÅÏÈ£»6¡¢ÓÅÐãµÄ¹µÍ¨ÄÜÁ¦£¬Ç¿´óµÄ×ÔÇýÁ¦ºÍ¿¹Ñ¹Á¦Ö°ÄÜÀà±ð£ºÊý¾Ý·ÖÎöÊ¦
Êý¾Ý·ÖÎö×¨Ô±	Êý¾Ý·ÖÎö	0.8-1Íò/ÔÂ	ÉÏÊÐ¹«Ë¾	1000-5000ÈË	ÍøÂçÓÎÏ·	¹ãÖÝ|1Äê¾­Ñé|±¾¿Æ|ÕÐ1ÈË|06-17·¢²¼	ÉÏ°àµØÖ·£º¹ãÖÝÊÐÌìºÓÇø»ÆÆÒ´óµÀÖÐ666ºÅÈýÆß»¥Óé´óÏÃ	±¾¿Æ	1Äê¾­Ñé	¸ÚÎ»Ö°Ôð1¡¢ÈÕ³£¼à¿ØÊý¾Ý£¬ÊµÊ±·¢ÏÖ²¢½â¾ö¹ã¸æÍ¶·ÅÖÐ³öÏÖµÄÎÊÌâ£»2¡¢¸ºÔð²¿ÃÅ¹ã¸æÊý¾ÝÕûÀíÓë·ÖÎö£¬ÄÜ¹»»ùÓÚÊý¾Ý·ÖÎöµÃµ½ÓÐ¼ÛÖµµÄÐÅÏ¢£¬Îª¹ã¸æÍ¶·Å¾ö²ß¹©Êý¾ÝÖ§³Ö£»3¡¢ÓÅ»¯²¢²»¶Ï¸Ä½øÊÐ³¡¹ã¸æÁ÷³ÌÒÔ¼°±¨±íÏµÍ³¡£4¡¢ÊÕ¼¯²¢ÍØÕ¹ÓÎÏ·ÐÐÒµÄÚÊý¾Ý±¨¸æ£»5¡¢Íê³É²¿ÃÅÈÕ³£µÄÆäËûÊý¾ÝÖ§³Å¹¤×÷¡£	ÈÎÖ°ÒªÇó£º1¡¢±¾¿ÆÒÔÉÏÑ§Àú£¬Êý¾Ý·ÖÎö×¨ÒµÏà¹Ø£¨ÀíÑ§¡¢Í³¼ÆÑ§¡¢Êý¾ÝÍÚ¾ò×¨ÒµÓÅÏÈ£©2¡¢¾ßÓÐÓÅÐãµÄÑ§Ï°ÄÜÁ¦£¬ÌõÀíÇåÎú£¬ÓÐÁ¼ºÃµÄ±í´ïÄÜÁ¦¼°¹µÍ¨ÄÜÁ¦£¬ÓÐ½ÏÇ¿µÄ×éÖ¯ÓïÑÔÎÄ×Ö¹¦µ×£¬Êý¾Ý·ÖÎöºÍÂß¼­ÄÜÁ¦£»3¡¢×öÊÂÈÏÕæÏ¸ÐÄ£¬ÓÐÉÏ½øÐÄ£¬ÓÐÔðÈÎ¸Ð£¬ÄÜ³ÐÊÜ¹¤×÷Ñ¹Á¦£¬ÊÊÓ¦ÓÎÏ·¹«Ë¾µÄ¿ì½Ú×à¡£4¡¢Ì¬¶È»ý¼«£¬ÓÐ½ÏºÃµÄ¹µÍ¨ÄÜÁ¦£¬ÓÎÏ·²úÆ·Ò³ÓÎ¡¢ÊÖÓÎÓÐÒ»¶¨Àí½âÁË½â£»5¡¢¾«Í¨Excel¸÷Ïî·ÖÎöÓëÍ³¼Æ£¬ÕÆÎÕÒ»Ð©»ù´¡Êý¾Ý·ÖÎö¹¤¾ß£»6¡¢¾ßÓÐÏà¹ØÓÎÏ··ÖÎöÏà…
Êý¾Ý·ÖÎö×¨Ô±	Êý¾Ý·ÖÎö	0.8-1Íò/ÔÂ	ÉÏÊÐ¹«Ë¾	1000-5000ÈË	ÍøÂçÓÎÏ·	¹ãÖÝ|1Äê¾­Ñé|±¾¿Æ|ÕÐ4ÈË|06-17·¢²¼	ÉÏ°àµØÖ·£º¹ãÖÝÊÐÌìºÓÇø»ÆÆÒ´óµÀÖÐ666ºÅÈýÆß»¥Óé´óÏÃ	±¾¿Æ	1Äê¾­Ñé	¸ÚÎ»Ö°Ôð£º1¡¢ÈÕ³£¼à¿ØÊý¾Ý£¬ÊµÊ±·¢ÏÖ²¢½â¾ö¹ã¸æÍ¶·ÅÖÐ³öÏÖµÄÎÊÌâ£»2¡¢¸ºÔð²¿ÃÅ¹ã¸æÊý¾ÝÕûÀíÓë·ÖÎö£¬ÄÜ¹»»ùÓÚÊý¾Ý·ÖÎöµÃµ½ÓÐ¼ÛÖµµÄÐÅÏ¢£¬Îª¹ã¸æÍ¶·Å¾ö²ß¹©Êý¾ÝÖ§³Ö£»3¡¢ÓÅ»¯²¢²»¶Ï¸Ä½øÊÐ³¡¹ã¸æÁ÷³ÌÒÔ¼°±¨±íÏµÍ³¡£4¡¢ÊÕ¼¯²¢ÍØÕ¹ÓÎÏ·ÐÐÒµÄÚÊý¾Ý±¨¸æ£»5¡¢Íê³É²¿ÃÅÈÕ³£µÄÆäËûÊý¾ÝÖ§³Å¹¤×÷¡£	ÈÎÖ°ÒªÇó£º1¡¢±¾¿ÆÒÔÉÏÑ§Àú£¬Êý¾Ý·ÖÎö×¨ÒµÏà¹Ø£¨ÀíÑ§¡¢Í³¼ÆÑ§×¨ÒµÓÅÏÈ£©2¡¢¾ßÓÐÓÅÐãµÄÑ§Ï°ÄÜÁ¦£¬ÌõÀíÇåÎú£¬ÓÐÁ¼ºÃµÄ±í´ïÄÜÁ¦¼°¹µÍ¨ÄÜÁ¦£¬ÓÐ½ÏÇ¿µÄ×éÖ¯ÓïÑÔÎÄ×Ö¹¦µ×£¬Êý¾Ý·ÖÎöºÍÂß¼­ÄÜÁ¦£»3¡¢×öÊÂÈÏÕæÏ¸ÐÄ£¬ÓÐÉÏ½øÐÄ£¬ÓÐÔðÈÎ¸Ð£¬ÄÜ³ÐÊÜ¹¤×÷Ñ¹Á¦£¬ÊÊÓ¦ÓÎÏ·¹«Ë¾µÄ¿ì½Ú×à¡£4¡¢Ì¬¶È»ý¼«£¬ÓÐ½ÏºÃµÄ¹µÍ¨ÄÜÁ¦£¬ÓÎÏ·²úÆ·ÊÖÓÎÓÐÒ»¶¨Àí½âÁË½â£»5¡¢¾«Í¨Excel¸÷Ïî·ÖÎöÓëÍ³¼Æ£¬ÕÆÎÕÒ»Ð©»ù´¡Êý¾Ý·ÖÎö¹¤¾ß£»6¡¢¾ßÓÐÏà¹ØÓÎÏ··ÖÎöÏà¹Ø¹¤×÷¾­ÑéÓÅÏÈ£»…
Êý¾ÝÔËÓª×¨Ô±£¨º£Íâ£© (Ö°Î»±àºÅ£º006)	Êý¾Ý·ÖÎö	0.5-1Íò/ÔÂ	ÃñÓª¹«Ë¾	ÉÙÓÚ50ÈË	ÍøÂçÓÎÏ·»¥ÁªÍø/µç×ÓÉÌÎñ	Îäºº-ºéÉ½Çø|2Äê¾­Ñé|±¾¿Æ|ÕÐ3ÈË|05-13·¢²¼	ÉÏ°àµØÖ·£ºÒ°ÜÆºþÎ÷Â·´´Òâ¹¤·»8ºÅÂ¥1²ã2ÊÒ	±¾¿Æ	2Äê¾­Ñé	¸ÚÎ»Ö°Ôð£º1¡¢¸ºÔðÊÕ¼¯ºÍÍÚ¾ò²úÆ·µÄÊý¾ÝÐèÇó£¬Ð­µ÷ÑÐ·¢ÍÅ¶ÓÍê³ÉÐèÇó£»2¡¢Í¨¹ýÊý¾ÝÃè»æ³öÏîÄ¿Á÷³Ì¡¢ÓÃ»§ÐÐÎªºÍÖØµã»·½ÚµÄ×ª»¯£¬Í¨¹ýÊý¾Ý¿ÉÊÓ»¯Êý¾Ý°ïÖúÍÅ¶Ó¸üÉî¿ÌµÄÀí½â¡¢Ê¹ÓÃ£»3¡¢ÓÎÏ·ÉÏÏßºó¸ºÔðÔËÓªÊý¾ÝÕûÀí¡¢ÖÆ±í¼°·ÖÎö£¬¸ù¾ÝÓÎÏ·Êý¾Ý»ò»î¶¯Ð§¹ûÊý¾Ý½øÐÐ·ÖÎö¡¢ÐÞ¸ÄºÍÓÅ»¯£»4¡¢ÁË½âÓÎÏ·ÔËÓªÏà¹Ø¹¤×÷£¬¸ù¾ÝÓÎÏ·ÌØÐÔ£¬Õë¶Ô²»Í¬½Ú¼ÙÈÕÖÆ¶¨ÏßÉÏ¡¢ÏßÏÂ»î¶¯°²ÅÅ¡£	ÈÎÖ°ÒªÇó£º1¡¢±¾¿Æ¼°ÒÔÉÏÑ§Àú£¬2ÄêÒÔÉÏÊý¾ÝÔËÓªºÍÉè¼Æ¹¤×÷¾­Ñé£¬Í³¼Æ¡¢ÊýÑ§¡¢¼ÆËã»úÏà¹Ø×¨ÒµÓÅÏÈ£»2¡¢Á¼ºÃµÄÊý¾ÝÃô¸Ð¶È£¬ÁË½â´óÊý¾ÝÏà¹ØµÄ»ù´¡ÖªÊ¶£¬ÊìÏ¤³£¼ûµÄÊý¾Ý·ÖÎöºÍ´¦Àí·½·¨£¬ÓÐÊý¾ÝÖÊÁ¿¿ØÖÆÒâÊ¶£»3¡¢ÊìÏ¤ÓÎÏ·Âñµã·½°¸£¬²ÎÓëÖÆ¶¨¹ýÏîÄ¿Âñµã·½°¸¼°¹æ·¶Éè¼Æ£¬ÓÅ»¯Êý¾Ý²É¼¯ºÍÂñµã·½°¸£¬²¢¸ú½øÊý¾ÝÖÊÁ¿ºÍÂñµã£»4¡¢ÓÐÊý¾Ý²úÆ·×·Çó£¬¶ÔÓÚ²ú³öÓÐÃ÷È·µÄ×ÔÎÒÒªÇó£¬²¢ÄÜ¹»»ý¼«Ö÷¶¯¸¶ÖîÊµ¼ùÍÆ¶¯ÏîÄ¿×ÔÎÒµü´úÉý¼¶;ÉÆÓÚÊáÀí×Ü½áÐÎ³ÉÁ÷³Ì»…
Êý¾ÝÔËÓª	Êý¾Ý·ÖÎö	1.5-2Íò/ÔÂ	ÃñÓª¹«Ë¾	150-500ÈË	»¥ÁªÍø/µç×ÓÉÌÎñÍøÂçÓÎÏ·	Îäºº-½­ÏÄÇø|5-7Äê¾­Ñé|±¾¿Æ|ÕÐ2ÈË|05-14·¢²¼	ÉÏ°àµØÖ·£ºÎäººÊÐ¹â¹È½ðÈÚ¸ÛB2¶°2Â¥	±¾¿Æ	5-7Äê¾­Ñé	¹¤×÷Ö°Ôð:1.¸ºÔð²¿ÃÅÈÕ³£ÔËÓªÊý¾ÝµÄ·ÖÎöÓë´¦Àí£¬¶¨ÆÚÌá¹©Êý¾Ý·ÖÎö×Ü½á±¨¸æ2.¸ºÔðÏìÓ¦²¿ÃÅÄÚ²¿µÄ»î¶¯ÐèÇó£¬²¢ÐÎ³ÉÏà¹Ø±¨±í3.Í³¼ÆºÍ·ÖÎöÒµÎñÔËÓªÊý¾Ý£¬½øÐÐ¼à¿Ø¡¢Ô¤¹À¼°·ÖÎö£¬Îª¾ö²ß¼°ÔËÓª²ãÌá¹©Ö§³ÖºÍ½¨Òé4.¶ÔÊý¾Ý½øÐÐÍÚ¾ò¡¢½¨Ä££¬ÐÎ³ÉºÏÀíµÄÒµÎñ·ÖÎöÄ£ÐÍ5.Éè¼ÆÓÐÐ§µÄÊý¾ÝÖ¸±êÌåÏµ£¬¹æ»®ÒµÎñ·ÖÎö±¨±íÌåÏµ£¬½øÐÐÔËÓªÊý¾Ý³ÖÐø·ÖÎö6.¸ºÔðÊý¾ÝÏà¹Ø¹¤¾ßµÄ¹æ»®£¬ÌáÉýÔËÓªÍÅ¶Ó¹¤×÷Ð§ÂÊ	ÈÎÖ°×Ê¸ñ:1.±¾¿ÆÒÔÉÏÑ§Àú£¬5ÄêÒÔÉÏ»¥ÁªÍø¾­Ñé£¬ÐëÓÐ°ÙÍòÔÂ»îÆ½Ì¨µÄÊý¾ÝÔËÓª¾­Ñé2.ÊìÁ·ÕÆÎÕÊý¾ÝÔËÓª¹¤¾ß£¬·½·¨£¬¼°Á÷³Ì£¬ÓÐ½Ì³ÌÊéµÄÊý¾ÝÔËÓªÖªÊ¶ÌåÏµ3.¾ß±¸Ò»¶¨µÄÓ¦ÓÃÊýÑ§¡¢Í³¼ÆÑ§¡¢¾­¼ÃÑ§¡¢ÐÅÏ¢¹ÜÀíÓë¼ÆËã»ú¿ÆÑ§µÈÏà¹Ø×¨Òµ»ù´¡ÖªÊ¶£¬ÁË½â³£ÓÃÊý¾ÝÍÚ¾òËã·¨4.¾«Í¨EXCELÍ¸ÊÓÍ¼Í¸ÊÓ±í£¬º¯Êý¹«Ê½¡¢Í¼±íÖÆ×÷£»ÖÁÉÙ¾«Í¨1¸ö¼°ÒÔÉÏµÄÊý¾Ý´¦Àí¼°·ÖÎöÈí¼þ£»¾«Í¨BI¹¤¾ß¸ü¼Ñ5.¾ß±¸ÓÅÐãµÄÄÚÍâ²¿Ð­µ÷ºÍºÏ×÷¶Ô½ÓÄÜÁ¦£¬ÓÅÐãµÄÍÅ¶ÓºÏ×÷¾«ÉñºÍ´´ÐÂÄÜÁ…
Êý¾Ý·ÖÎöÊ¦	Êý¾Ý·ÖÎö	1.2-1.5Íò/ÔÂ	ÃñÓª¹«Ë¾	50-150ÈË	ÍøÂçÓÎÏ·»¥ÁªÍø/µç×ÓÉÌÎñ	¹ãÖÝ-ÌìºÓÇø|2Äê¾­Ñé|±¾¿Æ|ÕÐ1ÈË|06-17·¢²¼	ÉÏ°àµØÖ·£º¿ÆÔÏÂ·16ºÅÐÅÏ¢¸ÛA¶°	±¾¿Æ	2Äê¾­Ñé	1¡¢¸ºÔðÊÕ¼¯ÓÎÏ·ÈÕ³£Êý¾Ý¼à¿Ø¡¢Ô¤¾¯¡¢·ÖÎö¡¢ÍÚ¾ò¹¤×÷£»¶Ô²úÆ·µ÷ÓÅ¡¢²úÆ·ÔËÓªÌá¹©ÓÐÁ¦Êý¾ÝÖ§³Ö£»2¡¢¶¨ÆÚÊä³ö·ÖÎö±¨¸æ£¬·¢ÏÖÇ±ÔÚÎÊÌâ£¬ÍÚ¾ò²úÆ·Ç±Á¦£¬Ìá³öºÏÀíÖ´ÐÐ½¨Òé£»3¡¢¿ªÕ¹×¨ÌâÊ½Éî¶È²úÆ·¼°ÊÐ³¡·ÖÎöÍÚ¾ò£¬·ÖÎö½¨Ä£¡¢Êý¾Ý¼ìÑé¡¢²ú³ö·ÖÎö±¨¸æ£»Ö¸µ¼²úÆ·µ÷ÓÅ¡¢ÔËÓª²ßÂÔÖÆ¶¨£»4¡¢²ÎÓëÊý¾Ý²úÆ·½¨Éè£»ÓëÆäËû²¿ÃÅÐ­×÷£¬½â¶ÁÆäËû²¿ÃÅ¶ÔÊý¾Ý²úÆ·µÄÐèÇó£¬ÖÆ¶¨ºÏÀíÊý¾Ý²úÆ·ÐèÇó£¬²ÎÓëÊý¾Ý²úÆ·ÂäµØ¡£	ÈÎÖ°ÒªÇó£º1¡¢±¾¿Æ¼°ÒÔÉÏÑ§Àú£¬2ÄêÒÔÉÏÓÎÏ·»ò»¥ÁªÍøÊý¾Ý·ÖÎö¾­Ñé£»ÊýÀíÂß¼­ÇåÎú£¬Êý¾ÝÃô¸Ð¶È¸ß£»ÊýÑ§×¨Òµ¡¢Í³¼ÆÑ§×¨ÒµÓÅÏÈ£»2¡¢ÊìÏ¤ÓÎÏ·ÒµÎñÖ¸±êÊ¹ÓÃ·½·¨¼°³¡¾°£¬ÄÜ¹»¶ÀÁ¢Íê³ÉÓÎÏ·ÒµÎñ·ÖÎö£»3¡¢ÊìÁ·Ê¹ÓÃSQLÓï¾ä¡¢EXCEL¡¢python£»ÓÐhadoopÉúÌ¬È¦Ê¹ÓÃ¾­Ñé4¡¢¾ßÓÐÒ»¶¨µÄÊý¾ÝÍÚ¾ò¡¢½¨Ä£¡¢Ô¤²âÄÜÁ¦£»¿É¶ÀÁ¢¶ÔÓÎÏ·½øÐÐÉîÈëÍÚ¾ò£»Ö°ÄÜÀà±ð£º´óÊý¾Ý¿ª·¢¹¤³ÌÊ¦¹Ø¼ü×Ö£ºÊý¾Ý·ÖÎö
ÓÎÏ·Êý¾Ý·ÖÎöÊ¦	Êý¾Ý·ÖÎö	5-9Ç§/ÔÂ	ÉÏÊÐ¹«Ë¾	500-1000ÈË	¼ÆËã»úÈí¼þÍøÂçÓÎÏ·	ÏÃÃÅ|ÎÞÐè¾­Ñé|±¾¿Æ|ÕÐ3ÈË|05-25·¢²¼	ÉÏ°àµØÖ·£ºË¼Ã÷Çø¹ÛÒôÉ½ÒËÀ¼Â·5ºÅÌìÈð99ÉÌÎñÖÐÐÄ25F	±¾¿Æ	ÎÞÐè¾­Ñé	¹¤×÷Ö°Ôð£º1.½¨Á¢¸÷ÖÖÒµÎñµÄÊý¾ÝÂß¼­Ä£ÐÍ£¬°ïÖúÒµÎñÌáÉý·ÖÎöÐ§ÂÊ£»2.ÀûÓÃÊý¾Ý·ÖÎö¹¤¾ß£¬¶¨ÆÚ¶ÔÓÎÏ·ÏµÍ³¡¢»î¶¯Êý¾Ý½øÐÐÍÚ¾ò£¬·ÖÎö£¬ÎªÔËÓª¾ö²ßÌá¹©½¨Òé£»3.Í¨¹ýÊýÑ§¹¤¾ß£¬¶ÔÊý¾Ý¹æÂÉ½øÐÐÍÆÑÝ£¬²¢¶ÔºóÐøÊý¾Ý½øÐÐÔ¤²â¡£	ÈÎÖ°×Ê¸ñ£º1¡¢±¾¿ÆÒÔÉÏÑ§Àú£¬ÊýÀí»¯Ïà¹Ø×¨Òµ£»2¡¢ÈÈ°®ÓÎÏ·ÐÐÒµ£¬¶ÔÓÎÏ·»úÖÆÓÐ×Ô¼ºµÄÀí½â£»3¡¢ÄÜÊ¹ÓÃ¼ò½à¡¢ÇåÎúµÄÓïÑÔÃèÊöÂß¼­£»4¡¢¶ÔÊý¾ÝÃô¸Ð£¬ÄÜ¹»´¦Àí¶à²ã£¬¶àÎ¬¶ÈµÄÏà¹Ø¹ØÏµ£»5¡¢ÓÐÊµ¼ÊÊý¾Ý½¨Ä£¾­Ñé£¬Èç¾­¼Ã¡¢½ðÈÚÄ£ÐÍµÈÓÅÏÈ£»6¡¢ÄÜÊìÁ·Ê¹ÓÃSQLÓÅÏÈ£»7¡¢³ÌÐòµÄË¼Î¬·½Ê½£¬ÄÜÍ¨¹ý±à³ÌÓïÑÔÓëÍøÂçºÍÎÄ¼þÏµÍ³½»»¥ÓÅÏÈ£»8¡¢ÓÐ¸ß¶ÈµÄÔðÈÎÐÄ£¬¾ß±¸½ÏÇ¿µÄÍÅ¶ÓºÏ×÷ÒâÊ¶¡£Ö°ÄÜÀà±ð£ºÊý¾Ý·ÖÎöÊ¦
Êý¾Ý·ÖÎöÖúÀí	Êý¾Ý·ÖÎö	6-8Ç§/ÔÂ	ÃñÓª¹«Ë¾	50-150ÈË	¼ÆËã»úÈí¼þÍøÂçÓÎÏ·	ÉîÛÚ-Áú¸ÚÇø|ÔÚÐ£Éú/Ó¦½ìÉú|´ó×¨|ÕÐ3ÈË|06-17·¢²¼	ÉÏ°àµØÖ·£ºÁú¸ÚÇø²¼¼ª¸½½ü	´ó×¨	ÔÚÐ£Éú/Ó¦½ìÉú	¸ÚÎ»Ö°Ôð£º1¡¢¸ºÔð»ù´¡Êý¾Ý¡¢ÔËÐÐÊý¾ÝµÈµÄÕûÀíÓë´¦Àí£»2¡¢¶ÀÁ¢Íê³É¼òµ¥µÄÍ³¼Æ·ÖÎö¹¤×÷£»3¡¢Ð­ÖúÊý¾Ý·ÖÎö¹¤³ÌÊ¦Íê³ÉÒµÎñ·ÖÎö¹¤×÷4¡¢²¿ÃÅ»ù´¡Êý¾ÝÎ¬»¤£¬È·±£Êý¾ÝµÄÍêÕûÐÔºÍ×¼È·ÐÔ£»5¡¢¶ÔÈÕ³£Êý¾Ý½øÐÐÊµÊ±ÊÕ¼¯¡¢¸üÐÂ¡¢»ã×Ü¡¢¸ú½øÓë·ÖÎö	¸ÚÎ»ÒªÇó£º1.´óÑ§±¾¿Æ¼°ÒÔÉÏÑ§Àú£¬¼ÆËã»ú¼°Ïà¹Ø×¨Òµ£º2.ÓÐÓÅÐãµÄÍ³¼ÆÖªÊ¶±³¾°£¬Âß¼­ÄÜÁ¦Ç¿£¬ÓÐ¼«Ç¿Êý¾ÝÃô¸Ð¶ÈÓëÊý¾Ý·ÖÎöÄÜÁ¦£º3.Ñ§Ï°ÄÜÁ¦Ç¿£¬ÔðÈÎÐÄÇ¿£¬¾ßÓÐÓÅÐãµÄ¹µÍ¨±í´ï¡¢Àí½âÄÜÁ¦ÓëÍÅ¶ÓºÏ×÷ÄÜÁ¦¡£4.ÓÐµçÉÌÐÐÒµ¾­ÑéÕßÓÅÏÈ¸£Àû´ýÓö£º1.Ò»µ©¹«Ë¾Â¼ÓÃ£¬ÎªÔ±¹¤Ìá¹©¸ÚÇ°×¨Òµ´øÐ½¼¼ÄÜ£»2.¹ºÂòÎåÏÕÒ»½ð£¬´øÐ½Äê¼Ù£¬ÄêÖÕ½±3.ÍêÉÆµÄÅàÑøÌåÏµºÍ½úÉý»úÖÆ£»4.´øÐ½ÐÝ¼Ù£¨Äê¼Ù£¬»é¼Ù£¬É¥¼Ù£¬²¡¼Ù£¬µÈ£©£»5.¹«Ë¾Ìá¹©Ê³ËÞ£¬Ô±¹¤¹«Ô¢°üº¬ÓÐ¿Õµ÷£…
[truncated: 5,356 more rows]
